# Supplementary material for: Spatial intratumoural heterogeneity in the expression of GIT1 is associated with poor prognostic outcome in oestrogen receptor positive breast cancer patients with synchronous lymph node metastases
Source: F1000Res. 2018 Feb 14;6:1606. Originally published 2017 Aug 30. [Version 2] doi: 10.12688/f1000research.12393.2 (PMC5843846; doi:10.12688/f1000research.12393.2)
Supplement: Clinical data of patient cohort — Table shows patients (numbered from 1 to 105) and their clinical features including histological subgroup, tumour size, number of affected lymph nodes, histological grade, vascular lymphatic infiltration, immunohistochemical initial status, treatment and patient follow up. [file f1000research-6-14979-s0000.tgz › 6a4704dd-a244-4a17-a8b4-69314b80ecde_dataset_1.csv]

PATIENT	ER_Tum. (%)	ER_Lymph (%)	PR_Tum. (%)	PR_Lymph (%)	Her-2 _Tum.	Her-2 _Lymph	Date 1st Interv.	Age at Diagn.	HIST SUBGROUP	Tum. Size	N� affected lymph	HISTO GRADE	VASCULARLYNPHATIC INF	ER	PR	HER2 IHQ	Surgery	Radiotherapy	Adjuvant chemotherapy	Hormone therapy	Recurrence	DATE 1st RECU	METASTASIS	DATE METAST	DEATH	DATE LAST CONTROL	DATE of DEATH	Cause of Death	SEX
1	100	100	80	80	0	1	14.02.2000	62	Lobular	35	3	2	1	Pos.	Pos.	0	Mastectomy	thoracic wall	YES	Tmx -> AI	NO		NO		NO	24.01.2014		Alive	F
2	100	100	80	100	0	0	23.02.2000	62	Lobular	35	5	2	2	Pos.	Pos.	0	Mastectomy	thoracic wall	YES	Tmx -> AI	NO		NO		NO	14.01.2013		Alive	F
3	100	100	100	50	0	0	29.03.2000	86	Ductal	20	3	1	1	Pos.	Pos.	0	Mastectomy	No	NO	NO	NO		NO		YES	18.04.2012	18.04.2012	Other causes	F
4	100	100	100	100	1	0	02.05.2000	81	Ductal	50	6	2	2	Pos.	Pos.	0	Mastectomy	No	NO	Tamoxifen	YES	21.12.2001	YES	21.12.2001	NO	18.10.2006		Alive	F
5	100	100	80	100	0	0	09.05.2000	78	Ductal	30	1	2	1	Pos.	Pos.	1	Mastectomy	thoracic wall	NO	Tmx -> AI	NO		NO		YES	24.03.2012	24.03.2012	Other causes	F
6	100	100	60	100	2	2	09.05.2000	76	Ductal	65	1	2	1	Pos.	Pos.	1	Mastectomy	thoracic wall	YES	Tmx -> AI	NO		NO		YES	06.02.2007	06.02.2007	Other causes	F
7	100	100	80	80	2	1	15.05.2000	63	Ductal	35	1	2	1	Pos.	Pos.	0	Mastectomy	thoracic wall	YES	Tamoxifen	YES	15.12.2002	YES	15.12.2002	YES	15.11.2004	15.11.2004	Breast cancer	F
8	100	100	100	100	0	0	26.09.2000	82	Ductal	35	5	3	2	Pos.	Pos.	0	Mastectomy	No	NO	Tamoxifen	NO		NO		YES	22.07.2005	22.07.2005	Other causes	F
9	100	100	1	1	1	1	06.11.2000	59	Ductal	25	1	3	1	Pos.	Pos.	0	Tumorectomy	Breast conserving therapy	YES	Tamoxifen	NO		NO		NO	10.07.2013		Alive	F
10	100	100	80	80	0	0	08.05.2001	69	Ductal	30	2	3	2	Pos.	Pos.	1	Tumorectomy	Breast conserving therapy	YES	Tamoxifen	YES	15.07.2006	YES	15.07.2006	NO	09.01.2009		Alive	F
11	100	100	80	80	0	0	28.05.2001	55	Ductal	25	5	3	1	Pos.	Pos.	0	Tumorectomy	Breast conserving therapy	YES	Tmx -> AI	YES	23.10.2013	YES	23.10.2013	NO	07.02.2014	07.02.2014	Breast cancer	F
12	100	100	1	1	0	1	04.06.2001	79	Ductal	35	5	2	1	Pos.	Neg.	1	Mastectomy	Breast conserving therapy	NO	Tmx -> AI	NO		NO		YES	29.08.2011	29.08.2011	Other causes	F
13	80	100	100	100	0	0	25.06.2001	76	Ductal	30	15	2	1	Pos.	Pos.	1	Mastectomy	thoracic wall	NO	AI	NO		NO		NO	13.02.2003		Alive	F
14	100	80	100	100	1	1	18.07.2001	46	Ductal	20	1	2	1	Pos.	Pos.	2	Tumorectomy	Breast conserving therapy	YES	Tmx -> AI	NO		NO		NO	12.12.2013		Alive	F
15	100	100	50	30	0	0	23.11.2001	43	Lobular	70	19	9	1	Pos.	Pos.	1	Mastectomy	thoracic wall	YES	Tamoxifen	YES	12.06.2003	YES	12.06.2003	YES	21.06.2003	21.06.2003	Breast cancer	F
16	100	100	10	1	0	0	25.06.2002	80	Ductal	75	3	1	1	Pos.	Pos.	1	Mastectomy	No	NO	Tmx -> AI	NO		NO		YES	03.10.2006	03.10.2006	Other causes	F
17	100	100	1	1	1	1	07.10.2002	54	Ductal	35	9	2	1	Pos.	Neg.	1	Tumorectomy	Breast conserving therapy	YES	Tamoxifen	YES	12.12.2005	YES	12.12.2005	YES	26.12.2008	26.12.2008	Breast cancer	F
18	100	100	100	100	1	1	28.01.2003	71	Lobular	35	15	9	1	Pos.	Pos.	1	Tumorectomy	Breast conserving therapy	YES	Tmx -> AI	YES	15.02.2012	YES	15.02.2012	YES	25.02.2012	25.02.2012	Breast cancer	F
19	80	80	80	80	3	3	06.04.2003	39	Lobular	85	13	9	1	Pos.	Pos.	3	Mastectomy	thoracic wall	YES	Tamoxifen	YES	31.03.2005	YES	31.03.2005	YES	01.02.2012	01.02.2012	Breast cancer	F
20	100	100	1	100	0	0	04.08.2003	80	Ductal	20	1	1	1	Pos.	Pos.	1	Mastectomy	No	NO	Tamoxifen	YES	09.05.2008	YES	09.05.2008	YES	24.02.2009	24.02.2009	Breast cancer	F
21	100	100	100	100	0	0	07.04.2003	70	Ductal	30	1	1	1	Pos.	Pos.	1	Mastectomy	thoracic wall	YES	Tmx -> AI	NO		NO		YES	26.08.2011	26.08.2011	Other causes	F
22	100	100	100	100	0	0	24.07.2001	55	Lobular	25	4	9	1	Pos.	Pos.	0	Tumorectomy	Breast conserving therapy	YES	Tmx -> AI	NO		NO		NO	06.02.2014		Alive	F
23	100	100	0	0	2	2	09.11.2001	82	Ductal	25	1	2	1	Pos.	Pos.	1	Mastectomy	No	NO	Tmx -> AI	NO		NO		YES	02.11.2012		Other causes	F
24	100	100	100	100	1	2	27.11.2001	48	Lobular	26	3	9	1	Pos.	Pos.	1	Tumorectomy	Breast conserving therapy	YES	Tmx -> AI	NO		NO		NO	28.10.2013		Alive	F
25	100	100	50	50	1	1	05.02.2002	71	Ductal	40	1	2	1	Pos.	Neg.	2	Mastectomy	thoracic wall	NO	Tmx -> AI	NO		NO		NO	18.04.2013		Alive	F
26	80	80	100	100	0	0	15.04.2002	50	DuctalLobular	30	5	1	1	Pos.	Pos.	1	Mastectomy	thoracic wall	YES	Tmx -> AI	NO		NO		NO	18.06.2013		Alive	F
27	100	100	1	10	1	1	29.04.2002	72	Lobular	50	17	9	1	Pos.	Pos.	1	Mastectomy	thoracic wall	YES	Tamoxifen	NO		NO		NO	12.03.2013		Alive	F
28	100	80	100	50	0	0	20.05.2002	37	Ductal	20	1	1	1	Pos.	Pos.	0	Tumorectomy	Breast conserving therapy	YES	Tamoxifen	NO		NO		NO	18.06.2013		Alive	F
29	100	100	50	50	3	3	20.05.2002	46	Ductal	20	2	3	2	Pos.	Pos.	3	Tumorectomy	Breast conserving therapy	YES	Tmx -> AI	NO		NO		NO	16.05.2013		Alive	F
30	100	100	100	100	0	0	03.07.2002	78	Ductal	17	4	1	1	Pos.	Pos.	0	Mastectomy	thoracic wall	YES	AI	YES	20.10.2012	YES	20.10.2012	YES	27.04.2013	27.04.2013	Breast cancer	F
31	100	80	100	30	0	0	16.07.2002	46	Ductal	35	1	3	2	Pos.	Pos.	0	Mastectomy	thoracic wall	YES	Tmx -> AI	NO		NO		NO	30.10.2013		Alive	F
32	100	100	100	100	1	1	20.10.2000	47	Ductal	30	1	2	1	Pos.	Pos.	0	Mastectomy	thoracic wall	YES	Tmx -> AI	NO		NO		NO	11.4.2014		Alive	F
33	100	100	100	100	0	X	05.12.2002	58	Ductal	10	1	1	1	Pos.	Pos.	1	Tumorectomy	Breast conserving therapy	YES	Tamoxifen	NO		NO		NO	01.07.2013		Alive	F
34	100	100	100	30	0	0	07.12.2002	73	Ductal	15	1	1	1	Pos.	Pos.	1	Tumorectomy	Breast conserving therapy	NO	Tmx -> AI	NO		NO		NO	14.10.2013		Alive	F
35	100	100	100	100	2	1	14.01.2003	80	Ductal	18	5	3	1	Pos.	Pos.	2	Mastectomy	No	NO	Tmx -> AI	YES	07.11.2011	YES	07.11.2011	YES	24.02.2013	24.02.2013	Breast cancer	F
36	100	100	100	100	0	0	10.04.2003	48	Ductal	16	1	1	1	Pos.	Pos.	0	Mastectomy	thoracic wall	YES	Tmx -> AI	NO		NO		NO	13.06.2013		Alive	F
37	100	100	100	100	0	0	13.03.2001	79	Ductal	40	2	2	2	Pos.	Pos.	0	Mastectomy	No	NO	Tamoxifen	NO		NO		YES	07.11.2006	07.11.2006	Other causes	F
38	100	100	80	80	2	2	06.04.2003	61	Ductal	50	7	2	1	Pos.	Pos.	3	Mastectomy	thoracic wall	YES	Tmx -> AI	NO		NO		NO	07.02.2014		Alive	F
39	100	100	100	100	1	1	10.12.2001	46	Ductal	30	3	1	2	Pos.	Pos.	1	Tumorectomy	Breast conserving therapy	YES	Tmx -> AI	NO		NO		NO	16.01.2014		Alive	F
40	100	100	10	1	1	1	04.02.2002	50	Ductal	40	14	3	2	Pos.	Pos.	1	Mastectomy	thoracic wall	YES	Tmx -> AI	YES	21.10.2009	YES	21.10.2009	YES	15.01.2012	15.01.2012	Breast cancer	F
41	100	100	100	100	0	0	14.10.2002	48	Ductal	22	8	1	2	Pos.	Pos.	1	Tumorectomy	Breast conserving therapy	YES	Tmx -> AI	NO		NO		NO	04.03.2014		Alive	F
42	100	80	1	30	2	1	28.01.2002	33	Ductal	18	1	3	1	Pos.	Pos.	2	Tumorectomy	Breast conserving therapy	YES	Tamoxifen	NO	06.02.2006	YES	06.02.2006	YES	04.12.2007	04.12.2007	Breast cancer	F
43
44	100	100	100	100	0	0	16.04.2002	42	Ductal	40	1	2	1	Pos.	Pos.	1	Mastectomy	thoracic wall	YES	Tmx -> AI	NO		NO		NO	20.12.2013		Alive	F
45	100	100	50	50	0	0	24.04.2003	75	Ductal	10	1	1	1	Pos.	Neg.	2	Tumorectomy	Breast conserving therapy	NO	AI	YES	19.01.2007	YES	19.01.2007	YES	18.12.2008	18.12.2008	Breast cancer	F
46	80	80	100	100	0	0	19.05.2003	42	Lobular	30	17	9	1	Pos.	Pos.	1	Tumorectomy	Breast conserving therapy	YES	Tmx -> AI	YES	19.04.2013	YES	19.04.2013	NO	03.04.2014		Alive	F
47	100	100	100	100	0	0	14.07.2003	47	Ductal	20	1	2	2	Pos.	Pos.	0	Mastectomy	thoracic wall	YES	Tamoxifen	NO	16.04.2013	YES	16.04.2013	NO	24.04.2014		Alive	F
48	100	50	10	1	0	0	25.06.2003	58	Lobular	35	1	9	1	Pos.	Pos.	0	Mastectomy	thoracic wall	YES	Tmx -> AI	NO		NO		NO	26.05.2014		Alive	F
49	100	100	0	0	0	1	21.07.2003	58	Ductal	28	1	2	1	Pos.	Neg.	1	Tumorectomy	Breast conserving therapy	YES	AI	NO		NO		NO	13.01.2014		Alive	F
50	100	100	0	100	0	0	23.07.2003	82	Ductal	25	4	2	1	Pos.	Pos.	0	Mastectomy	thoracic wall	NO	Tmx -> AI	NO		NO		NO	06.08.2013		Alive	F
51	30	100	0	1	2	1	26.08.2003	79	Ductal	30	1	1	1	Pos.	Pos.	3	Mastectomy	thoracic wall	NO	AI	YES	31.03.2008	YES	31.03.2008	YES	02.03.2009	02.03.2009	Breast cancer	F
52	100	100	100	100	0	0	04.09.2003	50	Ductal	17	2	2	1	Pos.	Pos.	0	Tumorectomy	Breast conserving therapy	YES	Tmx -> AI	NO		NO		NO	13.01.2014		Alive	F
53	100	80	100	100	1	0	31.10.2003	54	Ductal	12	2	2	1	Pos.	Pos.	2	Tumorectomy	Breast conserving therapy	YES	Tmx -> AI	NO		NO		NO	22.10.2013		Alive	F
54	100	100	100	100	1	0	10.11.2003	43	Ductal	35	2	1	1	Pos.	Pos.	1	Tumorectomy	Breast conserving therapy	YES	Tmx -> AI	NO		NO		NO	14.01.2014		Alive	F
55	50	100	100	100	1	1	19.12.2003	45	Other	15	1	1	1	Pos.	Pos.	3	Tumorectomy	Breast conserving therapy	YES	Tamoxifen	NO		NO		NO	10.04.2014		Alive	F
56	100	100	100	100	0	0	23.02.2013	83	Ductal	25	3	1	1	Pos.	Pos.	1	Tumorectomy	Breast conserving therapy	NO	AI	NO		NO		YES	21.01.2005	21.01.2005	Other causes	F
57	80	100	30	30	0	0	26.12.2013	42	Ductal	25	1	2	1	Pos.	Pos.	0	Mastectomy	thoracic wall	YES	Tamoxifen	NO		NO		NO	15.04.2014		Alive	F
58	100	100	50	100	0	0	30.08.2004	58	Ductal	25	13	2	1	Pos.	Pos.	0	Mastectomy	thoracic wall	YES	AI	YES	15.11.2006	YES	15.11.2006	YES	15.02.2011	15.02.2011	Breast cancer	F
59	50	X	10	X	0	X	19.01.2006	54	Ductal	20	1	2	2	Pos.	Pos.	0	Tumorectomy	Breast conserving therapy	YES	AI	NO	16.12.2013	YES	16.12.2013	NO	24.03.2014		Alive	F
60	100	80	100	100	0	0	09.02.2006	81	Ductal	25	5	2	1	Pos.	Pos.	0	Mastectomy	thoracic wall	NO	AI	NO		NO		NO	30.09.2011		Alive	F
61	100	100	30	10	0	0	18.07.2006	73	Ductal	25	1	2	2	Pos.	Pos.	0	Tumorectomy	Breast conserving therapy	YES	AI	NO		NO		NO	21.10.2013		Alive	F
62	100	100	100	50	0	0	12.09.2006	61	Ductal	7	1	2	1	Pos.	Pos.	0	Tumorectomy	Breast conserving therapy	YES	AI	NO		NO		NO	20.02.2014		Alive	F
63	100	100	80	10	0	0	17.10.2006	59	Ductal	15	2	2	1	Pos.	Pos.	0	Tumorectomy	Breast conserving therapy	YES	AI	NO		NO		NO	04.11.2013		Alive	F
64	100	100	0	0	0	0	19.02.2003	59	Ductal	50	2	3	2	Pos.	Neg.	1	Mastectomy	thoracic wall	YES	Tamoxifen	YES	06.04.2004	YES	06.04.2004	YES	11.08.2005	11.08.2005	Breast cancer	F
65	100	100	10	10	0	0	25.09.2006	81	Ductal	20	4	2	1	Pos.	Neg.	0	Tumorectomy	Breast conserving therapy	NO	AI	NO		NO		NO	29.01.2014		Alive	F
66	80	100	50	60	0	0	04.04.2002	40	Ductal	40	1	2	1	Pos.	Pos.	1	Mastectomy	thoracic wall	YES	Tamoxifen	NO		NO		YES	04.09.2006	04.09.2006	Other causes	F
67	100	100	30	50	0	0	24.06.2003	70	Ductal	25	5	2	1	Pos.	Pos.	0	Tumorectomy	Breast conserving therapy	YES	Tmx -> AI	NO		NO		NO	01.04.2014		Alive	F
68	100	100	80	100	0	1	30.06.2003	50	Ductal	20	4	2	1	Pos.	Pos.	1	Tumorectomy	Breast conserving therapy	YES	Tamoxifen	YES	24.07.2012	YES	24.07.2012	NO	15.04.2014		Alive	F
69	100	80	10	50	0	0	25.08.2003	27	Ductal	20	2	2	1	Pos.	Pos.	1	Tumorectomy	Breast conserving therapy	YES	Tamoxifen	NO		NO		NO	23.10.2013		Alive	F
70	100	50	100	100	3	3	06.10.2003	47	Ductal	12	2	2	1	Pos.	Pos.	3	Mastectomy	thoracic wall	YES	Tmx -> AI	NO		NO		NO	24.03.2014		Alive	F
71	100	100	1	1	0	0	01.12.2003	64	Ductal	13	7	2	1	Pos.	Neg.	1	Tumorectomy	9	9	9	NO		NO		NO	16.12.2003		Alive	F
72	100	100	80	10	1	0	09.12.2003	44	Ductal	20	1	2	1	Pos.	Pos.	1	Tumorectomy	Breast conserving therapy	YES	Tmx -> AI	NO		NO		NO	20.03.2014		Alive	F
73	100	100	100	100	0	1	09.01.2006	40	Ductal	15	1	2	1	Pos.	Pos.	0	Tumorectomy	Breast conserving therapy	YES	Tamoxifen	NO		NO		NO	12.02.2014		Alive	F
74	100	100	100	100	0	0	07.03.2006	56	Ductal	22	7	2	1	Pos.	Pos.	1	Mastectomy	thoracic wall	YES	AI	NO		NO		NO	10.09.2013		Alive	F
75	100	100	100	100	0	0	13.03.2006	65	Ductal	12	4	2	1	Pos.	Pos.	1	Mastectomy	thoracic wall	YES	AI	NO		NO		NO	10.02.2014		Alive	F
76	100	100	100	100	0	0	14.03.2006	40	Ductal	16	3	3	1	Pos.	Pos.	0	Tumorectomy	Breast conserving therapy	YES	Tamoxifen	YES	05.09.2007	YES	05.09.2007	YES	26.12.2007	26.12.2007	Breast cancer	F
77	100	100	100	100	1	1	27.03.2006	69	Ductal	45	4	1	1	Pos.	Pos.	1	Mastectomy	thoracic wall	NO	AI	NO		NO		NO	02.12.2013		Alive	F
78	100	100	100	1	0	0	01.08.2006	55	Ductal	25	6	3	1	Pos.	Pos.	0	Tumorectomy	Breast conserving therapy	YES	AI	YES	20.07.2009	YES	20.07.2009	YES	04.11.2010	04.11.2010	Breast cancer	F
79	100	100	60	100	0	0	25.10.2006	54	Ductal	12	2	2	1	Pos.	Pos.	0	Tumorectomy	Breast conserving therapy	YES	Tmx -> AI	NO		NO		NO	08.01.2014		Alive	F
80	100	100	100	100	0	0	26.06.2006	48	Ductal	30	1	1	1	Pos.	Pos.	0	Tumorectomy	Breast conserving therapy	YES	Tmx -> AI	NO		NO		NO	20.12.2013		Alive	F
81	100	100	0	1	1	1	07.06.2006	71	Ductal	23	9	3	2	Pos.	Pos.	0	Tumorectomy	Breast conserving therapy	YES	AI	NO		NO		NO	18.11.2013		Alive	F
82	100	100	100	0	2	2	12.07.2006	70	Ductal	35	1	2	2	Pos.	Pos.	0	Tumorectomy	Breast conserving therapy	NO	AI	NO		NO		NO	01.12.2013		Alive	F
83	100	100	1	0	0	0	23.10.2006	78	Lobular	30	6	2	1	Pos.	Pos.	0	Tumorectomy	Breast conserving therapy	NO	AI	YES	09.12.2012	YES	09.12.2012	NO	09.04.2014		Alive	F
84	100	100	60	100	0	1	27.11.2002	69	Other	15	2	9	1	Pos.	Pos.	0	Tumorectomy	Breast conserving therapy	YES	Tmx -> AI	NO		NO		NO	04.11.2013		Alive	F
85	100	100	60	60	0	0	19.12.2006	70	Lobular	70	8	1	1	Pos.	Pos.	0	Mastectomy	thoracic wall	NO	AI	NO		NO		YES	2.07.2010	02.07.2010	Other causes	F
86	85	95	30	10	0	0	28.08.2006	73	Ductal	30	6	2	1	Pos.	Pos.	0	Tumorectomy	Breast conserving therapy	YES	AI	YES	20.02.2014	YES	20.02.2014	NO	14.05.2014		Alive	F
87	90	90	100	95	0	0	22.02.2006	32	Ductal	40	5	3	1	Pos.	Pos.	1	Mastectomy	thoracic wall	YES	Tamoxifen	YES	26.02.2010	YES	26.02.2010	YES	20.09.2013	20.09.2013	Breast cancer	F
88	90	90	80	60	3	3	07.01.2014	51	Ductal	23	5	2	1	Pos.	Pos.	3	Tumorectomy	Breast conserving therapy	YES	Tamoxifen	YES	10.09.2007	YES	10.09.2007	YES	09.07.2012	09.07.2012	Breast cancer	F
89	95	100	95	100	2	2	09.03.2004	71	Ductal	14	15	2	1	Pos.	Pos.	1	Tumorectomy	Breast conserving therapy	YES	AI	NO		NO		NO	10.02.2014		Alive	F
90	100	100	100	100	0	0	28.10.2004	70	Ductal	22	1	2	1	Pos.	Pos.	0	Tumorectomy	Breast conserving therapy	NO	Tmx -> AI	NO		NO		NO	13.07.2013		Alive	F
91	100	100	15	40	1	1	08.11.2004	70	Ductal	22	3	1	1	Pos.	Pos.	0	Tumorectomy	Breast conserving therapy	YES	Tmx -> AI	NO		NO		NO	04.06.2014		Alive	F
92	90	90	10	10	0	0	02.12.2004	68	Ductal	20	1	3	1	Pos.	Pos.	2	Mastectomy	thoracic wall	YES	AI	NO		NO		NO	10.03.2014		Alive	F
93	95	95	10	5	0	0	22.06.2005	38	Ductal	35	1	2	2	Pos.	Pos.	0	Mastectomy	thoracic wall	YES	Tamoxifen	NO		NO		NO	21.03.2014		Alive	F
94	95	95	100	100	0	0	23.07.2003	40	Ductal	20	4	2	1	Pos.	Pos.	0	Tumorectomy	Breast conserving therapy	YES	Tamoxifen	YES	19.02.2007	YES	19.02.2007	YES	08.02.2009	08.02.2009	Breast cancer	F
95	100	100	100	70	0	0	12.05.2000	71	Ductal	15	2	2	2	Pos.	Pos.	1	Tumorectomy	Breast conserving therapy	NO	Tamoxifen	NO		NO		YES	11.09.2003	11.09.2003	Other causes	F
96	100	100	100	30	0	0	26.06.2000	60	Ductal	30	4	3	1	Pos.	Pos.	0	Mastectomy	thoracic wall	YES	Tamoxifen	NO	03.06.2004	YES	03.06.2004	YES	11.02.2005	11.02.2005	Breast cancer	F
97	95	100	100	100	0	0	13.10.2003	54	Ductal	35	8	2	1	Pos.	Pos.	1	Tumorectomy	Breast conserving therapy	YES	Tmx -> AI	NO		NO		YES	08.03.2009	08.03.2009	Other causes	F
98	90	40	100	60	0	0	17.11.2003	40	Ductal	25	9	2	1	Pos.	Pos.	0	Tumorectomy	Breast conserving therapy	YES	Tamoxifen	YES	28.07.2008	YES	28.07.2008	YES	01.02.2011	01.02.2011	Breast cancer	F
99	100	100	30	X	0	X	16.08.2000	56	Ductal	40	3	2	2	Pos.	Pos.	1	Mastectomy	thoracic wall	YES	Tamoxifen	YES	01.03.2002	YES	01.03.2002	NO	28.04.2014		Alive	F
100	100	100	100	100	0	0	23.01.2001	45	Ductal	16	8	1	2	Pos.	Pos.	1	Tumorectomy	Breast conserving therapy	YES	Tamoxifen	NO		NO		NO	13.06.2013		Alive	F
101	100	100	100	100	0	0	23.04.2001	43	Ductal	15	1	2	1	Pos.	Pos.	1	Tumorectomy	Breast conserving therapy	YES	Tmx -> AI	NO		NO		NO	30.01.2014		Alive	F
102	100	100	100	100	0	0	11.03.2002	59	Ductal	20	1	2	2	Pos.	Pos.	1	Tumorectomy	Breast conserving therapy	YES	Tmx -> AI	NO		NO		NO	07.08.2013		Alive	F
103	60	60	10	60	0	0	09.10.2000	34	Ductal	17	9	2	2	Pos.	Pos.	1	Tumorectomy	Breast conserving therapy	YES	Tamoxifen	YES	07.05.2003	YES	25.02.2007	YES	22.02.2011	22.02.2011	Breast cancer	F
104	100	100	1	1	0	0	22.08.2006	56	Ductal	20	1	2	1	Pos.	Neg.	0	Tumorectomy	Breast conserving therapy	YES	AI	NO		NO		NO	05.02.2014		Alive	F
105	100	100	100	100	1	1	07.03.2003	37	Ductal	15	2	2	1	Pos.	Pos.	0	Mastectomy	thoracic wall	YES	Tamoxifen	NO		NO		NO	07.04.2014		Alive	F
