# Supplementary material for: Spatial intratumoural heterogeneity in the expression of GIT1 is associated with poor prognostic outcome in oestrogen receptor positive breast cancer patients with synchronous lymph node metastases
Source: F1000Res. 2018 Feb 14;6:1606. Originally published 2017 Aug 30. [Version 2] doi: 10.12688/f1000research.12393.2 (PMC5843846; doi:10.12688/f1000research.12393.2)
Supplement: GIT1 scoring — Table shows patients (numbered from 1 to 142) and associated primary tumour and lymph node GIT1 scoring. Categorical scores are assigned as follows according to tumour cell staining intensity; 0= negative (0%); 1=1–10%; 2= 11–50%; 3= >50%. [file f1000research-6-14979-s0001.tgz › e0d72e04-45a0-4bfa-bb55-8771920e7860_dataset_2.csv]

PATIENT	Tumour A	Tumour B	Lymph node A	Lymph node B
1	2	2
2	2	3	1	0
3	0	2	2	2
4	2	2	0	0
5	0	2	2
6	0	1	1
7	0		0	0
8	1	1	3	3
9	3	3	1	0
10	0	2	0	0
11			0	0
12	2	2	0	2
13	0	0	1	0
14	0	0	0	1
15	1	1	1	0
16	3	3	0	0
17	2	2	2	2
18	2	2	2	2
19	2	2		2
20	1	2		0
21	0	1	2
22	1	0	0	0
23	3	3	1	1
24	1	1	0	1
25	3	3	1	3
26	1	0	0	0
27	1	3	3	3
28		0	0	0
29	2	0	0	1
30	3	3	3
31	2	2	0	0
32	2	1	0	0
33	1	3	2	0
34	1		1	3
35	1	1	1	1
36	2	3	0
37	1	1	1	1
38	3	3	3	3
39		1	3	2
40	3	1	1	1
41	3	3	3	3
42	0	0	0	1
43	1	1	3	3
44	3	3	0	0
45	0	1	1	1
46	3	3	0	3
47	2	3	3	2
48	1		2	2
49	1	3	2	2
50	1	2	1	1
51	2	1		0
52	3	1	2	1
53	3	1	3	3
54	3	3	3
55	1	1	0	1
56	0	0	2	0
57	0	1	0	0
58	2	1	1	0
59	2	1	1	1
60	2	1	0	1
61	0	0	0	0
62	2		2
63	2	1	3
64	2	1	0	0
65	3	3	2	1
66	1	1	1	0
67	1	0	0	0
68	0	0	1	1
69	1	3	3	3
70	0	1	0	0
71	1	1	1	1
72	2	1	0	0
73	2	3	3	3
74	1	1	0	0
75	1		3	3
76	1	1	0	0
77	3	3	3	3
78	3	2	2	1
79	0	2	1	0
80	1	0	3	3
81	1	0	3	3
82	3	3	2	3
83	0	1	0	1
84	1	3	2
85		0	0	0
86		1	0	0
87	0	0	0	0
88	2	0	3	2
89	1	1	1	1
90	2	2	0	0
91	3	3	3	0
92	0	1	0	0
93	0	1	0	1
94	1	2	0	1
95	0	0	1	0
96	2	1	1	0
97	2	2	3	1
98	3	2	3	2
99	1		0	0
100	0	1	0	0
101	1	3	0	0
102	3	3	0	0
103	1	2	0	0
104	0	1	0
105	2	1	1
106	1	1	2	1
107	1	1	0	0
108	1	1	1	1
109	3	3	3	3
110	0	0	0	0
111	1	1	0	1
112	1	2	2	2
113	0	1	1	1
114	1	1	2	1
115	0	0	1	1
116	2	2	0	1
117	1	1	1	1
118	0	0	1	1
119	2	2	2	3
120	2	0	2	2
121	1	1	1	1
122	0	0	0	0
123	2	2	1	1
124	0	0	0	1
125	1	1	2	2
126	1	1	0	1
127	0	0	1	1
128	1	1	1	1
129	1	1	0	0
130	2	2	1	3
131	1		1	1
132	1	2	1	1
133	0	1	1	2
134	1		2	1
135	1	1	1	1
136	0	0	0	1
137	2	2	2	2
138	1	0	1	1
139	1	2	1	1
140	2	2	2	2
141	1	1	1	1
142	1	1	1	0
