# Supplementary material for: Spatial intratumoural heterogeneity in the expression of GIT1 is associated with poor prognostic outcome in oestrogen receptor positive breast cancer patients with synchronous lymph node metastases
Source: F1000Res. 2018 Feb 14;6:1606. Originally published 2017 Aug 30. [Version 2] doi: 10.12688/f1000research.12393.2 (PMC5843846; doi:10.12688/f1000research.12393.2)
Supplement: Series mRNA expression matrix and clinical data information — GIT1 Expression Dataset consisting of 522 primary tumors, 3 metastatic tumors, and 22 tumor-adjacent normal samples. Data was median centered by genes. Platform: Affymetrix Human Genome U133A Array. Publicly available from https://tcga-data.nci.nih.gov/docs/publications/brca_2012/. [file f1000research-6-14979-s0002.tgz › 7ded58e2-3b18-4710-859e-a1c26a99c133_dataset_3.csv]

Sample	bcr_patient_barcode	Tissue	PAM50	Triple Negative	Batch	Histology	UNC.microarray	BCGSC.miRNAseqs	Broad.CN	Methylation	WU.seq.20111103	RPPA	Integration.Freeze	Integration.RPPA.Freeze.batch1				NAME	GIT1 expression
TCGA-A1-A0SK-01A	TCGA-A1-A0SK	Tumor	Basal	TN	72	Breast - Other	1	1	1	1	1	1	Freeze.466	Freeze.348				TCGA-A1-A0SD-01A-11R-A115-07	-0.6125
TCGA-A2-A0ST-01A	TCGA-A2-A0ST	Tumor	Basal	TN	72	Infiltrating Ductal Carcinoma	1	1	1	1	1	1	Freeze.466	Freeze.348				TCGA-A1-A0SE-01A-11R-A084-07	0.25525
TCGA-A2-A0SX-01A	TCGA-A2-A0SX	Tumor	Basal	TN	72	Infiltrating Ductal Carcinoma	1	1	1	1	1	1	Freeze.466	Freeze.348				TCGA-A1-A0SH-01A-11R-A084-07	0.08775
TCGA-A2-A0T2-01A	TCGA-A2-A0T2	Tumor	Basal	TN	72	Infiltrating Ductal Carcinoma	1	1	1	1	1	1	Freeze.466	Freeze.348				TCGA-A1-A0SJ-01A-11R-A084-07	0.24575
TCGA-BH-A0E6-01A	TCGA-BH-A0E6	Tumor	Basal	TN	56	Infiltrating Ductal Carcinoma	1	1	1	1	1	1	Freeze.466	Freeze.348				TCGA-A1-A0SK-01A-12R-A084-07	0.60875
TCGA-A1-A0SO-01A	TCGA-A1-A0SO	Tumor	Basal	TN	72	Infiltrating Ductal Carcinoma	1	1	1	1	1	1	Freeze.466	Freeze.348				TCGA-A1-A0SM-01A-11R-A084-07	-0.0815
TCGA-A2-A0T0-01A	TCGA-A2-A0T0	Tumor	Basal	TN	72	Infiltrating Ductal Carcinoma	1	1	1	1	1	1	Freeze.466	Freeze.348				TCGA-A1-A0SO-01A-22R-A084-07	105.425
TCGA-A2-A0YM-01A	TCGA-A2-A0YM	Tumor	Basal	TN	74	Infiltrating Ductal Carcinoma	1	1	1	1	1	1	Freeze.466	Freeze.348				TCGA-A2-A04N-01A-11R-A115-07	-1.465
TCGA-AO-A0JL-01A	TCGA-AO-A0JL	Tumor	Basal	TN	61	Infiltrating Ductal Carcinoma	1	1	1	1	1	1	Freeze.466	Freeze.348				TCGA-A2-A04P-01A-31R-A034-07	-0.328
TCGA-AR-A0U4-01A	TCGA-AR-A0U4	Tumor	Basal	TN	74	Infiltrating Ductal Carcinoma	1	1	1	1	1	1	Freeze.466	Freeze.348				TCGA-A2-A04Q-01A-21R-A034-07	-0.17025
TCGA-B6-A0WX-01A	TCGA-B6-A0WX	Tumor	Basal	TN	74	Breast - Other	1	1	1	1	1	1	Freeze.466	Freeze.348				TCGA-A2-A04R-01A-41R-A109-07	0.50825
TCGA-BH-A0RX-01A	TCGA-BH-A0RX	Tumor	Basal	TN	72	Infiltrating Ductal Carcinoma	1	1	1	1	1	1	Freeze.466	Freeze.348				TCGA-A2-A04T-01A-21R-A034-07	0.2775
TCGA-AO-A129-01A	TCGA-AO-A129	Tumor	Basal	TN	80	Infiltrating Ductal Carcinoma	1	1	1	1	1	1	Freeze.466	Freeze.348				TCGA-A2-A04U-01A-11R-A115-07	0.32125
TCGA-AR-A0TS-01A	TCGA-AR-A0TS	Tumor	Basal	TN	85	Infiltrating Ductal Carcinoma	1	1	1	1	1	1	Freeze.466	Freeze.348				TCGA-A2-A04V-01A-21R-A034-07	0.30525
TCGA-BH-A0BW-01A	TCGA-BH-A0BW	Tumor	Basal	TN	85	Infiltrating Ductal Carcinoma	1	1	1	1	1	1	Freeze.466	Freeze.348				TCGA-A2-A04W-01A-31R-A115-07	0.261
TCGA-BH-A18Q-01A	TCGA-BH-A18Q	Tumor	Basal	TN	93	Infiltrating Ductal Carcinoma	1	1	1	1	1	1	Freeze.466	Freeze.348				TCGA-A2-A04X-01A-21R-A034-07	0.16375
TCGA-BH-A18V-01A	TCGA-BH-A18V	Tumor	Basal	TN	93	Infiltrating Ductal Carcinoma	1	1	1	1	1	1	Freeze.466	Freeze.348				TCGA-A2-A04Y-01A-21R-A034-07	-0.097
TCGA-E2-A158-01A	TCGA-E2-A158	Tumor	Basal	TN	93	Infiltrating Ductal Carcinoma	1	1	1	1	1	1	Freeze.466	Freeze.348				TCGA-A2-A0CL-01A-11R-A115-07	-0.11875
TCGA-A7-A0DA-01A	TCGA-A7-A0DA	Tumor	Basal	TN	85	Infiltrating Ductal Carcinoma	1	1	1	1	1	1	Freeze.466	Freeze.348				TCGA-A2-A0CM-01A-31R-A034-07	0.426
TCGA-A8-A07O-01A	TCGA-A8-A07O	Tumor	Basal	TN	47	Breast Ductal adenocarcinoma	1	1	1	1	1	1	Freeze.466	Freeze.348				TCGA-A2-A0CP-01A-11R-A034-07	-0.89325
TCGA-AN-A04D-01A	TCGA-AN-A04D	Tumor	Basal	TN	56	Infiltrating Ductal Carcinoma	1	1	1	1	1	1	Freeze.466	Freeze.348				TCGA-A2-A0CQ-01A-21R-A034-07	-0.224
TCGA-AN-A0AL-01A	TCGA-AN-A0AL	Tumor	Basal	TN	47	Infiltrating Ductal Carcinoma	1	1	1	1	1	1	Freeze.466	Freeze.348				TCGA-A2-A0CS-01A-11R-A115-07	-0.60775
TCGA-AN-A0AR-01A	TCGA-AN-A0AR	Tumor	Basal	TN	47	Infiltrating Ductal Carcinoma	1	1	1	1	1	1	Freeze.466	Freeze.348				TCGA-A2-A0CT-01A-31R-A056-07	0.177
TCGA-AN-A0FL-01A	TCGA-AN-A0FL	Tumor	Basal	TN	56	Infiltrating Ductal Carcinoma	1	1	1	1	1	1	Freeze.466	Freeze.348				TCGA-A2-A0CU-01A-12R-A034-07	0.532
TCGA-AN-A0FX-01A	TCGA-AN-A0FX	Tumor	Basal	TN	56	Infiltrating Ductal Carcinoma	1	1	1	1	1	1	Freeze.466	Freeze.348				TCGA-A2-A0CV-01A-31R-A115-07	-0.36125
TCGA-AN-A0XU-01A	TCGA-AN-A0XU	Tumor	Basal	TN	74	Infiltrating Ductal Carcinoma	1	1	1	1	1	1	Freeze.466	Freeze.348				TCGA-A2-A0CW-01A-21R-A115-07	-0.19425
TCGA-AO-A12F-01A	TCGA-AO-A12F	Tumor	Basal	TN	85	Infiltrating Ductal Carcinoma	1	1	1	1	1	1	Freeze.466	Freeze.348				TCGA-A2-A0CX-01A-21R-A00Z-07	0.01925
TCGA-AR-A0U1-01A	TCGA-AR-A0U1	Tumor	Basal	TN	85	Infiltrating Ductal Carcinoma	1	1	1	1	1	1	Freeze.466	Freeze.348				TCGA-A2-A0CY-01A-12R-A034-07	16.975
TCGA-AR-A1AI-01A	TCGA-AR-A1AI	Tumor	Basal	TN	96	Medullary Carcinoma	1	1	1	1	1	1	Freeze.466	Freeze.348				TCGA-A2-A0CZ-01A-11R-A034-07	-0.50525
TCGA-AR-A1AQ-01A	TCGA-AR-A1AQ	Tumor	Basal	TN	96	Infiltrating Ductal Carcinoma	1	1	1	1	1	1	Freeze.466	Freeze.348				TCGA-A2-A0D0-01A-11R-A00Z-07	1.122
TCGA-AR-A1AY-01A	TCGA-AR-A1AY	Tumor	Basal	TN	96	Infiltrating Ductal Carcinoma	1	1	1	1	1	1	Freeze.466	Freeze.348				TCGA-A2-A0D1-01A-11R-A034-07	-0.3005
TCGA-BH-A0AV-01A	TCGA-BH-A0AV	Tumor	Basal	TN	85	Infiltrating Ductal Carcinoma	1	1	1	1	1	1	Freeze.466	Freeze.348				TCGA-A2-A0D2-01A-21R-A034-07	0.38775
TCGA-C8-A12V-01A	TCGA-C8-A12V	Tumor	Basal	TN	85	Infiltrating Ductal Carcinoma	1	1	1	1	1	1	Freeze.466	Freeze.348				TCGA-A2-A0D3-01A-11R-A115-07	-0.08725
TCGA-C8-A131-01A	TCGA-C8-A131	Tumor	Basal	TN	85	Infiltrating Ductal Carcinoma	1	1	1	1	1	1	Freeze.466	Freeze.348				TCGA-A2-A0D4-01A-11R-A00Z-07	0.419
TCGA-C8-A134-01A	TCGA-C8-A134	Tumor	Basal	TN	85	Infiltrating Ductal Carcinoma	1	1	1	1	1	1	Freeze.466	Freeze.348				TCGA-A2-A0EM-01A-11R-A034-07	-0.5165
TCGA-D8-A142-01A	TCGA-D8-A142	Tumor	Basal	TN	85	Infiltrating Ductal Carcinoma	1	1	1	1	1	1	Freeze.466	Freeze.348				TCGA-A2-A0EN-01A-13R-A084-07	-0.08475
TCGA-D8-A147-01A	TCGA-D8-A147	Tumor	Basal	TN	85	Infiltrating Ductal Carcinoma	1	1	1	1	1	1	Freeze.466	Freeze.348				TCGA-A2-A0EO-01A-11R-A034-07	-0.12975
TCGA-E2-A14X-01A	TCGA-E2-A14X	Tumor	Basal	TN	85	Infiltrating Ductal Carcinoma	1	1	1	1	1	1	Freeze.466	Freeze.348				TCGA-A2-A0EQ-01A-11R-A034-07	-0.1015
TCGA-E2-A150-01A	TCGA-E2-A150	Tumor	Basal	TN	93	Infiltrating Ductal Carcinoma	1	1	1	1	1	1	Freeze.466	Freeze.348				TCGA-A2-A0ER-01A-21R-A034-07	-0.17825
TCGA-E2-A159-01A	TCGA-E2-A159	Tumor	Basal	TN	85	Infiltrating Ductal Carcinoma	1	1	1	1	1	1	Freeze.466	Freeze.348				TCGA-A2-A0ES-01A-11R-A115-07	-0.13675
TCGA-A2-A0CM-01A	TCGA-A2-A0CM	Tumor	Basal	TN	56	Infiltrating Ductal Carcinoma	1	1	1	1	1	1	Freeze.466	Freeze.348				TCGA-A2-A0ET-01A-31R-A034-07	0.0915
TCGA-B6-A0RU-01A	TCGA-B6-A0RU	Tumor	Basal	TN	72	Mixed Histology	1	1	1	1	1	1	Freeze.466	Freeze.348				TCGA-A2-A0EU-01A-22R-A056-07	0.01825
TCGA-BH-A0E0-01A	TCGA-BH-A0E0	Tumor	Basal	TN	61	Infiltrating Ductal Carcinoma	1	1	1	1	1	1	Freeze.466	Freeze.348				TCGA-A2-A0EV-01A-11R-A034-07	-0.4435
TCGA-A2-A04P-01A	TCGA-A2-A04P	Tumor	Basal	TN	56	Infiltrating Ductal Carcinoma	1	1	1	1	1	1	Freeze.466	Freeze.348				TCGA-A2-A0EW-01A-21R-A115-07	0.21
TCGA-A2-A04Q-01A	TCGA-A2-A04Q	Tumor	Basal	TN	56	Infiltrating Ductal Carcinoma	1	1	1	1	1	1	Freeze.466	Freeze.348				TCGA-A2-A0EX-01A-21R-A034-07	-0.79225
TCGA-A2-A0D0-01A	TCGA-A2-A0D0	Tumor	Basal	TN	47	Infiltrating Ductal Carcinoma	1	1	1	1	1	1	Freeze.466	Freeze.348				TCGA-A2-A0EY-01A-11R-A034-07	-0.907167
TCGA-A2-A0D2-01A	TCGA-A2-A0D2	Tumor	Basal	TN	56	Infiltrating Ductal Carcinoma	1	1	1	1	1	1	Freeze.466	Freeze.348				TCGA-A2-A0ST-01A-12R-A084-07	-0.1775
TCGA-A7-A0CE-01A	TCGA-A7-A0CE	Tumor	Basal	TN	47	Infiltrating Ductal Carcinoma	1	1	1	1	1	1	Freeze.466	Freeze.348				TCGA-A2-A0SU-01A-11R-A084-07	0.1185
TCGA-AO-A0J6-01A	TCGA-AO-A0J6	Tumor	Basal	TN	56	Infiltrating Ductal Carcinoma	1	1	1	1	1	1	Freeze.466	Freeze.348				TCGA-A2-A0SV-01A-11R-A084-07	0.01925
TCGA-B6-A0IQ-01A	TCGA-B6-A0IQ	Tumor	Basal	TN	56	Infiltrating Ductal Carcinoma	1	1	1	1	1	1	Freeze.466	Freeze.348				TCGA-A2-A0SW-01A-11R-A084-07	-0.56975
TCGA-B6-A0RT-01A	TCGA-B6-A0RT	Tumor	Basal	TN	72	Infiltrating Ductal Carcinoma	1	1	1	1	1	1	Freeze.466	Freeze.348				TCGA-A2-A0SX-01A-12R-A084-07	0.64275
TCGA-BH-A0B3-01A	TCGA-BH-A0B3	Tumor	Basal	TN	61	Infiltrating Ductal Carcinoma	1	1	1	1	1	1	Freeze.466	Freeze.348				TCGA-A2-A0SY-01A-31R-A084-07	0.03025
TCGA-BH-A0B9-01A	TCGA-BH-A0B9	Tumor	Basal	TN	61	Infiltrating Ductal Carcinoma	1	1	1	1	1	1	Freeze.466	Freeze.348				TCGA-A2-A0T0-01A-22R-A084-07	0.1775
TCGA-B6-A0IK-01A	TCGA-B6-A0IK	Tumor	Her2	TN	61	Infiltrating Ductal Carcinoma	1	1	1	1	1	1	Freeze.466	Freeze.348				TCGA-A2-A0T1-01A-21R-A084-07	-0.1755
TCGA-D8-A13Z-01A	TCGA-D8-A13Z	Tumor	Her2	TN	85	Infiltrating Ductal Carcinoma	1	1	1	1	1	1	Freeze.466	Freeze.348				TCGA-A2-A0T2-01A-11R-A084-07	0
TCGA-AO-A0J2-01A	TCGA-AO-A0J2	Tumor	Her2	TN	56	Infiltrating Ductal Carcinoma	1	1	1	1	1	1	Freeze.466	Freeze.348				TCGA-A2-A0T3-01A-21R-A115-07	0.08175
TCGA-A8-A09X-01A	TCGA-A8-A09X	Tumor	Her2	TN	47	Breast Lobular adenocarcinoma	1	1	1	1	1	1	Freeze.466	Freeze.348				TCGA-A2-A0T4-01A-31R-A084-07	-0.123
TCGA-B6-A0RN-01A	TCGA-B6-A0RN	Tumor	LumA	TN	72	Mixed Histology	1	1	1	1	1	1	Freeze.466	Freeze.348				TCGA-A2-A0T5-01A-21R-A084-07	0.173
TCGA-BH-A18T-01A	TCGA-BH-A18T	Tumor	LumA	TN	93	Infiltrating Ductal Carcinoma	1	1	1	1	1	1	Freeze.466	Freeze.348				TCGA-A2-A0T6-01A-11R-A084-07	-0.3165
TCGA-B6-A0RG-01A	TCGA-B6-A0RG	Tumor	LumA	TN	61	Infiltrating Ductal Carcinoma	1	1	1	1	1	1	Freeze.466	Freeze.348				TCGA-A2-A0T7-01A-21R-A084-07	0.4005
TCGA-E2-A1B6-01A	TCGA-E2-A1B6	Tumor	LumA	TN	96	Infiltrating Ductal Carcinoma	1	1	1	1	1	1	Freeze.466	Freeze.348				TCGA-A2-A0YC-01A-11R-A109-07	-0.00175
TCGA-AO-A03U-01B	TCGA-AO-A03U	Tumor	Normal	TN	80	Infiltrating Ductal Carcinoma	1	1	1	1	1	1	Freeze.466	Freeze.348				TCGA-A2-A0YD-01A-11R-A109-07	-0.43375
TCGA-AR-A0TP-01A	TCGA-AR-A0TP	Tumor	Basal		72	Infiltrating Ductal Carcinoma	1	1	1	1	1	1	Freeze.466	Freeze.348				TCGA-A2-A0YE-01A-11R-A109-07	0.6305
TCGA-A7-A13D-01A	TCGA-A7-A13D	Tumor	Basal		96	Infiltrating Ductal Carcinoma	1	1	1	1	1	1	Freeze.466	Freeze.348				TCGA-A2-A0YF-01A-21R-A109-07	0.198
TCGA-A8-A07R-01A	TCGA-A8-A07R	Tumor	Basal		56	Breast Ductal adenocarcinoma	1	1	1	1	1	1	Freeze.466	Freeze.348				TCGA-A2-A0YG-01A-21R-A109-07	0.2615
TCGA-AN-A0FJ-01A	TCGA-AN-A0FJ	Tumor	Basal		47	Infiltrating Ductal Carcinoma	1	1	1	1	1	1	Freeze.466	Freeze.348				TCGA-A2-A0YH-01A-11R-A109-07	0.163
TCGA-AR-A1AH-01A	TCGA-AR-A1AH	Tumor	Basal		93	Infiltrating Ductal Carcinoma	1	1	1	1	1	1	Freeze.466	Freeze.348				TCGA-A2-A0YI-01A-31R-A10J-07	-0.26975
TCGA-AR-A1AJ-01A	TCGA-AR-A1AJ	Tumor	Basal		96	Infiltrating Ductal Carcinoma	1	1	1	1	1	1	Freeze.466	Freeze.348				TCGA-A2-A0YJ-01A-11R-A109-07	0.779
TCGA-BH-A0DL-01A	TCGA-BH-A0DL	Tumor	Basal		85	Mixed Histology	1	1	1	1	1	1	Freeze.466	Freeze.348				TCGA-A2-A0YK-01A-22R-A109-07	-0.38125
TCGA-C8-A12K-01A	TCGA-C8-A12K	Tumor	Basal		85	Infiltrating Ductal Carcinoma	1	1	1	1	1	1	Freeze.466	Freeze.348				TCGA-A2-A0YL-01A-21R-A109-07	-0.59
TCGA-E2-A1B5-01A	TCGA-E2-A1B5	Tumor	Basal		96	Infiltrating Lobular Carcinoma	1	1	1	1	1	1	Freeze.466	Freeze.348				TCGA-A2-A0YM-01A-11R-A109-07	10.035
TCGA-B6-A0I2-01A	TCGA-B6-A0I2	Tumor	Basal		56	Infiltrating Ductal Carcinoma	1	1	1	1	1	1	Freeze.466	Freeze.348				TCGA-A7-A0CD-01A-11R-A00Z-07	0.826
TCGA-B6-A0IJ-01A	TCGA-B6-A0IJ	Tumor	Basal		56	Infiltrating Ductal Carcinoma	1	1	1	1	1	1	Freeze.466	Freeze.348				TCGA-A7-A0CE-01A-11R-A00Z-07	0.2495
TCGA-A8-A08H-01A	TCGA-A8-A08H	Tumor	Basal		47	Breast Ductal adenocarcinoma	1	1	1	1	1	1	Freeze.466	Freeze.348				TCGA-A7-A0CG-01A-12R-A056-07	-139.125
TCGA-E2-A14Y-01A	TCGA-E2-A14Y	Tumor	Basal		93	Infiltrating Ductal Carcinoma	1	1	1	1	1	1	Freeze.466	Freeze.348				TCGA-A7-A0CH-01A-21R-A00Z-07	0.10675
TCGA-A8-A0A7-01A	TCGA-A8-A0A7	Tumor	Her2		47	Breast Lobular adenocarcinoma	1	1	1	1	1	1	Freeze.466	Freeze.348				TCGA-A7-A0CJ-01A-21R-A00Z-07	0.64
TCGA-AO-A12D-01A	TCGA-AO-A12D	Tumor	Her2		85	Infiltrating Ductal Carcinoma	1	1	1	1	1	1	Freeze.466	Freeze.348				TCGA-A7-A0D9-01A-31R-A056-07	-0.388
TCGA-BH-A0EE-01A	TCGA-BH-A0EE	Tumor	Her2		56	Infiltrating Ductal Carcinoma	1	1	1	1	1	1	Freeze.466	Freeze.348				TCGA-A7-A0DA-01A-31R-A115-07	0.4085
TCGA-BH-A18P-01A	TCGA-BH-A18P	Tumor	Her2		93	Infiltrating Ductal Carcinoma	1	1	1	1	1	1	Freeze.466	Freeze.348				TCGA-A7-A0DB-01A-11R-A00Z-07	-0.5325
TCGA-A2-A0EQ-01A	TCGA-A2-A0EQ	Tumor	Her2		56	Infiltrating Ductal Carcinoma	1	1	1	1	1	1	Freeze.466	Freeze.348				TCGA-A7-A13D-01A-13R-A12P-07	0.0525
TCGA-A2-A0T1-01A	TCGA-A2-A0T1	Tumor	Her2		72	Infiltrating Ductal Carcinoma	1	1	1	1	1	1	Freeze.466	Freeze.348				TCGA-A7-A13E-01A-11R-A12P-07	0.16875
TCGA-A8-A08J-01A	TCGA-A8-A08J	Tumor	Her2		47	Breast Ductal adenocarcinoma	1	1	1	1	1	1	Freeze.466	Freeze.348				TCGA-A7-A13F-01A-11R-A12P-07	2.084
TCGA-A8-A08X-01A	TCGA-A8-A08X	Tumor	Her2		47	Breast Ductal adenocarcinoma	1	1	1	1	1	1	Freeze.466	Freeze.348				TCGA-A7-A13F-11A-42R-A12P-07	-0.477
TCGA-AN-A0FV-01A	TCGA-AN-A0FV	Tumor	Her2		47	Infiltrating Ductal Carcinoma	1	1	1	1	1	1	Freeze.466	Freeze.348				TCGA-A8-A06N-01A-12R-A056-07	0.3255
TCGA-AO-A0JE-01A	TCGA-AO-A0JE	Tumor	Her2		61	Infiltrating Ductal Carcinoma	1	1	1	1	1	1	Freeze.466	Freeze.348				TCGA-A8-A06O-01A-11R-A00Z-07	-0.01425
TCGA-C8-A12P-01A	TCGA-C8-A12P	Tumor	Her2		85	Infiltrating Ductal Carcinoma	1	1	1	1	1	1	Freeze.466	Freeze.348				TCGA-A8-A06P-01A-11R-A00Z-07	-0.4345
TCGA-C8-A12Z-01A	TCGA-C8-A12Z	Tumor	Her2		85	Infiltrating Ductal Carcinoma	1	1	1	1	1	1	Freeze.466	Freeze.348				TCGA-A8-A06Q-01A-11R-A034-07	-0.45825
TCGA-C8-A135-01A	TCGA-C8-A135	Tumor	Her2		85	Infiltrating Ductal Carcinoma	1	1	1	1	1	1	Freeze.466	Freeze.348				TCGA-A8-A06R-01A-11R-A00Z-07	-0.2835
TCGA-E2-A1B0-01A	TCGA-E2-A1B0	Tumor	Her2		96	Infiltrating Ductal Carcinoma	1	1	1	1	1	1	Freeze.466	Freeze.348				TCGA-A8-A06T-01A-11R-A00Z-07	-0.10175
TCGA-E2-A14P-01A	TCGA-E2-A14P	Tumor	Her2		93	Infiltrating Ductal Carcinoma	1	1	1	1	1	1	Freeze.466	Freeze.348				TCGA-A8-A06U-01A-11R-A00Z-07	-0.1065
TCGA-C8-A12Q-01A	TCGA-C8-A12Q	Tumor	Her2		85	Infiltrating Ductal Carcinoma	1	1	1	1	1	1	Freeze.466	Freeze.348				TCGA-A8-A06X-01A-21R-A00Z-07	0.55475
TCGA-C8-A12L-01A	TCGA-C8-A12L	Tumor	Her2		85	Infiltrating Ductal Carcinoma	1	1	1	1	1	1	Freeze.466	Freeze.348				TCGA-A8-A06Y-01A-21R-A00Z-07	-0.394
TCGA-A8-A094-01A	TCGA-A8-A094	Tumor	Her2		47	Breast Ductal adenocarcinoma	1	1	1	1	1	1	Freeze.466	Freeze.348				TCGA-A8-A06Z-01A-11R-A00Z-07	0.005
TCGA-A8-A08L-01A	TCGA-A8-A08L	Tumor	Her2		47	Breast Ductal adenocarcinoma	1	1	1	1	1	1	Freeze.466	Freeze.348				TCGA-A8-A075-01A-11R-A084-07	-0.25625
TCGA-A2-A0D1-01A	TCGA-A2-A0D1	Tumor	Her2		56	Infiltrating Ductal Carcinoma	1	1	1	1	1	1	Freeze.466	Freeze.348				TCGA-A8-A076-01A-21R-A00Z-07	-0.84275
TCGA-A2-A0CL-01A	TCGA-A2-A0CL	Tumor	Her2		85	Infiltrating Ductal Carcinoma	1	1	1	1	1	1	Freeze.466	Freeze.348				TCGA-A8-A079-01A-21R-A00Z-07	0.50975
TCGA-A8-A081-01A	TCGA-A8-A081	Tumor	Her2		47	Breast Ductal adenocarcinoma	1	1	1	1	1	1	Freeze.466	Freeze.348				TCGA-A8-A07B-01A-11R-A00Z-07	-0.078
TCGA-A8-A09G-01A	TCGA-A8-A09G	Tumor	Her2		47	Breast Ductal adenocarcinoma	1	1	1	1	1	1	Freeze.466	Freeze.348				TCGA-A8-A07C-01A-11R-A034-07	12.045
TCGA-C8-A138-01A	TCGA-C8-A138	Tumor	Her2		85	Infiltrating Ductal Carcinoma	1	1	1	1	1	1	Freeze.466	Freeze.348				TCGA-A8-A07E-01A-11R-A034-07	-0.4135
TCGA-E2-A152-01A	TCGA-E2-A152	Tumor	Her2		93	Infiltrating Ductal Carcinoma	1	1	1	1	1	1	Freeze.466	Freeze.348				TCGA-A8-A07F-01A-11R-A00Z-07	-0.08675
TCGA-BH-A18R-01A	TCGA-BH-A18R	Tumor	Her2		93	Infiltrating Ductal Carcinoma	1	1	1	1	1	1	Freeze.466	Freeze.348				TCGA-A8-A07G-01A-11R-A034-07	-0.367
TCGA-AO-A03N-01B	TCGA-AO-A03N	Tumor	Her2		80	Infiltrating Ductal Carcinoma	1	1	1	1	1	1	Freeze.466	Freeze.348				TCGA-A8-A07I-01A-11R-A00Z-07	0.093
TCGA-AO-A03L-01A	TCGA-AO-A03L	Tumor	Her2		61	Infiltrating Ductal Carcinoma	1	1	1	1	1	1	Freeze.466	Freeze.348				TCGA-A8-A07J-01A-11R-A00Z-07	0.66275
TCGA-A8-A07I-01A	TCGA-A8-A07I	Tumor	Her2		47	Breast Ductal adenocarcinoma	1	1	1	1	1	1	Freeze.466	Freeze.348				TCGA-A8-A07L-01A-11R-A040-07	0.6175
TCGA-A8-A075-01A	TCGA-A8-A075	Tumor	Her2		72	Infiltrating Ductal Carcinoma	1	1	1	1	1	1	Freeze.466	Freeze.348				TCGA-A8-A07O-01A-11R-A00Z-07	1.057
TCGA-B6-A0RH-01A	TCGA-B6-A0RH	Tumor	Her2		85	Infiltrating Ductal Carcinoma	1	1	1	1	1	1	Freeze.466	Freeze.348				TCGA-A8-A07P-01A-11R-A00Z-07	-0.404
TCGA-E2-A14V-01A	TCGA-E2-A14V	Tumor	Her2		93	Infiltrating Ductal Carcinoma	1	1	1	1	1	1	Freeze.466	Freeze.348				TCGA-A8-A07R-01A-21R-A034-07	0.1805
TCGA-A8-A076-01A	TCGA-A8-A076	Tumor	Her2		47	Breast Ductal adenocarcinoma	1	1	1	1	1	1	Freeze.466	Freeze.348				TCGA-A8-A07S-01A-11R-A034-07	-0.32075
TCGA-B6-A0I9-01A	TCGA-B6-A0I9	Tumor	Her2		56	Infiltrating Ductal Carcinoma	1	1	1	1	1	1	Freeze.466	Freeze.348				TCGA-A8-A07U-01A-11R-A034-07	-0.131
TCGA-BH-A0B7-01A	TCGA-BH-A0B7	Tumor	Her2		85	Infiltrating Ductal Carcinoma	1	1	1	1	1	1	Freeze.466	Freeze.348				TCGA-A8-A07W-01A-11R-A00Z-07	0.5245
TCGA-C8-A12T-01A	TCGA-C8-A12T	Tumor	Her2		85	Infiltrating Ductal Carcinoma	1	1	1	1	1	1	Freeze.466	Freeze.348				TCGA-A8-A07Z-01A-11R-A00Z-07	0.395
TCGA-C8-A130-01A	TCGA-C8-A130	Tumor	Her2		85	Infiltrating Ductal Carcinoma	1	1	1	1	1	1	Freeze.466	Freeze.348				TCGA-A8-A081-01A-11R-A00Z-07	14.115
TCGA-AR-A0TX-01A	TCGA-AR-A0TX	Tumor	Her2		72	Infiltrating Ductal Carcinoma	1	1	1	1	1	1	Freeze.466	Freeze.348				TCGA-A8-A082-01A-11R-A00Z-07	0.495
TCGA-A8-A091-01A	TCGA-A8-A091	Tumor	LumA		47	Breast Ductal adenocarcinoma	1	1	1	1	1	1	Freeze.466	Freeze.348				TCGA-A8-A083-01A-21R-A00Z-07	-0.1915
TCGA-BH-A0BM-01A	TCGA-BH-A0BM	Tumor	LumA		61	Infiltrating Ductal Carcinoma	1	1	1	1	1	1	Freeze.466	Freeze.348				TCGA-A8-A084-01A-21R-A00Z-07	-0.69375
TCGA-A1-A0SH-01A	TCGA-A1-A0SH	Tumor	LumA		72	Infiltrating Ductal Carcinoma	1	1	1	1	1	1	Freeze.466	Freeze.348				TCGA-A8-A085-01A-11R-A00Z-07	0.31775
TCGA-A2-A0YF-01A	TCGA-A2-A0YF	Tumor	LumA		74	Infiltrating Ductal Carcinoma	1	1	1	1	1	1	Freeze.466	Freeze.348				TCGA-A8-A086-01A-11R-A00Z-07	0.34
TCGA-A7-A0CG-01A	TCGA-A7-A0CG	Tumor	LumA		47	Mixed Histology	1	1	1	1	1	1	Freeze.466	Freeze.348				TCGA-A8-A08A-01A-11R-A00Z-07	0.017
TCGA-A7-A0D9-01A	TCGA-A7-A0D9	Tumor	LumA		61	Infiltrating Ductal Carcinoma	1	1	1	1	1	1	Freeze.466	Freeze.348				TCGA-A8-A08B-01A-11R-A00Z-07	-0.35675
TCGA-AN-A0FS-01A	TCGA-AN-A0FS	Tumor	LumA		56	Infiltrating Ductal Carcinoma	1	1	1	1	1	1	Freeze.466	Freeze.348				TCGA-A8-A08C-01A-11R-A00Z-07	0.30125
TCGA-AN-A0XN-01A	TCGA-AN-A0XN	Tumor	LumA		74	Infiltrating Ductal Carcinoma	1	1	1	1	1	1	Freeze.466	Freeze.348				TCGA-A8-A08F-01A-11R-A00Z-07	-0.1195
TCGA-AN-A0XO-01A	TCGA-AN-A0XO	Tumor	LumA		74	Infiltrating Ductal Carcinoma	1	1	1	1	1	1	Freeze.466	Freeze.348				TCGA-A8-A08G-01A-11R-A00Z-07	0.743
TCGA-AN-A0XS-01A	TCGA-AN-A0XS	Tumor	LumA		74	Infiltrating Ductal Carcinoma	1	1	1	1	1	1	Freeze.466	Freeze.348				TCGA-A8-A08H-01A-21R-A00Z-07	-0.98225
TCGA-AN-A0XT-01A	TCGA-AN-A0XT	Tumor	LumA		74	Infiltrating Ductal Carcinoma	1	1	1	1	1	1	Freeze.466	Freeze.348				TCGA-A8-A08I-01A-11R-A00Z-07	-0.05275
TCGA-BH-A0DG-01A	TCGA-BH-A0DG	Tumor	LumA		96	Infiltrating Ductal Carcinoma	1	1	1	1	1	1	Freeze.466	Freeze.348				TCGA-A8-A08J-01A-11R-A00Z-07	0.0875
TCGA-BH-A0HK-01A	TCGA-BH-A0HK	Tumor	LumA		61	Mixed Histology	1	1	1	1	1	1	Freeze.466	Freeze.348				TCGA-A8-A08L-01A-11R-A00Z-07	0.60325
TCGA-BH-A0HP-01A	TCGA-BH-A0HP	Tumor	LumA		72	Infiltrating Lobular Carcinoma	1	1	1	1	1	1	Freeze.466	Freeze.348				TCGA-A8-A08O-01A-21R-A056-07	-0.53475
TCGA-A8-A07E-01A	TCGA-A8-A07E	Tumor	LumA		56	Breast Ductal adenocarcinoma	1	1	1	1	1	1	Freeze.466	Freeze.348				TCGA-A8-A08P-01A-11R-A00Z-07	0.18225
TCGA-A7-A0CD-01A	TCGA-A7-A0CD	Tumor	LumA		47	Infiltrating Ductal Carcinoma	1	1	1	1	1	1	Freeze.466	Freeze.348				TCGA-A8-A08R-01A-11R-A034-07	1.179
TCGA-A2-A04N-01A	TCGA-A2-A04N	Tumor	LumA		85	Infiltrating Ductal Carcinoma	1	1	1	1	1	1	Freeze.466	Freeze.348				TCGA-A8-A08T-01A-21R-A00Z-07	-0.083
TCGA-A2-A04Y-01A	TCGA-A2-A04Y	Tumor	LumA		56	Infiltrating Ductal Carcinoma	1	1	1	1	1	1	Freeze.466	Freeze.348				TCGA-A8-A08X-01A-21R-A00Z-07	-0.35075
TCGA-A2-A0CQ-01A	TCGA-A2-A0CQ	Tumor	LumA		56	Infiltrating Ductal Carcinoma	1	1	1	1	1	1	Freeze.466	Freeze.348				TCGA-A8-A08Z-01A-21R-A00Z-07	-0.086
TCGA-A2-A0CS-01A	TCGA-A2-A0CS	Tumor	LumA		85	Infiltrating Ductal Carcinoma	1	1	1	1	1	1	Freeze.466	Freeze.348				TCGA-A8-A090-01A-11R-A00Z-07	0.051
TCGA-A2-A0CU-01A	TCGA-A2-A0CU	Tumor	LumA		56	Infiltrating Ductal Carcinoma	1	1	1	1	1	1	Freeze.466	Freeze.348				TCGA-A8-A091-01A-11R-A00Z-07	-0.0925
TCGA-A2-A0CV-01A	TCGA-A2-A0CV	Tumor	LumA		85	Infiltrating Ductal Carcinoma	1	1	1	1	1	1	Freeze.466	Freeze.348				TCGA-A8-A092-01A-11R-A00Z-07	0.9245
TCGA-A2-A0ES-01A	TCGA-A2-A0ES	Tumor	LumA		85	Infiltrating Lobular Carcinoma	1	1	1	1	1	1	Freeze.466	Freeze.348				TCGA-A8-A093-01A-11R-A00Z-07	-0.21125
TCGA-A2-A0EW-01A	TCGA-A2-A0EW	Tumor	LumA		85	Infiltrating Lobular Carcinoma	1	1	1	1	1	1	Freeze.466	Freeze.348				TCGA-A8-A094-01A-11R-A00Z-07	0.08025
TCGA-A2-A0SU-01A	TCGA-A2-A0SU	Tumor	LumA		72	Infiltrating Ductal Carcinoma	1	1	1	1	1	1	Freeze.466	Freeze.348				TCGA-A8-A095-01A-11R-A00Z-07	-0.0135
TCGA-A2-A0YI-01A	TCGA-A2-A0YI	Tumor	LumA		80	Infiltrating Ductal Carcinoma	1	1	1	1	1	1	Freeze.466	Freeze.348				TCGA-A8-A096-01A-11R-A00Z-07	-0.37325
TCGA-A8-A09A-01A	TCGA-A8-A09A	Tumor	LumA		47	Breast Ductal adenocarcinoma	1	1	1	1	1	1	Freeze.466	Freeze.348				TCGA-A8-A097-01A-11R-A034-07	-0.07275
TCGA-AN-A0FZ-01A	TCGA-AN-A0FZ	Tumor	LumA		56	Infiltrating Ductal Carcinoma	1	1	1	1	1	1	Freeze.466	Freeze.348				TCGA-A8-A099-01A-11R-A00Z-07	0.084
TCGA-AO-A126-01A	TCGA-AO-A126	Tumor	LumA		80	Infiltrating Ductal Carcinoma	1	1	1	1	1	1	Freeze.466	Freeze.348				TCGA-A8-A09A-01A-11R-A00Z-07	0.379
TCGA-AO-A12E-01A	TCGA-AO-A12E	Tumor	LumA		80	Infiltrating Lobular Carcinoma	1	1	1	1	1	1	Freeze.466	Freeze.348				TCGA-A8-A09B-01A-11R-A00Z-07	-0.1895
TCGA-AO-A12G-01A	TCGA-AO-A12G	Tumor	LumA		80	Infiltrating Lobular Carcinoma	1	1	1	1	1	1	Freeze.466	Freeze.348				TCGA-A8-A09C-01A-11R-A00Z-07	-0.06225
TCGA-AQ-A04L-01B	TCGA-AQ-A04L	Tumor	LumA		80	Infiltrating Ductal Carcinoma	1	1	1	1	1	1	Freeze.466	Freeze.348				TCGA-A8-A09D-01A-11R-A00Z-07	-0.297
TCGA-B6-A0RQ-01A	TCGA-B6-A0RQ	Tumor	LumA		85	Infiltrating Lobular Carcinoma	1	1	1	1	1	1	Freeze.466	Freeze.348				TCGA-A8-A09G-01A-21R-A00Z-07	-0.07
TCGA-B6-A0RV-01A	TCGA-B6-A0RV	Tumor	LumA		72	Mixed Histology	1	1	1	1	1	1	Freeze.466	Freeze.348				TCGA-A8-A09I-01A-22R-A034-07	0.1905
TCGA-BH-A0BC-01A	TCGA-BH-A0BC	Tumor	LumA		72	Infiltrating Ductal Carcinoma	1	1	1	1	1	1	Freeze.466	Freeze.348				TCGA-A8-A09M-01A-11R-A00Z-07	-0.45525
TCGA-BH-A0BP-01A	TCGA-BH-A0BP	Tumor	LumA		85	Infiltrating Ductal Carcinoma	1	1	1	1	1	1	Freeze.466	Freeze.348				TCGA-A8-A09N-01A-11R-A00Z-07	-0.38825
TCGA-BH-A0DH-01A	TCGA-BH-A0DH	Tumor	LumA		72	Infiltrating Ductal Carcinoma	1	1	1	1	1	1	Freeze.466	Freeze.348				TCGA-A8-A09Q-01A-11R-A00Z-07	0.432
TCGA-BH-A0DK-01A	TCGA-BH-A0DK	Tumor	LumA		61	Infiltrating Ductal Carcinoma	1	1	1	1	1	1	Freeze.466	Freeze.348				TCGA-A8-A09R-01A-11R-A00Z-07	0.783
TCGA-BH-A0DP-01A	TCGA-BH-A0DP	Tumor	LumA		61	Infiltrating Lobular Carcinoma	1	1	1	1	1	1	Freeze.466	Freeze.348				TCGA-A8-A09T-01A-11R-A00Z-07	-0.02875
TCGA-BH-A0DS-01A	TCGA-BH-A0DS	Tumor	LumA		61	Infiltrating Ductal Carcinoma	1	1	1	1	1	1	Freeze.466	Freeze.348				TCGA-A8-A09V-01A-11R-A034-07	-0.1315
TCGA-BH-A0E1-01A	TCGA-BH-A0E1	Tumor	LumA		61	Infiltrating Ductal Carcinoma	1	1	1	1	1	1	Freeze.466	Freeze.348				TCGA-A8-A09W-01A-11R-A00Z-07	0.43275
TCGA-BH-A0E7-01A	TCGA-BH-A0E7	Tumor	LumA		56	Infiltrating Ductal Carcinoma	1	1	1	1	1	1	Freeze.466	Freeze.348				TCGA-A8-A09X-01A-11R-A00Z-07	-0.52475
TCGA-BH-A0EI-01A	TCGA-BH-A0EI	Tumor	LumA		85	Infiltrating Ductal Carcinoma	1	1	1	1	1	1	Freeze.466	Freeze.348				TCGA-A8-A09Z-01A-11R-A00Z-07	0.07725
TCGA-BH-A0H5-01A	TCGA-BH-A0H5	Tumor	LumA		85	Infiltrating Ductal Carcinoma	1	1	1	1	1	1	Freeze.466	Freeze.348				TCGA-A8-A0A1-01A-11R-A00Z-07	-0.234
TCGA-BH-A0W4-01A	TCGA-BH-A0W4	Tumor	LumA		74	Infiltrating Ductal Carcinoma	1	1	1	1	1	1	Freeze.466	Freeze.348				TCGA-A8-A0A2-01A-11R-A034-07	-0.47225
TCGA-BH-A18H-01A	TCGA-BH-A18H	Tumor	LumA		93	Infiltrating Ductal Carcinoma	1	1	1	1	1	1	Freeze.466	Freeze.348				TCGA-A8-A0A4-01A-11R-A00Z-07	-0.36925
TCGA-BH-A18N-01A	TCGA-BH-A18N	Tumor	LumA		93	Infiltrating Ductal Carcinoma	1	1	1	1	1	1	Freeze.466	Freeze.348				TCGA-A8-A0A6-01A-12R-A056-07	0.46525
TCGA-E2-A10B-01A	TCGA-E2-A10B	Tumor	LumA		80	Infiltrating Ductal Carcinoma	1	1	1	1	1	1	Freeze.466	Freeze.348				TCGA-A8-A0A7-01A-11R-A040-07	-0.9405
TCGA-E2-A10E-01A	TCGA-E2-A10E	Tumor	LumA		80	Infiltrating Ductal Carcinoma	1	1	1	1	1	1	Freeze.466	Freeze.348				TCGA-A8-A0A9-01A-11R-A00Z-07	-0.0195
TCGA-E2-A14Q-01A	TCGA-E2-A14Q	Tumor	LumA		93	Infiltrating Ductal Carcinoma	1	1	1	1	1	1	Freeze.466	Freeze.348				TCGA-A8-A0AB-01A-11R-A034-07	-0.01375
TCGA-E2-A15C-01A	TCGA-E2-A15C	Tumor	LumA		93	Infiltrating Ductal Carcinoma	1	1	1	1	1	1	Freeze.466	Freeze.348				TCGA-A8-A0AD-01A-11R-A056-07	-0.198
TCGA-A1-A0SJ-01A	TCGA-A1-A0SJ	Tumor	LumA		72	Infiltrating Ductal Carcinoma	1	1	1	1	1	1	Freeze.466	Freeze.348				TCGA-AN-A03X-01A-21R-A00Z-07	-109.625
TCGA-A2-A04V-01A	TCGA-A2-A04V	Tumor	LumA		56	Infiltrating Ductal Carcinoma	1	1	1	1	1	1	Freeze.466	Freeze.348				TCGA-AN-A03Y-01A-21R-A00Z-07	0.545
TCGA-A2-A0CP-01A	TCGA-A2-A0CP	Tumor	LumA		56	Infiltrating Ductal Carcinoma	1	1	1	1	1	1	Freeze.466	Freeze.348				TCGA-AN-A041-01A-11R-A034-07	0.2215
TCGA-A2-A0D3-01A	TCGA-A2-A0D3	Tumor	LumA		85	Infiltrating Ductal Carcinoma	1	1	1	1	1	1	Freeze.466	Freeze.348				TCGA-AN-A046-01A-21R-A034-07	-0.17175
TCGA-A2-A0EO-01A	TCGA-A2-A0EO	Tumor	LumA		56	Infiltrating Ductal Carcinoma	1	1	1	1	1	1	Freeze.466	Freeze.348				TCGA-AN-A049-01A-21R-A00Z-07	-0.0315
TCGA-A2-A0EU-01A	TCGA-A2-A0EU	Tumor	LumA		61	Infiltrating Ductal Carcinoma	1	1	1	1	1	1	Freeze.466	Freeze.348				TCGA-AN-A04A-01A-21R-A034-07	-0.33925
TCGA-A2-A0EV-01A	TCGA-A2-A0EV	Tumor	LumA		56	Infiltrating Ductal Carcinoma	1	1	1	1	1	1	Freeze.466	Freeze.348				TCGA-AN-A04C-01A-21R-A034-07	-0.46125
TCGA-A2-A0EX-01A	TCGA-A2-A0EX	Tumor	LumA		56	Infiltrating Lobular Carcinoma	1	1	1	1	1	1	Freeze.466	Freeze.348				TCGA-AN-A04D-01A-21R-A034-07	0.44325
TCGA-A2-A0T6-01A	TCGA-A2-A0T6	Tumor	LumA		72	Infiltrating Lobular Carcinoma	1	1	1	1	1	1	Freeze.466	Freeze.348				TCGA-AN-A0AJ-01A-11R-A00Z-07	0.406
TCGA-A2-A0T7-01A	TCGA-A2-A0T7	Tumor	LumA		72	Infiltrating Ductal Carcinoma	1	1	1	1	1	1	Freeze.466	Freeze.348				TCGA-AN-A0AK-01A-21R-A00Z-07	0.84425
TCGA-A2-A0YC-01A	TCGA-A2-A0YC	Tumor	LumA		74	Infiltrating Ductal Carcinoma	1	1	1	1	1	1	Freeze.466	Freeze.348				TCGA-AN-A0AL-01A-11R-A00Z-07	-0.0845
TCGA-A2-A0YD-01A	TCGA-A2-A0YD	Tumor	LumA		74	Infiltrating Lobular Carcinoma	1	1	1	1	1	1	Freeze.466	Freeze.348				TCGA-AN-A0AM-01A-11R-A034-07	0.665
TCGA-A2-A0YL-01A	TCGA-A2-A0YL	Tumor	LumA		74	Infiltrating Lobular Carcinoma	1	1	1	1	1	1	Freeze.466	Freeze.348				TCGA-AN-A0AR-01A-11R-A00Z-07	0.8565
TCGA-A7-A0CH-01A	TCGA-A7-A0CH	Tumor	LumA		47	Infiltrating Ductal Carcinoma	1	1	1	1	1	1	Freeze.466	Freeze.348				TCGA-AN-A0AS-01A-11R-A00Z-07	0.03975
TCGA-A7-A0DB-01A	TCGA-A7-A0DB	Tumor	LumA		47	Infiltrating Ductal Carcinoma	1	1	1	1	1	1	Freeze.466	Freeze.348				TCGA-AN-A0AT-01A-11R-A034-07	0.75275
TCGA-A8-A06P-01A	TCGA-A8-A06P	Tumor	LumA		47	Breast Ductal adenocarcinoma	1	1	1	1	1	1	Freeze.466	Freeze.348				TCGA-AN-A0FD-01A-11R-A034-07	-0.94975
TCGA-A8-A06Y-01A	TCGA-A8-A06Y	Tumor	LumA		47	Breast Ductal adenocarcinoma	1	1	1	1	1	1	Freeze.466	Freeze.348				TCGA-AN-A0FF-01A-11R-A034-07	-0.822
TCGA-A8-A07F-01A	TCGA-A8-A07F	Tumor	LumA		47	Breast Ductal adenocarcinoma	1	1	1	1	1	1	Freeze.466	Freeze.348				TCGA-AN-A0FJ-01A-11R-A00Z-07	0.536
TCGA-A8-A083-01A	TCGA-A8-A083	Tumor	LumA		47	Breast Ductal adenocarcinoma	1	1	1	1	1	1	Freeze.466	Freeze.348				TCGA-AN-A0FK-01A-11R-A034-07	-0.463
TCGA-A8-A086-01A	TCGA-A8-A086	Tumor	LumA		47	Breast Ductal adenocarcinoma	1	1	1	1	1	1	Freeze.466	Freeze.348				TCGA-AN-A0FL-01A-11R-A034-07	-0.4345
TCGA-A8-A08A-01A	TCGA-A8-A08A	Tumor	LumA		47	Breast Ductal adenocarcinoma	1	1	1	1	1	1	Freeze.466	Freeze.348				TCGA-AN-A0FN-01A-11R-A034-07	-0.69925
TCGA-A8-A08O-01A	TCGA-A8-A08O	Tumor	LumA		61	Infiltrating Ductal Carcinoma	1	1	1	1	1	1	Freeze.466	Freeze.348				TCGA-AN-A0FS-01A-11R-A034-07	-0.99325
TCGA-A8-A08T-01A	TCGA-A8-A08T	Tumor	LumA		47	Breast Ductal adenocarcinoma	1	1	1	1	1	1	Freeze.466	Freeze.348				TCGA-AN-A0FT-01A-11R-A034-07	2.566
TCGA-A8-A08Z-01A	TCGA-A8-A08Z	Tumor	LumA		47	Breast Ductal adenocarcinoma	1	1	1	1	1	1	Freeze.466	Freeze.348				TCGA-AN-A0FV-01A-11R-A00Z-07	-0.0745
TCGA-A8-A09B-01A	TCGA-A8-A09B	Tumor	LumA		47	Breast Ductal adenocarcinoma	1	1	1	1	1	1	Freeze.466	Freeze.348				TCGA-AN-A0FW-01A-11R-A034-07	-0.34525
TCGA-A8-A0A4-01A	TCGA-A8-A0A4	Tumor	LumA		47	Breast Lobular adenocarcinoma	1	1	1	1	1	1	Freeze.466	Freeze.348				TCGA-AN-A0FX-01A-11R-A034-07	-0.2885
TCGA-AN-A04A-01A	TCGA-AN-A04A	Tumor	LumA		56	Infiltrating Ductal Carcinoma	1	1	1	1	1	1	Freeze.466	Freeze.348				TCGA-AN-A0FY-01A-11R-A034-07	101.075
TCGA-AN-A0FW-01A	TCGA-AN-A0FW	Tumor	LumA		56	Infiltrating Ductal Carcinoma	1	1	1	1	1	1	Freeze.466	Freeze.348				TCGA-AN-A0FZ-01A-11R-A034-07	-0.0945
TCGA-AO-A0J8-01A	TCGA-AO-A0J8	Tumor	LumA		56	Infiltrating Lobular Carcinoma	1	1	1	1	1	1	Freeze.466	Freeze.348				TCGA-AN-A0G0-01A-11R-A034-07	-0.16525
TCGA-AO-A0J9-01A	TCGA-AO-A0J9	Tumor	LumA		56	Infiltrating Lobular Carcinoma	1	1	1	1	1	1	Freeze.466	Freeze.348				TCGA-AN-A0XL-01A-11R-A10J-07	-0.2305
TCGA-AO-A0JF-01A	TCGA-AO-A0JF	Tumor	LumA		61	Infiltrating Ductal Carcinoma	1	1	1	1	1	1	Freeze.466	Freeze.348				TCGA-AN-A0XN-01A-21R-A109-07	-0.0875
TCGA-AO-A0JG-01A	TCGA-AO-A0JG	Tumor	LumA		72	Infiltrating Ductal Carcinoma	1	1	1	1	1	1	Freeze.466	Freeze.348				TCGA-AN-A0XO-01A-11R-A109-07	-0.48225
TCGA-AO-A0JJ-01A	TCGA-AO-A0JJ	Tumor	LumA		61	Infiltrating Lobular Carcinoma	1	1	1	1	1	1	Freeze.466	Freeze.348				TCGA-AN-A0XP-01A-11R-A109-07	-0.55975
TCGA-AO-A12A-01A	TCGA-AO-A12A	Tumor	LumA		85	Infiltrating Ductal Carcinoma	1	1	1	1	1	1	Freeze.466	Freeze.348				TCGA-AN-A0XR-01A-11R-A109-07	0.3345
TCGA-AO-A12H-01A	TCGA-AO-A12H	Tumor	LumA		85	Mixed Histology	1	1	1	1	1	1	Freeze.466	Freeze.348				TCGA-AN-A0XS-01A-22R-A109-07	0.0115
TCGA-AR-A0TR-01A	TCGA-AR-A0TR	Tumor	LumA		72	Infiltrating Ductal Carcinoma	1	1	1	1	1	1	Freeze.466	Freeze.348				TCGA-AN-A0XT-01A-11R-A109-07	-0.3235
TCGA-AR-A1AK-01A	TCGA-AR-A1AK	Tumor	LumA		96	Infiltrating Lobular Carcinoma	1	1	1	1	1	1	Freeze.466	Freeze.348				TCGA-AN-A0XU-01A-11R-A109-07	-0.08025
TCGA-AR-A1AL-01A	TCGA-AR-A1AL	Tumor	LumA		96	Infiltrating Lobular Carcinoma	1	1	1	1	1	1	Freeze.466	Freeze.348				TCGA-AN-A0XV-01A-11R-A109-07	-0.26325
TCGA-AR-A1AP-01A	TCGA-AR-A1AP	Tumor	LumA		96	Infiltrating Ductal Carcinoma	1	1	1	1	1	1	Freeze.466	Freeze.348				TCGA-AN-A0XW-01A-11R-A109-07	-0.10475
TCGA-AR-A1AS-01A	TCGA-AR-A1AS	Tumor	LumA		96	Infiltrating Ductal Carcinoma	1	1	1	1	1	1	Freeze.466	Freeze.348				TCGA-AO-A03L-01A-41R-A056-07	-0.2525
TCGA-AR-A1AU-01A	TCGA-AR-A1AU	Tumor	LumA		96	Infiltrating Ductal Carcinoma	1	1	1	1	1	1	Freeze.466	Freeze.348				TCGA-AO-A03M-01B-11R-A10J-07	0.1945
TCGA-AR-A1AW-01A	TCGA-AR-A1AW	Tumor	LumA		96	Infiltrating Ductal Carcinoma	1	1	1	1	1	1	Freeze.466	Freeze.348				TCGA-AO-A03N-01B-11R-A10J-07	-0.46625
TCGA-B6-A0IO-01A	TCGA-B6-A0IO	Tumor	LumA		56	Infiltrating Ductal Carcinoma	1	1	1	1	1	1	Freeze.466	Freeze.348				TCGA-AO-A03O-01A-11R-A00Z-07	0.53125
TCGA-B6-A0RM-01A	TCGA-B6-A0RM	Tumor	LumA		72	Infiltrating Ductal Carcinoma	1	1	1	1	1	1	Freeze.466	Freeze.348				TCGA-AO-A03P-01A-11R-A00Z-07	-0.00425
TCGA-B6-A0RO-01A	TCGA-B6-A0RO	Tumor	LumA		72	Infiltrating Ductal Carcinoma	1	1	1	1	1	1	Freeze.466	Freeze.348				TCGA-AO-A03R-01A-21R-A034-07	-0.3395
TCGA-B6-A0RP-01A	TCGA-B6-A0RP	Tumor	LumA		72	Infiltrating Ductal Carcinoma	1	1	1	1	1	1	Freeze.466	Freeze.348				TCGA-AO-A03T-01A-21R-A034-07	-0.06925
TCGA-B6-A0X0-01A	TCGA-B6-A0X0	Tumor	LumA		85	Breast - Other	1	1	1	1	1	1	Freeze.466	Freeze.348				TCGA-AO-A03U-01B-21R-A10J-07	-0.10125
TCGA-BH-A0AZ-01A	TCGA-BH-A0AZ	Tumor	LumA		96	Infiltrating Ductal Carcinoma	1	1	1	1	1	1	Freeze.466	Freeze.348				TCGA-AO-A03V-01A-11R-A115-07	132.025
TCGA-BH-A0B0-01A	TCGA-BH-A0B0	Tumor	LumA		85	Infiltrating Ductal Carcinoma	1	1	1	1	1	1	Freeze.466	Freeze.348				TCGA-AO-A0J2-01A-11R-A034-07	-0.31975
TCGA-BH-A0BA-01A	TCGA-BH-A0BA	Tumor	LumA		61	Mixed Histology	1	1	1	1	1	1	Freeze.466	Freeze.348				TCGA-AO-A0J3-01A-11R-A034-07	0.04125
TCGA-BH-A0BJ-01A	TCGA-BH-A0BJ	Tumor	LumA		61	Infiltrating Ductal Carcinoma	1	1	1	1	1	1	Freeze.466	Freeze.348				TCGA-AO-A0J4-01A-11R-A034-07	0.11525
TCGA-BH-A0BO-01A	TCGA-BH-A0BO	Tumor	LumA		93	Infiltrating Ductal Carcinoma	1	1	1	1	1	1	Freeze.466	Freeze.348				TCGA-AO-A0J6-01A-11R-A034-07	0.58675
TCGA-BH-A0BQ-01A	TCGA-BH-A0BQ	Tumor	LumA		85	Infiltrating Ductal Carcinoma	1	1	1	1	1	1	Freeze.466	Freeze.348				TCGA-AO-A0J7-01A-11R-A034-07	121.725
TCGA-BH-A0BR-01A	TCGA-BH-A0BR	Tumor	LumA		85	Infiltrating Ductal Carcinoma	1	1	1	1	1	1	Freeze.466	Freeze.348				TCGA-AO-A0J8-01A-21R-A034-07	0.15475
TCGA-BH-A0BS-01A	TCGA-BH-A0BS	Tumor	LumA		96	Infiltrating Ductal Carcinoma	1	1	1	1	1	1	Freeze.466	Freeze.348				TCGA-AO-A0J9-01A-11R-A034-07	-1.1
TCGA-BH-A0BT-01A	TCGA-BH-A0BT	Tumor	LumA		96	Infiltrating Ductal Carcinoma	1	1	1	1	1	1	Freeze.466	Freeze.348				TCGA-AO-A0JA-01A-11R-A056-07	-0.1175
TCGA-BH-A0BV-01A	TCGA-BH-A0BV	Tumor	LumA		47	Infiltrating Ductal Carcinoma	1	1	1	1	1	1	Freeze.466	Freeze.348				TCGA-AO-A0JB-01A-11R-A056-07	-0.93875
TCGA-BH-A0C1-01B	TCGA-BH-A0C1	Tumor	LumA		93	Infiltrating Lobular Carcinoma	1	1	1	1	1	1	Freeze.466	Freeze.348				TCGA-AO-A0JC-01A-11R-A056-07	-0.301
TCGA-BH-A0DI-01A	TCGA-BH-A0DI	Tumor	LumA		96	Infiltrating Ductal Carcinoma	1	1	1	1	1	1	Freeze.466	Freeze.348				TCGA-AO-A0JD-01A-11R-A056-07	0.2695
TCGA-BH-A0DT-01A	TCGA-BH-A0DT	Tumor	LumA		93	Infiltrating Ductal Carcinoma	1	1	1	1	1	1	Freeze.466	Freeze.348				TCGA-AO-A0JE-01A-11R-A056-07	0.833
TCGA-BH-A0E9-01B	TCGA-BH-A0E9	Tumor	LumA		85	Infiltrating Lobular Carcinoma	1	1	1	1	1	1	Freeze.466	Freeze.348				TCGA-AO-A0JF-01A-11R-A056-07	-0.267
TCGA-BH-A0EA-01A	TCGA-BH-A0EA	Tumor	LumA		85	Infiltrating Ductal Carcinoma	1	1	1	1	1	1	Freeze.466	Freeze.348				TCGA-AO-A0JG-01A-31R-A084-07	-0.12425
TCGA-BH-A0GY-01A	TCGA-BH-A0GY	Tumor	LumA		61	Infiltrating Ductal Carcinoma	1	1	1	1	1	1	Freeze.466	Freeze.348				TCGA-AO-A0JI-01A-21R-A056-07	-10.225
TCGA-BH-A0H6-01A	TCGA-BH-A0H6	Tumor	LumA		61	Infiltrating Ductal Carcinoma	1	1	1	1	1	1	Freeze.466	Freeze.348				TCGA-AO-A0JJ-01A-11R-A056-07	0.16025
TCGA-BH-A0H7-01A	TCGA-BH-A0H7	Tumor	LumA		61	Infiltrating Ductal Carcinoma	1	1	1	1	1	1	Freeze.466	Freeze.348				TCGA-AO-A0JL-01A-11R-A056-07	0.71925
TCGA-BH-A0H9-01A	TCGA-BH-A0H9	Tumor	LumA		61	Infiltrating Ductal Carcinoma	1	1	1	1	1	1	Freeze.466	Freeze.348				TCGA-AO-A0JM-01A-21R-A056-07	0.187
TCGA-BH-A0HA-01A	TCGA-BH-A0HA	Tumor	LumA		96	Infiltrating Ductal Carcinoma	1	1	1	1	1	1	Freeze.466	Freeze.348				TCGA-AO-A124-01A-11R-A10J-07	0.63375
TCGA-BH-A0HX-01A	TCGA-BH-A0HX	Tumor	LumA		61	Infiltrating Ductal Carcinoma	1	1	1	1	1	1	Freeze.466	Freeze.348				TCGA-AO-A125-01A-11R-A10J-07	-0.0585
TCGA-BH-A0W5-01A	TCGA-BH-A0W5	Tumor	LumA		74	Infiltrating Ductal Carcinoma	1	1	1	1	1	1	Freeze.466	Freeze.348				TCGA-AO-A126-01A-11R-A10J-07	0.59275
TCGA-C8-A12N-01A	TCGA-C8-A12N	Tumor	LumA		85	Infiltrating Ductal Carcinoma	1	1	1	1	1	1	Freeze.466	Freeze.348				TCGA-AO-A128-01A-11R-A10J-07	-0.00475
TCGA-C8-A12Y-01A	TCGA-C8-A12Y	Tumor	LumA		93	Infiltrating Ductal Carcinoma	1	1	1	1	1	1	Freeze.466	Freeze.348				TCGA-AO-A129-01A-21R-A10J-07	0.33175
TCGA-C8-A133-01A	TCGA-C8-A133	Tumor	LumA		93	Infiltrating Ductal Carcinoma	1	1	1	1	1	1	Freeze.466	Freeze.348				TCGA-AO-A12A-01A-21R-A115-07	-0.02675
TCGA-D8-A145-01A	TCGA-D8-A145	Tumor	LumA		85	Infiltrating Ductal Carcinoma	1	1	1	1	1	1	Freeze.466	Freeze.348				TCGA-AO-A12B-01A-11R-A10J-07	-0.25875
TCGA-E2-A14Z-01A	TCGA-E2-A14Z	Tumor	LumA		85	Infiltrating Ductal Carcinoma	1	1	1	1	1	1	Freeze.466	Freeze.348				TCGA-AO-A12C-01A-11R-A10J-07	-0.46875
TCGA-E2-A153-01A	TCGA-E2-A153	Tumor	LumA		93	Infiltrating Ductal Carcinoma	1	1	1	1	1	1	Freeze.466	Freeze.348				TCGA-AO-A12D-01A-11R-A115-07	0.85025
TCGA-E2-A154-01A	TCGA-E2-A154	Tumor	LumA		85	Infiltrating Ductal Carcinoma	1	1	1	1	1	1	Freeze.466	Freeze.348				TCGA-AO-A12E-01A-11R-A10J-07	-0.0405
TCGA-E2-A156-01A	TCGA-E2-A156	Tumor	LumA		93	Infiltrating Ductal Carcinoma	1	1	1	1	1	1	Freeze.466	Freeze.348				TCGA-AO-A12F-01A-11R-A115-07	161.325
TCGA-E2-A15G-01A	TCGA-E2-A15G	Tumor	LumA		93	Mixed Histology	1	1	1	1	1	1	Freeze.466	Freeze.348				TCGA-AO-A12G-01A-11R-A10J-07	-0.15875
TCGA-E2-A15J-01A	TCGA-E2-A15J	Tumor	LumA		96	Infiltrating Ductal Carcinoma	1	1	1	1	1	1	Freeze.466	Freeze.348				TCGA-AO-A12H-01A-11R-A115-07	0.35775
TCGA-E2-A15O-01A	TCGA-E2-A15O	Tumor	LumA		85	Infiltrating Ductal Carcinoma	1	1	1	1	1	1	Freeze.466	Freeze.348				TCGA-AQ-A04H-01B-11R-A10J-07	0.75625
TCGA-E2-A15P-01A	TCGA-E2-A15P	Tumor	LumA		85	Infiltrating Ductal Carcinoma	1	1	1	1	1	1	Freeze.466	Freeze.348				TCGA-AQ-A04J-01A-02R-A034-07	-0.36
TCGA-E2-A15R-01A	TCGA-E2-A15R	Tumor	LumA		85	Infiltrating Ductal Carcinoma	1	1	1	1	1	1	Freeze.466	Freeze.348				TCGA-AQ-A04L-01B-21R-A10J-07	-0.34325
TCGA-E2-A1B4-01A	TCGA-E2-A1B4	Tumor	LumA		96	Infiltrating Ductal Carcinoma	1	1	1	1	1	1	Freeze.466	Freeze.348				TCGA-AR-A0TP-01A-11R-A084-07	0.43425
TCGA-E2-A1BC-01A	TCGA-E2-A1BC	Tumor	LumA		96	Infiltrating Lobular Carcinoma	1	1	1	1	1	1	Freeze.466	Freeze.348				TCGA-AR-A0TQ-01A-11R-A084-07	0.164
TCGA-E2-A1BD-01A	TCGA-E2-A1BD	Tumor	LumA		96	Infiltrating Ductal Carcinoma	1	1	1	1	1	1	Freeze.466	Freeze.348				TCGA-AR-A0TR-01A-11R-A084-07	-0.00725
TCGA-A2-A0CZ-01A	TCGA-A2-A0CZ	Tumor	LumA		56	Infiltrating Ductal Carcinoma	1	1	1	1	1	1	Freeze.466	Freeze.348				TCGA-AR-A0TS-01A-11R-A115-07	0.21225
TCGA-AN-A0XP-01A	TCGA-AN-A0XP	Tumor	LumA		74	Infiltrating Ductal Carcinoma	1	1	1	1	1	1	Freeze.466	Freeze.348				TCGA-AR-A0TT-01A-31R-A084-07	102.225
TCGA-BH-A18M-01A	TCGA-BH-A18M	Tumor	LumA		93	Infiltrating Ductal Carcinoma	1	1	1	1	1	1	Freeze.466	Freeze.348				TCGA-AR-A0TU-01A-31R-A109-07	0.646
TCGA-BH-A18S-01A	TCGA-BH-A18S	Tumor	LumA		93	Mucinous Carcinoma	1	1	1	1	1	1	Freeze.466	Freeze.348				TCGA-AR-A0TV-01A-21R-A084-07	0.2285
TCGA-A8-A07P-01A	TCGA-A8-A07P	Tumor	LumA		47	Breast Ductal adenocarcinoma	1	1	1	1	1	1	Freeze.466	Freeze.348				TCGA-AR-A0TW-01A-11R-A084-07	0.3055
TCGA-A8-A099-01A	TCGA-A8-A099	Tumor	LumA		47	Breast Ductal adenocarcinoma	1	1	1	1	1	1	Freeze.466	Freeze.348				TCGA-AR-A0TX-01A-11R-A084-07	0.1305
TCGA-AN-A0FD-01A	TCGA-AN-A0FD	Tumor	LumA		56	Infiltrating Ductal Carcinoma	1	1	1	1	1	1	Freeze.466	Freeze.348				TCGA-AR-A0TY-01A-12R-A115-07	-1.27
TCGA-AN-A0FT-01A	TCGA-AN-A0FT	Tumor	LumA		56	Infiltrating Ductal Carcinoma	1	1	1	1	1	1	Freeze.466	Freeze.348				TCGA-AR-A0TZ-01A-12R-A084-07	0.844
TCGA-AR-A1AX-01A	TCGA-AR-A1AX	Tumor	LumA		96	Infiltrating Ductal Carcinoma	1	1	1	1	1	1	Freeze.466	Freeze.348				TCGA-AR-A0U0-01A-11R-A109-07	0.1475
TCGA-BH-A0B4-01A	TCGA-BH-A0B4	Tumor	LumA		47	Infiltrating Ductal Carcinoma	1	1	1	1	1	1	Freeze.466	Freeze.348				TCGA-AR-A0U1-01A-11R-A115-07	-0.302
TCGA-C8-A132-01A	TCGA-C8-A132	Tumor	LumA		85	Infiltrating Ductal Carcinoma	1	1	1	1	1	1	Freeze.466	Freeze.348				TCGA-AR-A0U2-01A-11R-A109-07	0.121
TCGA-E2-A1B1-01A	TCGA-E2-A1B1	Tumor	LumA		96	Infiltrating Ductal Carcinoma	1	1	1	1	1	1	Freeze.466	Freeze.348				TCGA-AR-A0U3-01A-11R-A109-07	0.0735
TCGA-E2-A15H-01A	TCGA-E2-A15H	Tumor	LumA		93	Infiltrating Ductal Carcinoma	1	1	1	1	1	1	Freeze.466	Freeze.348				TCGA-AR-A0U4-01A-11R-A109-07	-0.625
TCGA-E2-A15E-01A	TCGA-E2-A15E	Tumor	LumA		93	Infiltrating Ductal Carcinoma	1	1	1	1	1	1	Freeze.466	Freeze.348				TCGA-AR-A1AH-01A-11R-A12D-07	0.328
TCGA-A8-A084-01A	TCGA-A8-A084	Tumor	LumB		47	Breast Ductal adenocarcinoma	1	1	1	1	1	1	Freeze.466	Freeze.348				TCGA-AR-A1AI-01A-11R-A12P-07	0.80725
TCGA-AO-A0JI-01A	TCGA-AO-A0JI	Tumor	LumB		61	Infiltrating Ductal Carcinoma	1	1	1	1	1	1	Freeze.466	Freeze.348				TCGA-AR-A1AJ-01A-21R-A12P-07	0.2015
TCGA-AR-A0TT-01A	TCGA-AR-A0TT	Tumor	LumB		72	Infiltrating Ductal Carcinoma	1	1	1	1	1	1	Freeze.466	Freeze.348				TCGA-AR-A1AK-01A-21R-A12P-07	0.362
TCGA-AR-A0TY-01A	TCGA-AR-A0TY	Tumor	LumB		85	Infiltrating Ductal Carcinoma	1	1	1	1	1	1	Freeze.466	Freeze.348				TCGA-AR-A1AL-01A-21R-A12P-07	-0.25725
TCGA-E2-A109-01A	TCGA-E2-A109	Tumor	LumB		80	Infiltrating Ductal Carcinoma	1	1	1	1	1	1	Freeze.466	Freeze.348				TCGA-AR-A1AN-01A-11R-A12P-07	0.45475
TCGA-E2-A155-01A	TCGA-E2-A155	Tumor	LumB		93	Infiltrating Ductal Carcinoma	1	1	1	1	1	1	Freeze.466	Freeze.348				TCGA-AR-A1AO-01A-11R-A12P-07	-0.34475
TCGA-A2-A0CT-01A	TCGA-A2-A0CT	Tumor	LumB		61	Infiltrating Ductal Carcinoma	1	1	1	1	1	1	Freeze.466	Freeze.348				TCGA-AR-A1AP-01A-11R-A12P-07	-0.622
TCGA-A2-A0SW-01A	TCGA-A2-A0SW	Tumor	LumB		72	Infiltrating Ductal Carcinoma	1	1	1	1	1	1	Freeze.466	Freeze.348				TCGA-AR-A1AQ-01A-11R-A12P-07	0.555
TCGA-A8-A06N-01A	TCGA-A8-A06N	Tumor	LumB		47	Breast Ductal Adenocarcinoma	1	1	1	1	1	1	Freeze.466	Freeze.348				TCGA-AR-A1AR-01A-31R-A137-07	0.107
TCGA-AN-A0AM-01A	TCGA-AN-A0AM	Tumor	LumB		56	Infiltrating Ductal Carcinoma	1	1	1	1	1	1	Freeze.466	Freeze.348				TCGA-AR-A1AS-01A-11R-A12P-07	12.865
TCGA-AN-A0AS-01A	TCGA-AN-A0AS	Tumor	LumB		47	Infiltrating Ductal Carcinoma	1	1	1	1	1	1	Freeze.466	Freeze.348				TCGA-AR-A1AT-01A-11R-A12P-07	114.925
TCGA-BH-A0C3-01A	TCGA-BH-A0C3	Tumor	LumB		96	Mixed Histology	1	1	1	1	1	1	Freeze.466	Freeze.348				TCGA-AR-A1AU-01A-11R-A12P-07	0.12725
TCGA-BH-A0HW-01A	TCGA-BH-A0HW	Tumor	LumB		56	Infiltrating Ductal Carcinoma	1	1	1	1	1	1	Freeze.466	Freeze.348				TCGA-AR-A1AV-01A-21R-A12P-07	-0.0485
TCGA-E2-A107-01A	TCGA-E2-A107	Tumor	LumB		80	Infiltrating Lobular Carcinoma	1	1	1	1	1	1	Freeze.466	Freeze.348				TCGA-AR-A1AW-01A-21R-A12P-07	0.3465
TCGA-A8-A09C-01A	TCGA-A8-A09C	Tumor	LumB		47	Breast Ductal adenocarcinoma	1	1	1	1	1	1	Freeze.466	Freeze.348				TCGA-AR-A1AX-01A-11R-A12P-07	0.0575
TCGA-A2-A0T4-01A	TCGA-A2-A0T4	Tumor	LumB		72	Infiltrating Lobular Carcinoma	1	1	1	1	1	1	Freeze.466	Freeze.348				TCGA-AR-A1AY-01A-21R-A12P-07	0.5355
TCGA-A8-A09R-01A	TCGA-A8-A09R	Tumor	LumB		47	Breast Ductal adenocarcinoma	1	1	1	1	1	1	Freeze.466	Freeze.348				TCGA-B6-A0I2-01A-11R-A034-07	-0.246
TCGA-AN-A049-01A	TCGA-AN-A049	Tumor	LumB		47	Infiltrating Ductal Carcinoma	1	1	1	1	1	1	Freeze.466	Freeze.348				TCGA-B6-A0I5-01A-11R-A034-07	-0.21475
TCGA-AO-A0J7-01A	TCGA-AO-A0J7	Tumor	LumB		56	Infiltrating Ductal Carcinoma	1	1	1	1	1	1	Freeze.466	Freeze.348				TCGA-B6-A0I6-01A-11R-A034-07	-0.56675
TCGA-AO-A12B-01A	TCGA-AO-A12B	Tumor	LumB		80	Infiltrating Ductal Carcinoma	1	1	1	1	1	1	Freeze.466	Freeze.348				TCGA-B6-A0I8-01A-11R-A034-07	-0.198
TCGA-AR-A0TV-01A	TCGA-AR-A0TV	Tumor	LumB		72	Infiltrating Ductal Carcinoma	1	1	1	1	1	1	Freeze.466	Freeze.348				TCGA-B6-A0I9-01A-11R-A034-07	-0.54525
TCGA-B6-A0RL-01A	TCGA-B6-A0RL	Tumor	LumB		72	Infiltrating Ductal Carcinoma	1	1	1	1	1	1	Freeze.466	Freeze.348				TCGA-B6-A0IA-01A-11R-A034-07	-0.77775
TCGA-BH-A18F-01A	TCGA-BH-A18F	Tumor	LumB		93	Infiltrating Ductal Carcinoma	1	1	1	1	1	1	Freeze.466	Freeze.348				TCGA-B6-A0IB-01A-11R-A034-07	-0.441
TCGA-BH-A18J-01A	TCGA-BH-A18J	Tumor	LumB		93	Infiltrating Ductal Carcinoma	1	1	1	1	1	1	Freeze.466	Freeze.348				TCGA-B6-A0IC-01A-11R-A034-07	-0.393
TCGA-E2-A10C-01A	TCGA-E2-A10C	Tumor	LumB		80	Infiltrating Ductal Carcinoma	1	1	1	1	1	1	Freeze.466	Freeze.348				TCGA-B6-A0IE-01A-11R-A034-07	-0.26575
TCGA-E2-A14S-01A	TCGA-E2-A14S	Tumor	LumB		93	Infiltrating Ductal Carcinoma	1	1	1	1	1	1	Freeze.466	Freeze.348				TCGA-B6-A0IG-01A-11R-A034-07	0.06425
TCGA-E2-A15M-01A	TCGA-E2-A15M	Tumor	LumB		93	Infiltrating Lobular Carcinoma	1	1	1	1	1	1	Freeze.466	Freeze.348				TCGA-B6-A0IH-01A-11R-A115-07	-0.6295
TCGA-A2-A0D4-01A	TCGA-A2-A0D4	Tumor	LumB		47	Infiltrating Ductal Carcinoma	1	1	1	1	1	1	Freeze.466	Freeze.348				TCGA-B6-A0IJ-01A-11R-A034-07	0.376
TCGA-A2-A0SV-01A	TCGA-A2-A0SV	Tumor	LumB		72	Infiltrating Ductal Carcinoma	1	1	1	1	1	1	Freeze.466	Freeze.348				TCGA-B6-A0IK-01A-12R-A056-07	-0.2075
TCGA-A2-A0T3-01A	TCGA-A2-A0T3	Tumor	LumB		85	Infiltrating Ductal Carcinoma	1	1	1	1	1	1	Freeze.466	Freeze.348				TCGA-B6-A0IM-01A-11R-A034-07	1.118
TCGA-A2-A0YH-01A	TCGA-A2-A0YH	Tumor	LumB		74	Infiltrating Ductal Carcinoma	1	1	1	1	1	1	Freeze.466	Freeze.348				TCGA-B6-A0IN-01A-11R-A034-07	-0.23475
TCGA-A7-A0CJ-01A	TCGA-A7-A0CJ	Tumor	LumB		47	Infiltrating Ductal Carcinoma	1	1	1	1	1	1	Freeze.466	Freeze.348				TCGA-B6-A0IO-01A-11R-A034-07	-0.1715
TCGA-A7-A13F-01A	TCGA-A7-A13F	Tumor	LumB		96	Infiltrating Ductal Carcinoma	1	1	1	1	1	1	Freeze.466	Freeze.348				TCGA-B6-A0IP-01A-11R-A034-07	0.227
TCGA-A8-A06Z-01A	TCGA-A8-A06Z	Tumor	LumB		47	Breast Ductal adenocarcinoma	1	1	1	1	1	1	Freeze.466	Freeze.348				TCGA-B6-A0IQ-01A-11R-A034-07	0.3675
TCGA-A8-A079-01A	TCGA-A8-A079	Tumor	LumB		47	Breast Ductal adenocarcinoma	1	1	1	1	1	1	Freeze.466	Freeze.348				TCGA-B6-A0RE-01A-11R-A056-07	1.134
TCGA-A8-A07W-01A	TCGA-A8-A07W	Tumor	LumB		47	Breast Ductal adenocarcinoma	1	1	1	1	1	1	Freeze.466	Freeze.348				TCGA-B6-A0RG-01A-11R-A056-07	0.73175
TCGA-A8-A07Z-01A	TCGA-A8-A07Z	Tumor	LumB		47	Breast Ductal adenocarcinoma	1	1	1	1	1	1	Freeze.466	Freeze.348				TCGA-B6-A0RH-01A-21R-A115-07	0.5595
TCGA-A8-A082-01A	TCGA-A8-A082	Tumor	LumB		47	Breast Ductal adenocarcinoma	1	1	1	1	1	1	Freeze.466	Freeze.348				TCGA-B6-A0RI-01A-11R-A056-07	0.40325
TCGA-A8-A085-01A	TCGA-A8-A085	Tumor	LumB		47	Breast Ductal adenocarcinoma	1	1	1	1	1	1	Freeze.466	Freeze.348				TCGA-B6-A0RL-01A-11R-A084-07	0.05525
TCGA-A8-A09M-01A	TCGA-A8-A09M	Tumor	LumB		47	Breast Ductal adenocarcinoma	1	1	1	1	1	1	Freeze.466	Freeze.348				TCGA-B6-A0RM-01A-11R-A084-07	-0.04225
TCGA-AN-A041-01A	TCGA-AN-A041	Tumor	LumB		56	Infiltrating Ductal Carcinoma	1	1	1	1	1	1	Freeze.466	Freeze.348				TCGA-B6-A0RN-01A-12R-A084-07	-0.18075
TCGA-AN-A0FF-01A	TCGA-AN-A0FF	Tumor	LumB		56	Infiltrating Ductal Carcinoma	1	1	1	1	1	1	Freeze.466	Freeze.348				TCGA-B6-A0RO-01A-22R-A084-07	-0.22275
TCGA-AN-A0FK-01A	TCGA-AN-A0FK	Tumor	LumB		56	Infiltrating Ductal Carcinoma	1	1	1	1	1	1	Freeze.466	Freeze.348				TCGA-B6-A0RP-01A-21R-A084-07	0.165
TCGA-AN-A0FY-01A	TCGA-AN-A0FY	Tumor	LumB		56	Infiltrating Ductal Carcinoma	1	1	1	1	1	1	Freeze.466	Freeze.348				TCGA-B6-A0RQ-01A-11R-A115-07	-0.586
TCGA-AN-A0XW-01A	TCGA-AN-A0XW	Tumor	LumB		74	Infiltrating Ductal Carcinoma	1	1	1	1	1	1	Freeze.466	Freeze.348				TCGA-B6-A0RS-01A-11R-A084-07	-0.5365
TCGA-AO-A03O-01A	TCGA-AO-A03O	Tumor	LumB		47	Infiltrating Ductal Carcinoma	1	1	1	1	1	1	Freeze.466	Freeze.348				TCGA-B6-A0RT-01A-21R-A084-07	0.1365
TCGA-AO-A0J3-01A	TCGA-AO-A0J3	Tumor	LumB		56	Infiltrating Ductal Carcinoma	1	1	1	1	1	1	Freeze.466	Freeze.348				TCGA-B6-A0RU-01A-11R-A084-07	-0.27625
TCGA-AO-A0JC-01A	TCGA-AO-A0JC	Tumor	LumB		61	Infiltrating Ductal Carcinoma	1	1	1	1	1	1	Freeze.466	Freeze.348				TCGA-B6-A0RV-01A-11R-A084-07	0.286
TCGA-AO-A0JD-01A	TCGA-AO-A0JD	Tumor	LumB		61	Infiltrating Ductal Carcinoma	1	1	1	1	1	1	Freeze.466	Freeze.348				TCGA-B6-A0WS-01A-11R-A115-07	0.28325
TCGA-AR-A0TQ-01A	TCGA-AR-A0TQ	Tumor	LumB		72	Infiltrating Ductal Carcinoma	1	1	1	1	1	1	Freeze.466	Freeze.348				TCGA-B6-A0WT-01A-11R-A109-07	-0.30825
TCGA-AR-A0TZ-01A	TCGA-AR-A0TZ	Tumor	LumB		72	Infiltrating Ductal Carcinoma	1	1	1	1	1	1	Freeze.466	Freeze.348				TCGA-B6-A0WV-01A-11R-A109-07	0.35525
TCGA-AR-A0U3-01A	TCGA-AR-A0U3	Tumor	LumB		74	Infiltrating Ductal Carcinoma	1	1	1	1	1	1	Freeze.466	Freeze.348				TCGA-B6-A0WW-01A-11R-A109-07	0.1
TCGA-AR-A1AV-01A	TCGA-AR-A1AV	Tumor	LumB		96	Infiltrating Ductal Carcinoma	1	1	1	1	1	1	Freeze.466	Freeze.348				TCGA-B6-A0WX-01A-11R-A109-07	-0.168
TCGA-B6-A0IB-01A	TCGA-B6-A0IB	Tumor	LumB		56	Infiltrating Ductal Carcinoma	1	1	1	1	1	1	Freeze.466	Freeze.348				TCGA-B6-A0WY-01A-11R-A109-07	0.02525
TCGA-BH-A0AU-01A	TCGA-BH-A0AU	Tumor	LumB		96	Infiltrating Ductal Carcinoma	1	1	1	1	1	1	Freeze.466	Freeze.348				TCGA-B6-A0WZ-01A-11R-A109-07	-0.111
TCGA-BH-A0AY-01A	TCGA-BH-A0AY	Tumor	LumB		47	Infiltrating Ductal Carcinoma	1	1	1	1	1	1	Freeze.466	Freeze.348				TCGA-B6-A0X0-01A-21R-A115-07	0.48625
TCGA-BH-A0B5-01A	TCGA-BH-A0B5	Tumor	LumB		96	Infiltrating Lobular Carcinoma	1	1	1	1	1	1	Freeze.466	Freeze.348				TCGA-B6-A0X1-01A-11R-A109-07	-0.0625
TCGA-BH-A0BF-01A	TCGA-BH-A0BF	Tumor	LumB		96	Infiltrating Ductal Carcinoma	1	1	1	1	1	1	Freeze.466	Freeze.348				TCGA-B6-A0X4-01A-11R-A109-07	-0.01625
TCGA-BH-A0BZ-01A	TCGA-BH-A0BZ	Tumor	LumB		96	Infiltrating Ductal Carcinoma	1	1	1	1	1	1	Freeze.466	Freeze.348				TCGA-B6-A0X5-01A-21R-A109-07	0.08825
TCGA-BH-A0C7-01B	TCGA-BH-A0C7	Tumor	LumB		85	Infiltrating Ductal Carcinoma	1	1	1	1	1	1	Freeze.466	Freeze.348				TCGA-B6-A0X7-01A-11R-A10J-07	-0.359
TCGA-BH-A0HU-01A	TCGA-BH-A0HU	Tumor	LumB		56	Infiltrating Ductal Carcinoma	1	1	1	1	1	1	Freeze.466	Freeze.348				TCGA-BH-A0AU-01A-11R-A12P-07	0.1085
TCGA-C8-A12M-01A	TCGA-C8-A12M	Tumor	LumB		85	Infiltrating Ductal Carcinoma	1	1	1	1	1	1	Freeze.466	Freeze.348				TCGA-BH-A0AV-01A-31R-A115-07	-0.02475
TCGA-C8-A12U-01A	TCGA-C8-A12U	Tumor	LumB		85	Infiltrating Ductal Carcinoma	1	1	1	1	1	1	Freeze.466	Freeze.348				TCGA-BH-A0AW-01A-11R-A056-07	0.4395
TCGA-C8-A12W-01A	TCGA-C8-A12W	Tumor	LumB		85	Infiltrating Ductal Carcinoma	1	1	1	1	1	1	Freeze.466	Freeze.348				TCGA-BH-A0AY-01A-21R-A00Z-07	-0.6135
TCGA-C8-A12X-01A	TCGA-C8-A12X	Tumor	LumB		85	Infiltrating Ductal Carcinoma	1	1	1	1	1	1	Freeze.466	Freeze.348				TCGA-BH-A0AY-11A-23R-A089-07	-0.31875
TCGA-D8-A13Y-01A	TCGA-D8-A13Y	Tumor	LumB		85	Infiltrating Ductal Carcinoma	1	1	1	1	1	1	Freeze.466	Freeze.348				TCGA-BH-A0AZ-01A-21R-A12P-07	0.56725
TCGA-E2-A10A-01A	TCGA-E2-A10A	Tumor	LumB		85	Infiltrating Ductal Carcinoma	1	1	1	1	1	1	Freeze.466	Freeze.348				TCGA-BH-A0B0-01A-21R-A115-07	-0.3515
TCGA-E2-A14O-01A	TCGA-E2-A14O	Tumor	LumB		85	Infiltrating Ductal Carcinoma	1	1	1	1	1	1	Freeze.466	Freeze.348				TCGA-BH-A0B1-01A-12R-A056-07	-0.0115
TCGA-A2-A0EY-01A	TCGA-A2-A0EY	Tumor	LumB		56	Infiltrating Ductal Carcinoma	1	1	1	1	1	1	Freeze.466	Freeze.348				TCGA-BH-A0B3-01A-11R-A056-07	0.887
TCGA-E2-A15A-01A	TCGA-E2-A15A	Tumor	LumB		93	Infiltrating Ductal Carcinoma	1	1	1	1	1	1	Freeze.466	Freeze.348				TCGA-BH-A0B3-11B-21R-A089-07	-0.31325
TCGA-E2-A15K-01A	TCGA-E2-A15K	Tumor	LumB		96	Infiltrating Ductal Carcinoma	1	1	1	1	1	1	Freeze.466	Freeze.348				TCGA-BH-A0B4-01A-11R-A00Z-07	0.188
TCGA-A8-A09I-01A	TCGA-A8-A09I	Tumor	LumB		56	Breast Ductal adenocarcinoma	1	1	1	1	1	1	Freeze.466	Freeze.348				TCGA-BH-A0B5-01A-11R-A12P-07	0.1445
TCGA-BH-A0C0-01A	TCGA-BH-A0C0	Tumor	LumB		61	Infiltrating Ductal Carcinoma	1	1	1	1	1	1	Freeze.466	Freeze.348				TCGA-BH-A0B7-01A-12R-A115-07	-0.1525
TCGA-BH-A18L-01A	TCGA-BH-A18L	Tumor	LumB		93	Infiltrating Ductal Carcinoma	1	1	1	1	1	1	Freeze.466	Freeze.348				TCGA-BH-A0B8-01A-21R-A056-07	0.128
TCGA-E2-A14W-01A	TCGA-E2-A14W	Tumor	LumB		93	Infiltrating Ductal Carcinoma	1	1	1	1	1	1	Freeze.466	Freeze.348				TCGA-BH-A0B9-01A-11R-A056-07	0.38775
TCGA-A8-A08G-01A	TCGA-A8-A08G	Tumor	LumB		47	Breast Ductal adenocarcinoma	1	1	1	1	1	1	Freeze.466	Freeze.348				TCGA-BH-A0BA-01A-11R-A056-07	-0.086
TCGA-AN-A0AJ-01A	TCGA-AN-A0AJ	Tumor	LumB		47	Infiltrating Ductal Carcinoma	1	1	1	1	1	1	Freeze.466	Freeze.348				TCGA-BH-A0BC-01A-22R-A084-07	-0.6105
TCGA-BH-A0DD-01A	TCGA-BH-A0DD	Tumor	LumB		96	Infiltrating Ductal Carcinoma	1	1	1	1	1	1	Freeze.466	Freeze.348				TCGA-BH-A0BD-01A-11R-A034-07	0.12425
TCGA-BH-A18U-01A	TCGA-BH-A18U	Tumor	LumB		93	Infiltrating Ductal Carcinoma	1	1	1	1	1	1	Freeze.466	Freeze.348				TCGA-BH-A0BF-01A-21R-A12P-07	0.91475
TCGA-AO-A0JM-01A	TCGA-AO-A0JM	Tumor	LumB		61	Infiltrating Ductal Carcinoma	1	1	1	1	1	1	Freeze.466	Freeze.348				TCGA-BH-A0BG-01A-11R-A115-07	0.69475
TCGA-A2-A0YG-01A	TCGA-A2-A0YG	Tumor	LumB		74	Infiltrating Ductal Carcinoma	1	1	1	1	1	1	Freeze.466	Freeze.348				TCGA-BH-A0BJ-01A-11R-A056-07	0.27575
TCGA-A2-A0YK-01A	TCGA-A2-A0YK	Tumor	Normal		74	Infiltrating Lobular Carcinoma	1	1	1	1	1	1	Freeze.466	Freeze.348				TCGA-BH-A0BJ-11A-23R-A089-07	-0.2175
TCGA-AR-A1AO-01A	TCGA-AR-A1AO	Tumor	Normal		96	Infiltrating Ductal Carcinoma	1	1	1	1	1	1	Freeze.466	Freeze.348				TCGA-BH-A0BL-01A-11R-A115-07	-0.1605
TCGA-E2-A108-01A	TCGA-E2-A108	Tumor	Normal		80	Infiltrating Ductal Carcinoma	1	1	1	1	1	1	Freeze.466	Freeze.348				TCGA-BH-A0BM-01A-11R-A056-07	-0.05425
TCGA-AO-A0JB-01A	TCGA-AO-A0JB	Tumor	Normal		61	Infiltrating Ductal Carcinoma	1	1	1	1	1	1	Freeze.466	Freeze.348				TCGA-BH-A0BO-01A-23R-A12D-07	-0.241
TCGA-B6-A0IE-01A	TCGA-B6-A0IE	Tumor	Normal	TN	56	Mixed Histology	1	1	1	1	1	0	Freeze.466					TCGA-BH-A0BP-01A-11R-A115-07	-0.405
TCGA-BH-A1EW-01A	TCGA-BH-A1EW	Tumor	LumB	TN	103	Infiltrating Ductal Carcinoma	1	1	1	1	1	1	Freeze.466					TCGA-BH-A0BQ-01A-21R-A115-07	0.2605
TCGA-B6-A0RS-01A	TCGA-B6-A0RS	Tumor	Her2	TN	72	Infiltrating Ductal Carcinoma	1	1	1	1	1	0	Freeze.466					TCGA-BH-A0BR-01A-21R-A115-07	-0.308
TCGA-E2-A14N-01A	TCGA-E2-A14N	Tumor	Basal	TN	103	Infiltrating Ductal Carcinoma	1	1	1	1	1	1	Freeze.466					TCGA-BH-A0BS-01A-11R-A12P-07	-0.08275
TCGA-AO-A124-01A	TCGA-AO-A124	Tumor	Basal	TN	80	Mixed Histology	1	1	1	1	1	0	Freeze.466					TCGA-BH-A0BS-11A-11R-A12P-07	-0.6755
TCGA-A8-A08R-01A	TCGA-A8-A08R	Tumor	Basal	TN	56	Breast Ductal adenocarcinoma	1	1	1	1	1	0	Freeze.466					TCGA-BH-A0BT-01A-11R-A12P-07	0.09125
TCGA-AR-A1AR-01A	TCGA-AR-A1AR	Tumor	Basal	TN	103	Infiltrating Ductal Carcinoma	1	1	1	1	1	0	Freeze.466					TCGA-BH-A0BV-01A-11R-A00Z-07	0.37675
TCGA-BH-A0BG-01A	TCGA-BH-A0BG	Tumor	Basal	TN	85	Infiltrating Ductal Carcinoma	1	1	1	1	1	0	Freeze.466					TCGA-BH-A0BW-01A-11R-A115-07	0.47475
TCGA-BH-A0BL-01A	TCGA-BH-A0BL	Tumor	Basal	TN	85	Infiltrating Ductal Carcinoma	1	1	1	1	1	0	Freeze.466					TCGA-BH-A0BZ-01A-31R-A12P-07	0.72925
TCGA-E2-A14R-01A	TCGA-E2-A14R	Tumor	Basal	TN	85	Infiltrating Ductal Carcinoma	1	1	1	1	1	0	Freeze.466					TCGA-BH-A0BZ-11A-61R-A12P-07	-0.0505
TCGA-AO-A0J4-01A	TCGA-AO-A0J4	Tumor	Basal	TN	56	Infiltrating Ductal Carcinoma	1	1	1	1	1	0	Freeze.466					TCGA-BH-A0C0-01A-21R-A056-07	0.918
TCGA-AQ-A04J-01A	TCGA-AQ-A04J	Tumor	Basal	TN	56	Infiltrating Ductal Carcinoma	1	1	1	1	1	0	Freeze.466					TCGA-BH-A0C0-11A-21R-A089-07	-0.2845
TCGA-B6-A0RE-01A	TCGA-B6-A0RE	Tumor	Basal	TN	61	Infiltrating Ductal Carcinoma	1	1	1	1	1	0	Freeze.466					TCGA-BH-A0C1-01B-11R-A12D-07	-0.061
TCGA-BH-A0WA-01A	TCGA-BH-A0WA	Tumor	Basal	TN	74	Infiltrating Ductal Carcinoma	1	1	1	1	1	0	Freeze.466					TCGA-BH-A0C3-01A-21R-A12P-07	0.308
TCGA-A8-A07C-01A	TCGA-A8-A07C	Tumor	Basal	TN	56	Breast Ductal adenocarcinoma	1	1	1	1	1	0	Freeze.466					TCGA-BH-A0C3-11A-23R-A12P-07	-0.43275
TCGA-E2-A15A-06A	TCGA-E2-A15A	Metastatic	LumB		93	Infiltrating Ductal Carcinoma	1	1	1	1	1	0	Freeze.466					TCGA-BH-A0C7-01B-11R-A115-07	0.876
TCGA-E2-A15K-06A	TCGA-E2-A15K	Metastatic	LumB		96	Infiltrating Ductal Carcinoma	1	1	1	1	1	0	Freeze.466					TCGA-BH-A0DD-01A-31R-A12P-07	-0.559
TCGA-E2-A15E-06A	TCGA-E2-A15E	Metastatic	LumA		93	Infiltrating Ductal Carcinoma	1	1	1	1	1	0	Freeze.466					TCGA-BH-A0DE-01A-11R-A115-07	0.50875
TCGA-BH-A1F0-01A	TCGA-BH-A1F0	Tumor	Basal		103	Infiltrating Ductal Carcinoma	1	1	1	1	1	1	Freeze.466					TCGA-BH-A0DG-01A-21R-A12P-07	-0.76
TCGA-A8-A07U-01A	TCGA-A8-A07U	Tumor	Basal		56	Breast Ductal adenocarcinoma	1	1	1	1	1	0	Freeze.466					TCGA-BH-A0DH-01A-11R-A084-07	-0.494
TCGA-BH-A18K-01A	TCGA-BH-A18K	Tumor	Basal		93	Infiltrating Ductal Carcinoma	1	1	1	1	1	0	Freeze.466					TCGA-BH-A0DH-11A-31R-A089-07	-17.265
TCGA-A2-A04W-01A	TCGA-A2-A04W	Tumor	Her2		85	Breast - Other	1	1	1	1	1	0	Freeze.466					TCGA-BH-A0DI-01A-21R-A12P-07	0.2555
TCGA-AN-A04C-01A	TCGA-AN-A04C	Tumor	Her2		56	Infiltrating Ductal Carcinoma	1	1	1	1	1	0	Freeze.466					TCGA-BH-A0DK-01A-21R-A056-07	-0.06025
TCGA-C8-A1HF-01A	TCGA-C8-A1HF	Tumor	Her2		103	Infiltrating Ductal Carcinoma	1	1	1	1	1	1	Freeze.466					TCGA-BH-A0DL-01A-11R-A115-07	-0.31475
TCGA-BH-A0AW-01A	TCGA-BH-A0AW	Tumor	Her2		61	Infiltrating Ductal Carcinoma	1	1	1	1	1	0	Freeze.466					TCGA-BH-A0DL-11A-13R-A115-07	-0.54875
TCGA-A8-A092-01A	TCGA-A8-A092	Tumor	Her2		47	Breast Ductal adenocarcinoma	1	1	1	1	1	0	Freeze.466					TCGA-BH-A0DO-01B-11R-A12D-07	0.0755
TCGA-A8-A08B-01A	TCGA-A8-A08B	Tumor	Her2		47	Breast Ductal adenocarcinoma	1	1	1	1	1	0	Freeze.466					TCGA-BH-A0DO-11A-22R-A12D-07	-0.46175
TCGA-BH-A1EV-01A	TCGA-BH-A1EV	Tumor	Her2		103	Infiltrating Ductal Carcinoma	1	1	1	1	1	1	Freeze.466					TCGA-BH-A0DP-01A-21R-A056-07	0.189
TCGA-BH-A0DZ-01A	TCGA-BH-A0DZ	Tumor	Her2		47	Infiltrating Ductal Carcinoma	1	1	1	1	1	0	Freeze.466					TCGA-BH-A0DQ-01A-11R-A084-07	-0.05325
TCGA-A8-A07B-01A	TCGA-A8-A07B	Tumor	Her2		47	Breast Ductal adenocarcinoma	1	1	1	1	1	0	Freeze.466					TCGA-BH-A0DS-01A-11R-A056-07	-0.298
TCGA-A2-A04X-01A	TCGA-A2-A04X	Tumor	Her2		56	Infiltrating Ductal Carcinoma	1	1	1	1	1	0	Freeze.466					TCGA-BH-A0DT-01A-21R-A12D-07	-0.924
TCGA-B6-A0WY-01A	TCGA-B6-A0WY	Tumor	LumA		74	Infiltrating Ductal Carcinoma	1	1	1	1	1	0	Freeze.466					TCGA-BH-A0DX-01A-11R-A115-07	-0.591
TCGA-BH-A1EO-01A	TCGA-BH-A1EO	Tumor	LumA		103	Mixed Histology	1	1	1	1	1	1	Freeze.466					TCGA-BH-A0DZ-01A-11R-A00Z-07	-0.63725
TCGA-BH-A1ES-01A	TCGA-BH-A1ES	Tumor	LumA		103	Infiltrating Ductal Carcinoma	1	1	1	1	1	1	Freeze.466					TCGA-BH-A0E0-01A-11R-A056-07	-0.297
TCGA-BH-A1ET-01A	TCGA-BH-A1ET	Tumor	LumA		103	Infiltrating Ductal Carcinoma	1	1	1	1	1	1	Freeze.466					TCGA-BH-A0E1-01A-11R-A056-07	0.33725
TCGA-BH-A1EU-01A	TCGA-BH-A1EU	Tumor	LumA		103	Infiltrating Ductal Carcinoma	1	1	1	1	1	1	Freeze.466					TCGA-BH-A0E2-01A-11R-A056-07	0.07475
TCGA-C8-A1HI-01A	TCGA-C8-A1HI	Tumor	LumA		103	Infiltrating Ductal Carcinoma	1	1	1	1	1	1	Freeze.466					TCGA-BH-A0E6-01A-11R-A034-07	0.739
TCGA-E2-A15I-01A	TCGA-E2-A15I	Tumor	LumA		103	Infiltrating Ductal Carcinoma	1	1	1	1	1	1	Freeze.466					TCGA-BH-A0E7-01A-11R-A034-07	0.10375
TCGA-A8-A093-01A	TCGA-A8-A093	Tumor	LumA		47	Breast Ductal adenocarcinoma	1	1	1	1	1	0	Freeze.466					TCGA-BH-A0E9-01B-11R-A115-07	0.384
TCGA-A8-A06T-01A	TCGA-A8-A06T	Tumor	LumA		47	Breast Ductal adenocarcinoma	1	1	1	1	1	0	Freeze.466					TCGA-BH-A0EA-01A-11R-A115-07	-0.556
TCGA-A1-A0SE-01A	TCGA-A1-A0SE	Tumor	LumA		72	Mixed Histology	1	1	1	1	1	0	Freeze.466					TCGA-BH-A0EB-01A-11R-A034-07	-0.33625
TCGA-A8-A07J-01A	TCGA-A8-A07J	Tumor	LumA		47	Breast Ductal adenocarcinoma	1	1	1	1	1	0	Freeze.466					TCGA-BH-A0EE-01A-11R-A034-07	-0.8735
TCGA-A8-A090-01A	TCGA-A8-A090	Tumor	LumA		47	Breast Ductal adenocarcinoma	1	1	1	1	1	0	Freeze.466					TCGA-BH-A0EI-01A-11R-A115-07	0.3445
TCGA-A8-A0A1-01A	TCGA-A8-A0A1	Tumor	LumA		47	Breast Lobular adenocarcinoma	1	1	1	1	1	0	Freeze.466					TCGA-BH-A0GY-01A-11R-A056-07	0.09775
TCGA-AN-A0XL-01A	TCGA-AN-A0XL	Tumor	LumA		80	Infiltrating Ductal Carcinoma	1	1	1	1	1	0	Freeze.466					TCGA-BH-A0GZ-01A-11R-A056-07	-0.098
TCGA-AO-A03V-01A	TCGA-AO-A03V	Tumor	LumA		85	Infiltrating Ductal Carcinoma	1	1	1	1	1	0	Freeze.466					TCGA-BH-A0H0-01A-11R-A056-07	-0.116
TCGA-AO-A125-01A	TCGA-AO-A125	Tumor	LumA		80	Breast - Other	1	1	1	1	1	0	Freeze.466					TCGA-BH-A0H3-01A-11R-A12P-07	0.24525
TCGA-B6-A0IH-01A	TCGA-B6-A0IH	Tumor	LumA		85	Infiltrating Lobular Carcinoma	1	1	1	1	1	0	Freeze.466					TCGA-BH-A0H5-01A-21R-A115-07	-0.94325
TCGA-B6-A0WS-01A	TCGA-B6-A0WS	Tumor	LumA		85	Infiltrating Ductal Carcinoma	1	1	1	1	1	0	Freeze.466					TCGA-BH-A0H6-01A-21R-A056-07	0.3135
TCGA-B6-A0X7-01A	TCGA-B6-A0X7	Tumor	LumA		80	Mixed Histology	1	1	1	1	1	0	Freeze.466					TCGA-BH-A0H7-01A-13R-A056-07	0.20425
TCGA-BH-A0DE-01A	TCGA-BH-A0DE	Tumor	LumA		85	Infiltrating Ductal Carcinoma	1	1	1	1	1	0	Freeze.466					TCGA-BH-A0H9-01A-11R-A056-07	0.1615
TCGA-BH-A0DQ-01A	TCGA-BH-A0DQ	Tumor	LumA		72	Infiltrating Ductal Carcinoma	1	1	1	1	1	0	Freeze.466					TCGA-BH-A0HA-01A-11R-A12P-07	0.186
TCGA-BH-A0DX-01A	TCGA-BH-A0DX	Tumor	LumA		85	Infiltrating Ductal Carcinoma	1	1	1	1	1	0	Freeze.466					TCGA-BH-A0HB-01A-11R-A056-07	0.31025
TCGA-BH-A0W7-01A	TCGA-BH-A0W7	Tumor	LumA		85	Infiltrating Ductal Carcinoma	1	1	1	1	1	0	Freeze.466					TCGA-BH-A0HF-01A-11R-A056-07	-0.0215
TCGA-E2-A10F-01A	TCGA-E2-A10F	Tumor	LumA		80	Infiltrating Lobular Carcinoma	1	1	1	1	1	0	Freeze.466					TCGA-BH-A0HI-01A-11R-A084-07	0.13275
TCGA-A1-A0SD-01A	TCGA-A1-A0SD	Tumor	LumA		85	Infiltrating Ductal Carcinoma	1	1	1	1	1	0	Freeze.466					TCGA-BH-A0HK-01A-11R-A056-07	0.29975
TCGA-A2-A0EM-01A	TCGA-A2-A0EM	Tumor	LumA		56	Infiltrating Ductal Carcinoma	1	1	1	1	1	0	Freeze.466					TCGA-BH-A0HK-11A-11R-A089-07	-0.33175
TCGA-A2-A0EN-01A	TCGA-A2-A0EN	Tumor	LumA		72	Infiltrating Lobular Carcinoma	1	1	1	1	1	0	Freeze.466					TCGA-BH-A0HL-01A-11R-A034-07	-0.0925
TCGA-A2-A0ET-01A	TCGA-A2-A0ET	Tumor	LumA		56	Infiltrating Ductal Carcinoma	1	1	1	1	1	0	Freeze.466					TCGA-BH-A0HN-01A-11R-A084-07	0.22975
TCGA-A8-A07G-01A	TCGA-A8-A07G	Tumor	LumA		56	Breast Ductal adenocarcinoma	1	1	1	1	1	0	Freeze.466					TCGA-BH-A0HO-01A-11R-A034-07	0.02125
TCGA-A8-A09T-01A	TCGA-A8-A09T	Tumor	LumA		47	Breast Lobular adenocarcinoma	1	1	1	1	1	0	Freeze.466					TCGA-BH-A0HP-01A-12R-A084-07	-0.37425
TCGA-A8-A0A2-01A	TCGA-A8-A0A2	Tumor	LumA		56	Breast Lobular adenocarcinoma	1	1	1	1	1	0	Freeze.466					TCGA-BH-A0HQ-01A-11R-A034-07	-0.90875
TCGA-A8-A0AD-01A	TCGA-A8-A0AD	Tumor	LumA		61	Infiltrating Lobular Carcinoma	1	1	1	1	1	0	Freeze.466					TCGA-BH-A0HU-01A-11R-A034-07	0.2995
TCGA-AN-A03X-01A	TCGA-AN-A03X	Tumor	LumA		47	Infiltrating Ductal Carcinoma	1	1	1	1	1	0	Freeze.466					TCGA-BH-A0HW-01A-11R-A034-07	0.0775
TCGA-AN-A0FN-01A	TCGA-AN-A0FN	Tumor	LumA		56	Infiltrating Ductal Carcinoma	1	1	1	1	1	0	Freeze.466					TCGA-BH-A0HX-01A-21R-A056-07	0.899
TCGA-AN-A0XV-01A	TCGA-AN-A0XV	Tumor	LumA		74	Infiltrating Ductal Carcinoma	1	1	1	1	1	0	Freeze.466					TCGA-BH-A0HY-01A-11R-A056-07	13.595
TCGA-AO-A0JA-01A	TCGA-AO-A0JA	Tumor	LumA		61	Infiltrating Ductal Carcinoma	1	1	1	1	1	0	Freeze.466					TCGA-BH-A0RX-01A-21R-A084-07	0.9515
TCGA-AR-A1AN-01A	TCGA-AR-A1AN	Tumor	LumA		96	Infiltrating Ductal Carcinoma	1	1	1	1	1	0	Freeze.466					TCGA-BH-A0W3-01A-11R-A109-07	0.00875
TCGA-B6-A0I5-01A	TCGA-B6-A0I5	Tumor	LumA		56	Mixed Histology	1	1	1	1	1	0	Freeze.466					TCGA-BH-A0W4-01A-11R-A109-07	-0.30475
TCGA-B6-A0IA-01A	TCGA-B6-A0IA	Tumor	LumA		56	Mixed Histology	1	1	1	1	1	0	Freeze.466					TCGA-BH-A0W5-01A-11R-A109-07	-0.5595
TCGA-B6-A0IN-01A	TCGA-B6-A0IN	Tumor	LumA		56	Breast - Other	1	1	1	1	1	0	Freeze.466					TCGA-BH-A0W7-01A-11R-A115-07	-118.475
TCGA-B6-A0IP-01A	TCGA-B6-A0IP	Tumor	LumA		56	Infiltrating Lobular Carcinoma	1	1	1	1	1	0	Freeze.466					TCGA-BH-A0WA-01A-11R-A109-07	-0.03575
TCGA-B6-A0RI-01A	TCGA-B6-A0RI	Tumor	LumA		61	Infiltrating Ductal Carcinoma	1	1	1	1	1	0	Freeze.466					TCGA-BH-A18F-01A-11R-A12D-07	-0.61375
TCGA-B6-A0WT-01A	TCGA-B6-A0WT	Tumor	LumA		74	Infiltrating Ductal Carcinoma	1	1	1	1	1	0	Freeze.466					TCGA-BH-A18G-01A-11R-A12D-07	0.783
TCGA-B6-A0WZ-01A	TCGA-B6-A0WZ	Tumor	LumA		74	Infiltrating Ductal Carcinoma	1	1	1	1	1	0	Freeze.466					TCGA-BH-A18H-01A-11R-A12D-07	0.30575
TCGA-B6-A0X4-01A	TCGA-B6-A0X4	Tumor	LumA		74	Infiltrating Ductal Carcinoma	1	1	1	1	1	0	Freeze.466					TCGA-BH-A18I-01A-11R-A12D-07	-0.33425
TCGA-BH-A0DO-01B	TCGA-BH-A0DO	Tumor	LumA		93	Infiltrating Ductal Carcinoma	1	1	1	1	1	0	Freeze.466					TCGA-BH-A18J-01A-11R-A12D-07	0.03575
TCGA-BH-A0GZ-01A	TCGA-BH-A0GZ	Tumor	LumA		61	Infiltrating Ductal Carcinoma	1	1	1	1	1	0	Freeze.466					TCGA-BH-A18J-11A-31R-A12D-07	-143.275
TCGA-BH-A0H3-01A	TCGA-BH-A0H3	Tumor	LumA		96	Infiltrating Ductal Carcinoma	1	1	1	1	1	0	Freeze.466					TCGA-BH-A18K-01A-11R-A12D-07	148.525
TCGA-BH-A0HB-01A	TCGA-BH-A0HB	Tumor	LumA		61	Infiltrating Ductal Carcinoma	1	1	1	1	1	0	Freeze.466					TCGA-BH-A18K-11A-13R-A12D-07	-0.2625
TCGA-BH-A0HI-01A	TCGA-BH-A0HI	Tumor	LumA		72	Infiltrating Ductal Carcinoma	1	1	1	1	1	0	Freeze.466					TCGA-BH-A18L-01A-32R-A12D-07	0.67275
TCGA-BH-A0HO-01A	TCGA-BH-A0HO	Tumor	LumA		56	Infiltrating Ductal Carcinoma	1	1	1	1	1	0	Freeze.466					TCGA-BH-A18L-11A-42R-A12D-07	-0.22625
TCGA-BH-A18I-01A	TCGA-BH-A18I	Tumor	LumA		93	Infiltrating Ductal Carcinoma	1	1	1	1	1	0	Freeze.466					TCGA-BH-A18M-01A-11R-A12D-07	-0.18075
TCGA-D8-A141-01A	TCGA-D8-A141	Tumor	LumA		85	Infiltrating Ductal Carcinoma	1	1	1	1	1	0	Freeze.466					TCGA-BH-A18M-11A-33R-A12D-07	-0.626
TCGA-A2-A0SY-01A	TCGA-A2-A0SY	Tumor	LumA		72	Infiltrating Lobular Carcinoma	1	1	1	1	1	0	Freeze.466					TCGA-BH-A18N-01A-11R-A12D-07	0.03825
TCGA-E2-A105-01A	TCGA-E2-A105	Tumor	LumA		80	Infiltrating Ductal Carcinoma	1	1	1	1	1	0	Freeze.466					TCGA-BH-A18P-01A-11R-A12D-07	-0.28675
TCGA-AN-A0XR-01A	TCGA-AN-A0XR	Tumor	LumB		74	Infiltrating Ductal Carcinoma	1	1	1	1	1	0	Freeze.466					TCGA-BH-A18Q-01A-12R-A12D-07	0.43625
TCGA-C8-A1HG-01A	TCGA-C8-A1HG	Tumor	LumB		103	Infiltrating Ductal Carcinoma	1	1	1	1	1	1	Freeze.466					TCGA-BH-A18Q-11A-34R-A12D-07	-0.378
TCGA-C8-A1HL-01A	TCGA-C8-A1HL	Tumor	LumB		103	Infiltrating Ductal Carcinoma	1	1	1	1	1	1	Freeze.466					TCGA-BH-A18R-01A-11R-A12D-07	0.63525
TCGA-C8-A1HM-01A	TCGA-C8-A1HM	Tumor	LumB		103	Infiltrating Ductal Carcinoma	1	1	1	1	1	1	Freeze.466					TCGA-BH-A18S-01A-11R-A12D-07	0.25
TCGA-A8-A06Q-01A	TCGA-A8-A06Q	Tumor	LumB		56	Breast Ductal adenocarcinoma	1	1	1	1	1	0	Freeze.466					TCGA-BH-A18S-11A-43R-A12D-07	-0.9975
TCGA-A8-A09D-01A	TCGA-A8-A09D	Tumor	LumB		47	Breast Ductal adenocarcinoma	1	1	1	1	1	0	Freeze.466					TCGA-BH-A18T-01A-11R-A12D-07	-0.51675
TCGA-A8-A0A9-01A	TCGA-A8-A0A9	Tumor	LumB		47	Breast Lobular adenocarcinoma	1	1	1	1	1	0	Freeze.466					TCGA-BH-A18U-01A-21R-A12D-07	-0.1195
TCGA-BH-A0W3-01A	TCGA-BH-A0W3	Tumor	LumB		74	Infiltrating Ductal Carcinoma	1	1	1	1	1	0	Freeze.466					TCGA-BH-A18U-11A-23R-A12D-07	-0.84725
TCGA-A2-A04R-01A	TCGA-A2-A04R	Tumor	LumB		74	Infiltrating Ductal Carcinoma	1	1	1	1	1	0	Freeze.466					TCGA-BH-A18V-01A-11R-A12D-07	-0.3555
TCGA-A2-A0ER-01A	TCGA-A2-A0ER	Tumor	LumB		56	Infiltrating Ductal Carcinoma	1	1	1	1	1	0	Freeze.466					TCGA-BH-A1EO-01A-11R-A137-07	-0.57975
TCGA-A8-A06O-01A	TCGA-A8-A06O	Tumor	LumB		47	Breast Ductal adenocarcinoma	1	1	1	1	1	0	Freeze.466					TCGA-BH-A1ES-01A-11R-A137-07	109.225
TCGA-A8-A07L-01A	TCGA-A8-A07L	Tumor	LumB		47	Breast Ductal adenocarcinoma	1	1	1	1	1	0	Freeze.466					TCGA-BH-A1ET-01A-11R-A137-07	-0.0275
TCGA-A8-A08I-01A	TCGA-A8-A08I	Tumor	LumB		47	Breast Ductal adenocarcinoma	1	1	1	1	1	0	Freeze.466					TCGA-BH-A1ET-11B-23R-A137-07	0.08625
TCGA-A8-A095-01A	TCGA-A8-A095	Tumor	LumB		47	Breast Ductal adenocarcinoma	1	1	1	1	1	0	Freeze.466					TCGA-BH-A1EU-01A-11R-A137-07	-0.42175
TCGA-A8-A096-01A	TCGA-A8-A096	Tumor	LumB		47	Breast Ductal adenocarcinoma	1	1	1	1	1	0	Freeze.466					TCGA-BH-A1EU-11A-23R-A137-07	-0.77375
TCGA-A8-A09Q-01A	TCGA-A8-A09Q	Tumor	LumB		47	Breast Ductal adenocarcinoma	1	1	1	1	1	0	Freeze.466					TCGA-BH-A1EV-01A-11R-A137-07	262.225
TCGA-A8-A0AB-01A	TCGA-A8-A0AB	Tumor	LumB		56	Breast Lobular adenocarcinoma	1	1	1	1	1	0	Freeze.466					TCGA-BH-A1EW-01A-11R-A137-07	0.33025
TCGA-AN-A03Y-01A	TCGA-AN-A03Y	Tumor	LumB		47	Infiltrating Ductal Carcinoma	1	1	1	1	1	0	Freeze.466					TCGA-BH-A1F0-01A-11R-A137-07	0.40925
TCGA-AR-A0U2-01A	TCGA-AR-A0U2	Tumor	LumB		74	Infiltrating Ductal Carcinoma	1	1	1	1	1	0	Freeze.466					TCGA-BH-A1F0-11B-23R-A137-07	-0.60425
TCGA-B6-A0IC-01A	TCGA-B6-A0IC	Tumor	LumB		56	Breast - Other	1	1	1	1	1	0	Freeze.466					TCGA-C8-A12K-01A-21R-A115-07	-0.1245
TCGA-B6-A0IM-01A	TCGA-B6-A0IM	Tumor	LumB		56	Mixed Histology	1	1	1	1	1	0	Freeze.466					TCGA-C8-A12L-01A-11R-A115-07	-0.4375
TCGA-B6-A0WV-01A	TCGA-B6-A0WV	Tumor	LumB		74	Infiltrating Ductal Carcinoma	1	1	1	1	1	0	Freeze.466					TCGA-C8-A12M-01A-11R-A115-07	111.275
TCGA-B6-A0WW-01A	TCGA-B6-A0WW	Tumor	LumB		74	Infiltrating Ductal Carcinoma	1	1	1	1	1	0	Freeze.466					TCGA-C8-A12N-01A-11R-A115-07	0.34475
TCGA-B6-A0X5-01A	TCGA-B6-A0X5	Tumor	LumB		74	Infiltrating Ductal Carcinoma	1	1	1	1	1	0	Freeze.466					TCGA-C8-A12O-01A-11R-A115-07	0.0255
TCGA-BH-A0BD-01A	TCGA-BH-A0BD	Tumor	LumB		56	Infiltrating Ductal Carcinoma	1	1	1	1	1	0	Freeze.466					TCGA-C8-A12P-01A-11R-A115-07	0.2785
TCGA-BH-A0H0-01A	TCGA-BH-A0H0	Tumor	LumB		61	Infiltrating Ductal Carcinoma	1	1	1	1	1	0	Freeze.466					TCGA-C8-A12Q-01A-11R-A115-07	0.009
TCGA-A1-A0SM-01A	TCGA-A1-A0SM	Tumor	LumB		72	Infiltrating Ductal Carcinoma	1	1	1	1	1	0	Freeze.466					TCGA-C8-A12T-01A-11R-A115-07	1.099
TCGA-A8-A09N-01A	TCGA-A8-A09N	Tumor	LumB		47	Breast Ductal adenocarcinoma	1	1	1	1	1	0	Freeze.466					TCGA-C8-A12U-01A-11R-A115-07	-0.363
TCGA-AQ-A04H-01B	TCGA-AQ-A04H	Tumor	LumB		80	Infiltrating Ductal Carcinoma	1	1	1	1	1	0	Freeze.466					TCGA-C8-A12V-01A-11R-A115-07	-0.92475
TCGA-A8-A097-01A	TCGA-A8-A097	Tumor	LumB		56	Breast Ductal adenocarcinoma	1	1	1	1	1	0	Freeze.466					TCGA-C8-A12W-01A-11R-A115-07	-0.159
TCGA-AO-A03R-01A	TCGA-AO-A03R	Tumor	Normal		56	Infiltrating Ductal Carcinoma	1	1	1	1	1	0	Freeze.466					TCGA-C8-A12X-01A-11R-A115-07	0.877
TCGA-AO-A03T-01A	TCGA-AO-A03T	Tumor	Normal		56	Infiltrating Ductal Carcinoma	1	1	1	1	1	0	Freeze.466					TCGA-C8-A12Y-01A-11R-A12D-07	-0.25575
																		TCGA-C8-A12Z-01A-11R-A115-07	-0.681
																		TCGA-C8-A130-01A-31R-A115-07	0.38025
																		TCGA-C8-A131-01A-11R-A115-07	-0.16175
																		TCGA-C8-A132-01A-31R-A115-07	0.6435
																		TCGA-C8-A133-01A-32R-A12D-07	0.2035
																		TCGA-C8-A134-01A-11R-A115-07	0.074
																		TCGA-C8-A135-01A-11R-A115-07	-0.5215
																		TCGA-C8-A137-01A-11R-A115-07	0.76225
																		TCGA-C8-A138-01A-11R-A115-07	0.0305
																		TCGA-C8-A1HF-01A-11R-A137-07	-0.2135
																		TCGA-C8-A1HG-01A-11R-A137-07	0.075
																		TCGA-C8-A1HI-01A-11R-A137-07	0.14975
																		TCGA-C8-A1HL-01A-11R-A137-07	0.82375
																		TCGA-C8-A1HM-01A-12R-A137-07	0.67125
																		TCGA-C8-A1HN-01A-11R-A137-07	0.2075
																		TCGA-D8-A13Y-01A-11R-A115-07	-0.878
																		TCGA-D8-A13Z-01A-11R-A115-07	-0.0535
																		TCGA-D8-A140-01A-11R-A115-07	-0.23175
																		TCGA-D8-A141-01A-11R-A115-07	-0.38775
																		TCGA-D8-A142-01A-11R-A115-07	0.36625
																		TCGA-D8-A143-01A-11R-A115-07	0.21075
																		TCGA-D8-A145-01A-11R-A115-07	-0.136
																		TCGA-D8-A147-01A-11R-A115-07	0.0575
																		TCGA-E2-A105-01A-11R-A10J-07	0.57125
																		TCGA-E2-A106-01A-11R-A10J-07	0.31525
																		TCGA-E2-A107-01A-11R-A10J-07	0.383
																		TCGA-E2-A108-01A-13R-A10J-07	-0.365
																		TCGA-E2-A109-01A-11R-A10J-07	106.775
																		TCGA-E2-A10A-01A-21R-A115-07	-0.11075
																		TCGA-E2-A10B-01A-11R-A10J-07	0.07025
																		TCGA-E2-A10C-01A-21R-A10J-07	0.10925
																		TCGA-E2-A10E-01A-21R-A10J-07	-0.035
																		TCGA-E2-A10F-01A-11R-A10J-07	0.08575
																		TCGA-E2-A14N-01A-31R-A137-07	0.17825
																		TCGA-E2-A14O-01A-31R-A115-07	0.3605
																		TCGA-E2-A14P-01A-31R-A12D-07	313.375
																		TCGA-E2-A14Q-01A-11R-A12D-07	-0.3295
																		TCGA-E2-A14R-01A-11R-A115-07	-0.26725
																		TCGA-E2-A14S-01A-11R-A12D-07	0.0785
																		TCGA-E2-A14T-01A-11R-A115-07	0.516
																		TCGA-E2-A14V-01A-11R-A12D-07	251.525
																		TCGA-E2-A14W-01A-11R-A12D-07	-0.28725
																		TCGA-E2-A14X-01A-11R-A115-07	0.10075
																		TCGA-E2-A14Y-01A-21R-A12D-07	-0.18025
																		TCGA-E2-A14Z-01A-11R-A115-07	-0.311
																		TCGA-E2-A150-01A-11R-A12D-07	0.057
																		TCGA-E2-A152-01A-11R-A12D-07	-0.83625
																		TCGA-E2-A153-01A-12R-A12D-07	0.2755
																		TCGA-E2-A154-01A-11R-A115-07	0.277
																		TCGA-E2-A155-01A-11R-A12D-07	0.471
																		TCGA-E2-A156-01A-11R-A12D-07	-0.20125
																		TCGA-E2-A158-01A-11R-A12D-07	-0.1
																		TCGA-E2-A159-01A-11R-A115-07	0.18325
																		TCGA-E2-A15A-01A-11R-A12D-07	0.14325
																		TCGA-E2-A15A-06A-11R-A12D-07	0.407
																		TCGA-E2-A15C-01A-31R-A12D-07	-0.605
																		TCGA-E2-A15D-01A-11R-A115-07	0.21725
																		TCGA-E2-A15E-01A-11R-A12D-07	-0.668
																		TCGA-E2-A15E-06A-11R-A12D-07	-0.283
																		TCGA-E2-A15F-01A-11R-A115-07	-0.57
																		TCGA-E2-A15G-01A-11R-A12D-07	0.21825
																		TCGA-E2-A15H-01A-11R-A12D-07	0.19925
																		TCGA-E2-A15I-01A-21R-A137-07	-0.29075
																		TCGA-E2-A15J-01A-11R-A12P-07	0.67225
																		TCGA-E2-A15K-01A-11R-A12P-07	-0.47325
																		TCGA-E2-A15K-06A-11R-A12P-07	0.68875
																		TCGA-E2-A15L-01A-11R-A12D-07	-0.10975
																		TCGA-E2-A15M-01A-11R-A12D-07	-0.05075
																		TCGA-E2-A15O-01A-11R-A115-07	0.37075
																		TCGA-E2-A15P-01A-11R-A115-07	-0.32725
																		TCGA-E2-A15R-01A-11R-A115-07	0.14025
																		TCGA-E2-A15S-01A-11R-A115-07	-0.1175
																		TCGA-E2-A15T-01A-11R-A115-07	0.90525
																		TCGA-E2-A1AZ-01A-11R-A12P-07	0.38575
																		TCGA-E2-A1B0-01A-11R-A12P-07	0.3965
																		TCGA-E2-A1B1-01A-21R-A12P-07	13.195
																		TCGA-E2-A1B4-01A-11R-A12P-07	-0.66275
																		TCGA-E2-A1B5-01A-21R-A12P-07	0.05175
																		TCGA-E2-A1B6-01A-31R-A12P-07	-0.2155
																		TCGA-E2-A1BC-01A-11R-A12P-07	0.447
																		TCGA-E2-A1BD-01A-11R-A12P-07	0.002
