# Supplementary material for: Spatial intratumoural heterogeneity in the expression of GIT1 is associated with poor prognostic outcome in oestrogen receptor positive breast cancer patients with synchronous lymph node metastases
Source: F1000Res. 2018 Feb 14;6:1606. Originally published 2017 Aug 30. [Version 2] doi: 10.12688/f1000research.12393.2 (PMC5843846; doi:10.12688/f1000research.12393.2)
Supplement: Series mRNA expression matrix — Expression Dataset consisting of 2000 breast carcinoma. Platform: Affymetrix Human HT-12 V3 Array. Publicly available from http://www.cbioportal.org/study?id=brca_metabric#summary [file f1000research-6-14979-s0003.tgz]

Archive with 1 entries (1 files):
- 6457beff-3d42-43a5-b2b1-55382d5e5f72_dataset_4.csv
