# Supplementary material for: Spatial intratumoural heterogeneity in the expression of GIT1 is associated with poor prognostic outcome in oestrogen receptor positive breast cancer patients with synchronous lymph node metastases
Source: F1000Res. 2018 Feb 14;6:1606. Originally published 2017 Aug 30. [Version 2] doi: 10.12688/f1000research.12393.2 (PMC5843846; doi:10.12688/f1000research.12393.2)
Supplement: Series mRNA expression matrix — Expression Dataset consisting of one hundred fifty-four (154) invasive breast carcinoma samples and 4 normal breast samples. Platform: Agilent UNC Perou Lab Homo sapiens 1X44K Custom Array. Publicly available from Gluck Breast dataset ( https://www.oncomine.org) [file f1000research-6-14979-s0004.tgz › 5614c7c6-b16f-4e9e-99d4-8fb493ecea58_dataset_5.csv]

!Series_title	Clinical and Pathologic Response of the Primary Tumor in Women Receiving Neoadjuvant Docetaxel-Capecitabine ( Trastuzumab) Chemotherapy
!Series_geo_accession	GSE22358
!Series_status	Public on Mar 18 2011
!Series_submission_date	Jun 15 2010
!Series_last_update_date	Jul 17 2015
!Series_pubmed_id	21373875
!Series_summary	Results: In subjects who completed treatment and surgery, the pCR and near-complete response rates were 15.8% in HER2-negative and 50% in HER2-positive subjects. When stratified by genomic subtype, subjects of the HER2-enriched subtype had the best response (66.7%), the luminal A (11%) and B (4.8%) subtypes the poorest. Of 147 patients tested for p53 mutations using the AmpliChip test, 78 variant…
!Series_summary
!Series_overall_design	reference x sample
!Series_type	Expression profiling by array
!Series_contributor	Stepan,,Gluck
!Series_contributor	Charles,M,Perou
!Series_contributor	Lin,,Wu
!Series_sample_id	GSM508516 GSM508517 GSM508518 GSM508519 GSM508520 GSM508521 GSM508522 GSM508524 GSM508525 GSM508526 GSM508527 GSM508544 GSM508545 GSM508546 GSM508547 GSM508548 GSM508549 GSM508551 GSM508552 GSM508553 GSM508554 GSM508555 GSM508556 GSM508557 GSM508558 GSM508559 GSM508560 GSM508561 GSM508562 GSM508563 GSM508564 GSM508565 GSM508566 GSM508567 GSM508568 GSM508569 GSM508570 GSM508571 GSM508572 GSM508573…
!Series_contact_name	Charles,M.,Perou
!Series_contact_email	cperou@med.unc.edu
!Series_contact_department	Professor of Genetics, and Pathology & Laboratory Medicine; Lineberger Comprehensive Cancer Center
!Series_contact_institute	University of North Carolina at Chapel Hill
!Series_contact_address	12-044 Lineberger Comprehensive Cancer Center CB# 7295
!Series_contact_city	Chapel Hill
!Series_contact_state	NC
!Series_contact_zip/postal_code	27599-7264
!Series_contact_country	USA
!Series_platform_id	GPL5325
!Series_platform_taxid	9606
!Series_sample_taxid	9606
!Series_relation	BioProject: https://www.ncbi.nlm.nih.gov/bioproject/PRJNA127667
!Sample_title	J018786	K282369	J018788	K826609	M228989	M228995	J560835	J560837	L432759	I825006	J460619	I491936	H957385	H349179	G963149	H516398	I633488	K280818	K892968	M255438	J762326	L444946	K440086	K205578	J168936	I383209	I130567	I825007	H021105	H629719	H672906	H021107	G719755	J547636	L027366	H957556	I491937	I962246	I491938	H957387	G719749	I962247	I130568	I962239	J018787	K282377	H021108	I383208	I612036
!Sample_geo_accession	GSM508516	GSM508517	GSM508518	GSM508519	GSM508520	GSM508521	GSM508522	GSM508524	GSM508525	GSM508526	GSM508527	GSM508544	GSM508545	GSM508546	GSM508547	GSM508548	GSM508549	GSM508551	GSM508552	GSM508553	GSM508554	GSM508555	GSM508556	GSM508557	GSM508558	GSM508559	GSM508560	GSM508561	GSM508562	GSM508563	GSM508564	GSM508565	GSM508566	GSM508567	GSM508568	GSM508569	GSM508570	GSM508571	GSM508572	GSM508573	GSM508574	GSM508575	GSM508576	GSM508577	GSM508578	GSM508579	GSM508580	GSM508581	GSM508582
!Sample_status	Public on Mar 18 2011	Public on Mar 18 2011	Public on Mar 18 2011	Public on Mar 18 2011	Public on Mar 18 2011	Public on Mar 18 2011	Public on Mar 18 2011	Public on Mar 18 2011	Public on Mar 18 2011	Public on Mar 18 2011	Public on Mar 18 2011	Public on Mar 18 2011	Public on Mar 18 2011	Public on Mar 18 2011	Public on Mar 18 2011	Public on Mar 18 2011	Public on Mar 18 2011	Public on Mar 18 2011	Public on Mar 18 2011	Public on Mar 18 2011	Public on Mar 18 2011	Public on Mar 18 2011	Public on Mar 18 2011	Public on Mar 18 2011	Public on Mar 18 2011	Public on Mar 18 2011	Public on Mar 18 2011	Public on Mar 18 2011	Public on Mar 18 2011	Public on Mar 18 2011	Public on Mar 18 2011	Public on Mar 18 2011	Public on Mar 18 2011	Public on Mar 18 2011	Public on Mar 18 2011	Public on Mar 18 2011	Public on Mar 18 2011	Public on Mar 18 2011	Public on Mar 18 2011	Public on Mar 18 2011	Public on Mar 18 2011	Public on Mar 18 2011	Public on Mar 18 2011	Public on Mar 18 2011	Public on Mar 18 2011	Public on Mar 18 2011	Public on Mar 18 2011	Public on Mar 18 2011	Public on Mar 18 2011
!Sample_submission_date	Feb 11 2010	Feb 11 2010	Feb 11 2010	Feb 11 2010	Feb 11 2010	Feb 11 2010	Feb 11 2010	Feb 11 2010	Feb 11 2010	Feb 11 2010	Feb 11 2010	Feb 11 2010	Feb 11 2010	Feb 11 2010	Feb 11 2010	Feb 11 2010	Feb 11 2010	Feb 11 2010	Feb 11 2010	Feb 11 2010	Feb 11 2010	Feb 11 2010	Feb 11 2010	Feb 11 2010	Feb 11 2010	Feb 11 2010	Feb 11 2010	Feb 11 2010	Feb 11 2010	Feb 11 2010	Feb 11 2010	Feb 11 2010	Feb 11 2010	Feb 11 2010	Feb 11 2010	Feb 11 2010	Feb 11 2010	Feb 11 2010	Feb 11 2010	Feb 11 2010	Feb 11 2010	Feb 11 2010	Feb 11 2010	Feb 11 2010	Feb 11 2010	Feb 11 2010	Feb 11 2010	Feb 11 2010	Feb 11 2010
!Sample_last_update_date	Jul 17 2015	Jul 17 2015	Jul 17 2015	Jul 17 2015	Jul 17 2015	Jul 17 2015	Jul 17 2015	Jul 17 2015	Jul 17 2015	Jul 17 2015	Jul 17 2015	Jul 17 2015	Jul 17 2015	Jul 17 2015	Jul 17 2015	Jul 17 2015	Jul 17 2015	Jul 17 2015	Jul 17 2015	Jul 17 2015	Jul 17 2015	Jul 17 2015	Jul 17 2015	Jul 17 2015	Jul 17 2015	Jul 17 2015	Jul 17 2015	Jul 17 2015	Jul 17 2015	Jul 17 2015	Jul 17 2015	Jul 17 2015	Jul 17 2015	Jul 17 2015	Jul 17 2015	Jul 17 2015	Jul 17 2015	Jul 17 2015	Jul 17 2015	Jul 17 2015	Jul 17 2015	Jul 17 2015	Jul 17 2015	Jul 17 2015	Jul 17 2015	Jul 17 2015	Jul 17 2015	Jul 17 2015	Jul 17 2015
!Sample_type	RNA	RNA	RNA	RNA	RNA	RNA	RNA	RNA	RNA	RNA	RNA	RNA	RNA	RNA	RNA	RNA	RNA	RNA	RNA	RNA	RNA	RNA	RNA	RNA	RNA	RNA	RNA	RNA	RNA	RNA	RNA	RNA	RNA	RNA	RNA	RNA	RNA	RNA	RNA	RNA	RNA	RNA	RNA	RNA	RNA	RNA	RNA	RNA	RNA
!Sample_channel_count	2	2	2	2	2	2	2	2	2	2	2	2	2	2	2	2	2	2	2	2	2	2	2	2	2	2	2	2	2	2	2	2	2	2	2	2	2	2	2	2	2	2	2	2	2	2	2	2	2
!Sample_source_name_ch1	Human Reference B	Human Reference B	Human Reference B	Human Reference B	Human Reference B	Human Reference B	Human Reference B	Human Reference B	Human Reference B	Human Reference B	Human Reference B	Human Reference B	Human Reference B	Human Reference B	Human Reference B	Human Reference B	Human Reference B	Human Reference B	Human Reference B	Human Reference B	Human Reference B	Human Reference B	Human Reference B	Human Reference B	Human Reference B	Human Reference B	Human Reference B	Human Reference B	Human Reference B	Human Reference B	Human Reference B	Human Reference B	Human Reference B	Human Reference B	Human Reference B	Human Reference B	Human Reference B	Human Reference B	Human Reference B	Human Reference B	Human Reference B	Human Reference B	Human Reference B	Human Reference B	Human Reference B	Human Reference B	Human Reference B	Human Reference B	Human Reference B
!Sample_organism_ch1	Homo sapiens	Homo sapiens	Homo sapiens	Homo sapiens	Homo sapiens	Homo sapiens	Homo sapiens	Homo sapiens	Homo sapiens	Homo sapiens	Homo sapiens	Homo sapiens	Homo sapiens	Homo sapiens	Homo sapiens	Homo sapiens	Homo sapiens	Homo sapiens	Homo sapiens	Homo sapiens	Homo sapiens	Homo sapiens	Homo sapiens	Homo sapiens	Homo sapiens	Homo sapiens	Homo sapiens	Homo sapiens	Homo sapiens	Homo sapiens	Homo sapiens	Homo sapiens	Homo sapiens	Homo sapiens	Homo sapiens	Homo sapiens	Homo sapiens	Homo sapiens	Homo sapiens	Homo sapiens	Homo sapiens	Homo sapiens	Homo sapiens	Homo sapiens	Homo sapiens	Homo sapiens	Homo sapiens	Homo sapiens	Homo sapiens
!Sample_characteristics_ch1	reference: Stratagene Human Universal Reference that contained 1/10 added MCF7 and ME16C RNAs	reference: Stratagene Human Universal Reference that contained 1/10 added MCF7 and ME16C RNAs	reference: Stratagene Human Universal Reference that contained 1/10 added MCF7 and ME16C RNAs	reference: Stratagene Human Universal Reference that contained 1/10 added MCF7 and ME16C RNAs	reference: Stratagene Human Universal Reference that contained 1/10 added MCF7 and ME16C RNAs	reference: Stratagene Human Universal Reference that contained 1/10 added MCF7 and ME16C RNAs	reference: Stratagene Human Universal Reference that contained 1/10 added MCF7 and ME16C RNAs	reference: Stratagene Human Universal Reference that contained 1/10 added MCF7 and ME16C RNAs	reference: Stratagene Human Universal Reference that contained 1/10 added MCF7 and ME16C RNAs	reference: Stratagene Human Universal Reference that contained 1/10 added MCF7 and ME16C RNAs	reference: Stratagene Human Universal Reference that contained 1/10 added MCF7 and ME16C RNAs	reference: Stratagene Human Universal Reference that contained 1/10 added MCF7 and ME16C RNAs	reference: Stratagene Human Universal Reference that contained 1/10 added MCF7 and ME16C RNAs	reference: Stratagene Human Universal Reference that contained 1/10 added MCF7 and ME16C RNAs	reference: Stratagene Human Universal Reference that contained 1/10 added MCF7 and ME16C RNAs	reference: Stratagene Human Universal Reference that contained 1/10 added MCF7 and ME16C RNAs	reference: Stratagene Human Universal Reference that contained 1/10 added MCF7 and ME16C RNAs	reference: Stratagene Human Universal Reference that contained 1/10 added MCF7 and ME16C RNAs	reference: Stratagene Human Universal Reference that contained 1/10 added MCF7 and ME16C RNAs	reference: Stratagene Human Universal Reference that contained 1/10 added MCF7 and ME16C RNAs	reference: Stratagene Human Universal Reference that contained 1/10 added MCF7 and ME16C RNAs	reference: Stratagene Human Universal Reference that contained 1/10 added MCF7 and ME16C RNAs	reference: Stratagene Human Universal Reference that contained 1/10 added MCF7 and ME16C RNAs	reference: Stratagene Human Universal Reference that contained 1/10 added MCF7 and ME16C RNAs	reference: Stratagene Human Universal Reference that contained 1/10 added MCF7 and ME16C RNAs	reference: Stratagene Human Universal Reference that contained 1/10 added MCF7 and ME16C RNAs	reference: Stratagene Human Universal Reference that contained 1/10 added MCF7 and ME16C RNAs	reference: Stratagene Human Universal Reference that contained 1/10 added MCF7 and ME16C RNAs	reference: Stratagene Human Universal Reference that contained 1/10 added MCF7 and ME16C RNAs	reference: Stratagene Human Universal Reference that contained 1/10 added MCF7 and ME16C RNAs	reference: Stratagene Human Universal Reference that contained 1/10 added MCF7 and ME16C RNAs	reference: Stratagene Human Universal Reference that contained 1/10 added MCF7 and ME16C RNAs	reference: Stratagene Human Universal Reference that contained 1/10 added MCF7 and ME16C RNAs	reference: Stratagene Human Universal Reference that contained 1/10 added MCF7 and ME16C RNAs	reference: Stratagene Human Universal Reference that contained 1/10 added MCF7 and ME16C RNAs	reference: Stratagene Human Universal Reference that contained 1/10 added MCF7 and ME16C RNAs	reference: Stratagene Human Universal Reference that contained 1/10 added MCF7 and ME16C RNAs	reference: Stratagene Human Universal Reference that contained 1/10 added MCF7 and ME16C RNAs	reference: Stratagene Human Universal Reference that contained 1/10 added MCF7 and ME16C RNAs	reference: Stratagene Human Universal Reference that contained 1/10 added MCF7 and ME16C RNAs	reference: Stratagene Human Universal Reference that contained 1/10 added MCF7 and ME16C RNAs	reference: Stratagene Human Universal Reference that contained 1/10 added MCF7 and ME16C RNAs	reference: Stratagene Human Universal Reference that contained 1/10 added MCF7 and ME16C RNAs	reference: Stratagene Human Universal Reference that contained 1/10 added MCF7 and ME16C RNAs	reference: Stratagene Human Universal Reference that contained 1/10 added MCF7 and ME16C RNAs	reference: Stratagene Human Universal Reference that contained 1/10 added MCF7 and ME16C RNAs	reference: Stratagene Human Universal Reference that contained 1/10 added MCF7 and ME16C RNAs	reference: Stratagene Human Universal Reference that contained 1/10 added MCF7 and ME16C RNAs	reference: Stratagene Human Universal Reference that contained 1/10 added MCF7 and ME16C RNAs
!Sample_biomaterial_provider_ch1	Stratagene	Stratagene	Stratagene	Stratagene	Stratagene	Stratagene	Stratagene	Stratagene	Stratagene	Stratagene	Stratagene	Stratagene	Stratagene	Stratagene	Stratagene	Stratagene	Stratagene	Stratagene	Stratagene	Stratagene	Stratagene	Stratagene	Stratagene	Stratagene	Stratagene	Stratagene	Stratagene	Stratagene	Stratagene	Stratagene	Stratagene	Stratagene	Stratagene	Stratagene	Stratagene	Stratagene	Stratagene	Stratagene	Stratagene	Stratagene	Stratagene	Stratagene	Stratagene	Stratagene	Stratagene	Stratagene	Stratagene	Stratagene	Stratagene
!Sample_molecule_ch1	total RNA	total RNA	total RNA	total RNA	total RNA	total RNA	total RNA	total RNA	total RNA	total RNA	total RNA	total RNA	total RNA	total RNA	total RNA	total RNA	total RNA	total RNA	total RNA	total RNA	total RNA	total RNA	total RNA	total RNA	total RNA	total RNA	total RNA	total RNA	total RNA	total RNA	total RNA	total RNA	total RNA	total RNA	total RNA	total RNA	total RNA	total RNA	total RNA	total RNA	total RNA	total RNA	total RNA	total RNA	total RNA	total RNA	total RNA	total RNA	total RNA
!Sample_extract_protocol_ch1	Total RNA isolated by stratagene	Total RNA isolated by stratagene	Total RNA isolated by stratagene	Total RNA isolated by stratagene	Total RNA isolated by stratagene	Total RNA isolated by stratagene	Total RNA isolated by stratagene	Total RNA isolated by stratagene	Total RNA isolated by stratagene	Total RNA isolated by stratagene	Total RNA isolated by stratagene	Total RNA isolated by stratagene	Total RNA isolated by stratagene	Total RNA isolated by stratagene	Total RNA isolated by stratagene	Total RNA isolated by stratagene	Total RNA isolated by stratagene	Total RNA isolated by stratagene	Total RNA isolated by stratagene	Total RNA isolated by stratagene	Total RNA isolated by stratagene	Total RNA isolated by stratagene	Total RNA isolated by stratagene	Total RNA isolated by stratagene	Total RNA isolated by stratagene	Total RNA isolated by stratagene	Total RNA isolated by stratagene	Total RNA isolated by stratagene	Total RNA isolated by stratagene	Total RNA isolated by stratagene	Total RNA isolated by stratagene	Total RNA isolated by stratagene	Total RNA isolated by stratagene	Total RNA isolated by stratagene	Total RNA isolated by stratagene	Total RNA isolated by stratagene	Total RNA isolated by stratagene	Total RNA isolated by stratagene	Total RNA isolated by stratagene	Total RNA isolated by stratagene	Total RNA isolated by stratagene	Total RNA isolated by stratagene	Total RNA isolated by stratagene	Total RNA isolated by stratagene	Total RNA isolated by stratagene	Total RNA isolated by stratagene	Total RNA isolated by stratagene	Total RNA isolated by stratagene	Total RNA isolated by stratagene
!Sample_label_ch1	Cy3	Cy3	Cy3	Cy3	Cy3	Cy3	Cy3	Cy3	Cy3	Cy3	Cy3	Cy3	Cy3	Cy3	Cy3	Cy3	Cy3	Cy3	Cy3	Cy3	Cy3	Cy3	Cy3	Cy3	Cy3	Cy3	Cy3	Cy3	Cy3	Cy3	Cy3	Cy3	Cy3	Cy3	Cy3	Cy3	Cy3	Cy3	Cy3	Cy3	Cy3	Cy3	Cy3	Cy3	Cy3	Cy3	Cy3	Cy3	Cy3
!Sample_label_protocol_ch1	described in Hu et al., 2005, BioTechniques, 38:121-124	described in Hu et al., 2005, BioTechniques, 38:121-124	described in Hu et al., 2005, BioTechniques, 38:121-124	described in Hu et al., 2005, BioTechniques, 38:121-124	described in Hu et al., 2005, BioTechniques, 38:121-124	described in Hu et al., 2005, BioTechniques, 38:121-124	described in Hu et al., 2005, BioTechniques, 38:121-124	described in Hu et al., 2005, BioTechniques, 38:121-124	described in Hu et al., 2005, BioTechniques, 38:121-124	described in Hu et al., 2005, BioTechniques, 38:121-124	described in Hu et al., 2005, BioTechniques, 38:121-124	described in Hu et al., 2005, BioTechniques, 38:121-124	described in Hu et al., 2005, BioTechniques, 38:121-124	described in Hu et al., 2005, BioTechniques, 38:121-124	described in Hu et al., 2005, BioTechniques, 38:121-124	described in Hu et al., 2005, BioTechniques, 38:121-124	described in Hu et al., 2005, BioTechniques, 38:121-124	described in Hu et al., 2005, BioTechniques, 38:121-124	described in Hu et al., 2005, BioTechniques, 38:121-124	described in Hu et al., 2005, BioTechniques, 38:121-124	described in Hu et al., 2005, BioTechniques, 38:121-124	described in Hu et al., 2005, BioTechniques, 38:121-124	described in Hu et al., 2005, BioTechniques, 38:121-124	described in Hu et al., 2005, BioTechniques, 38:121-124	described in Hu et al., 2005, BioTechniques, 38:121-124	described in Hu et al., 2005, BioTechniques, 38:121-124	described in Hu et al., 2005, BioTechniques, 38:121-124	described in Hu et al., 2005, BioTechniques, 38:121-124	described in Hu et al., 2005, BioTechniques, 38:121-124	described in Hu et al., 2005, BioTechniques, 38:121-124	described in Hu et al., 2005, BioTechniques, 38:121-124	described in Hu et al., 2005, BioTechniques, 38:121-124	described in Hu et al., 2005, BioTechniques, 38:121-124	described in Hu et al., 2005, BioTechniques, 38:121-124	described in Hu et al., 2005, BioTechniques, 38:121-124	described in Hu et al., 2005, BioTechniques, 38:121-124	described in Hu et al., 2005, BioTechniques, 38:121-124	described in Hu et al., 2005, BioTechniques, 38:121-124	described in Hu et al., 2005, BioTechniques, 38:121-124	described in Hu et al., 2005, BioTechniques, 38:121-124	described in Hu et al., 2005, BioTechniques, 38:121-124	described in Hu et al., 2005, BioTechniques, 38:121-124	described in Hu et al., 2005, BioTechniques, 38:121-124	described in Hu et al., 2005, BioTechniques, 38:121-124	described in Hu et al., 2005, BioTechniques, 38:121-124	described in Hu et al., 2005, BioTechniques, 38:121-124	described in Hu et al., 2005, BioTechniques, 38:121-124	described in Hu et al., 2005, BioTechniques, 38:121-124	described in Hu et al., 2005, BioTechniques, 38:121-124
!Sample_taxid_ch1	9606	9606	9606	9606	9606	9606	9606	9606	9606	9606	9606	9606	9606	9606	9606	9606	9606	9606	9606	9606	9606	9606	9606	9606	9606	9606	9606	9606	9606	9606	9606	9606	9606	9606	9606	9606	9606	9606	9606	9606	9606	9606	9606	9606	9606	9606	9606	9606	9606
!Sample_source_name_ch2	J018786	K282369	J018788	K826609	M228989	M228995	J560835	J560837	L432759	I825006	J460619	I491936	H957385	H349179	G963149	H516398	I633488	K280818	K892968	M255438	J762326	L444946	K440086	K205578	J168936	I383209	I130567	I825007	H021105	H629719	H672906	H021107	G719755	J547636	L027366	H957556	I491937	I962246	I491938	H957387	G719749	I962247	I130568	I962239	J018787	K282377	H021108	I383208	I612036
!Sample_organism_ch2	Homo sapiens	Homo sapiens	Homo sapiens	Homo sapiens	Homo sapiens	Homo sapiens	Homo sapiens	Homo sapiens	Homo sapiens	Homo sapiens	Homo sapiens	Homo sapiens	Homo sapiens	Homo sapiens	Homo sapiens	Homo sapiens	Homo sapiens	Homo sapiens	Homo sapiens	Homo sapiens	Homo sapiens	Homo sapiens	Homo sapiens	Homo sapiens	Homo sapiens	Homo sapiens	Homo sapiens	Homo sapiens	Homo sapiens	Homo sapiens	Homo sapiens	Homo sapiens	Homo sapiens	Homo sapiens	Homo sapiens	Homo sapiens	Homo sapiens	Homo sapiens	Homo sapiens	Homo sapiens	Homo sapiens	Homo sapiens	Homo sapiens	Homo sapiens	Homo sapiens	Homo sapiens	Homo sapiens	Homo sapiens	Homo sapiens
!Sample_characteristics_ch2	slidename: H1AUNC44K-H1-0041	slidename: H1AUNC44K-H1-0174	slidename: H1AUNC44K-H1-0149	slidename: H1AUNC44K-H1-0145	slidename: H1AUNC44K-H1-0378	slidename: H1AUNC44K-H1-0373	slidename: H1AUNC44K-H1-0372	slidename: H1AUNC44K-H1-0127	slidename: H1AUNC44K-H1-0124	slidename: H1AUNC44K-H1-0116	slidename: H1AUNC44K-H1-0113	slidename: H1AUNC44K-H1-0057	slidename: H1AUNC44K-H1-0037	slidename: H1AUNC44K-H1-0031	slidename: H1AUNC44K-H1-0022	slidename: H1AUNC44K-H1-0007	slidename: H1AUNC44K-H1-0098	slidename: H1AUNC44K-H1-0376	slidename: H1AUNC44K-H1-0175	slidename: H1AUNC44K-H1-0172	slidename: H1AUNC44K-H1-0150	slidename: H1AUNC44K-H1-0126	slidename: H1AUNC44K-H1-0114	slidename: H1AUNC44K-H1-0099	slidename: H1AUNC44K-H1-0059	slidename: H1AUNC44K-H1-0036	slidename: H1AUNC44K-H1-0027	slidename: H1AUNC44K-H1-0026	slidename: H1AUNC44K-H1-0016	slidename: H1AUNC44K-H1-0008	slidename: H1AUNC44K-H1-0058	slidename: H1AUNC44K-H1-0011	slidename: H1AUNC44K-H1-0001	slidename: H1AUNC44K-H1-0029	slidename: H1AUNC44K-H1-0377	slidename: H1AUNC44K-H1-0061	slidename: H1AUNC44K-H1-0032	slidename: H1AUNC44K-H1-0120	slidename: H1AUNC44K-H1-0038	slidename: H1AUNC44K-H1-0015	slidename: H1AUNC44K-H1-0002	slidename: H1AUNC44K-H1-0066	slidename: H1AUNC44K-H1-0025	slidename: H1AUNC44K-H1-0052	slidename: H1AUNC44K-H1-0143	slidename: H1AUNC44K-H1-0141	slidename: H1AUNC44K-H1-0006	slidename: H1AUNC44K-H1-0065	slidename: H1AUNC44K-H1-0060
!Sample_characteristics_ch2	sample: J018786	sample: K282369	sample: J018788	sample: K826609	sample: M228989	sample: M228995	sample: J560835	sample: J560837	sample: L432759	sample: I825006	sample: J460619	sample: I491936	sample: H957385	sample: H349179	sample: G963149	sample: H516398	sample: I633488	sample: K280818	sample: K892968	sample: M255438	sample: J762326	sample: L444946	sample: K440086	sample: K205578	sample: J168936	sample: I383209	sample: I130567	sample: I825007	sample: H021105	sample: H629719	sample: H672906	sample: H021107	sample: G719755	sample: J547636	sample: L027366	sample: H957556	sample: I491937	sample: I962246	sample: I491938	sample: H957387	sample: G719749	sample: I962247	sample: I130568	sample: I962239	sample: J018787	sample: K282377	sample: H021108	sample: I383208	sample: I612036
!Sample_characteristics_ch2	study: Xena	study: Xena	study: Xena	study: Xena	study: Xena	study: Xena	study: Xena	study: Xena	study: Xena	study: Xena	study: Xena	study: Xena	study: Xena	study: Xena	study: Xena	study: Xena	study: Xena	study: Xena	study: Xena	study: Xena	study: Xena	study: Xena	study: Xena	study: Xena	study: Xena	study: Xena	study: Xena	study: Xena	study: Xena	study: Xena	study: Xena	study: Xena	study: Xena	study: Xena	study: Xena	study: Xena	study: Xena	study: Xena	study: Xena	study: Xena	study: Xena	study: Xena	study: Xena	study: Xena	study: Xena	study: Xena	study: Xena	study: Xena	study: Xena
!Sample_characteristics_ch2	intrinsic subtypes by pam50: LumA	intrinsic subtypes by pam50: LumB	intrinsic subtypes by pam50: LumA	intrinsic subtypes by pam50: Basal	intrinsic subtypes by pam50: LumA	intrinsic subtypes by pam50: LumA	intrinsic subtypes by pam50: Normal	intrinsic subtypes by pam50: LumB	intrinsic subtypes by pam50: LumB	intrinsic subtypes by pam50: LumB	intrinsic subtypes by pam50: Normal	intrinsic subtypes by pam50: LumA	intrinsic subtypes by pam50: Basal	intrinsic subtypes by pam50: Normal	intrinsic subtypes by pam50: LumA	intrinsic subtypes by pam50: LumB	intrinsic subtypes by pam50: Basal	intrinsic subtypes by pam50: LumB	intrinsic subtypes by pam50: Her2	intrinsic subtypes by pam50: LumA	intrinsic subtypes by pam50: Basal	intrinsic subtypes by pam50: LumB	intrinsic subtypes by pam50: Normal	intrinsic subtypes by pam50: LumB	intrinsic subtypes by pam50: Basal	intrinsic subtypes by pam50: LumA	intrinsic subtypes by pam50: LumA	intrinsic subtypes by pam50: LumA	intrinsic subtypes by pam50: LumB	intrinsic subtypes by pam50: Basal	intrinsic subtypes by pam50: Her2	intrinsic subtypes by pam50: LumB	intrinsic subtypes by pam50: Her2	intrinsic subtypes by pam50: LumA	intrinsic subtypes by pam50: LumA	intrinsic subtypes by pam50: Normal	intrinsic subtypes by pam50: LumA	intrinsic subtypes by pam50: Normal	intrinsic subtypes by pam50: LumA	intrinsic subtypes by pam50: LumA	intrinsic subtypes by pam50: LumA	intrinsic subtypes by pam50: LumA	intrinsic subtypes by pam50: LumB	intrinsic subtypes by pam50: LumB	intrinsic subtypes by pam50: Basal	intrinsic subtypes by pam50: LumB	intrinsic subtypes by pam50: Basal	intrinsic subtypes by pam50: Basal	intrinsic subtypes by pam50: Basal
!Sample_characteristics_ch2	p53 status by amplichip: WILDTYPE	p53 status by amplichip: WILDTYPE	p53 status by amplichip: WILDTYPE	p53 status by amplichip: MUTANT	p53 status by amplichip: WILDTYPE	p53 status by amplichip: WILDTYPE	p53 status by amplichip: WILDTYPE	p53 status by amplichip: MUTANT	p53 status by amplichip: ---	p53 status by amplichip: WILDTYPE	p53 status by amplichip: MUTANT	p53 status by amplichip: WILDTYPE	p53 status by amplichip: MUTANT	p53 status by amplichip: WILDTYPE	p53 status by amplichip: ---	p53 status by amplichip: WILDTYPE	p53 status by amplichip: MUTANT	p53 status by amplichip: MUTANT	p53 status by amplichip: WILDTYPE	p53 status by amplichip: WILDTYPE	p53 status by amplichip: MUTANT	p53 status by amplichip: WILDTYPE	p53 status by amplichip: MUTANT	p53 status by amplichip: WILDTYPE	p53 status by amplichip: MUTANT	p53 status by amplichip: WILDTYPE	p53 status by amplichip: WILDTYPE	p53 status by amplichip: WILDTYPE	p53 status by amplichip: WILDTYPE	p53 status by amplichip: MUTANT	p53 status by amplichip: MUTANT	p53 status by amplichip: WILDTYPE	p53 status by amplichip: MUTANT	p53 status by amplichip: WILDTYPE	p53 status by amplichip: MUTANT	p53 status by amplichip: MUTANT	p53 status by amplichip: WILDTYPE	p53 status by amplichip: WILDTYPE	p53 status by amplichip: WILDTYPE	p53 status by amplichip: WILDTYPE	p53 status by amplichip: ---	p53 status by amplichip: ---	p53 status by amplichip: WILDTYPE	p53 status by amplichip: WILDTYPE	p53 status by amplichip: ---	p53 status by amplichip: MUTANT	p53 status by amplichip: MUTANT	p53 status by amplichip: MUTANT	p53 status by amplichip: MUTANT
!Sample_characteristics_ch2	p53 measured by ihc: POSITIVE	p53 measured by ihc: NEGATIVE	p53 measured by ihc: NEGATIVE	p53 measured by ihc: POSITIVE	p53 measured by ihc: NEGATIVE	p53 measured by ihc: POSITIVE	p53 measured by ihc: NEGATIVE	p53 measured by ihc: UNDETERMINED	p53 measured by ihc: POSITIVE	p53 measured by ihc: POSITIVE	p53 measured by ihc: POSITIVE	p53 measured by ihc: NEGATIVE	p53 measured by ihc: POSITIVE	p53 measured by ihc: NEGATIVE	p53 measured by ihc: POSITIVE	p53 measured by ihc: POSITIVE	p53 measured by ihc: POSITIVE	p53 measured by ihc: POSITIVE	p53 measured by ihc: NEGATIVE	p53 measured by ihc: POSITIVE	p53 measured by ihc: NEGATIVE	p53 measured by ihc: POSITIVE	p53 measured by ihc: POSITIVE	p53 measured by ihc: UNDETERMINED	p53 measured by ihc: POSITIVE	p53 measured by ihc: POSITIVE	p53 measured by ihc: NEGATIVE	p53 measured by ihc: POSITIVE	p53 measured by ihc: POSITIVE	p53 measured by ihc: UNDETERMINED	p53 measured by ihc: POSITIVE	p53 measured by ihc: NEGATIVE	p53 measured by ihc: NEGATIVE	p53 measured by ihc: NEGATIVE	p53 measured by ihc: UNDETERMINED	p53 measured by ihc: NEGATIVE	p53 measured by ihc: NEGATIVE	p53 measured by ihc: POSITIVE	p53 measured by ihc: NEGATIVE	p53 measured by ihc: NEGATIVE	p53 measured by ihc: UNDETERMINED	p53 measured by ihc: POSITIVE	p53 measured by ihc: NEGATIVE	p53 measured by ihc: NEGATIVE	p53 measured by ihc: POSITIVE	p53 measured by ihc: POSITIVE	p53 measured by ihc: NEGATIVE	p53 measured by ihc: POSITIVE	p53 measured by ihc: POSITIVE
!Sample_characteristics_ch2	tumor size (cm): 13	tumor size (cm): 5.1	tumor size (cm): 5.5	tumor size (cm): 2.5	tumor size (cm): 3.5	tumor size (cm): 4.8	tumor size (cm): 6	tumor size (cm): 3.5	tumor size (cm): 3	tumor size (cm): 6	tumor size (cm): 6	tumor size (cm): 6	tumor size (cm): 12	tumor size (cm): 3.7	tumor size (cm): 5	tumor size (cm): 14.5	tumor size (cm): 3	tumor size (cm): 4	tumor size (cm): 4	tumor size (cm): 3	tumor size (cm): 2	tumor size (cm): 8.5	tumor size (cm): 5	tumor size (cm): 4	tumor size (cm): 6	tumor size (cm): 3	tumor size (cm): 5.5	tumor size (cm): 5	tumor size (cm): 6.5	tumor size (cm): 2.5	tumor size (cm): 6.5	tumor size (cm): 6	tumor size (cm): 9.5	tumor size (cm): 4	tumor size (cm): 5	tumor size (cm): 3.5	tumor size (cm): 6.5	tumor size (cm): 2.7	tumor size (cm): 6.5	tumor size (cm): 8	tumor size (cm): 3.4	tumor size (cm): 7	tumor size (cm): 3.5	tumor size (cm): 7.5	tumor size (cm): 4.5	tumor size (cm): 10	tumor size (cm): 5	tumor size (cm): 5	tumor size (cm): 8
!Sample_characteristics_ch2	grade: 1	grade: 2	grade: 1	grade: 3	grade: 2	grade: 2	grade: 3	grade: ---	grade: ---	grade: 2	grade: ---	grade: 3	grade: 3	grade: 2	grade: 2	grade: 2	grade: 2	grade: 3	grade: 3	grade: 2	grade: 3	grade: 3	grade: 3	grade: 3	grade: 3	grade: 1	grade: 1	grade: 1	grade: 2	grade: 3	grade: 3	grade: 2	grade: 3	grade: 1	grade: 2	grade: 1	grade: 1	grade: 2	grade: 2	grade: 3	grade: 2	grade: 1	grade: 3	grade: ---	grade: 3	grade: 3	grade: 3	grade: 3	grade: 3
!Sample_characteristics_ch2	er (0 = negative; 1 = positive): 1	er (0 = negative; 1 = positive): 1	er (0 = negative; 1 = positive): 1	er (0 = negative; 1 = positive): 0	er (0 = negative; 1 = positive): 1	er (0 = negative; 1 = positive): 1	er (0 = negative; 1 = positive): 0	er (0 = negative; 1 = positive): 1	er (0 = negative; 1 = positive): 1	er (0 = negative; 1 = positive): 1	er (0 = negative; 1 = positive): 0	er (0 = negative; 1 = positive): 1	er (0 = negative; 1 = positive): 0	er (0 = negative; 1 = positive): 1	er (0 = negative; 1 = positive): 0	er (0 = negative; 1 = positive): 1	er (0 = negative; 1 = positive): 0	er (0 = negative; 1 = positive): 1	er (0 = negative; 1 = positive): 0	er (0 = negative; 1 = positive): 1	er (0 = negative; 1 = positive): 0	er (0 = negative; 1 = positive): 1	er (0 = negative; 1 = positive): 0	er (0 = negative; 1 = positive): 1	er (0 = negative; 1 = positive): 0	er (0 = negative; 1 = positive): 1	er (0 = negative; 1 = positive): 1	er (0 = negative; 1 = positive): 1	er (0 = negative; 1 = positive): 1	er (0 = negative; 1 = positive): 0	er (0 = negative; 1 = positive): 1	er (0 = negative; 1 = positive): 1	er (0 = negative; 1 = positive): 0	er (0 = negative; 1 = positive): 1	er (0 = negative; 1 = positive): 1	er (0 = negative; 1 = positive): 0	er (0 = negative; 1 = positive): 1	er (0 = negative; 1 = positive): 1	er (0 = negative; 1 = positive): 1	er (0 = negative; 1 = positive): 1	er (0 = negative; 1 = positive): 1	er (0 = negative; 1 = positive): 1	er (0 = negative; 1 = positive): 1	er (0 = negative; 1 = positive): 1	er (0 = negative; 1 = positive): 0	er (0 = negative; 1 = positive): 1	er (0 = negative; 1 = positive): 0	er (0 = negative; 1 = positive): 0	er (0 = negative; 1 = positive): 0
!Sample_characteristics_ch2	pgr (0 = negative; 1 = positive): 1	pgr (0 = negative; 1 = positive): 1	pgr (0 = negative; 1 = positive): 1	pgr (0 = negative; 1 = positive): 0	pgr (0 = negative; 1 = positive): 1	pgr (0 = negative; 1 = positive): 1	pgr (0 = negative; 1 = positive): 1	pgr (0 = negative; 1 = positive): 1	pgr (0 = negative; 1 = positive): 1	pgr (0 = negative; 1 = positive): 1	pgr (0 = negative; 1 = positive): 0	pgr (0 = negative; 1 = positive): 1	pgr (0 = negative; 1 = positive): 0	pgr (0 = negative; 1 = positive): 1	pgr (0 = negative; 1 = positive): 0	pgr (0 = negative; 1 = positive): 0	pgr (0 = negative; 1 = positive): 0	pgr (0 = negative; 1 = positive): 1	pgr (0 = negative; 1 = positive): 0	pgr (0 = negative; 1 = positive): 1	pgr (0 = negative; 1 = positive): 0	pgr (0 = negative; 1 = positive): 1	pgr (0 = negative; 1 = positive): 0	pgr (0 = negative; 1 = positive): 0	pgr (0 = negative; 1 = positive): 0	pgr (0 = negative; 1 = positive): 0	pgr (0 = negative; 1 = positive): 0	pgr (0 = negative; 1 = positive): 1	pgr (0 = negative; 1 = positive): 0	pgr (0 = negative; 1 = positive): 0	pgr (0 = negative; 1 = positive): 1	pgr (0 = negative; 1 = positive): 0	pgr (0 = negative; 1 = positive): 0	pgr (0 = negative; 1 = positive): 0	pgr (0 = negative; 1 = positive): 0	pgr (0 = negative; 1 = positive): 0	pgr (0 = negative; 1 = positive): 1	pgr (0 = negative; 1 = positive): 1	pgr (0 = negative; 1 = positive): 1	pgr (0 = negative; 1 = positive): 1	pgr (0 = negative; 1 = positive): 1	pgr (0 = negative; 1 = positive): 0	pgr (0 = negative; 1 = positive): 1	pgr (0 = negative; 1 = positive): 0	pgr (0 = negative; 1 = positive): 0	pgr (0 = negative; 1 = positive): 1	pgr (0 = negative; 1 = positive): 0	pgr (0 = negative; 1 = positive): 0	pgr (0 = negative; 1 = positive): 0
!Sample_characteristics_ch2	her2 (0 = negative; 1 = positive): 0	her2 (0 = negative; 1 = positive): 0	her2 (0 = negative; 1 = positive): 0	her2 (0 = negative; 1 = positive): 0	her2 (0 = negative; 1 = positive): 0	her2 (0 = negative; 1 = positive): 0	her2 (0 = negative; 1 = positive): 0	her2 (0 = negative; 1 = positive): 0	her2 (0 = negative; 1 = positive): 1	her2 (0 = negative; 1 = positive): 0	her2 (0 = negative; 1 = positive): 0	her2 (0 = negative; 1 = positive): 0	her2 (0 = negative; 1 = positive): 1	her2 (0 = negative; 1 = positive): 0	her2 (0 = negative; 1 = positive): 0	her2 (0 = negative; 1 = positive): 0	her2 (0 = negative; 1 = positive): 0	her2 (0 = negative; 1 = positive): 1	her2 (0 = negative; 1 = positive): 1	her2 (0 = negative; 1 = positive): 0	her2 (0 = negative; 1 = positive): 0	her2 (0 = negative; 1 = positive): 1	her2 (0 = negative; 1 = positive): 0	her2 (0 = negative; 1 = positive): 0	her2 (0 = negative; 1 = positive): 0	her2 (0 = negative; 1 = positive): 0	her2 (0 = negative; 1 = positive): 0	her2 (0 = negative; 1 = positive): 0	her2 (0 = negative; 1 = positive): 0	her2 (0 = negative; 1 = positive): 1	her2 (0 = negative; 1 = positive): 1	her2 (0 = negative; 1 = positive): 1	her2 (0 = negative; 1 = positive): 1	her2 (0 = negative; 1 = positive): 0	her2 (0 = negative; 1 = positive): 0	her2 (0 = negative; 1 = positive): 0	her2 (0 = negative; 1 = positive): 0	her2 (0 = negative; 1 = positive): 0	her2 (0 = negative; 1 = positive): 0	her2 (0 = negative; 1 = positive): 0	her2 (0 = negative; 1 = positive): 0	her2 (0 = negative; 1 = positive): 0	her2 (0 = negative; 1 = positive): 1	her2 (0 = negative; 1 = positive): 0	her2 (0 = negative; 1 = positive): 0	her2 (0 = negative; 1 = positive): 0	her2 (0 = negative; 1 = positive): 0	her2 (0 = negative; 1 = positive): 0	her2 (0 = negative; 1 = positive): 0
!Sample_characteristics_ch2	response: PARTIAL RESPONSE	response: PARTIAL RESPONSE	response: PARTIAL RESPONSE	response: PARTIAL RESPONSE	response: PARTIAL RESPONSE	response: PARTIAL RESPONSE	response: PARTIAL RESPONSE	response: PARTIAL RESPONSE	response: PARTIAL RESPONSE	response: PARTIAL RESPONSE	response: PARTIAL RESPONSE	response: PARTIAL RESPONSE	response: PARTIAL RESPONSE	response: PARTIAL RESPONSE	response: PARTIAL RESPONSE	response: PARTIAL RESPONSE	response: COMPLETE RESPONSE	response: PARTIAL RESPONSE	response: PARTIAL RESPONSE	response: PARTIAL RESPONSE	response: PARTIAL RESPONSE	response: PARTIAL RESPONSE	response: PARTIAL RESPONSE	response: PARTIAL RESPONSE	response: PARTIAL RESPONSE	response: COMPLETE RESPONSE	response: PARTIAL RESPONSE	response: PARTIAL RESPONSE	response: PARTIAL RESPONSE	response: PARTIAL RESPONSE	response: NEAR COMPLETE RESPONSE	response: PARTIAL RESPONSE	response: PARTIAL RESPONSE	response: NO RESPONSE	response: PARTIAL RESPONSE	response: PARTIAL RESPONSE	response: PARTIAL RESPONSE	response: PARTIAL RESPONSE	response: PARTIAL RESPONSE	response: PARTIAL RESPONSE	response: PARTIAL RESPONSE	response: PARTIAL RESPONSE	response: PARTIAL RESPONSE	response: PARTIAL RESPONSE	response: PARTIAL RESPONSE	response: PARTIAL RESPONSE	response: PARTIAL RESPONSE	response: COMPLETE RESPONSE	response: NEAR COMPLETE RESPONSE
!Sample_characteristics_ch2	neoadjuvant chemotherapy: docetaxel-Capecitabine	neoadjuvant chemotherapy: docetaxel-Capecitabine	neoadjuvant chemotherapy: docetaxel-Capecitabine	neoadjuvant chemotherapy: docetaxel-Capecitabine	neoadjuvant chemotherapy: docetaxel-Capecitabine	neoadjuvant chemotherapy: docetaxel-Capecitabine	neoadjuvant chemotherapy: docetaxel-Capecitabine	neoadjuvant chemotherapy: docetaxel-Capecitabine	neoadjuvant chemotherapy: (docetaxel-Capecitabine) Trastuzumab	neoadjuvant chemotherapy: docetaxel-Capecitabine	neoadjuvant chemotherapy: docetaxel-Capecitabine	neoadjuvant chemotherapy: docetaxel-Capecitabine	neoadjuvant chemotherapy: (docetaxel-Capecitabine) Trastuzumab	neoadjuvant chemotherapy: docetaxel-Capecitabine	neoadjuvant chemotherapy: docetaxel-Capecitabine	neoadjuvant chemotherapy: docetaxel-Capecitabine	neoadjuvant chemotherapy: docetaxel-Capecitabine	neoadjuvant chemotherapy: (docetaxel-Capecitabine) Trastuzumab	neoadjuvant chemotherapy: (docetaxel-Capecitabine) Trastuzumab	neoadjuvant chemotherapy: docetaxel-Capecitabine	neoadjuvant chemotherapy: docetaxel-Capecitabine	neoadjuvant chemotherapy: (docetaxel-Capecitabine) Trastuzumab	neoadjuvant chemotherapy: docetaxel-Capecitabine	neoadjuvant chemotherapy: docetaxel-Capecitabine	neoadjuvant chemotherapy: docetaxel-Capecitabine	neoadjuvant chemotherapy: docetaxel-Capecitabine	neoadjuvant chemotherapy: docetaxel-Capecitabine	neoadjuvant chemotherapy: docetaxel-Capecitabine	neoadjuvant chemotherapy: docetaxel-Capecitabine	neoadjuvant chemotherapy: (docetaxel-Capecitabine) Trastuzumab	neoadjuvant chemotherapy: (docetaxel-Capecitabine) Trastuzumab	neoadjuvant chemotherapy: (docetaxel-Capecitabine) Trastuzumab	neoadjuvant chemotherapy: (docetaxel-Capecitabine) Trastuzumab	neoadjuvant chemotherapy: docetaxel-Capecitabine	neoadjuvant chemotherapy: docetaxel-Capecitabine	neoadjuvant chemotherapy: docetaxel-Capecitabine	neoadjuvant chemotherapy: docetaxel-Capecitabine	neoadjuvant chemotherapy: docetaxel-Capecitabine	neoadjuvant chemotherapy: docetaxel-Capecitabine	neoadjuvant chemotherapy: docetaxel-Capecitabine	neoadjuvant chemotherapy: docetaxel-Capecitabine	neoadjuvant chemotherapy: docetaxel-Capecitabine	neoadjuvant chemotherapy: (docetaxel-Capecitabine) Trastuzumab	neoadjuvant chemotherapy: docetaxel-Capecitabine	neoadjuvant chemotherapy: docetaxel-Capecitabine	neoadjuvant chemotherapy: docetaxel-Capecitabine	neoadjuvant chemotherapy: docetaxel-Capecitabine	neoadjuvant chemotherapy: docetaxel-Capecitabine	neoadjuvant chemotherapy: docetaxel-Capecitabine
!Sample_molecule_ch2	total RNA	total RNA	total RNA	total RNA	total RNA	total RNA	total RNA	total RNA	total RNA	total RNA	total RNA	total RNA	total RNA	total RNA	total RNA	total RNA	total RNA	total RNA	total RNA	total RNA	total RNA	total RNA	total RNA	total RNA	total RNA	total RNA	total RNA	total RNA	total RNA	total RNA	total RNA	total RNA	total RNA	total RNA	total RNA	total RNA	total RNA	total RNA	total RNA	total RNA	total RNA	total RNA	total RNA	total RNA	total RNA	total RNA	total RNA	total RNA	total RNA
!Sample_extract_protocol_ch2	Qiagen Rneasy Kit	Qiagen Rneasy Kit	Qiagen Rneasy Kit	Qiagen Rneasy Kit	Qiagen Rneasy Kit	Qiagen Rneasy Kit	Qiagen Rneasy Kit	Qiagen Rneasy Kit	Qiagen Rneasy Kit	Qiagen Rneasy Kit	Qiagen Rneasy Kit	Qiagen Rneasy Kit	Qiagen Rneasy Kit	Qiagen Rneasy Kit	Qiagen Rneasy Kit	Qiagen Rneasy Kit	Qiagen Rneasy Kit	Qiagen Rneasy Kit	Qiagen Rneasy Kit	Qiagen Rneasy Kit	Qiagen Rneasy Kit	Qiagen Rneasy Kit	Qiagen Rneasy Kit	Qiagen Rneasy Kit	Qiagen Rneasy Kit	Qiagen Rneasy Kit	Qiagen Rneasy Kit	Qiagen Rneasy Kit	Qiagen Rneasy Kit	Qiagen Rneasy Kit	Qiagen Rneasy Kit	Qiagen Rneasy Kit	Qiagen Rneasy Kit	Qiagen Rneasy Kit	Qiagen Rneasy Kit	Qiagen Rneasy Kit	Qiagen Rneasy Kit	Qiagen Rneasy Kit	Qiagen Rneasy Kit	Qiagen Rneasy Kit	Qiagen Rneasy Kit	Qiagen Rneasy Kit	Qiagen Rneasy Kit	Qiagen Rneasy Kit	Qiagen Rneasy Kit	Qiagen Rneasy Kit	Qiagen Rneasy Kit	Qiagen Rneasy Kit	Qiagen Rneasy Kit
!Sample_label_ch2	Cy5	Cy5	Cy5	Cy5	Cy5	Cy5	Cy5	Cy5	Cy5	Cy5	Cy5	Cy5	Cy5	Cy5	Cy5	Cy5	Cy5	Cy5	Cy5	Cy5	Cy5	Cy5	Cy5	Cy5	Cy5	Cy5	Cy5	Cy5	Cy5	Cy5	Cy5	Cy5	Cy5	Cy5	Cy5	Cy5	Cy5	Cy5	Cy5	Cy5	Cy5	Cy5	Cy5	Cy5	Cy5	Cy5	Cy5	Cy5	Cy5
!Sample_label_protocol_ch2	described in Hu et al., 2005, BioTechniques, 38:121-124	described in Hu et al., 2005, BioTechniques, 38:121-124	described in Hu et al., 2005, BioTechniques, 38:121-124	described in Hu et al., 2005, BioTechniques, 38:121-124	described in Hu et al., 2005, BioTechniques, 38:121-124	described in Hu et al., 2005, BioTechniques, 38:121-124	described in Hu et al., 2005, BioTechniques, 38:121-124	described in Hu et al., 2005, BioTechniques, 38:121-124	described in Hu et al., 2005, BioTechniques, 38:121-124	described in Hu et al., 2005, BioTechniques, 38:121-124	described in Hu et al., 2005, BioTechniques, 38:121-124	described in Hu et al., 2005, BioTechniques, 38:121-124	described in Hu et al., 2005, BioTechniques, 38:121-124	described in Hu et al., 2005, BioTechniques, 38:121-124	described in Hu et al., 2005, BioTechniques, 38:121-124	described in Hu et al., 2005, BioTechniques, 38:121-124	described in Hu et al., 2005, BioTechniques, 38:121-124	described in Hu et al., 2005, BioTechniques, 38:121-124	described in Hu et al., 2005, BioTechniques, 38:121-124	described in Hu et al., 2005, BioTechniques, 38:121-124	described in Hu et al., 2005, BioTechniques, 38:121-124	described in Hu et al., 2005, BioTechniques, 38:121-124	described in Hu et al., 2005, BioTechniques, 38:121-124	described in Hu et al., 2005, BioTechniques, 38:121-124	described in Hu et al., 2005, BioTechniques, 38:121-124	described in Hu et al., 2005, BioTechniques, 38:121-124	described in Hu et al., 2005, BioTechniques, 38:121-124	described in Hu et al., 2005, BioTechniques, 38:121-124	described in Hu et al., 2005, BioTechniques, 38:121-124	described in Hu et al., 2005, BioTechniques, 38:121-124	described in Hu et al., 2005, BioTechniques, 38:121-124	described in Hu et al., 2005, BioTechniques, 38:121-124	described in Hu et al., 2005, BioTechniques, 38:121-124	described in Hu et al., 2005, BioTechniques, 38:121-124	described in Hu et al., 2005, BioTechniques, 38:121-124	described in Hu et al., 2005, BioTechniques, 38:121-124	described in Hu et al., 2005, BioTechniques, 38:121-124	described in Hu et al., 2005, BioTechniques, 38:121-124	described in Hu et al., 2005, BioTechniques, 38:121-124	described in Hu et al., 2005, BioTechniques, 38:121-124	described in Hu et al., 2005, BioTechniques, 38:121-124	described in Hu et al., 2005, BioTechniques, 38:121-124	described in Hu et al., 2005, BioTechniques, 38:121-124	described in Hu et al., 2005, BioTechniques, 38:121-124	described in Hu et al., 2005, BioTechniques, 38:121-124	described in Hu et al., 2005, BioTechniques, 38:121-124	described in Hu et al., 2005, BioTechniques, 38:121-124	described in Hu et al., 2005, BioTechniques, 38:121-124	described in Hu et al., 2005, BioTechniques, 38:121-124
!Sample_taxid_ch2	9606	9606	9606	9606	9606	9606	9606	9606	9606	9606	9606	9606	9606	9606	9606	9606	9606	9606	9606	9606	9606	9606	9606	9606	9606	9606	9606	9606	9606	9606	9606	9606	9606	9606	9606	9606	9606	9606	9606	9606	9606	9606	9606	9606	9606	9606	9606	9606	9606
!Sample_hyb_protocol	described in Hu et al., 2005, BioTechniques, 38:121-124	described in Hu et al., 2005, BioTechniques, 38:121-124	described in Hu et al., 2005, BioTechniques, 38:121-124	described in Hu et al., 2005, BioTechniques, 38:121-124	described in Hu et al., 2005, BioTechniques, 38:121-124	described in Hu et al., 2005, BioTechniques, 38:121-124	described in Hu et al., 2005, BioTechniques, 38:121-124	described in Hu et al., 2005, BioTechniques, 38:121-124	described in Hu et al., 2005, BioTechniques, 38:121-124	described in Hu et al., 2005, BioTechniques, 38:121-124	described in Hu et al., 2005, BioTechniques, 38:121-124	described in Hu et al., 2005, BioTechniques, 38:121-124	described in Hu et al., 2005, BioTechniques, 38:121-124	described in Hu et al., 2005, BioTechniques, 38:121-124	described in Hu et al., 2005, BioTechniques, 38:121-124	described in Hu et al., 2005, BioTechniques, 38:121-124	described in Hu et al., 2005, BioTechniques, 38:121-124	described in Hu et al., 2005, BioTechniques, 38:121-124	described in Hu et al., 2005, BioTechniques, 38:121-124	described in Hu et al., 2005, BioTechniques, 38:121-124	described in Hu et al., 2005, BioTechniques, 38:121-124	described in Hu et al., 2005, BioTechniques, 38:121-124	described in Hu et al., 2005, BioTechniques, 38:121-124	described in Hu et al., 2005, BioTechniques, 38:121-124	described in Hu et al., 2005, BioTechniques, 38:121-124	described in Hu et al., 2005, BioTechniques, 38:121-124	described in Hu et al., 2005, BioTechniques, 38:121-124	described in Hu et al., 2005, BioTechniques, 38:121-124	described in Hu et al., 2005, BioTechniques, 38:121-124	described in Hu et al., 2005, BioTechniques, 38:121-124	described in Hu et al., 2005, BioTechniques, 38:121-124	described in Hu et al., 2005, BioTechniques, 38:121-124	described in Hu et al., 2005, BioTechniques, 38:121-124	described in Hu et al., 2005, BioTechniques, 38:121-124	described in Hu et al., 2005, BioTechniques, 38:121-124	described in Hu et al., 2005, BioTechniques, 38:121-124	described in Hu et al., 2005, BioTechniques, 38:121-124	described in Hu et al., 2005, BioTechniques, 38:121-124	described in Hu et al., 2005, BioTechniques, 38:121-124	described in Hu et al., 2005, BioTechniques, 38:121-124	described in Hu et al., 2005, BioTechniques, 38:121-124	described in Hu et al., 2005, BioTechniques, 38:121-124	described in Hu et al., 2005, BioTechniques, 38:121-124	described in Hu et al., 2005, BioTechniques, 38:121-124	described in Hu et al., 2005, BioTechniques, 38:121-124	described in Hu et al., 2005, BioTechniques, 38:121-124	described in Hu et al., 2005, BioTechniques, 38:121-124	described in Hu et al., 2005, BioTechniques, 38:121-124	described in Hu et al., 2005, BioTechniques, 38:121-124
!Sample_scan_protocol	Fluorescent array images were collected for both Cy3 and Cy5 with a GenePix 4000B fluorescent scanner and image intensity data were extracted and analyzed with GenePix Pro 5.1 analysis software.	Fluorescent array images were collected for both Cy3 and Cy5 with a GenePix 4000B fluorescent scanner and image intensity data were extracted and analyzed with GenePix Pro 5.1 analysis software.	Fluorescent array images were collected for both Cy3 and Cy5 with a GenePix 4000B fluorescent scanner and image intensity data were extracted and analyzed with GenePix Pro 5.1 analysis software.	Fluorescent array images were collected for both Cy3 and Cy5 with a GenePix 4000B fluorescent scanner and image intensity data were extracted and analyzed with GenePix Pro 5.1 analysis software.	Fluorescent array images were collected for both Cy3 and Cy5 with a GenePix 4000B fluorescent scanner and image intensity data were extracted and analyzed with GenePix Pro 5.1 analysis software.	Fluorescent array images were collected for both Cy3 and Cy5 with a GenePix 4000B fluorescent scanner and image intensity data were extracted and analyzed with GenePix Pro 5.1 analysis software.	Fluorescent array images were collected for both Cy3 and Cy5 with a GenePix 4000B fluorescent scanner and image intensity data were extracted and analyzed with GenePix Pro 5.1 analysis software.	Fluorescent array images were collected for both Cy3 and Cy5 with a GenePix 4000B fluorescent scanner and image intensity data were extracted and analyzed with GenePix Pro 5.1 analysis software.	Fluorescent array images were collected for both Cy3 and Cy5 with a GenePix 4000B fluorescent scanner and image intensity data were extracted and analyzed with GenePix Pro 5.1 analysis software.	Fluorescent array images were collected for both Cy3 and Cy5 with a GenePix 4000B fluorescent scanner and image intensity data were extracted and analyzed with GenePix Pro 5.1 analysis software.	Fluorescent array images were collected for both Cy3 and Cy5 with a GenePix 4000B fluorescent scanner and image intensity data were extracted and analyzed with GenePix Pro 5.1 analysis software.	Fluorescent array images were collected for both Cy3 and Cy5 with a GenePix 4000B fluorescent scanner and image intensity data were extracted and analyzed with GenePix Pro 5.1 analysis software.	Fluorescent array images were collected for both Cy3 and Cy5 with a GenePix 4000B fluorescent scanner and image intensity data were extracted and analyzed with GenePix Pro 5.1 analysis software.	Fluorescent array images were collected for both Cy3 and Cy5 with a GenePix 4000B fluorescent scanner and image intensity data were extracted and analyzed with GenePix Pro 5.1 analysis software.	Fluorescent array images were collected for both Cy3 and Cy5 with a GenePix 4000B fluorescent scanner and image intensity data were extracted and analyzed with GenePix Pro 5.1 analysis software.	Fluorescent array images were collected for both Cy3 and Cy5 with a GenePix 4000B fluorescent scanner and image intensity data were extracted and analyzed with GenePix Pro 5.1 analysis software.	Fluorescent array images were collected for both Cy3 and Cy5 with a GenePix 4000B fluorescent scanner and image intensity data were extracted and analyzed with GenePix Pro 5.1 analysis software.	Fluorescent array images were collected for both Cy3 and Cy5 with a GenePix 4000B fluorescent scanner and image intensity data were extracted and analyzed with GenePix Pro 5.1 analysis software.	Fluorescent array images were collected for both Cy3 and Cy5 with a GenePix 4000B fluorescent scanner and image intensity data were extracted and analyzed with GenePix Pro 5.1 analysis software.	Fluorescent array images were collected for both Cy3 and Cy5 with a GenePix 4000B fluorescent scanner and image intensity data were extracted and analyzed with GenePix Pro 5.1 analysis software.	Fluorescent array images were collected for both Cy3 and Cy5 with a GenePix 4000B fluorescent scanner and image intensity data were extracted and analyzed with GenePix Pro 5.1 analysis software.	Fluorescent array images were collected for both Cy3 and Cy5 with a GenePix 4000B fluorescent scanner and image intensity data were extracted and analyzed with GenePix Pro 5.1 analysis software.	Fluorescent array images were collected for both Cy3 and Cy5 with a GenePix 4000B fluorescent scanner and image intensity data were extracted and analyzed with GenePix Pro 5.1 analysis software.	Fluorescent array images were collected for both Cy3 and Cy5 with a GenePix 4000B fluorescent scanner and image intensity data were extracted and analyzed with GenePix Pro 5.1 analysis software.	Fluorescent array images were collected for both Cy3 and Cy5 with a GenePix 4000B fluorescent scanner and image intensity data were extracted and analyzed with GenePix Pro 5.1 analysis software.	Fluorescent array images were collected for both Cy3 and Cy5 with a GenePix 4000B fluorescent scanner and image intensity data were extracted and analyzed with GenePix Pro 5.1 analysis software.	Fluorescent array images were collected for both Cy3 and Cy5 with a GenePix 4000B fluorescent scanner and image intensity data were extracted and analyzed with GenePix Pro 5.1 analysis software.	Fluorescent array images were collected for both Cy3 and Cy5 with a GenePix 4000B fluorescent scanner and image intensity data were extracted and analyzed with GenePix Pro 5.1 analysis software.	Fluorescent array images were collected for both Cy3 and Cy5 with a GenePix 4000B fluorescent scanner and image intensity data were extracted and analyzed with GenePix Pro 5.1 analysis software.	Fluorescent array images were collected for both Cy3 and Cy5 with a GenePix 4000B fluorescent scanner and image intensity data were extracted and analyzed with GenePix Pro 5.1 analysis software.	Fluorescent array images were collected for both Cy3 and Cy5 with a GenePix 4000B fluorescent scanner and image intensity data were extracted and analyzed with GenePix Pro 5.1 analysis software.	Fluorescent array images were collected for both Cy3 and Cy5 with a GenePix 4000B fluorescent scanner and image intensity data were extracted and analyzed with GenePix Pro 5.1 analysis software.	Fluorescent array images were collected for both Cy3 and Cy5 with a GenePix 4000B fluorescent scanner and image intensity data were extracted and analyzed with GenePix Pro 5.1 analysis software.	Fluorescent array images were collected for both Cy3 and Cy5 with a GenePix 4000B fluorescent scanner and image intensity data were extracted and analyzed with GenePix Pro 5.1 analysis software.	Fluorescent array images were collected for both Cy3 and Cy5 with a GenePix 4000B fluorescent scanner and image intensity data were extracted and analyzed with GenePix Pro 5.1 analysis software.	Fluorescent array images were collected for both Cy3 and Cy5 with a GenePix 4000B fluorescent scanner and image intensity data were extracted and analyzed with GenePix Pro 5.1 analysis software.	Fluorescent array images were collected for both Cy3 and Cy5 with a GenePix 4000B fluorescent scanner and image intensity data were extracted and analyzed with GenePix Pro 5.1 analysis software.	Fluorescent array images were collected for both Cy3 and Cy5 with a GenePix 4000B fluorescent scanner and image intensity data were extracted and analyzed with GenePix Pro 5.1 analysis software.	Fluorescent array images were collected for both Cy3 and Cy5 with a GenePix 4000B fluorescent scanner and image intensity data were extracted and analyzed with GenePix Pro 5.1 analysis software.	Fluorescent array images were collected for both Cy3 and Cy5 with a GenePix 4000B fluorescent scanner and image intensity data were extracted and analyzed with GenePix Pro 5.1 analysis software.	Fluorescent array images were collected for both Cy3 and Cy5 with a GenePix 4000B fluorescent scanner and image intensity data were extracted and analyzed with GenePix Pro 5.1 analysis software.	Fluorescent array images were collected for both Cy3 and Cy5 with a GenePix 4000B fluorescent scanner and image intensity data were extracted and analyzed with GenePix Pro 5.1 analysis software.	Fluorescent array images were collected for both Cy3 and Cy5 with a GenePix 4000B fluorescent scanner and image intensity data were extracted and analyzed with GenePix Pro 5.1 analysis software.	Fluorescent array images were collected for both Cy3 and Cy5 with a GenePix 4000B fluorescent scanner and image intensity data were extracted and analyzed with GenePix Pro 5.1 analysis software.	Fluorescent array images were collected for both Cy3 and Cy5 with a GenePix 4000B fluorescent scanner and image intensity data were extracted and analyzed with GenePix Pro 5.1 analysis software.	Fluorescent array images were collected for both Cy3 and Cy5 with a GenePix 4000B fluorescent scanner and image intensity data were extracted and analyzed with GenePix Pro 5.1 analysis software.	Fluorescent array images were collected for both Cy3 and Cy5 with a GenePix 4000B fluorescent scanner and image intensity data were extracted and analyzed with GenePix Pro 5.1 analysis software.	Fluorescent array images were collected for both Cy3 and Cy5 with a GenePix 4000B fluorescent scanner and image intensity data were extracted and analyzed with GenePix Pro 5.1 analysis software.	Fluorescent array images were collected for both Cy3 and Cy5 with a GenePix 4000B fluorescent scanner and image intensity data were extracted and analyzed with GenePix Pro 5.1 analysis software.
!Sample_description	J018786	K282369	J018788	K826609	M228989	M228995	J560835	J560837	L432759	I825006	J460619	I491936	H957385	H349179	G963149	H516398	I633488	K280818	K892968	M255438	J762326	L444946	K440086	K205578	J168936	I383209	I130567	I825007	H021105	H629719	H672906	H021107	G719755	J547636	L027366	H957556	I491937	I962246	I491938	H957387	G719749	I962247	I130568	I962239	J018787	K282377	H021108	I383208	I612036
!Sample_data_processing	Data for both channels were Lowess-normalized and then log(2) ratio was taken	Data for both channels were Lowess-normalized and then log(2) ratio was taken	Data for both channels were Lowess-normalized and then log(2) ratio was taken	Data for both channels were Lowess-normalized and then log(2) ratio was taken	Data for both channels were Lowess-normalized and then log(2) ratio was taken	Data for both channels were Lowess-normalized and then log(2) ratio was taken	Data for both channels were Lowess-normalized and then log(2) ratio was taken	Data for both channels were Lowess-normalized and then log(2) ratio was taken	Data for both channels were Lowess-normalized and then log(2) ratio was taken	Data for both channels were Lowess-normalized and then log(2) ratio was taken	Data for both channels were Lowess-normalized and then log(2) ratio was taken	Data for both channels were Lowess-normalized and then log(2) ratio was taken	Data for both channels were Lowess-normalized and then log(2) ratio was taken	Data for both channels were Lowess-normalized and then log(2) ratio was taken	Data for both channels were Lowess-normalized and then log(2) ratio was taken	Data for both channels were Lowess-normalized and then log(2) ratio was taken	Data for both channels were Lowess-normalized and then log(2) ratio was taken	Data for both channels were Lowess-normalized and then log(2) ratio was taken	Data for both channels were Lowess-normalized and then log(2) ratio was taken	Data for both channels were Lowess-normalized and then log(2) ratio was taken	Data for both channels were Lowess-normalized and then log(2) ratio was taken	Data for both channels were Lowess-normalized and then log(2) ratio was taken	Data for both channels were Lowess-normalized and then log(2) ratio was taken	Data for both channels were Lowess-normalized and then log(2) ratio was taken	Data for both channels were Lowess-normalized and then log(2) ratio was taken	Data for both channels were Lowess-normalized and then log(2) ratio was taken	Data for both channels were Lowess-normalized and then log(2) ratio was taken	Data for both channels were Lowess-normalized and then log(2) ratio was taken	Data for both channels were Lowess-normalized and then log(2) ratio was taken	Data for both channels were Lowess-normalized and then log(2) ratio was taken	Data for both channels were Lowess-normalized and then log(2) ratio was taken	Data for both channels were Lowess-normalized and then log(2) ratio was taken	Data for both channels were Lowess-normalized and then log(2) ratio was taken	Data for both channels were Lowess-normalized and then log(2) ratio was taken	Data for both channels were Lowess-normalized and then log(2) ratio was taken	Data for both channels were Lowess-normalized and then log(2) ratio was taken	Data for both channels were Lowess-normalized and then log(2) ratio was taken	Data for both channels were Lowess-normalized and then log(2) ratio was taken	Data for both channels were Lowess-normalized and then log(2) ratio was taken	Data for both channels were Lowess-normalized and then log(2) ratio was taken	Data for both channels were Lowess-normalized and then log(2) ratio was taken	Data for both channels were Lowess-normalized and then log(2) ratio was taken	Data for both channels were Lowess-normalized and then log(2) ratio was taken	Data for both channels were Lowess-normalized and then log(2) ratio was taken	Data for both channels were Lowess-normalized and then log(2) ratio was taken	Data for both channels were Lowess-normalized and then log(2) ratio was taken	Data for both channels were Lowess-normalized and then log(2) ratio was taken	Data for both channels were Lowess-normalized and then log(2) ratio was taken	Data for both channels were Lowess-normalized and then log(2) ratio was taken
!Sample_platform_id	GPL5325	GPL5325	GPL5325	GPL5325	GPL5325	GPL5325	GPL5325	GPL5325	GPL5325	GPL5325	GPL5325	GPL5325	GPL5325	GPL5325	GPL5325	GPL5325	GPL5325	GPL5325	GPL5325	GPL5325	GPL5325	GPL5325	GPL5325	GPL5325	GPL5325	GPL5325	GPL5325	GPL5325	GPL5325	GPL5325	GPL5325	GPL5325	GPL5325	GPL5325	GPL5325	GPL5325	GPL5325	GPL5325	GPL5325	GPL5325	GPL5325	GPL5325	GPL5325	GPL5325	GPL5325	GPL5325	GPL5325	GPL5325	GPL5325
!Sample_contact_name	Charles,M.,Perou	Charles,M.,Perou	Charles,M.,Perou	Charles,M.,Perou	Charles,M.,Perou	Charles,M.,Perou	Charles,M.,Perou	Charles,M.,Perou	Charles,M.,Perou	Charles,M.,Perou	Charles,M.,Perou	Charles,M.,Perou	Charles,M.,Perou	Charles,M.,Perou	Charles,M.,Perou	Charles,M.,Perou	Charles,M.,Perou	Charles,M.,Perou	Charles,M.,Perou	Charles,M.,Perou	Charles,M.,Perou	Charles,M.,Perou	Charles,M.,Perou	Charles,M.,Perou	Charles,M.,Perou	Charles,M.,Perou	Charles,M.,Perou	Charles,M.,Perou	Charles,M.,Perou	Charles,M.,Perou	Charles,M.,Perou	Charles,M.,Perou	Charles,M.,Perou	Charles,M.,Perou	Charles,M.,Perou	Charles,M.,Perou	Charles,M.,Perou	Charles,M.,Perou	Charles,M.,Perou	Charles,M.,Perou	Charles,M.,Perou	Charles,M.,Perou	Charles,M.,Perou	Charles,M.,Perou	Charles,M.,Perou	Charles,M.,Perou	Charles,M.,Perou	Charles,M.,Perou	Charles,M.,Perou
!Sample_contact_email	cperou@med.unc.edu	cperou@med.unc.edu	cperou@med.unc.edu	cperou@med.unc.edu	cperou@med.unc.edu	cperou@med.unc.edu	cperou@med.unc.edu	cperou@med.unc.edu	cperou@med.unc.edu	cperou@med.unc.edu	cperou@med.unc.edu	cperou@med.unc.edu	cperou@med.unc.edu	cperou@med.unc.edu	cperou@med.unc.edu	cperou@med.unc.edu	cperou@med.unc.edu	cperou@med.unc.edu	cperou@med.unc.edu	cperou@med.unc.edu	cperou@med.unc.edu	cperou@med.unc.edu	cperou@med.unc.edu	cperou@med.unc.edu	cperou@med.unc.edu	cperou@med.unc.edu	cperou@med.unc.edu	cperou@med.unc.edu	cperou@med.unc.edu	cperou@med.unc.edu	cperou@med.unc.edu	cperou@med.unc.edu	cperou@med.unc.edu	cperou@med.unc.edu	cperou@med.unc.edu	cperou@med.unc.edu	cperou@med.unc.edu	cperou@med.unc.edu	cperou@med.unc.edu	cperou@med.unc.edu	cperou@med.unc.edu	cperou@med.unc.edu	cperou@med.unc.edu	cperou@med.unc.edu	cperou@med.unc.edu	cperou@med.unc.edu	cperou@med.unc.edu	cperou@med.unc.edu	cperou@med.unc.edu
!Sample_contact_department	Professor of Genetics, and Pathology & Laboratory Medicine; Lineberger Comprehensive Cancer Center	Professor of Genetics, and Pathology & Laboratory Medicine; Lineberger Comprehensive Cancer Center	Professor of Genetics, and Pathology & Laboratory Medicine; Lineberger Comprehensive Cancer Center	Professor of Genetics, and Pathology & Laboratory Medicine; Lineberger Comprehensive Cancer Center	Professor of Genetics, and Pathology & Laboratory Medicine; Lineberger Comprehensive Cancer Center	Professor of Genetics, and Pathology & Laboratory Medicine; Lineberger Comprehensive Cancer Center	Professor of Genetics, and Pathology & Laboratory Medicine; Lineberger Comprehensive Cancer Center	Professor of Genetics, and Pathology & Laboratory Medicine; Lineberger Comprehensive Cancer Center	Professor of Genetics, and Pathology & Laboratory Medicine; Lineberger Comprehensive Cancer Center	Professor of Genetics, and Pathology & Laboratory Medicine; Lineberger Comprehensive Cancer Center	Professor of Genetics, and Pathology & Laboratory Medicine; Lineberger Comprehensive Cancer Center	Professor of Genetics, and Pathology & Laboratory Medicine; Lineberger Comprehensive Cancer Center	Professor of Genetics, and Pathology & Laboratory Medicine; Lineberger Comprehensive Cancer Center	Professor of Genetics, and Pathology & Laboratory Medicine; Lineberger Comprehensive Cancer Center	Professor of Genetics, and Pathology & Laboratory Medicine; Lineberger Comprehensive Cancer Center	Professor of Genetics, and Pathology & Laboratory Medicine; Lineberger Comprehensive Cancer Center	Professor of Genetics, and Pathology & Laboratory Medicine; Lineberger Comprehensive Cancer Center	Professor of Genetics, and Pathology & Laboratory Medicine; Lineberger Comprehensive Cancer Center	Professor of Genetics, and Pathology & Laboratory Medicine; Lineberger Comprehensive Cancer Center	Professor of Genetics, and Pathology & Laboratory Medicine; Lineberger Comprehensive Cancer Center	Professor of Genetics, and Pathology & Laboratory Medicine; Lineberger Comprehensive Cancer Center	Professor of Genetics, and Pathology & Laboratory Medicine; Lineberger Comprehensive Cancer Center	Professor of Genetics, and Pathology & Laboratory Medicine; Lineberger Comprehensive Cancer Center	Professor of Genetics, and Pathology & Laboratory Medicine; Lineberger Comprehensive Cancer Center	Professor of Genetics, and Pathology & Laboratory Medicine; Lineberger Comprehensive Cancer Center	Professor of Genetics, and Pathology & Laboratory Medicine; Lineberger Comprehensive Cancer Center	Professor of Genetics, and Pathology & Laboratory Medicine; Lineberger Comprehensive Cancer Center	Professor of Genetics, and Pathology & Laboratory Medicine; Lineberger Comprehensive Cancer Center	Professor of Genetics, and Pathology & Laboratory Medicine; Lineberger Comprehensive Cancer Center	Professor of Genetics, and Pathology & Laboratory Medicine; Lineberger Comprehensive Cancer Center	Professor of Genetics, and Pathology & Laboratory Medicine; Lineberger Comprehensive Cancer Center	Professor of Genetics, and Pathology & Laboratory Medicine; Lineberger Comprehensive Cancer Center	Professor of Genetics, and Pathology & Laboratory Medicine; Lineberger Comprehensive Cancer Center	Professor of Genetics, and Pathology & Laboratory Medicine; Lineberger Comprehensive Cancer Center	Professor of Genetics, and Pathology & Laboratory Medicine; Lineberger Comprehensive Cancer Center	Professor of Genetics, and Pathology & Laboratory Medicine; Lineberger Comprehensive Cancer Center	Professor of Genetics, and Pathology & Laboratory Medicine; Lineberger Comprehensive Cancer Center	Professor of Genetics, and Pathology & Laboratory Medicine; Lineberger Comprehensive Cancer Center	Professor of Genetics, and Pathology & Laboratory Medicine; Lineberger Comprehensive Cancer Center	Professor of Genetics, and Pathology & Laboratory Medicine; Lineberger Comprehensive Cancer Center	Professor of Genetics, and Pathology & Laboratory Medicine; Lineberger Comprehensive Cancer Center	Professor of Genetics, and Pathology & Laboratory Medicine; Lineberger Comprehensive Cancer Center	Professor of Genetics, and Pathology & Laboratory Medicine; Lineberger Comprehensive Cancer Center	Professor of Genetics, and Pathology & Laboratory Medicine; Lineberger Comprehensive Cancer Center	Professor of Genetics, and Pathology & Laboratory Medicine; Lineberger Comprehensive Cancer Center	Professor of Genetics, and Pathology & Laboratory Medicine; Lineberger Comprehensive Cancer Center	Professor of Genetics, and Pathology & Laboratory Medicine; Lineberger Comprehensive Cancer Center	Professor of Genetics, and Pathology & Laboratory Medicine; Lineberger Comprehensive Cancer Center	Professor of Genetics, and Pathology & Laboratory Medicine; Lineberger Comprehensive Cancer Center
!Sample_contact_institute	University of North Carolina at Chapel Hill	University of North Carolina at Chapel Hill	University of North Carolina at Chapel Hill	University of North Carolina at Chapel Hill	University of North Carolina at Chapel Hill	University of North Carolina at Chapel Hill	University of North Carolina at Chapel Hill	University of North Carolina at Chapel Hill	University of North Carolina at Chapel Hill	University of North Carolina at Chapel Hill	University of North Carolina at Chapel Hill	University of North Carolina at Chapel Hill	University of North Carolina at Chapel Hill	University of North Carolina at Chapel Hill	University of North Carolina at Chapel Hill	University of North Carolina at Chapel Hill	University of North Carolina at Chapel Hill	University of North Carolina at Chapel Hill	University of North Carolina at Chapel Hill	University of North Carolina at Chapel Hill	University of North Carolina at Chapel Hill	University of North Carolina at Chapel Hill	University of North Carolina at Chapel Hill	University of North Carolina at Chapel Hill	University of North Carolina at Chapel Hill	University of North Carolina at Chapel Hill	University of North Carolina at Chapel Hill	University of North Carolina at Chapel Hill	University of North Carolina at Chapel Hill	University of North Carolina at Chapel Hill	University of North Carolina at Chapel Hill	University of North Carolina at Chapel Hill	University of North Carolina at Chapel Hill	University of North Carolina at Chapel Hill	University of North Carolina at Chapel Hill	University of North Carolina at Chapel Hill	University of North Carolina at Chapel Hill	University of North Carolina at Chapel Hill	University of North Carolina at Chapel Hill	University of North Carolina at Chapel Hill	University of North Carolina at Chapel Hill	University of North Carolina at Chapel Hill	University of North Carolina at Chapel Hill	University of North Carolina at Chapel Hill	University of North Carolina at Chapel Hill	University of North Carolina at Chapel Hill	University of North Carolina at Chapel Hill	University of North Carolina at Chapel Hill	University of North Carolina at Chapel Hill
!Sample_contact_address	12-044 Lineberger Comprehensive Cancer Center CB# 7295	12-044 Lineberger Comprehensive Cancer Center CB# 7295	12-044 Lineberger Comprehensive Cancer Center CB# 7295	12-044 Lineberger Comprehensive Cancer Center CB# 7295	12-044 Lineberger Comprehensive Cancer Center CB# 7295	12-044 Lineberger Comprehensive Cancer Center CB# 7295	12-044 Lineberger Comprehensive Cancer Center CB# 7295	12-044 Lineberger Comprehensive Cancer Center CB# 7295	12-044 Lineberger Comprehensive Cancer Center CB# 7295	12-044 Lineberger Comprehensive Cancer Center CB# 7295	12-044 Lineberger Comprehensive Cancer Center CB# 7295	12-044 Lineberger Comprehensive Cancer Center CB# 7295	12-044 Lineberger Comprehensive Cancer Center CB# 7295	12-044 Lineberger Comprehensive Cancer Center CB# 7295	12-044 Lineberger Comprehensive Cancer Center CB# 7295	12-044 Lineberger Comprehensive Cancer Center CB# 7295	12-044 Lineberger Comprehensive Cancer Center CB# 7295	12-044 Lineberger Comprehensive Cancer Center CB# 7295	12-044 Lineberger Comprehensive Cancer Center CB# 7295	12-044 Lineberger Comprehensive Cancer Center CB# 7295	12-044 Lineberger Comprehensive Cancer Center CB# 7295	12-044 Lineberger Comprehensive Cancer Center CB# 7295	12-044 Lineberger Comprehensive Cancer Center CB# 7295	12-044 Lineberger Comprehensive Cancer Center CB# 7295	12-044 Lineberger Comprehensive Cancer Center CB# 7295	12-044 Lineberger Comprehensive Cancer Center CB# 7295	12-044 Lineberger Comprehensive Cancer Center CB# 7295	12-044 Lineberger Comprehensive Cancer Center CB# 7295	12-044 Lineberger Comprehensive Cancer Center CB# 7295	12-044 Lineberger Comprehensive Cancer Center CB# 7295	12-044 Lineberger Comprehensive Cancer Center CB# 7295	12-044 Lineberger Comprehensive Cancer Center CB# 7295	12-044 Lineberger Comprehensive Cancer Center CB# 7295	12-044 Lineberger Comprehensive Cancer Center CB# 7295	12-044 Lineberger Comprehensive Cancer Center CB# 7295	12-044 Lineberger Comprehensive Cancer Center CB# 7295	12-044 Lineberger Comprehensive Cancer Center CB# 7295	12-044 Lineberger Comprehensive Cancer Center CB# 7295	12-044 Lineberger Comprehensive Cancer Center CB# 7295	12-044 Lineberger Comprehensive Cancer Center CB# 7295	12-044 Lineberger Comprehensive Cancer Center CB# 7295	12-044 Lineberger Comprehensive Cancer Center CB# 7295	12-044 Lineberger Comprehensive Cancer Center CB# 7295	12-044 Lineberger Comprehensive Cancer Center CB# 7295	12-044 Lineberger Comprehensive Cancer Center CB# 7295	12-044 Lineberger Comprehensive Cancer Center CB# 7295	12-044 Lineberger Comprehensive Cancer Center CB# 7295	12-044 Lineberger Comprehensive Cancer Center CB# 7295	12-044 Lineberger Comprehensive Cancer Center CB# 7295
!Sample_contact_city	Chapel Hill	Chapel Hill	Chapel Hill	Chapel Hill	Chapel Hill	Chapel Hill	Chapel Hill	Chapel Hill	Chapel Hill	Chapel Hill	Chapel Hill	Chapel Hill	Chapel Hill	Chapel Hill	Chapel Hill	Chapel Hill	Chapel Hill	Chapel Hill	Chapel Hill	Chapel Hill	Chapel Hill	Chapel Hill	Chapel Hill	Chapel Hill	Chapel Hill	Chapel Hill	Chapel Hill	Chapel Hill	Chapel Hill	Chapel Hill	Chapel Hill	Chapel Hill	Chapel Hill	Chapel Hill	Chapel Hill	Chapel Hill	Chapel Hill	Chapel Hill	Chapel Hill	Chapel Hill	Chapel Hill	Chapel Hill	Chapel Hill	Chapel Hill	Chapel Hill	Chapel Hill	Chapel Hill	Chapel Hill	Chapel Hill
!Sample_contact_state	NC	NC	NC	NC	NC	NC	NC	NC	NC	NC	NC	NC	NC	NC	NC	NC	NC	NC	NC	NC	NC	NC	NC	NC	NC	NC	NC	NC	NC	NC	NC	NC	NC	NC	NC	NC	NC	NC	NC	NC	NC	NC	NC	NC	NC	NC	NC	NC	NC
!Sample_contact_zip/postal_code	27599-7264	27599-7264	27599-7264	27599-7264	27599-7264	27599-7264	27599-7264	27599-7264	27599-7264	27599-7264	27599-7264	27599-7264	27599-7264	27599-7264	27599-7264	27599-7264	27599-7264	27599-7264	27599-7264	27599-7264	27599-7264	27599-7264	27599-7264	27599-7264	27599-7264	27599-7264	27599-7264	27599-7264	27599-7264	27599-7264	27599-7264	27599-7264	27599-7264	27599-7264	27599-7264	27599-7264	27599-7264	27599-7264	27599-7264	27599-7264	27599-7264	27599-7264	27599-7264	27599-7264	27599-7264	27599-7264	27599-7264	27599-7264	27599-7264
!Sample_contact_country	USA	USA	USA	USA	USA	USA	USA	USA	USA	USA	USA	USA	USA	USA	USA	USA	USA	USA	USA	USA	USA	USA	USA	USA	USA	USA	USA	USA	USA	USA	USA	USA	USA	USA	USA	USA	USA	USA	USA	USA	USA	USA	USA	USA	USA	USA	USA	USA	USA
!Sample_supplementary_file	NONE	NONE	NONE	NONE	NONE	NONE	NONE	NONE	NONE	NONE	NONE	NONE	NONE	NONE	NONE	NONE	NONE	NONE	NONE	NONE	NONE	NONE	NONE	NONE	NONE	NONE	NONE	NONE	NONE	NONE	NONE	NONE	NONE	NONE	NONE	NONE	NONE	NONE	NONE	NONE	NONE	NONE	NONE	NONE	NONE	NONE	NONE	NONE	NONE
!Sample_data_row_count	44290	44290	44290	44290	44290	44290	44290	44290	44290	44290	44290	44290	44290	44290	44290	44290	44290	44290	44290	44290	44290	44290	44290	44290	44290	44290	44290	44290	44290	44290	44290	44290	44290	44290	44290	44290	44290	44290	44290	44290	44290	44290	44290	44290	44290	44290	44290	44290	44290
!series_matrix_table_begin
ID_REF	GSM508516	GSM508517	GSM508518	GSM508519	GSM508520	GSM508521	GSM508522	GSM508524	GSM508525	GSM508526	GSM508527	GSM508544	GSM508545	GSM508546	GSM508547	GSM508548	GSM508549	GSM508551	GSM508552	GSM508553	GSM508554	GSM508555	GSM508556	GSM508557	GSM508558	GSM508559	GSM508560	GSM508561	GSM508562	GSM508563	GSM508564	GSM508565	GSM508566	GSM508567	GSM508568	GSM508569	GSM508570	GSM508571	GSM508572	GSM508573	GSM508574	GSM508575	GSM508576	GSM508577	GSM508578	GSM508579	GSM508580	GSM508581	GSM508582
1	-4.894	-3.97	-3.757	-3.564	.117	.095	.036	-4.62	-4.633	-5.437	-5.034	.376	.099		-.64	-2.941	-5.086	.253	-3.686	-3.946	-4.055	-4.369	-3.735	-4.66	.198	-.211	.256	-.456	-2.056	-1.787	.514	-2.435	-1.379	-.322	.125	-4.236	.023	-3.952	.551	-2.535	-1.358	-3.937	.234	.163	-3.647	-7.912	-2.031	-5.649	.226
2	-4.882	-3.695	-3.907	-3.691	.196	.153	-.056	-4.734	-4.611	-5.326	-5.345	.128	.099	.534	-.815	-1.966	-5.071	.107	-4.536	-3.745	-4.315	-3.995	-3.637	-4.637	.232	-.598	-.602	-.126	-2.147	-2.302	.651	-2.237	-.957	-.166	-.015	-3.962	-.201	-3.957	.381	-2.296	-1.274	-4.047	.28	.227	-3.665	-7.785	-2.46	-5.643	.207
3	-.601	-.111	-1.355	-.389	.014	.612	.175	.086	.21	-.796	-.016	.503	-.703		-.047	.385	-.404	-.785	.038	-.445	-.346	-.444	-.152	-.096	-.006	-.479	-1.507	-.228	.813	.376	-.479	-.438	-.744	-.652	-1.002	-1.772	-1.019	-1.53	-.293	.124	-.599	-.882	-.394	-.732	-.553	-.709	-.808	-.553	-.26
4	-1.23	-.651	-.965	-1.534	-.514	-.691	-2.097	-1.292	-.621	-1.185	-2.255	-.525	-1.765	.416	-1.316	-1.281	-1.796	-.671	-.454	-1.263	-1.223	-.281	-.472	-1.475	-1.868	-.958	-1.164	-.435	-1.255	-1.154	-.782	-1.329	-1.41	-.986	-2.116	-1.203	-2.661	-1.187	-.536	-.556	-1.26	-.73	-.684	-1.378	-1.296	-1.666	-1.421	-.909	-1.873
5	-.095	-.17	-.296	-.323	-.466	-.165	-.563	.145	-.275	-.345	-.421	.123	.691	.208	-.003	-.105	-.087	-.314	-.247	-.011	.078	-.613	-.551	.103	.363	.335	.686	-.647	.409	.171	-.14	.231	.313	.273	-.349	.017	.08	-.231	.018	-.098	.28	-.028	-.101	-.257	.058	.126	-.07	1.368	.158
6	.517	.014	1.348	-.022	.887	-.293	.219	.186	.236	.605	.003	.039	-.735	.119	.737	-1.636	.568	.497	.802	-.284	.27	.365	-.275	.578	-.659	.093	.184	-1.199	.173	.891	.106	.75	.41	.243	.776	-.581	-.028	.374	.044	.901	.6	.6	.942	.175	.298	.633	.836	.222	.474
7	-.151	.644	1.282	.448	.951	.906	1.423	1.245	2.228	.734	.859	.323	-.111	.678	.192	.269	1.248	1.014	1.01	1.001	1.193	1.337	.265	2.514	.62	.202	-.177	.182	.253	.639	.926	.674	.685	.692	1.096	.991	.729	.925	.675	1.365	1.065	.142	1.073	1.116	1.228	.707	.746	-.695	.346
8	-.267	.306	.524	.389	.325	.136	-.248	-.36	.143	-.198	-.689	-.249	-.575	-.708	-.589	.622	-.191	.221	.136	-.069	.147	-.379	-.528	.291	-.387	-.104	-1.08	-.618	-.176	-.299	.15	-.248	-.519	-.38	.27	-.166	-.472	.068	-.651	-.025	.379	-.151	-.395	-.457	-.446	-.187	-.403	-.673	-.399
9	1.575	2.397	2.519	.823	2.346	2.546	.818	.789	1.082	-.073	.658	.868	1.11	-2.632	1.446	2.061	.241	1.645	.009	1.606	1.135	-3.419	-1.584	.606	1.735	1.004	.917	1.973	1.96	.292	1.761	1.117	.822	1.734	1.819	-1.709	1.817	-.781	1.421	1.495	1.188	.763	2.479	.647	-2.682	1.726	-.387	.543	1.054
10	-.726	-.069	.183	-.577	-.741	-.625	-.846	-1.498	-.9	-1.35	-1.241	-.198	-.719	-1.202	-1.576	-.165	-.743	-.158	-.368	-.469	-.383	-1.584	-.716	-.547	-.319	-1.034	-.693	-.85	.119	.062	-1.132	.004	.3	-1.01	-.73	-.498	-.573	-.848	-.827	-.459	-.898	.052	-.981	-1.088	-.304	-.795	-.622	.673	-.86
11	.139	1.247	.758	-.061	.24	.355	.356	.332	.615	.066	.342	-.004	.364	.222	.221	-.075	.267	1.879	.734	.688	.38	-.171	.583	1.376	-.365	.46	.154	-.392	.264	.079	.068	-.295	.003	.251	.169	.633	.186	.626	-.118	.488	.404	.33	.234	-.473	-.099	-.364	.495	-.089	.115
12	-.359	.016	.001	-.239	.07	.472	.311	.311	.288	.012	.176	.032	-.57	.011	-.296	-.602	.317	-.034	.204	.273	.127	-.337	.155	.565	-.249	-.008	.173	-.603	.088	-.304	-.116	-.305	-.253	-.243	.18	-.225	-.036	.045	-.604	.967	-.158	.307	-.033	-.137	.18	-.224	-.184	-.27	-.21
13	-.687	.47	.017	-.643	-.844	-1.043	-.868	-.068	.637	-.292	-.472	.156	-1.467	-.653	-1.05	-.132	.143	.253	-.065	.305	-.296	-.787	-.514	.107	.116	-.321	-.282	-.335	.5	-.954	-.429	-.557	-.571	-.15	-2.526	-.995	-.817	.177	-.588	.914	-.032	-.667	.39	-.561	-.132	-.941	-.373	-1.459	-1.251
14	.412	2.232	1.658	-1.215	1.393	2.806	-1.056	1.042	.568	-1.098	-.619	2.055	-.876	-1.63	.068	2.054	-.752	.697	.003	-.168	.336	-2.036	-1.403	1.231	-.175	1.3	-.36	-.699	.717	.81	.649	.487	.688	.765	.135	-.985	-.468	-.94	-.779	-.098	.909	.414	.134	.278	-.5	-.485	.137	-1.119	-.706
15	.217	.522	.935	.241	.403	.94	.243	.279	.762	1.07	.344	.326	.341	.868	.702	.326	.398	.758	.964	.972	.395	.471	2.146	1.065	.132	.25	.979	1.507	.58	.665	.141	.579	.302	.483	.28	1.739	.102	.956	.414	.924	.721	2.08	.437	.096	.381	.276	.586	.315	-.053
16	-.909	-.507	-.331	-.574	.17	.126	-.023	-.631	-.097	-.653	-1.014	-.228	-.859	-.128	-.302	-1.172	-.871	.426	.027	.183	-.718	-.76	.425	-.333	-.472	-.719	.356	.441	-1.053	-.524	-.388	-.916	-.403	-.474	-.084	-.03	-.544	-.59	-.743	-.692	-.715	.405	-.306	-.189	-.711	-.324	-.29	-.941	-.296
17	-.195	-.159	-.605	-.111	-.25	-.688	-.251	-.769	-.606	-.524	-.278	-.535	.352	-.22	.312	-1.098	-.349	-.447	-.16	.105	-.152	-.372	-.036	.259	-.438	-.739	-.484	-1.162	-.253	.191	-.549	-.7	.239	-.237	-.467	-.446	-.319	-.223	-.497	-.223	-.886	-.409	-.256	-.3	-.392	-.477	.013	.201	-.17
18	.723	1.613	.163	.64	.833	.207	.327	-.197	.949	-.019	-.256	.473	.601	-.765	.454	.686	.26	.144	.011	.848	.281	.718	-.32	1.143	.012	-.669	.031	.869	-.937	.095	.004	.554	.401	.09	.64	-.86	.062	.731	-.036	.346	.663	-.069	.535	.25	.19	.4	.581	.74	.243
19	-2.556	-1.806	-3.105	-1.2	-2.502	-1.828	-2.324	-1.674	-2.088	-1.591	-2.931	-1.987	.594	-3.637	-2.703	-.22	-1.389	-1.904	-1.391	-2.764	-1.269	-3.356	-3.252	-2.308	-.458	-3.291	-3.236	-2.268	-2.079	-2.06	-1.05	-2.347	-.285	-2.62	-3.66	-3.35	-2.394	-3.171	-3.233	-1.445	-2.012	-2.03	-1.81	-1.229	-1.429	-1.714	-2.438	-.204	-.891
20	-.329	.745	.703	-.297	-.027	.192	-.212	.055	.253	.58	-.273	.406	.443	.174	-.011	.932	.207	.386	-.089	.257	-.047	.092	.818	.621	.227	.18	.546	.991	-.08	.142	.128	-.174	-.207	-.043	-.202	.038	.241	.051	.451	.336	-.097	.636	.317	.335	-.475	-.303	.156	-.491	-.086
21	.332	1.224	.302	.5	.31	.219	.235	.948	.397	.216	.084	1.04	-.227	.406	.528	1.592	.24	.788	1.138	.641	.027	.275	.487	.233	.333	1.033	.163	.18	-.07	-.05	1	.776	.63	.55	.318	.332	.066	.53	.112	.873	.141	.899	.685	.483	.083	.521	.14	-.022	-.647
22	-.323	-.661	-.098	.292	-.016	-.016	-1.238	-.1	-.411	.134	.674	.531	-.055	-.319	-.564	.649	-.373	.249	-.635	.212	.245	-.292	.1	.039	-.001	-.479	-.154	.434	-.106	-.303	.386	.292	-.354	-.151	.155	-.654	-.003	-.019	.365		-.045	.155	.369	.278	-.56	-.624	.176	-.175	.207
23	1.249	.324	1.766	2.583	1.891	.704	2.773	1.297	.326	.567	1.774	.555	3.011	2.287	.63	.823	.856	2.926	3.909	1.1	4.126	2.171	1.186	.357	1.034	1.673	2.242	1.17	1.086	2.363	2.889	.471	3.14	1.357	.865	.965	.835	.693	1.475	1.731	.384	1.601	1.834	3.101	3.414	2.574	2.999	2.885	.413
24	-.77	-.513	-.116	-.22	-.244	-.37	-.855	-.669	-.732	-.229	-.854	-.222	-.517	-.638	.039	1.619	-.067	-.569	-.05	-.33	-.752	-.561	-.185	.407	.883	-.673	.019	-.383	-.613	-.262	-.312	-.29	-.099	-.837	-.273	.563	-.653	-.528	-.864	-.61	-.508	.083	-.261	-.571	-.155	-.73	-.36	-.004	.024
25	.368	.178	-.46	.084	.225	1.141	1.229	.569	.83	.363	.588	.173	.213	.35	.497	-1.166	1.646	.153	.239	.686	.304	.772	-.225	.724	1.185	-.063	-.591	-.94	-.065	.166	1.028	.373	.746	.246	1.063	.113	.437	.431	-.005	.373	.432	-.029	.86	.98	.976	1.085	1.036	.365	.874
26	1.385	.911	.955	.133	.83	.697	1.521	.916	.627	.452	1.102	.918	.509	1.116	.909	.707	1.063	.782	1.494	1.326	.607	1.092	1.681	.838	.416	1.186	1.948	1.101	.905	.674	.417	1.29	.536	1.383	1.329	.658	.923	1.283	.977	.643	.925	1.676	.427	.57	.817	.456	1.951	1.092	.499
27	-.304	-.285	1.265	-.525	.713	1.155	.861	.994	1.108	.275	1.137	.012	.889	.013	-.214	.946	1.607	.401	.806	1.603	.486	-.174	-.026	1.124	-.043	.821	.084	-.322	.187	.072	-.517	.609	.129	1.271	.813	.05	.745	.744	.397	.894	.077	-.211	-.101	.302	.782	.141	.457	-.01	.226
28	-.089	-.546	.039	.777	.057	-.64	-.611	-.588	-.708	-.279	-.571	-.794	.563	-.641	-1.055	.763	.264	-.342	-.461	-.407	1.287	-.556	-.048	-.661	.031	-.752	-1.23	-1.219	-.132	.695	-.025	-.86	1.412	-.823	-.893	-.501	-.257	.775	-.355	-.272	-.056	.142	-1.227	-.02	1.258	-.427	-.382	-.021	.692
29	.15	-.231	-.384	-.192	-.356	-.183	.286	-.072	-.455	.364	.84	-.095	1.119	-.103	-.149	.647	-.393	.537	-.26	-.701	-.028	-.198	-.131	-.276	.269	.17	.265	-1.109	.554	.076	.073	.314	.045	.222	-.289	-.462	-.199	.273	.144	-.193	-.032	.103	-.353	-.232	-1.453	-.005	-.264	1.725	.382
30	-.08	.054	-1.719	-.828	-.137	-.909	-.188	-.528	-.218	-.341	-.32	-.629	.24	-1.973	-1.544	-.831	-.197	.412	.923	2.006	.11	-1.59	-1.38	-.607	-1.388	-1.218	-1.08	-1.615	-1.217	.175	.524	-.693	-.534	-1.494	.254	.155	.705	.173	-1.049	.606	-.858	-.719	.413	-.011	.881	.457	1.131	.031	-.478
31	-3.101	-1.98	-1.625	-1.869	-2.419	-1.585	-2.381	-.634	1.293	-1.536	-2.823	-2.228	.203	-3.953	-3.293	-1.386	-1.88	-1.444	-1.951	-2.18	-1.553	-3.142	-2.829	-1.699	-1.384	-4.54	-3.721	-2.62	-2.048	-1.106	-1.512	-2.125	-2.086	-2.521	-4.264	-3.009	-2.555	-3.443	-3.749	-2.886	-2.914	-2.297	.418	-2.704	-1.709	-1.562	-2.815	-1.485	-1.72
32	.029	.281	-.877	.614	.329	-.098	-.013	.204	.114	4.581	.1	-.083	1.972	.433	.121	.787	-.347	.691	1.457	-.798	.331	2.84	.465	.509	.044	.515	.326	.379	.078	.09	.862	.293	1.505	-.27	2.235	-.256	-.205	3.482	1.906	2.411	2.414	.307	1.488	3.555	.347	.235	.441	.323	.344
33	.463	.051	.195	.11	.111	.04	-.019	-.064	1.164	.374	.258	.274		-.459	.179	.216	-.427	-.027	-.27	-.535	-.523	.769	-.174	.38	.413	-.099	.696	.042	.374	.33	.898	.653	-.203	-.702	-.844	-.562	-.217	.457	.262	1.389	-.663	.223	.695	.527	.497	-.465	-.524	-.764	-.012
34	.616	.85	.582	.041	.554	1.334	.277	-.196	.59	-.322	.382	1.021	.786	-.602	-.137	2.194	.983	.432	1.496	2.43	.309	-.388	-.387	2.874	1.033	.594	-.099	-.254	.576	.497	.315	1.224	.743	-.092	1.166	-.184	1.41	.932	.539	1.614	.327	1.897	.992	.038	.638	2.724	.734	1.279	.577
35	-.225	-.138	-.103	.262	.13	.188	.179	-.547	-.215	-.16	-.474	-.003	-.144	-.07	-.212	.968	-.045	.153	-.067	.08	.024	-.25	.494	.104	-.212	.082	-.345	.164	-.803	.043	.002	-.336	-.054	-.247	-.3	.358	-.389	.045	-.253	.673	-.106	.549	-.126	-.189	.058	-.359	-.026	-.131	-.362
36	.119	-.205	.029	-.081	.078	.119	-.019	-.221	-.045	.006	-.327	.068	-.064	.263	.054	.628	-.136	.275	.149	-.034	.203	.057	.535	-.423	.123	.203	.25	.31	.42	.057	-.043	.039	.215	-.088	-.259	.024	-.042	.102	.394	.324	.024	.35	.351	.197	-.257	-.322	.627	-.201	.016
37	-.186	.114	-.37	.002	-.079	-.087	-1.396	-.08	-.202	-.247	-.33	-.348	-.864	-.617	.377	.277	.143	.003	-.305	.326	-.437	.229	-.167	-.755	-.165	-.313	-.926	-1.02	-.24	.303	-.851	-.395	-.345	.267	.246	-.707	-.419	.378	-.588	-.061	.148	-.328	-.7	.252	-.087	.103	-.053	-.662	-.296
38	.35	.724	.806	.741	.281	.284	.2	.65	.92	.393	.491	.712	.276	.815	.861	.774	.671	.558	1.188	1.119	.919	.815	2.165	1.476	.367	.559	1.299	1.577	.532	.767	.466	.304	.518	.636	.284	1.766	.53	.914	.478	.878	.59	2.293	.506	.736	.765	.196	.537	.275	.278
39	-5.178	-3.991	-4.142	-4.292	.034	-.027	-.089	-4.399	-4.66	-5.498	-4.955	-.023	.217	.272	.138	-2.11	-4.9	.052	-4.003	-3.677	-4.204	-4.336	-3.474	-4.573	.227	-.211	-.282	-1.318	-2.437	-1.882	.3	-2.466	-1.824	-.379	.238	-4.417	.153	-4.258	.365	-1.476	-1.766	-4.598	.606	-.117	-3.733	-7.354	-2.298	-5.271	.106
40	.174	.024	.253	-.646	.006	-.4	-.597	-.408	-.241	-.171	-.552	.148	-1.216	-.42	-.31	-1.443	-.223	-.169	-.633	-.25	.071	.037	-.945	.189	-.056	-.175	-.523	-2.095	.09	-.516	.262	.179	.041	-.202	-.048	-.559	-.126	-.482	-.253	.205	-.49	-.569	-.514	-.516	.122	.382	-.273	-1.152	-.326
41	-1.906	-1.274	-2.049	-1.623	-1.753	-1.276	-2.109	-.822	-1.657	-1.516	-1.858	-2.295	-.648	-2.207	-2.295	-.678	-1.395	-1.193	-1.706	-1.039	-.948	-2.017	-1.564	-1.46	-1.64	-2.918	-2.733	-3.07	-1.426	-.904	-1.083	-2.101	-1.531	-1.95	-2.537	-1.434	-1.952	-2.241	-2.622	-1.923	-2.026	-1.692	-1.984	-1.94	-1.747	-.821	-1.877	-.712	-1.238
42	.088	.518	.554	.503	.943	.7	.424	.657	1.282	.224	.557	.728	.436	.684	.518	.041	.99	.469	.851	1.019	.66	.474	1.773	1.66	.217	.553	.7	.937	.642	.773	.046	.396	.478	.22	.428	1.55	.412	.422	.355	.579	.438	1.84	.399	.329	.932	-.121	.499	.195	-.151
43	1.265	.95	.361	2.007	1.552	.616	.975	.892	1.972	3.622	1.55	1.329	1.431	1.318	1.746	2.33	1.345	1.481	2.684	1.402	2.278	3.023	1.464	1.249	.894	.109	.49	.676	1.269	2.532	1.356	1.238	1.262	.573	1.736	.412	1.269	2.52	1.997	2.06	1.079	.57	1.521	1.411	2.025	1.537	1.967	1.699	1.002
44	-.155	.24	-.14	.199	.351	.079	.009	-.267	-.15	-.211	-.195	-.02	.204	.262	-.106	.716	-.243	.328	-.784	.253	.092	-.079	.543	.126	.104	-.095	.414	.092	.06	.122	.272	.461	.287	-.527	-.135	1.047	.037	.546	.005	.7	-.164	.64	.308	.418	-.051	-.472	-.047	-.295	.026
45	.066	-.267	-.536	-.45	-1.023	-.035	-1.364	.136	-.445	-.279	.222	-.147	.969	1.848	-.251	.501	.392	-.163	.281	.463	.316	-.66	-.612	.902	1.535	-.611	.055	-.919	-.107	.101	.421	.569	.702	.029	.021	-.54	.23	-.649	-.139	-.619	.114	-.408	-.173	-.187	.356	-.004	.098	-1.195	.484
46	-.974	-1.191	-1.182	.139	-.844	-.823	-.537	-1.148	-1.17	-1.701	-.884	-.629	-1.201	-.284	-1.549	-1.313	-.627	-.892	.652	.182	-.705	.38	-.649	-.248	.227	-1.196	-1.324	-.757	-1.654	-.956	-1.039	-.565	-1.068	-1.471	-1.453	-.16	-1.591	-.909	-1.484	-1.059	-1.205	-.342	-.139	-.731	.462	-1.668	-.015	-1.406	-.7
47	.551	.831	.615	.29	.393	1.441	-.549	.272	.579	-.753	-.544	1.144	1.007	-1.755	.542	1.588	-.526	-.064	-.352	.5	.599	-1.25	-.509	1.85	-1.086	.945	-.023	1.129	2.394	1.173	-.413	.057	.35	.466	.176	-.27	.205	-.905	-.077	.458	1.252	1.736	1.681	.738	-.403	-.32	-.47	.394	-.48
48	-.2	-.033	-.314	-.432	.313	.388	.1	-.258	-.272	-.093	-.22	.136	-.004	-.055	-.016	.145	.346	.734	.035	-.13	.054	-.392	-.102	.142	.105	.222	.125	-.655	-.129	-.172	-.018	.525	.4	-.188	-.623	-.742	-.205	-.749	-.034		-.11	-.083	.002	.066	-.127	-.322	-.389	-.629	.018
49	.467	.172	.629	-.135	.479	.537	.613	.267	.845	.882	.48	.828	.16	.491	1.563	3.048	1.139	.537	.741	2.395	.593	.868	.399	2.139	.473	.887	.613	1.383	.707	.456	1.19	1.143	1.494	.062	1.277	1.293	1.101	1.03	1.037	1.081	1.191	1.248	.608	.807	1.095	.789	1.423	-.286	.775
50	.276	.394	.689	.374	.773	.593	.516	.185	.241	.15	.372	.515	.271	.406	.036	-.289	.734	.628	.739	.695	.69	.264	1.724	1.436	.311	.013	.218	.383	.505	.621	.289	.239	.165	-.199	.457	1.201	.362	.811	.229	.629	.508	1.511	.158	.28	.433	.159	.546	.403	.118
51	.569	1.061	1.151	.67	.554	.712	.577	.403	1.025	.444	.643	.692	.809	1.125	1.765	.593	.881	.797	1.423	1.551	.504	.38	3.118	1.74	.351	1.051	2.331	2.792	.96	1.043	.434	.878	.562	.836	.343	2.557	.742	1.115	.501	1.132	.773	3.785	.518	.324	.603	.318	.624	.676	.138
52	.924	1.241	2.17	.609	.412	.414	-.12	.665	.325	.898	.441	1.617	1.867	2.311	2.092	2.782	1.02	.508	2.148	1.794	1.026	.411	2.069	1.406	1.068	1.804	2.875	1.975	.992	.888	1.6	.826	1.004	1.76	.467	2.14	1.487	1.212	1.638	1.191	.718	2.485		1.015	.685	.489	.885	.684	.582
53	.292	.438	.746	-.174	.192	.481	.67	-.017	.809	.862	.573	.447	1.701	1.46	.941	1.562	-.477	.533	.395	.416	.192	.305	1.158	-.372	.439	-.241	2.13	1.106	1.018	.79	.551	.378	.244	1.132	-.154	.226	.816	.492	1.268	.727	.69	.574	.67	.541	-.125	.122	.344	-.261	.255
54	.095	-.339	-.203	-.848	-.355	.185	.184	-.491	-.219	-.435	.349	.076	-.128	-.027	-.268	-.813	-.07	.355	-.097	.298	.512	.09	-.328	-.225	-.24	-.221	-.793	-.29	-.889	-.92	.04	-.106	-.719	-.011	.678	-.349	-.208	.463	.025	-.131	-.198	-.192	.05	-.015	-.571	-.699	.249	-.88	-.211
55	-.1	-.188	-.848	-.072	-.037	-.317	.745	-.26	-.063	.791	1.008	.463	-.085	.784	.288	-.827	.762	.212	.233	.61	.374	1.452	.254	-.526	2.24	-.826	-.033	-.323	-.491	.383	.238	.011	-.045	-.225	.636	-.894	.284	.722	.772	-.035	.194	-.266	.104	.338	.162	-.29	1.6	.036	-.071
56	.117	-.097	-.192	.11	.276	.308	.197	.056	-.117	-.138	-.058	.237	.405	-.182	-.038	.27	.061	.409	.194	.015	.456	.105	.464	.192	.292	.03	-.316	.271	.062	.01	.174	-.259	.123	-.153	.344	-.191	.025	-.006	-.054	-.117	.25	-.413	.146	.193	.041	-.063	-.476	-.519	.194
57	-.779	-.029	.104	-.505	-1.479	-.176	-1.577	-.668	-.325	-.426	-.498	.11	.06	-.134	.653	-.077	-.074	-.464	.951	.422	-.709	-.699	2.298	1.463	.204	-.096	2.032	1.138	-.11	.158	.042	-1.059	-.501	.377	-1.951	1.556	-.113	.357	-.906	.039	-.194	2.441	-.156	.078	-.593	-1.087	-.487	-.758	-.28
58	-.59	.237	.037	-.872	.158	1.466	.084	-.067	1.358	-.129	1.357	-.235	-.492	.488	.35	-2.99	2.175	.746	.777	.675	.761	.722	1.474	-.008	.26	-.393	.525	.59	-.676	-.106	-1.363	.431	-1.164	.876	.397	1.103	-.134	-.002	.814	.708	1.647	.25	.191	-.813	-.062	-1.726	.733	.595	-.59
59	-.186	.302	-.585	.265	-.827	-.477	-1.722	-1.002	-.449	-1.374	.158	-1.359	-.621	1.013	-.382	-.457	-.38	.064	.361	-1.389	-.79	-.178	.169	.037	-.112	.363	-.421	-.686	-.922	-.483	-1.386	.283	-.068	-.762	-.313	-.942	-.003	-.017	-1.344		-1.002	-.857	-.308	-.714	-.223	-1.277	-.663	-1.149	-.284
60	-.664	1.016	.37	-.468	1.363	.346	.298	-.132	.24	-.417	.611	.973	.096	.838	2.079	-.716	.674	1.054	1.349	.998	.074	.589	1.256	2.22	.739	1.507	.349	.861	-.331	.746	-.297	.275	.396	.543	.35	.839	-.144	.021	1.331	2.106	.757	.829	1.033	.845	1.365	-.23	1.345	-.123	-.249
61	-.395	-.018	-.787	.484	.269	-.811	.145	.141	-.174	-.554	.677	-.018	.217	.389	-.135	-.249	-.025	-.33	-.233	-.632	-.013	-.292	-.179	-.614	.113	-.305	-.421	.099	-.665	.068	-.377	-.031	-.624	-.527	-.588	-.629	.254	-.674	-.31	.601	.446	-.539	-.173	-.294	-.302	-.437	-.614	-.518	.199
62	-.182	-.515	-.8	-1.963	-.837	-1.074	.338	.85	.385	-.624	.949	-.525	.267	-.318	-.673	-1.54	-.507	-.583	-1.147	-.387	-2.254	-1.725	-.5	-.044	-.87	2.475	-.27	-1.017	.94	-.614	-1.152	-.119	-1.737	.563	-.639	-.216	-.644	-1.23	-.115	-.752	1.101	.016	-1.869	-.888	-1.351	-1.828	-1.629	-.759	-1.877
63	3.835	2.826	2.563	2.441	2.318	2.176	4.277	2.324	2.677	3.279	3.15	2.276	4.297	4.07	3.282	1.069	4.77	2.147	3.436	3.182	2.142	3.654	4.406	2.851	2.585	3.476	2.679	2.251	2.997	2.04	2.53	2.73	2.867	3.232	3.203	4.535	3.206	2.735	3.286	2.198	2.712	3.348	2.419	3.002	2.27	3.114	2.819	3.383	3.205
64	-2.105	-2.024	-2.24	-1.093	-2.121	-1.642	.319	-1.952	-1.609	-2.063	-1.704	-2.277	-2.175	-2.777	-1.891	-1.854	-1.209	-2.3	-.587	-1.586	-.966	-1.983	-1.266	-1.072	-1.433	-3.239	-2.239	-3.046	-2.604	-1.37	-.565	-1.149	-.707	-3.097	-3.198	-2.473	-2.597	-1.743	-2.985	-2.123	-1.641	-.859	-2.443	-1.194	-.452	-1.259	-2.173	-1.171	-1.864
65	-.473	.85	-1.142	-.605	-.461	-.297	-.163	-1.963	-1.058	-3.071	-.438	-1.446	-.994	-1.069	-1.272	-1.611	.423	-1.855	.817	-1.08	-1.357	-.485	-1.687	-.652	.665	-1.454	-1.608	-1.925	-1.784	-.513	-1.139	-.81	.098	-1.58	.343	-2.09	.302	-.172	.392	-1.037	-.933	-1.269	-.554	-.203	-.875	-.204	-.081	-.587	-.355
66	.406	-.199	-.124	1.148	1.31	.583	1.276	-.291	.519	.781	.135	.529	.282	2.684	-.243	.385	.189	.555	1.16	.487	.263	.387	.626	-.443	.398	.779	.166	-.536	-.018	.027	.46	.282	-.128	.141	1.018	-.387	.254	-.111	-.139	.761	-.269	-.463	.273	1.184	.126	-.155	-.323	-.425	.875
67	-1.058	-.475	-1.231	.016	-.502	-.011	-.099	-.626	-1.082	-.153	-.729	-.384	-.457	-1.537	-1.148	-1.095	-.003	-.241	.152	.121	-.101	-.257	-1.1	-.504	-.132	-.946	-.85	-1.104	-.572	-.669	-.115	-.879	-.292	-.654	-.026	-.725	-.2	-.686	-.483	-.436	-.713	-.809	-.381	-.06	-.35	-.1	-.194	-.407	-.228
68	-.388	-.513	-1.156	-.67	.048	-.027	-.314	-.519	-1.231	-.83	-.71	-.413	-.661	-1.142	-.726	-1.601	.14	-.046	-1.127	-.444	.392	-.499	-1.614	-1.411	-.515	-.413	-1.259	-2.07	1.769	.633	-.349	-.365	-.663	-.745	-.028	-1.494	-.149	-1.307	-.711	-1.174	-.991	-1.633	.103	-.039	.399	-.151	-1.967	-.129	.575
69	-.037	1.408	.475	.425	.834	.252	.894	.482	.701	.693	.703	1.028	.514	.314	.417	-.833	.635	1.227	.987	1.998	.011	.792	.726	.643	-.361	.318	.305	.734	-.207	-.148	.199	1.374	-.136	.254	1.335	.083	1.125	1.665	.859	.969	.354	.789	.304	.937	.192	1.567	1.238	-.197	.344
70	1.03	1.172	4.597	2.323	3.437	1.269	3.89	.931	1.148	3.208	2.08	1.075	1.369	2.98	1.146	.454	1.962	2.295	2.582	2.519	2.723	4.697	1.083	3.844	2.805	.929	-.242	-.448	.982	2.837	2.064	1.199	1.181	.907	1.478	.997	2.256	2.341	1.434	1.604	1.124	.102	3.09	3.246	2.851	1.877	3.792	3.283	2.455
71	.153	.519	.025	.116	.849	.521	.912	.591	1.22	.904	.252	.955	.13	.951	.466	.557	.707	.928	.765	.908	.577	.749	.604	1.257	.434	.147	.358	.744	-.251	.629	.502	.43	.112	.366	.885	.674	.637	.989	.305	.904	.545	.104	.729	.446	.581	.235	.641	-.173	.238
72	.654	.626	.032	-.866	1.572	.621	1.267	.551	1.591	-.099	.844	1.041	1.442	.775	-.154	.119	.446	.741	.277	-.666	-.484	-.758	-.54	-.51	.005	-.498	1.21	-.658	.526	.498	1.445	1.409	1.598	.828	1.394	.045	.105	.084	.703	-.726		-.593	.929	1.228	-.681	-1.059	-.448	1.508	-.077
73	-.418	.215	-.09	-.573	-.059	.246	.039	-.165	-.066	-.375	-.507	.125	-.096	-.045	-.575	-.648	.289	.308	-.024	-.474	.021	-.845	-.456	-.471	.237	.915	-.534	-.149	-.432	-.344	.43	.156	-.573	-.241	.129	-.41	.328	-.338	.131	-.501	-.507	-.431	.346	.046	-.123	.101	-.649	-.158	.08
74	-.233	-.118	-.027	-.285	-.055	-.138	.202	-.041	-.175	.366	-.145	.247	-.518	.449	-.324	-1.203	-.834	.31	-.339	-.773	-.127	.042	-.368	-.655	.018	.208	-.387	-.745	.019	-.649	-.567	-.334	-.659	-.218	.131	-.767	.081	-.122	-.181	-.206	-.662	-.746	-.236	-.131	-.623	-.061	-.277	-1.03	-.195
75	1.029	1.668	1.494	1.341	.272	1.478	1.189	.353	1.012	.513	1.351	1.376	1.326	1.209	.981	.815	.759	.972	1.133	.493	.882	.44	1.066	.062	1.065	1.045	1.395	.59	1.68	.47	.57	.194	4.305	1.049	1.731	2.227	1.174	.471	.718	1.615	1.613	.892	1.331	.582	.151	-.202	.148	1.897	.341
76	-.036	.027	-.261	.375	.037	-.048	-.129	-.301	-.314	-.06	-.114	.245	-.218	-.433	-.328	.439	.099	.17	.315	.384	-.045	-.575	-.087	.182	-.435	-.256	-.113	-.216	-.323	-.313	-.121	-.419	-.2	-.271	-.722	-.178	-.089	.246	-.178	-.017	-.068	-.137	.186	-.192	-.053	-.019	-.336	-.609	-.336
77	.182	1.087	.624	-.281	.5	.238	.686	-.193	.053	-.164	.434	-.474	.906	-.238	-.515	-.959	-.001	.816	.397	.226	.078	-.318	-.794	.324	-.434	.644	-.867	-1.985	-.436	-.189	-.025	-.887	-.52	-.069	.244	-.983	-.245	.073	-.542	-.516	.232	-.537	.141	-.13	-.048	-.101	.382	-.304	.23
78	-.415	-.403	.09	-.078	.163	.07	.867	-.191	.186	-.094	1.059	.301	-.068	1.019	-.075	-.278	-.185	-.271	.175	.815	.386	.141	.527	-.679	.443	.315	-.15	.107	-.37	.793	.036	-.109	-.595	-.403	-.872	-.128	.219	.242	.286	.421	-.438	-.716	.269	.52	-.32	-.227	-.319	-.738	-.073
79	-.312	.094	-.175	1.218	.615	.243	.304	1.093	.409	1.34	-.339	.36	-.024	-.47	-.005	-.414	.299	.384	.306	.382	.779	.332	-.369	.424	-.074	.479	-.362	.384	-.654	.511	1.167	.051	.36	.333	.057	-1.106	-.229	-.183	-.297	-.084	-.066	.329	.405	.862	.463	.91	.116	.077	-.032
80	-.143	.162	-.102	-.115	.497	.032	.334	-.095	-.182	-.041	-.284	.554	.413	.362	.327	.87	-.082	.493	.487	-.049	.849	.536	.103	-.174	.421	-.137	-.067	.66	-.291	.814	.427	.41	.387	-.018	-.216	-.325	.504	.31	.813	.654	-.135	-.006	1.01	.676	.386	-.229	.25	-.297	.416
81	1.389	1.27	1.117	2.536	2.555	1.425	2.203	1.201	1.631	3.097	1.718	2.022	2.093	2.646	1.821	2.142	2.077	2.145	2.904	2.83	2.116	3.514	1.943	2.11	1.969	.492	.534	.732	1.371	1.764	2.626	1.492	2.102	.634	2.157	.056	2.186	2.593	2.24	2.13	1.299	.453	2.74	3.28	2.598	2.406	2.959	1.458	2.545
82	.704	.978	1.263	.586	1.143	.967	1.062	.989	.825	-.061	.81	.746	1.709	1.227	.96	-.093	1.089	1.042	1.117	1.415	.941	.59	2.146	1.293	2.547	1.203	1.912	1.963	1.605	.921	1.6	1.202	1.593	.992	1.643	1.151	1.16	.827	1.058	.999	.543	2.57	1.274	.765	1.453	.828	1.169	.937	1.025
83	1.586	-.258	.502	-.489	.21	.414	1.891	-.239	.561	-.463	1.91	.792	1.018	2.565	1.675	-.951	.571	-.42	-.591	.609	-.751	.111	2.073	.274	1.453	1.476	1.588	1.653	.449	.653	.193	.185	-.995	1.689	.536	.552	.918	1.593	1.99	-.301	.625	-.78	.013	.409	-.174	-.643	-.227	.849	1.227
84	.126	.051	-.453	-.024	.258	-.101	-.017	.135	.206	-.214	.01	.126	.241	.732	.036	.19	-.262	-.691	.493	-.018	.102	-.166	.657	.367	-.008	.339	1.477	.334	-.239	.184	.181	-.815	-.128	.205	-.176	-.182	.234	-.25	.276	.523	-.012	.171	.153	.45	.077	-.326	-.408	-.563	.25
85	-.724	-.827	-.808	-.544	-.608	-.55	-.502	-.779	-1.3	-.569	-.907	-.201	1.177	-.707	-.954	-1.575	-.08	-.793	-.552	-.68	-.549	-.998	-.672	-.622	.585	-.569	-.56	-1.61	-.712	.02	-.786	-1.054	.104	-.5	-.893	-.461	-.969	-.795	-.629	-1.306	-.794	-.872	-.071	-.656	.618	-.792	-.307	.628	-.896
86	.516	1.39	.602	-.926	1.242	.221	-.102	.807	.714	-.094	-.373	-.997	-1.557	.642	.045	-1.029	-.681	.207	-.794	-.259	-.034	-.528	.607	-1.111	-.479	1.296	.557	-.303	.411	.255	-.273	.192	-.602	1.62	.403	1.442	-.905	-.465	.249	1.008	-.311	2.471	.03	-1.827	-.895	-1.246	-1.216	-.794	-1.484
87	-.528	-.043	-.678	.385	-.442	-.015	-.258	-.775	-.496	-.423	-.199	-.061	-.794	-.029	-.572	-.249	.118	-.098	-.799	-.297	-.606	-.289	-1.008	-1.021	-.251	.193	-.048	-.398	-.134	-.268	.173	-.552	-.474	-.051	-.292	-1.049	.004	-.764	.376	-.932	-.863	-.989	.159	-1.18	-.82	-.639	-.553	-.907	.153
88	.152	-.64	-.13	-.15	.253	.161	.368	-.203	-.334	-.278	.528	.531	.083	-.12	-.214	-.108	-.617	.164	-.191	-.789	-.03	-.774	-.146	-.417	.421	-.949	.544	-.047	.383	-.009	.078	-.011	-.102	-.376	.155	-.339	.272	-.287	.365	-.2	.051	-.607	-.14	-.17	-.186	-.335	-.201	-.447	.226
89	.265	.332	.286	-.062	.49	.504	.602	.366	.253	1.002	.536	.402	.329	.653	.474	.162	.239	.706	.332	.527	.037	.304	1.463	.465	.244	.753	.568	1.339	1.117	.376	.3	.112	.127	.456	.346	1.186	.315	.402	.438	.063	.179	1.188	.327	.711	.113	.438	-.196	-.116	.18
90	1.069	.979	.372	.295	-.127	.493	.443	.481	.711	.163	.317	.357	.039	.564	.476	-.028	-.258	.677	.698	.401	.281	.667	.696	.251	.436	.324	.747	.535	.724	.698	.497	-.081	-.076	.633	.656	.341	.313	.781	.546	.565	.328	-.214	.466	.389	.043	.289	.648	-.539	.464
91	-.099	-.772	1.738	-.512	2.102	1.189	-1.094	.059	.17	.744	.175	1.019	1.054	.601	.518	2.739	.298	-.3	.756	2.304	.054	-.622	.796	1.806	.517	1.932	.485	1.463	1.305	-.803	1.757	.343	.087	1.475	.202	.59	.34	.348	.634	.88	-.077	.428	.076	.74	-.233	2.339	-1.281	-.825	.453
92	.586	.229	-.131	.854	.213	.534	.175	.08	1.493	.33	.398	.525	-.183	.686	.564	.381	-.21	.576	.667	.284	-.027	.176	1.592	.48	.559	.857	1.059	.964	.675	.376	.61	.8	.685	.388	-.258	.911	.505	1.03	.555	.493	.117	1.246	.212	.474	-.025	.371	-.311	-.297	.607
93	-.548	-.641	-1.267	-.539	-.084	-.108	.763	-.902	-1.08	-.837	-.882	-.155	-1.437	-.972	-.091	-.838	-1.092	1.087	-1.314	-.743	-1.503	-.879	-1.153	-.928	-.02	-.729	-.635	-.206	-1.381	.086	.241	-.726	-.486	-.081	.675	-.229	-.323	-1.022	-.621	-.941	-1.317	-1.688	-.101	-1.059	-1.36	-1.441	.041	.016	.194
94	-.054	-.028	-.166	.456	.286	.269	-.225	-.236	-.179	-.29	-.071	-.074	.125	-.074	.16	-.841	.291	-.438	.097	.714	-.037	-.238	-.238	.051	1.129	-.205	.523	-.595	.083	-.146	.032	-.365	-.008	.327	.293	-.631	.176	-.492	.025	-.55	-.714	-.954	.163	.336	-.082	.386	-.392	.114	.484
95	-1.143	-1.658	-1.732	-.695	-.729	-1.24	1.063	-1.28	-.735	-.23	.33	-.256	.27	.451	.718	-2.054	-.411	-.798	.456	-.186	-.748	.795	.444	-.936	.347	-.371	.101	-1.471	-1.764	-.054	.046	-1.548	1.077	-.496	-.244	.138	-.492	.128	.104	-.754	-.312	-.753	-.211	-.254	.099	.008	.183	-.833	-.146
96	-.268	-.476	-.117	-.432	.535	.623	1.079	1.067	.536	-.15	.525	.088	-.44	-.195	-.303	-1.015	1.152	.572	-.045	.772	-.121	.153	-.249	.541	.175	.465	-.122	-.604	-.158	-.199	-.32	-.182	-.502	.021	.799	-.469	.185	-.278	-.025	-.241	-.7	-.781	.368	-.192	-.143	-.104	-.379	.213	-.108
97	-.952	-.476	-.188	-.747	-.853	-.032	-.805	.031	-.077	-.164	-.595	-.795	-.082	-.714	-1.276	.986	-.496	-.441	-.678	-.499	-.924	-.696	-.413	-.131	-.684	-.636	-.88	-.779	-1.332	-.262	-.458	-.65	-1.417	-.485	-.385	-.535	-1.259	-.289	-.923	-.756	-1	-.587	-.357	-.068	-.778	-.72	-1.468	-1.274	-.831
98	-.041	-.651	-.109	-.48	.035	-.367	-.026	-.893	-.439	.073	-.418	-.386	-.157	-.43	-.068	-1.052	-.013	.324	.438	.185	.504	-.287	-.315	.034	-.214	-1.05	-.654	-1.09	-.919	-.268	.264	-.35	.474	-.699	1.128	-.752	-.749	-.172	-.626	-.548	-.572	-.89	.031	.075	.316	.548	-.059	-.378	.823
99	-1.083	-.715	-1.175	-1.08	-.249	-.055	.124	-.971	-1.089	-.716	-.602	-.107	-1.573	-.728	-.783	-.403	-1.406	.061	-.18	-1.375	-1.463	-1.047	-.314	-1.42	-.662	-.53	-.793	-.571	-1.056	-.765	-.566	-1.623	.139	-.876	-1.569	-.604	-.686	-.941	-.87	.648	-1.07	-.775	-.572	-1.111	-1.071	-1.308	-1.159	-1.592	-.439
100	-1	-1.397	-1.178	.873	.629	-.396	1.001	-.793	-1.119	3.305	-.683	.242	.263	-1.237	.184	1.166	-.18	-.682	.523	-.147	-.139	1.131	-1.721	-.09	-.044	-.345	-1.011	-1.327	.127	-.161	.022	-.321	.435	-.909	.275	-1.042	-.288	-.465	.354	-.599	-1.188	-1.265	.118	1.092	-.699	-.303	.127	-.158	1.509
101	-.542	-.442	-.845	-.067	-.186	-.094	.288	-.957	-.441	-.473	-.525	-.361	.217	-.19	-.635	-1.116	-.007	-.262	-.278	-.228	-.285	-.06	-.37	-.536	.985	-.706	-.639	-1.755	-.397	-.579	.71	-.992	-.264	-.761	.595	-.228	-.594	-.21	-.606	-.638	-.67	-.574	-.143	.101	.466	-.347	-.521	-.755	-.457
102	-.196	-1.295	-.932	.002	.333	-.441	.615	-.357	-.573	.249	-.042	.156	-1.933	-.554	-.478	-.229	-.727	0	.146	-.293	-1.785	-.72	-.285	-.28	-1.129	-.556	-1.379	-1.206	-.413	-.303	-.142	-1.27	-.624	-.65	-.346	-1.156	-.681	-1.084	-.31	.865	-.474	-1.149	-.042	.201	-.746	-.329	-.733	-1.456	-.284
103	-4.78	-3.876	-3.64	-4.104	.071	.578	.29	-4.634	-4.162	-4.952	-4.87	.596	.297	-.088	-.154	-2.023	-5.828	.418	-3.415	-3.809	-4.37	-5.722	-3.136	-4.655	.639	.249	.207	.157	-2.35	-1.923	.553	-2.882	-.433	.35	-.041	-3.628	.215	-4.542	-.465	-2.69	-2.267	-4.485	.357	.273	-3.68	-7.504	-2.643	-5.41	.368
104	-5.068	-4.162	-3.523	-3.808	.291	.374	-.097	-4.61	-4.473	-4.827	-5.14	.339	.083	.678	-.228	-1.571	-4.834	.228	-3.485	-3.607	-4.351	-4.373	-3.263	-4.278	.113	-.305	.041	-.433	-2.271	-2.374	.429	-1.883	-1.998	.276	.18	-4.329	.011	-4.102	.108	-2.231	-1.513	-3.752	.073	.273	-3.278	-7.972	-2.301	-5.79	-.089
105	-.997	-.102	-.395	-.318	-.844	.393	-1.141	.638	.001	-.324	-.016	-.043	-.621	.623	.299	.55	-.953	-.851	.263	-.361	.098	1.171	.419	-.531	-.406	-.305	-1.034	-.08	-.108	.166	.277	.426	.126	-.183	.155	-.537	-.324	-.566	-1.229	-2.473	-.031	-.907	-.938	.188	.835	-.18	-.207	.223	-.943
106	.181	-.151	-.739	-.313	-.047	.139	.834	.202	.089	-.569	.38	-.056	-.351	.236	-.147	.644	2.775	-.005	.398	-.026	-.358	.035	.509	.459	.419	.153	-.078	.164	.217	-.085	-.282	-.244	-.322	-.197	-1.297	-.17	-.439	-.502	.027	.326	-.424	.2	.818	-.345	.085	-.239	.088	2.816	1.462
107	-4.253	-1.693	-2.804	-2.813	.527	.205	1.132	-4.799	-3.286	-4.187	-4.213	.171	-1.467	-1.15	.96	-.353	-3.942	.589	-1.138	-1.995	-3.596	-3.272	-3.596	-3.704	-.979	.201	.209	-.331	-.974	-1.09	.622	-1.677	-1.007	-.163	-.824	-3.478	-.324	-3.053	-.502	-.664	-.625	-3.453	-.428	.768	-3.305	-6.959	-1.744	-4.334	.046
108	.893	.015	-.211	-.693	.002	-.133	-.082	-1.719	-1.338	.087	.493	-.194	1.312	-1.443	-1.304	.809	-.49	.14	.617	-1.281	-1.404	-1.526	.138	.033	-.429	.095	.886	.061	.288	-.577	-1.099	-.598	.662	1.211	-.006	.496	-.808	-.521	-.167	.363	-.046	.917	-1.443	-1.571	-.576	-1.879	-1.353	-.002	-.867
109	-.121	-.763	-1.212	-.855	-.612	-1.351	.129	-.911	-.543	-.577	.424	-.24	-.855	.058	-.168	-.04	-.113	-.497	-.718	-.355	-.719	-.514	-.125	-.964	-.703	-.571	.138	-.048	-1.05	-.242	-.845	-.766	-.364	-.167	-.186	-.351	.033	.094	-.247	-.564	-1.024	-.538	-.345	-.335	.011	-.188	-.189	-.121	.208
110	1.803	.187	.78	.313	.766	.27	4.383	.141	-.008	-.169	2.102	.137	.001	.034	.112	.193	.803	3.14	-.101	.737	-.044	.084	.5	.242	.144	1.307	.264	.615	.379	-.123	.25	.58	.405	1.481	.451	-.087	.134	.468	.948	.36	.886	-.642	-.033	.186	-.208	.007	.708	-.155	.108
111	-.21	.999	.102	-.501	-.096	-.078	.095	.27	.207	.243	-.104	-.095	-.135	.583	-.111	.562	-.218	.166	-.133	-.136	.042	-.071	1.056	-.007	-.221	.266	.091	-.197	.183	-.056	-.281	-.15	-.405	.055	-.605	1.207	-.295	-.132	-.189	.118	-.009	.978	.012	.063	-.358	-.509	-.352	-.253	-.301
112	-.159	-.722	-.006	-1.39	.359	-.36	.198	.272	-.179	-.95	-.286	.543	-.513	-.966	-.446	-1.194	.525	.5	-.046	.7	-1.145	1.517	-.806	-.319	-.364	-.362	.37	-1.101	-1.15	-.219	-.338	.121	-.256	.788	.421	-.857	-.068	1.062	.51	.54	.367	-.471	-.406	-1.135	-.273	.116	.697	1.502	-.048
113	-.985	-.444	-1.331	2.266	-.022	-.5	1.113	-1.104	-.841	-1.15	1.721	-.622	3.349	-.389	.097	-1.371	3.29	.253	-.43	-1.083	1.952	-.192	-1.389	-.946	2.294	-.753	-.662	-.163	-1.388	2.83	-.857	-1.601	-1.322	-.83	-.193	-1.157	-1.342	-.23	-.777	-1.007	-.482	-.366	-.422	-.441	1.007	-1.554	2.434	.578	.787
114	-.866	-.893	-1.166	-1.081	.025	-.303	-1.376	-1.02	-1.092	-1.001	-1.233	-.263	-.559	-.833	-1.075	-1.78	-.587	-.363	-1.496	-.859	-1.082	-1.035	-1.478	.916	.002	-1.693	-.705	-.672	-.518	-.901	-.695	-.637	-.201	-.832	-1.129	-1.594	-.917	-1.419	-.865	-1.313	-1.054	-.865	-.357	.079	-.122	-.987	-.742	-.49	-.003
115	1.062	1.881	1.688	1.37	1.19	.517	2.195	2.669	.3	-.903	2.549	.737	-.575	-.28	1.225	-1.203	.432	1.483	1.361	.81	.437	-.601	-.438	1.4	-.17	1.139	1.12	.197	1.306	.152	-.189	1.24	.531	1.875	-.233	-1.159	.548	.44	.713	.724	1.952	1.22	-.182	.578	-.244	.403	-.267	.426	-.394
116	-.011	-.157	-.329	-.321	-.411	-.281	-.326	-.473	-.057	.093	-.263	-.337	-.083	-.118	-.271	-.014	-.448	-.353	.545	.244	.27	-.266	.498	.308	-.369	-.565	-.495	.475	.021	-.172	-.305	-.314	.515	-.409	-.214	.402	-.205	.307	-.602	-.025	-.011	.031	-.39	-.484	.058	.237	-.198	-.312	-.418
117	-.264	.038	.003	-.258	.086	.156	0	-.076	-.353	-.502	-.146	.018	-.186	.166	.511	-.278	-.869	.136	-.605	-.502	.076	-.285	.079	.458	.244	-.046	.055	.361	.049	-.073	-.111	-.067	-.199	-.199	-.021	-.108	-.131	-.674	.045	-.28	-.109	-.231	.216	.113	.212	-.478	-.318	.221	.387
118	-.351	.213	-.435	.43	.35	.158	-.685	.361	.172	-.418	.091	.41	4.906	-.473	.149	.666	.363	.299	.037	.184	.106	-.178	.448	.037	.253	-.063	-.055	.255	.729	.484	.049	.592	-.203	.145	.212	-.377	-.003	.623	-.141	.469	6.329	.461	.6	.269	-1.014	-.477	.215	-.447	.216
119	.108	.449	.015	-.083	-.076	.221	.109	-.039	-.484	-.177	.156	.177	-.657	-.211	-.698	-.003	.441	-.001	-.099	-.242	-.335	.438	.199	.326	-.031	-.061	.479	-.2	-.147	-.085	-.154		.198	-.151	-.089	-.071	-.923	-.326	.183	.391	.236	.627	.558	-.751	-.523	-.231	.326	.307	-.135
120	-.581	-.373	-.406	.312	-.284	-.195	.073	-.904	-.911	-.337	-.118	-.568	-.404	-.626	-.721	-.077	.33	-.363	.438	-.572	.202	-.515	-.217	-.024	.674	-1.068	-.768	-.439	-.127	-.012	-.347	-.421	.815	-.532	-.042	-.611	-.441	-.165	-.632	-.305	-.126	-.318	-.245	-.478	-.211	-.592	.417	1.988	.626
121	-.258	-.103	-.289	-.782	.744	1.063	.593	-.563	-.771	.897	-.678	-.35	-.788	.133	-.297	.748	-.327	-.279	.908	1.559	-.591	.766	.333	.271	-.269	-1.151	-.633	.313	-1.614	-.027	-.4	.307	-1.005	-.102	-.15	-1.226	.101	.564	.236	.196	.87	.609	.341	.091	-.559	-.178	1.067	-.734	.497
122	.046	.432	.231	.049	.517	.321	.72	.287	.248	.523	.284	.464	.274	.879	.839	.832	.579	.565	.967	1.271	.245	.896	1.889	.58	.316	.304	.608	1.177	.501	.625	.352	.305	.558	.247	.608	.989	.833	1.023	.457	.731	.315	1.359	.393	.492	.197	.044	1.408	.59	.354
123	.792	1.643	1.119	.89	1.188	1.301	.585	.857	.711	-1.706	.327	.002	1.534	-3.11	2.146	.296	1.384	-.445	1.041	-.529	1.382	-4.518	-3.961	1.273	1.596	.054	.696	-.923	.342	1.399	1.891	.823	1.341	.86	.95	-4.649	.093	-1.515	-.449	-.087	-.039	1.261	.755	.588	1.032	.719	1.025	1.518	1.377
124	.56	.704	.289	-.572	.351	.651	.839	-.12	.381	.66	.621	-.319	-.609	.091	.258	-.364	.451	.107	.529	1.09	-.242	.259	.573	.405	-1.046	-.296	.328	.957	-.215	-.009	.257	.155	-.309	.176	.356	.677	.491	.765	.24	1.015	.641	.57	-.33	-.247	-.403	-.091	.433	.107	.159
125	-.13	.084	-.237	-.824	-.063	-.467	-.23	-.879	-.256	-.292	-.419	.114	-.797	-.512	-.664	-.949	-.459	-.085	-.384	-.559	-.399	-.024	-.539	-.452	-.097	.216	-.521	-1.8	.501	-.282	-.049	-.252	.136	-.165	-.246	-.319	-.55	-.691	-.394	-.341	-.232	-.295	-.715	-.106	-.051	-.543	-.719	-.727	-.584
126	.175	.453	-.087	.402	.283	.121	-.014	.137	-.537	.117	-.236	.192	-.157	-.342	.037	.561	.375	.332	.37	.215	.961	.21	-.514	-.273	-.06	-.715	-.476	-.923	.325	-.012	.345	-.016	.616	.023	.063	-.619	.197	.073	-.209	.26	-.147	-.291	-.115	.216	.013	.384	-.219	.386	.611
127	.627	.207	.81	2.017	1.642	.398	1.937	.648	.482	.557	1.677	1.024	2.107	1.489	1.226	3.485	.446	2.955	1.753	-.236	1.525	3.216	1.181	.733	.891	.031	.499	.897	1.065	1.468	1.881	.501	1.304	.615	1.515	.596	.783	1.877	1.404	1.021	.247	.619	.893	1.533	1.632	.52	1.196	1.352	.831
128	2.68	2.736	2.015	-1.426	1.99	2.236	-.476	2.905	2.279	1.037	.435	1.518	-.531	-.745	.425	2.28	-.776	2.478	-.656	2.11	-1.689	-1.351	-.675	1.716	-1.029	1.948	2.25	2.512	2.457	-.245	2.511	1.826	-1.469	2.585	1.724	-.794	2.498	-.28	1.456	2.869	2.172	2.632	2.589	2.144	-1.277	2.651	-.536	-.389	-.943
129	-.793	-.607	-1.194	.626	-.259	-.193	.136	-.834	-.516	-.055	-.556	-.191	-.319	-.444	-1.012	-.566	-.348	.217	-.194	-.658	.268	-.958	-.711	-.137	-.391	-.806	-1.579	-1.259	-.894	-.044	-.63	-.053	-.327	-.547	-1.137	-.316	-.663	-.642	-.655	.627	-.618	-1.049	-.176	-.264	-.211	-.932	-.454	.051	-.341
130	-1.484	-1.2	-.7	-1.794	-1.399	-1.481	-1.952	-1.506	-1.416	-1.426	-1.157	-2.008	-1.755	-2.2	-1.964	-.991	-1.647	-.916	-.273	-.954	-1.351	-1.69	-1.137	-1.438	-2.061	-.194	-1.94	-2.375	-1.49	-1.614	-1.685	-1.982	-1.924	-1.278	-2.187	-1.212	-3.091	-.98	-2.251	-1.724	-.771	-.483	-1.244	-1.814	-1.74	-2.019	-1.193	-1.91	-2.126
131	-2.41	-1.687	-.99	-2.307	-1.959	-1.04	-2.057	-1.167	-1.094	-1.425	-1.976	-1.899	-1.101	-1.923	-1.622	-2.383	-.897	-1.486	-1.838	-1.23	-1.88	-1.677	-1.936	.865	-1.855	-2.99	-2.145	-1.754	-2.128	-1.069	-2.661	-1.512	-1.243	-2.419	-2.498	-.795	-2.344	-2.008	-2.413	-1.563	-1.04	-1.72	-1.727	-1.574	-1.277	-1.269	-1.324	-1.258	-2.005
132	.043	.6	-.057	.267	.322	.237	-.264	.126	-.115	-.422	.149	-.113	-.588	-.476	-.864	-.511	.803	.338	-.71	-.345	.116	-.48	-.73	.004	1.763	-.627	-.554	-.675	.406	-.041	.238	-.372	.72	-.664	.062	-.565	.478	-.957	-.209	.014	-.079	-.458	-.29	.174	.551	-.021	.258	.842	.025
133	.127	.264	.255	.508	-.103	-.024	.127	.188	-.726	.314	.149	.208	.815	.266	.638	1.267	.169	.272	.205	.724	.376	.383	1.283	.421	.299	.229	1.432	.923	.832	.598	.401	.213	.18	.846	-.13	1.97	-.07	.374	-.116	.449	.225	1.546	.503	.31	.302	.078	.113	.13	.207
134	-.471	.345	-.179	-.419	.223	.179	.211	.168	-.114	.233	-.112	-.214	.108	-.242	.107	-.74	-.112	.022	.124	-.018	.439	.045	.138	-.334	.182	.016	-.357	-.298	.194	-.257	-.061	.63	.472	-.093	.411	-.146	-.457	-.26	-.544	.105	.245	-.28	1.013	.115	.178	-.133	.234	.35	.428
135	-.348	.331	-.55	-.075	-.355	-.368	-.494	.093	.247	-.106	-.096	-.433	-.767	-.442	-.203	.424	-.617	.348	-.262	-.633	-.212	.384	.114	-.22	-.06	-.101	-.724	-.453	-.165	-.192	-.318	-.032	-.369	-.436	.103	-.273	-.312	-.26	-.15	-.016	-.416	-.231	-.68	-.169	-.365	-.459	-.409	-.096	-.185
136	.021	.074	.199	-.204	.09	.008	-.097	-.026	.261	.192	.006	.119	.337	.124	-.192	.557	.046	.216	.222	-.057	-.252	.412	.661	.005	.101	-.481	.176	1.063	.147	.057	.065	.435	.197	-.113	.294	.413	-.067	.35	-.078	.08	.25	.593	.06	.026	.109	-.202	-.239	-.565	.014
137	.725	.437	.897	.396	.128	.166	-.137	-.006	.4	.153	.542	-.141	.809	.648	.414	.623	.534	.233	.567	1.146	-.158	.358	1.962	.834	.078	.297	.611	.703	.998	.335	.306	.976	.281	.055	.044	2.673	.512	.909	.078	.877	.37	1.221	-.037	.177	.008	.286	.637	1.315	.449
138	.166	-.035	.31	.303	.319	.144	.39	.153	.524	1.144	.465	.262	.35	2.151	1.303	1.498	.497	.119	.66	.697	.282	1.263	2.326	.599	.568	.035	.23	.729	.568	.679	.75	.481	.323	.08	.442	2.844	.331	.714	.513	.581	.327	.987	.497	.461	.439	-.1	.175	.157	.391
139	-.062	.063	.826	.016	.054	.146	-.212	-.239	.528	.151	.12	-.354	-.806	1.805	.193	-.485	-.21	-.427	-.107	.214	-.448	.242	2.504	-.27	.21	-.185	-.188	-.071	.173	-.847	-.474	.143	-.892	.389	-.253	3.966	-.417	1.079	.504	.09	-.036	.057	.026	-.061	-.422	.518	-.127	-.043	-.006
140	-.997	-1.664	-2.147	-.026	-1.373	-2.217	-.282	-1.447	-.976	-1.891	-1.013	-1.285	-.782	-.936	-1.659	-2.782	-1.677	2.169	-.698	-.696	-1.844	-1.261	-1.036	-1.615	-1.905	-1.851	-2.09	-2.64	.184	-1.965	-2.025	-.916	-.703	-.237	-1.745	-.209	-.827	-.672	-1.747	-1.083	-1.062	-1.582	-2.003	-.847	-2.132	-.984	-.926	-1.012	-.46
141	-.451	-2.224	-.894	2.199	-1.233	-1.248	-1.643	-2.281	-.881	-2.664	1.633	-1.165	-.335	-1.354	-.758	-.817	-1.342	-2.383	-1.773	-.564	2.252	-2.176	.54	-1.074	3.933	-.138	.72	-1.392	-1.807	-1.523	-2.457	-1.996	-2.616	-1.376	-1.424	-.609	-1.296	.524	-1.569	-1.185	-1.597	.198	-1.243	-1.604	-.946	-2.796	-.81	1.246	1.032
142	1.332	.935	-.187	.16	.994	.734	.165	-.118	-.563	-.263	-.109	.904	-.496	-.517	-.247	-1.322	-.354	.437	-.631	-.478	.368	-.59	-1.175	-.415	.604	.541	-.029	-1.124	1.598	-.107	.238	.909	.022	-.088	1.354	-.434	.75	-1.172	.414	.549	-.529	-.969	-.199	-.288	-.329	.799	.09	.554	-.647
143	.692	.191	.395	-.273	.34	.244	.269	.495	.463	-.237	-.012	.249	.654	-.065	-.265	.326	.069	.391	.002	.17	.148	.015	-.285	-.071	.437	.14	-.091	.028	-.018	.323	.388	.235	.585	.102	.449	-.301	.168	.091	.247	.253	.397	-.353	.495	.774	.214	1.092	.163	.329	.514
144	-.069	.102	-.035	.116	.436	.067	.064	.091	.162	.698	.579	.271	.588	.553	-.027	.488	-.062	.655	.582	-.235	.024	.288	1.116	.097	.186	.177	.336	.302	-.133	.469	.087	.454	-.537	.087	1.155	.347	.079	.614	1.014	.71	1.328	.883	.087	.284	.205	-.371	.199	-.68	.182
145	.057	-.766	-.239	-.174	.111	-.263	.294	-.146	.092	.008	.332	-.255	-.077		.212	-.03	.089	.143	-.29	.106	.368	-.155	-.17	-.145	.105	.308	.028	-.114	-.046	.107	-.09	-.132	-.375	-.066	.014	-.441	.319	-.075	.2	-.09	-.132	-.106	-.474	-.053	.005	-.086	.016	-.039	-.093
146	.079	.469	-.204	.261	.284	.816	.244	.224	.247	.041	.755	.492	.056	0	.273	.17	.391	.391	.176	-.021	.207	-.07	.198	.195	.153	.146	.614	-1.115	.123	.223	.065	.125	-.118	-.392	-.041	-.156	.351	.009	.15	.248	.153	-.022	.331	.175	-.335	-.065	.111	-.365	-.069
147	-1.615	-2.026	-2.13	-.414	-.858	-1.8	-.75	-1.427	-1.026	2.096	-.647	-.932	-1.429	.083	-.199	-.759	-.959	-.497	-.284	-.553	-1.308	1.677	.291	-1.413	-1.282	-2.138	-1.658	-2.1	-.991	-.544	-.678	-1.201	-.871	-2.099	-1.034	-.398	-.918	.408	.026	-.79	-.938	-1.747	-.356	-.109	-.662	-.582	-.164	-.891	-.266
148	.042	.18	-.627	-.128	-.079	-.043	-.024	.055	-.199	-.052	.058	-.116	.276	0	.683	.431	-.262	.35	.537	.302	-.161	-.276	.63	.499	-.085	-.049	.519	.115	.292	.47	.004	.138	-.062	-.053	.08	.571	-.113	.316	-.256	.083	-.205	.573	.493	.085	-.393	.145	.552	-.704	-.056
149	.037	.207	-.355	.517	.102	.409	.523	-.293	.745	1.4	.056	.311	-.463	.012	.378	-.44	1.127	.124	1.404	1.151	.272	.628	.394	1.046	.89	.046	-.108	.357	-.672	-.127	-.409	.21	1.004	-.378	.783	.731	.007	-.138	-.054	.369	.5	.132	.609	.401	.457	.097	.445	-.135	.072
150	-.707	-.016	-.224	-.167	-.475	-.38	-.515	-.08	-.902	.254	.365	.174	.389	-2.252	-.633	.881	-.39	0	-.093	-.738	.107	1.445	.388	-.132	.116	-1.273	-1.113	-1.483	-.719	.427	-.2	-.892	-1.593	-.828	-.824	-.612	-.324	.264	-1.672	.129	-.179	.134	.088	-.572	.617	-.989	-1.448	-1.378	-.154
151	1.806	.695	.793	.516	.617	.689	.433	.476	-.15	.073	1.209	.289	.517	.098	.242	-.132	.8	.746	.082	.816	-.237	-.2	1.035	.575	.445	2.605	1.04	.914	1.249	.163	.333	1.183	.34	1.305	1.632	.102	1.328	1.107	1.397	.771	1.191	.74	.477	.292	.305	.434	.668	1.423	.464
152	1.085	.641	.435	.486	.32	.411	.139	-.121	.406	-.177	.883	.097	.721	-.95	.185	.385	.42	.059	.343	.67	.619	1.212	-.253	.039	.066	.518	-.042	-.231	.379	.07	.294	.397	-.141	.115	1.168	-.315	.1	.492	.4	-.055	-.121	.014	.241	.212	.244	-.194	.667	-.027	.213
153	.825	1.272	1.63	.253	1.191	1.456	.114	.957	.546	.542	-.246	.193	-.726	.674	.128	.443	-.032	.529	.381	1.103	-.089	.177	.72	.326	.063	-.342	.531	.115	.026	.253	-.127	.466	-.369	.937	-.275	1.125	.648	.753	.548	1.142	-.21	1.179	.194	.142	-.103	.78	-.162	.525	-.234
154	-3.682	-4.22	-4.401	-2.891	-3.645	-2.726	-.374	-4.682	-3.75	-2.714	-2.345	-3.052	-4.05	-3.452	-4.191	-2.753	-2.323	-2.7	-1.758	-2.941	-3.335	-1.016	-3.504	-4.602	-2.051	-4.2	-3.361	-3.546	-4.478	-2.864	-2.299	-4.87	-2.677	-3.991	-4.513	-3.849	-3.038	-2.628	-3.447	-3.551	-3.869	-2.814	-3.127	-2.141	-2.02	-2.906	-1.839	-3.279	-1.096
155	-.229	-.051	.117	-.013	.14	.276	.017	-.389	.159	-.527	-.446	-.692	-.198	-.716	-.943	-.06	-.265	.354	.176	.019	.204	-.51	-.345	.639	-.33	-1.037	-1.382	-1.213	-.353	-.084	-.548	-.412	.34	-.626	-.332	-.429	-.524	-.544	-.432	.279	-.897	.065	-.333	-.18	.307	-.045	-.423	-.351	-.535
156	-2.153	-2.095	-2.795	1.247	-.07	-.239	-.964	-2.405	-1.786	-2.577	-2.35	-.971	-1.385	-1.23	-.759	-1.986	-1.856	.044	.878	-1.491	1.342	-2.395	-1.587	-2.176	-1.368	-1.783	-.742	-1.38	-2.336	-1.591	-.657		-.466	-2.501	-1.008	-2.271	.263	-1.854	-1.125	.963	-1.632	-1.617	-.751	-.732	-2.404	5.54	-1.932	-2.617	-1.085
157	-.028	1.062	1.397	-2.654	.357	1.02	1.006	1.29	.701	-.888	.257	1.133	-.262	-1.223	-.546	1.08	.478	-.147	.144	.365	-2.375	.036	-.62	.572	-.717	2.591	.808	-.275	.513	.431	1.283	1.563	-.11	1.175	1.441	-1.115	-.071	.382	-.038	.694	-.352	.666	1.779	.628	-1.535	.574	.585	.706	-.639
158	.144	.478	.385	.565	.713	.234	.352	.893	.568	.136	.468	.086	-.159	.401	-.136	-.848	.565	.19	.991	1.333	.289	.39	.506	.251	.321	.212	.272	-.428	-.452	.177	-.563	.383	.393	.136	.331	.486	-.306	.588	-.007	.611	.39	.104	-.141	.399	.314	1.04	.594	.15	-.338
159	-3.339	-2.83	-3.27	-3.032	-3.059	-2.017	-2.937	-2.858	-3.811	-3.257	-3.223	-2.828	-1.326	-2.155	-2.968	-2.874	-2.738	-2.185	-2.867	-2.983	.193	-3.461	-2.603	-3.059	-2.528	-2.798	-3.265	-1.935	-3.787	1.727	.391	-3.726	-3.127	-2.193	-2.813	-2.789	-3.33	-3.072	-2.956	-3.12	-3.475	-2.544	-1.884	-2.851	-3.484	-3.071	-2.181	-3.109	-2.078
160	-.533	-.929	-1.361	-.161	.104	-.085	.022	-.738	-.438	-.093	.527	.07	.835	-.19	-.423	-1.245	.024	.196	-.404	-.461	-.034	.65	-.744	-1.269	.751	.031	-.266	-1.059	.294	-.154	.06	-.419	-.859	-.255	-.184	-.949	-.052	-.318	-.004	-.171	1.766	-1.628	-.228	-.063	.368	-.115	.342	-.556	-.028
161	2.199	1.963	.541	.048	.796	.375	.833	1.952	1.411	1.17	1.252	1.626	.83	1.065	1.187	.058	.569	.683	-.033	.006	.923	.679	.675	1.554	.398	2.245	1.591	.932	2.267	.65	.676	.633	.045	1.496	.184	.663	1.596	.759	1.318	.685	2.619	2.204	.905	1.756	.715	.775	.562	.34	.192
162	.751	.653	.423	.186	1.152	1.06	1.551	1.049	.764	1.324	.612	1.004	-.329	.425	.613	-.526	1.747	.658	.638	2.171	-.453	1.539	.11	.45	.202	.468	.53	-.089	.476	-.03	.632	1.523	.638	.339	2.167	.439	1.58	2.223	1.717	1.534	1.307	-.032	.988	.449	.984	.822	1.433	.485	.418
163	-.519	.362	-.431	.012	.117	.316	.117	.409	.217	.339	.359	-.166	.172	.003	.129	.55	-.551	.222	-.089	-.361	.197	.246	.457	.24	-.165	-.305	.256	-.209	.016	.376	-.11	-.006	-.027	-.702	.311	-.185	.03	.619	-.342	.206	.362	.128	.239	.111	-.031	-.477	.093	-.628	-.064
164	1.153	.489	-.879	.499	.297	-.467	.258	-.798	.251	-.346	.39	-.538	1.812	1.106	-.108	-.406	.916	.626	.111	-.383	1.525	.189	.76	.76	1.946	-.578	.154	-.3	-.146	1.027	-.764	.012	.04	-.155	.982	.59	.011	.604	.483	.952	.057	-.231	.458	-1.251	1.247	.818	.154	1.055	.508
165	-.039	.042	-.32	.431	.008	-.17	.258	.337	-.001	.411	-.499	-.05	-1.085		.495	1.61	.701	.302	.697	.95	.037	.47	.568	.471	.234	-1.826	-.136	-.069	-.74	.349	.135	-.194	.562	-.381	.112	-.709	-.248	.564	-.472	.003	-.319	.03	-.008	.24	.215	.415	.757	-.097	.245
166	-.588	-.141	-.994	-.488	.563	-.077	.066	-.782	-.736	.78	-.144	-.711	.32	2.517	-.708	-1.633	-.675	-.322	-.459	-.427	.565	.078	-.667	-1.061	-.436	-1.216	-1.327	-2.26	-.154	-.074	-.445	-.146	-.985	-.259	.4	-.871	-.326	-.688	-.045	-.443	-1.456	-1.576	-.737	-.231	.454	.32	-.396	-.236	-.285
167	-1.013	-.628	-.872	-.738	.032	-.899	-.802	-1.069	-.553	-1.216	-1.022	-1.344	-.593	-1.784	-1.401	-.568	-.456	-.472	-.841	-.731	-.95	-1.299	-1.442	-.131	-.658	-.302	-1.368	-1.625	-1.075	-.843	-.448	-.752	-.225	-1.299	-1.171	-1.864	-.738	-1.049	-1.311	-1.077	-1.049	-.654	-.95	-.913	-.123	-.632	-1.829	-.904	-1.419
168	-.648	-.245	-.739	-1.109	-.246	-.438	-.204	-.78	-.615	-.696	-.557	-.323	.269	-.344	-.883	-.624	-.233	-.642	.616	-.244	-1.246	-.59	-.158	-.82	.421	-.083	-.158	-1.183	-.262	-.648	-.181	-.502	-.351	.025	-.5	.443	-.569	-.087	-.44	-.52	-.772	-.559	-.22	-.35	-.683	-.334	-.017	.664	-.376
169	.898	1.453	.161	-.334	1.584	1.001	.38	1.159	1.307	.809	-.117	1.127	-.764	-.221	-.058	-.535	-.013	1.069	-.3	.452	-.23	-.007	-.488	.419	.126	1.958	-.033	-.431	1.859	-.261	-.079	.414	.01	.611	.311	-.269	.862	-.457	.577	.193	1.277	-.49	.556	1.292	.252	1.062	-.271	.136	-.194
170	1.32	-.109	1.238	.486	2.053	.589	.863	2.046	1.284	1.062	.659	.376	.658	.883	.996	.88	.958	.514	.561	1.087	1.081	.44	.593	1.415	.552	1.299	1.22	.348	2.646	1.451	.141	.161	.836	.818	.649	.055	.537	.696	1.28	1.533	.717	.156	.616	.488	.581	.693	1.353	.766	1.812
171	-.656	-.036	-.518	-.698	-.821	-.149	-.55	-.525	-.608	-.268	-.751	-.876	.997	1.022	-.702	-.09	-.647	-.172	-.398	-.533	-.667	-.867	.4	.151	-.64	.527	.858	-.924	-.148	-.296	-.56	-.996	-.958	-.102	-.757	.513	-.228	-.684	-.118	.125	-.703	.336	-.758	-.686	-.928	-.805	-.928	-.88	-1.067
172	1.331	1.108	2.659	1.312	1.098	.617	1.889	.801	1.972	1.54	2.006	1.102	1.013	5.527	2.807	.412	1.716	.71	.499	3.087	1.027	1.213	4.687	2.102	.563	1.82	2.168	3.616	2.909	-.084	.586	2.369	.292	1.158	1.338	5.367	1.466	1.341	1.388	1.759	1.275	3.217	.39	.48	.767	.814	1.861	1.3	.527
173	.183	.488	-.069	-.181	.61	.519	.318	.383	.288	.163	.055	.281	.386	.213	.178	.442	.107	.564	-.257	-.512	.085	-.1	.459	-.17	.259	.385	.375	.361	.282	.049	.327	.281	.374	.33	.471	-.009	.369	-.465	.22	-.197	.045	-.017	.275	.361	.312	.286	-.279	-.185	.116
174	2.36	1.74	2.283	-.229	1.554	3.858	1.066	.885	.603	-.875	.513	.911	-.997	-1.078	1.527	2.478	.596	.507	.555	2.129	-.081	-.896	-1.113	2.487	-.079	.582	1.744	1.186	.142	-.158	1.451	1.342	1.006	1.537	2.236	-.618	1.709	.298	1.379	2.057	3.277	1.369	2.212	.193	-1.269	.993	.722	1.282	.06
175	.034	.161	-.215	-.392	-.351	.058	.416	.116	-.159	.435	.087	.605	1.015	.151	.331	.222	.204	.455	.649	.326	-.351	-.175	.095	.017	.351	-.267	.193	-.137	.058	1.126	-.304	-.114	-.395	.23	-.17	-.013	.133	-.065	-.186	-.159	.082	.51	.627	.404	-.127	-.566	.843	.936	.103
176	.685	1.178	1.271	1.066	1.05	1.256	1.231	.898	1.358	1.542	.976	.885	.577	.971	1.328	.918	1.601	.601	1.312	1.791	.482	.989	.725	1.457	1.115	1.562	.819	1.111	.03	.829	.948	1.424	1.398	.832	1.401	.518	.988	.62	.627	.814	1.065	.94	1.259	1.341	1.166	1.267	.996	1.157	1.168
177	.436	.899	.834	.309	.466	1.133	.913	1.215	1.378	.564	.506	.636	.258	.528	.842	3.349	1.154	.845	1.669	1.422	.658	.936	.435	2.115	.68	.582	.563	.904	.471	.873	1.074	.415	.96	.76	.994	2.151	1.155	.883	.765	.942	.789	1.281	1.267	.998	1.037	.433	.797	.106	.506
178	.134	.995	.499	.432	.103	.6	.477	.467	.73	-.25	.407	.465	.634	.559	.624	.557	.271	1.518	.587	.401	.544	.43	1.048	.402	.403	.572	.828	.724	1.007	.245	.553		.282	.413	-.13	.367	.321	-.19	.485	1.5	.098	.514	.777	.714	.605	-.013	-.016	-.19	.085
179	.152	.338	.264	1.023	.339	.448	.168	.154	.377	.421	.342	.407	.458	.598	.359	.487	.469	.373	.768	.955	.301	.365	1.81	.61	.634	.532	.679	1.498	.583	.341	.673	.268	.526	.237	.344	1.031	.152	.479	.381	.411	.267	1.555	.869	.136	-.015	-.109	.108	.436	.286
180	-5.93	-5.8	-4.437	-4.604	-.045	-.053	.145	-4.313	-4.809	-6.346	-6.519	.003	-.238	1.07	.172	-2.299	-5.067	.102	-4.473	-4.176	-4.625	-4.943	-4.103	-4.895	.226	-.063	-.818	-.035	-2.245	-2.028	-.248	-2.509	-1.898	-.11	.183	-4.055	-.013	-5.159	.636	-3.435	-2.163	-4.898	-.137	.031	-3.883	-8.231	-3.505	-5.986	.19
181	.344	.555	.724	.378	.147	.153	.437	.295	-.052	-.61	.29	-.328	.816	-.528	.056	-.051	.864	-.859	.437	.378	-.49	-1.517	.309	.562	.381	.438	.413	.411	-.182	.296	-.175	.171	.175	-.141	-.566	-.077	-.098	-.289	-.075	-.286	-.78	.465	-1.706	.211	.315	.073	-.479	-.513	.236
182	1.898	.744	.725	.226	.87	.658	.186	.192	1.142	0	-.231	-.053	.142	.08	-.236	.22	-.587	.041	-.014	.978	-.322	-.788	.123	-.548	1.095	.202	1.036	1.491	-.019	-.529	-.087	.691	-.861	1.335	-.399	.118	.422	.286	.872	.28	.188	1.507	-.035	-.344	-.455	-.093	-.948	-.721	.041
183	-.555	-.268	-.851	.211	.062	-.071	-.236	-.72	-1.342	.515	-.862	-.579	-.1	-.798	.567	-.578	-.533	-.309	-.016	-.292	-.407	.017	-1.227	-.689	.39	-1.248	-1.036	-1.173	-.886	-.212	.144	-.44	.647	-.73	-.418	-.912	-.299	-.816	-.291	-.719	-1.291	-.312	-.233	.087	-.613	-1.021	-.005	.405	.688
184	-.512	-.141	.124	-.309	-.012	.244	-.222	-.422	-.248	-.315	-.428	-.111	-.311	-.241	.034	.577	-.175	.02	.051	-.043	-.014	-.75	-.092	-.04	.301	-.148	-.424	.16	-.464	-.396	-.039	-.452	-.267	-.348	-.647	.019	-.211	-.334	-.38	-.113	-.273	-.019	.239	.153	-.26	-.629	-.555	-.306	.011
185	-.728	-1.33	1.165	-.508	.304	.039	1.201	-.288	-.66	1.071	1.026	-.425	-.203	2.617	.782	-1.651	-.356	-.123	.442	-.338	-1	.451	2.696	-1.066	-.235	.006	-.1	-.529	.257	-.017	-.493	-.336	.685	.457	-.301	2.27	-.192	.345	.888	-.633	-.509	-.348	.259	-.074	-.351	-1.046	-.145	-.274	.149
186	.402	.976	1.406	.758	1.499	1.448	1.756	1.223	2.009	.96	.93	.84	.427	1.102	.746	.293	1.003	1.534	1.645	1.348	1.802	1.042	1.334	2.077	.58	.382	.527	1.02	.045	.676	1.144	.653	.857	.849	1.8	1.147	.678	1.033	.986	1.318	.893	.633	1.128	1.587	1.244	.938	.919	.085	.587
187	.356	1.206	.085	.094	.378	.281	.2	-.339	-.536	-.403	-.15	.288	.531	-.019	-.075	1.732	-.029	.311	.2	-.206	.489	-.587	.479	.195	.186	.541	.779	.911	.679	.604	.469	-.419	.444	.227	.527	.493	.153	.035	.062	.234	.024	.274	.387	.086	.597	.16	-.279	-.15	-.104
188	-.024	.18	.453	1.294	1.175	.254	1.065	.436	-.299	.653	.641	.165	-.569	1.065	.357	.67	.243	1.938	.709	.997	.597	1.385	.351	.093	.247	.555	.057	-.416	.241	.239	-.434	.124	.034	.971	.975	.656	.483	1.185	.842	.313	.207	-.144	.582	.527	.162	.46	.543	.216	.605
189	1.921	.067	.669	-.273	.954	.436	2.191	-.45	.465	1.437	1.541	.506	.206	2.642	1.245	.369	.433	.398	-.255	.272	-.042	1.414	1.907	-.283	.486	1.556	1.56	1.352	.34	.534	.296	.356	.202	1.307	.119	1.016	.481	1.772	1.659	.913	.304	1.721	.486	.287	.417	.025	-.201	.281	.228
190	-.391	.094	-.756	.252	.464	.496	-1.56	-.295	.444	-.31	.059	.519	.118	.005	.39	-.635	.076	.417	.441	.501	-.258	-.319	.303	.274	.362	-.321	.25	-.091	-.265	-.364	.147	.022	-.669	.28	.876	-.542	.627	-.679	.822	.242	.236	-.521	.046	-.124	-.208	-.368	.123	-1.531	.191
191	-1.014	-.944	-1.027	.397	.752	-.439	.341	.059	-.618	2.567	-.457	.412	-.043	.074	.514	.326	-.698	.959	.309	-.22	.739	.722	-.208	-.401	-.476	-1.205	-.166	.22	-1.17	1.443	.013	-.735	.379	-.101	-.326	-1.047	-.265	-.004	.409	-.161	-1.063	-1.242	.906	.523	.589	-.291	-.481	-.969	-.213
192	.697	1.157	.593	2.457	.886	.789	1.288	.021	.416	.391	.661	.347	1.094	1.389	1.249	1.052	.266	1.25	.572	.876	.724	.633	1.323	-.409	.495	1.07	1.008	1.323	-.431	.96	.478	.492	-.205	.554	1.144	1.094	1.198	.606	1.192	.375	.598	.75	.936	.813	.421	.356	.636	.948	-.082
193	-1.153	-.821	-1.676	-4.031	-1.984	-1.871	-1.692	-1.89	1.835	-1.784	-1.94	-1.89	-3.982	-2.751	.082	-2.991	-3.412	-1.563	-.573	-1.649	-3.579	-4.176	-2.358	-1.496	-2.716	-3.081	-1.255	-1.117	-2.239	-2.854	2.329	-1.791	.131	-.819	.657	-2.659	-.611	-2.893	-2.348	.547	-2.555	-.581	-2.341	-.203	-3.666	-1.829	-3.043	-3.632	-2.263
194	1.017	1.134	.199	.606	.724	.565	.561	.339	.371	.963	.283	.617	.092	.316	.391	-.585	.589	.718	.1	.764	.571	.252	.273	.507	.537	.394	.296	.502	1.335	.622	.32	.65	.038	.344	.525	.366	.595	-.367	.433	.102	.039	-.2	.53	.331	.6	.99	.238	.502	.568
195	-.212	-.521	-1.556	-.187	-.2	0	0	-.529	-.306	-.324	.419	-.671	-1.828	-2.475	-1.504	-.263	-.035	-1.278	.246	.146	-.296	.347	.008	.405	-1.129	-.556	-.655	-.88	-.253	-.303	-1.085	-.282	-.571	-1.11	.024	-.952	-.588	.216	.178	-.091	-.431	-1.224	-.752	-.372	-.238	.344	-.614	-.815	-.26
196	-1.664	-1.716	-1.413	-1.338	-1.663	-1.313	-.679	-1.783	-1.327	-.96	-1.273	-1.039	1.265	-1.667	-.521	-1.349	-1.294	-.98	-1.064	-1.221	-1.654	-1.061	-1.653	-1.164	.063	-1.756	-1.537	-2.275	-.986	-.429	.013	-1.192	.119	-1.638	-1.195	-2.179	-1.019	-1.523	-1.217	-1.597	-1.505	-1.902	-1.081	-1.731	-.197	-.361	-1.72	-1.151	.526
197	.31	.362	.998	-.023	.841	1.325	.924	.576	-.21	.568	-.006	.506	-.068	.688	.303	1.839	.301	.668	.19	.968	1.237	1.324	.464	.152	.902	.267	-.003	1.302	-.343	.92	.458	.451	-.153	.182	.315	.222	.223	.696	-.122	.944	.422	-.088	1.317	.586	.438	.226	.629	.091	.429
198	.239	-.153	.502	.794	.513	.505	2.435	-.259	.627	.035	2.363	.373	1.215	1.229	.601	.692	1.054	.538	.403	1.765	-.459	.59	1.573	1.789	.409	.725	.743	.968	.215	.353	.121	.544	-.236	.493	.913	1.317	.325	.906	.914	.837	.493	2.236	1.098	.344	.041	2.406	-.132	.807	.539
199	.72	.544	.713	.356	1.195	.828	1.207	.25	.909	1.485	1.501	1.116	.993	2.24	1.803	1.32	.806	.883	1.092	1.026	.729	1.149	2.619	1.023	.446	1.313	2.391	2.973	1.431	1.157	1.24	.526	-.087	1.317	.938	2.387	.73	1.167	1.533	.792	.83	2.354	1.559	1.608	1.003	.45	.764	-.554	.568
200	-1.37	-1	-1.474	-1.249	-.836	-.652	-1.375	-.946	-1.421	-.369	-1.561	-.821	-.792	-1.27	-1.061	-1.756	-1.63	-1.293	-.682	-.147	-1.472	-.937	-1.666	-1.145	-.959	-1.29	-1.431	-2.818	-1.242	-1.631	-1.197	-1.292	-1.548	-.512	-.953	-1.988	-1.262	-1.397	-.79	-2.083	-1.361	-2.263	-1.005	-.838	-1.563	1.371	-1.002	-1.488	-1.042
201	.161	.784	.701	-.396	1.092	.816	.322	.513	.811	-.04	.145	.519	-.463	.074	-.066	-1.421	.682	.521	1.155	.924	.142	-.073	-.037	1.713	-.037	.28	.717	-.315	.804	.332	.485	.796	.064	.516	.73	.079	.368	1.162	.034	.298	.338	.233	.325	-.099	-.013	.073	.289	-.607	-.147
202	-.161	-.864	.896	1.196	-.321	-.94	.472	.279	.34	.747	.231	.437	.919	.622	.832	-.764	.352	.674	.03	.082	-.054	.733	.591	-.689	1.577	1.127	-.411	-.579	1.256	1.385	-.872	-.073	-.43	.63	1.47	1.017	.36	.343	.91	.035	.374	.169	.256	-.345	-.254	-.656	.581	1.641	.655
203	-.893	.137	-.606	-.517	.555	.324	-.508	-.783	-.814	-.245	-1.076	-.317	-.602	-1.023	-.545	.111	-.797	-.206	-.907	-.583	-.348	-.351	-.938	-.238	-.421	-.434	-.724	-1.574	-1.438	-.644	-.225	-.243	-.439	-.505	.246	-.851	-.886	-.984	-.557	-.81	-.538	-1.364	-.648	-.59	-.577	-.311	-.481	-.905	-.591
204	.099	-.195	-.453	-.235	.192	.176	.553	-.296	-.375	1.061	.023	-.086	.11	-.091	.212	.069	.152	.307	-.123	-3.766	-.056	.977	.082	-.105	.193	-.192	-.19	.053	-.403	-.302	-.2	-.541	-.266	-.192	-.351	-.01	.098	-.283	-.177	-.433	-.354	-.485	-.131	.388	.172	-.008	-.122	-.597	-.029
205	-.323	-1.037	-1.216	-.09	-.844	-.441	-.019	-.289	-.452	-.335	-.658	-.174	-.445	.2	.145	-.635	-.243	.032	.293	.974	-.514	-.478	-.438	-.274	-.568	-.489	-.59	-.37	-.413	-.303	.283	-.481	-.176	-.605	-.872	-1.543	-2.303	-.566	-1.154	1.047	-.032	-1.426	.073	0	-.132	-.465	-.415	-1.866	-.423
206	-4.888	-4.102	-4.509	-4.311	.135	.387	.737	-4.853	-4.485	-5.244	-4.684	.404	.126	.075	.325	-1.733	-5.08	.408	-3.819	-3.882	-4.41	-5.357	-2.925	-4.581	.666	.1	.182	-.258	-2.539	-1.99	.738	-2.466	-1.149	-.207	.656	-3.68	.295	-4.309	-.758	-2.678	-1.588	-4.166	.007	-.203	-3.171	-7.76	-2.984	-4.881	.501
207	-4.76	-3.758	-3.656	-3.913	.296	.221	.323	-4.565	-4.592	-4.987	-4.914	.421	.32	.59	.242	-1.571	-5.843	.539	-3.371	-3.859	-4.134	-4.17	-3.173	-3.72	.652	-.511	.073	-.103	-2.003	-1.72	.184	-2.022	-1.924	.112	.212	-4.436	-.201	-4.141	.438	-1.85	-1.706	-4.532	-.11	-.267	-3.673	-7.012	-2.255	-5.518	-.27
208	-4.716	-4.084	-3.598	-3.677	.227	.053	.291	-4.128	-4.407	-4.947	-4.807	.442	.282	.471	.17	-1.468	-5.097	.118	-3.482	-3.117	-4.041	-4.462	-3.625	-4.188	.413	.281	-.162	.19	-1.983	-1.824	.125	-2.349	-1.799	.22	.355	-4.301	.703	-4.027	.586	-2.581	-1.562	-4.021	.289	.248	-3.346	-7.837	-2.21	-5.383	.024
209	-.351	.164	-.453	-.89	-.844	-.036	.236	-1.25	.201	-.324	-.042	-1.365	-1.017	-.12	-.478	-.478	-1.245	-1.019	.383	-1.389	-.014	.266	-1.453	-.226	.676	-.305	-.282	-.005	-.502	-.804	-.2	.122	.373	-.106	.378	-1.366	-.324	-.713	-1.351	-.157	-.593	.123	-1.092	.031	.271	-.125	-1.052	-.398	-.023
210	.042	-.05	.286	.573	.091	.01	.329	.34	.246	-.064	.153	.099	.179	.128	.177	.287	.169	.23	.076	-.293	.111	-.2	.475	.062	-.104	.177	.206	.441	.438	.085	.512	.145	.128	.408	.153	1.301	-.055	.293	.181	.727	.049	.52	-.04	.192	-.011	-.183	.374	.119	.035
211	-1.201	-1.455	-.22	-1.312	-.179	-.576	-1.443	-.986	-.654	-.098	-.483	-.537	.703	-.801	-.59	-.175	-.926	-.357	.211	.525	-1.277	-.327	-1.357	-.392	.014	-1.919	-1.508	-1.242	-.614	.265	-.564	-1.578	-.374	-.952	-.078	-.872	-.283	-.049	-.364	.26	.348	-1.14	-.141	-.223	-.596	-1.009	.294	.193	.62
212	-1.094	-1.114	-.465	-.503	-.254	.42	-.695	-1.186	-.672	-.412	-1.053	-1.412	-1.365	-.765	-.679	1.262	-.715	-1.059	-.842	-.856	-.916	-1.063	-.998	.388	-.679	-.594	-1.784	-1.236	-.507	-.938	-1.466	-.3	-.202	-1.401	-.152	.422	-.674	-.841	-1.374	-.33	-.477	-.298	-.841	-1.173	-.343	-.342	-.938	-1.401	-1.5
213	.279	.291	.968	.625	.49	.375	.818	.305	.715	.499	.38	.529	.36	.711	1.826	.868	.285	.41	1.131	1.027	.706	.685	3.464	.812	.462	.298	2.164	2.221	1.163	1.247	.532	.542	.572	.493	.308	2.553	.384	1.009	.199	.82	.706	3.668	.352	.732	.766	.626	.625	.818	.258
214	.596	.187	.125	.524	.249	.291	.839	-.11	.211	.224	1.108	-.08	.083	-.139	.588	.666	.027	.351	.036	.307	.4	.393	-.064	.235	.274	.144	-.208	-.029	.8	-.284	-.076	-.251	-.022	.381	-.647	.43	.552	.058	.732	.647	-.015	-.188	.335	.195	.305	.013	.457	.219	.125
215	.357	.55	-.618	.298	.21	-.49	-1.283	-.656	-.032	-.377	-.546	-.102	.373	-.802	.167	-.325	1.128	.146	.246	.07	.008	-.848	-1.073	1.084	-.409	-.752	-.056	-1.118	1.149	-.141	.262	-.137	1.795	-.481	-1.084	-.833	-.17	-.711	-.64	-.655	.091	.152	1.849	.711	2.126	-.847	.368	1.364	-.38
216	.169	.683	.725	.486	.387	.309	.308	.295	.469	.358	.305	.466	.665	.515	.768	1.175	.239	.464	.715	-.108	.336	.761	2.028	.879	.501	.539	1.036	1.565	.678	.615	.349	.362	.536	.459	.426	1.643	.319	.73	.25	.656	.466	1.832	.379	.444	.366	-.09	.295	.336	.38
217	.017	.267	-.25	-.141	.281	.134	-.064	.088	-.09	.19	-.163	-.013	.229	.218	.185	.504	-.165	-.269	.398	.197	.068	.172	.637	.418	-.061	-.075	.105	.005	.926	.679	.171	.411	-.009	-.423	.021	.5	-.01	.036	-.805	.527	-.319	.665	-.153	.173	.104	-.072	.156	.126	-.163
218	.042	.509	.1	-.281	.193	.286	.52	.928	.871	.135	.054	.163	-.248	.204	.638	-.004	.986	.176	.3	.662	.71	.51	.673	.497	.159	.45	1.237	.469	.166	.276	.169	.234	.163	.225	.117	.679	.001	-.06	-.186	.146	.503	1.064	.106	.117	.173	-.283	.133	-.064	-.054
219	-1.336	-1.139	-1.567	-1.213	-.553	-.293	-2.165	-1.142	-1.47	-1.131	-1.365	-.259	-1.085	-.486	-1.493	-.609	-1.493	-.32	-1.556	-1.194	-1.504	-1.288	-.336	-1.41	-.214	-.97	-1.278	-.169	-1.128	-.9	-1.234	-1.332	-.926	-.64	-1.186	-1.134	-1.216	-1.202	-1.008	-1.038	-.822	-.599	-.34	-.35	-1.527	-1.391	-1.191	-1.226	-.313
220	-.657	.419	-.653	-.619	-.248	-.347	.175	.187	-.277	-1.231	-.584	-.141	.153	-.284	-.541	.031	-.367	-.218	-.058	-.393	-.401	-.433	.028	-.022	.126	-.556	.41	.803	-2.098	-.441	-.291	.243	.292	.051	.155	-.133	-.479	.105	-1.229	.436	.272	-.322	.249	-.267	-.455	-.922	-.201	-.815	.282
221	.566	.465	.246	.179	.179	.002	.59	.337	.07	.277	.268	.143	.651	.068	-.203	.086	-.156	.112	-.067	.527	.459	.468	.537	.326	.302	.498	.479	.688	.413	.371	.033	.3	-.095	.243	.355	.324	.254	-.051	.034	.429	.091	.543	.067	.18	-.006	.352	.077	.379	.167
222	-.476	-.004	.514	-.436	0	.174	-.4	-.432	-.219	-.752	-.754	-.302	.942	-.817	-.633	.223	-.471	-.408	-1.068	-.083	-.703	-.801	-1.271	-.118	-.206	1.239	-.384	-.766	-.125	-.694	-.732	-.132	-.129	-.14	.121	-.605	-.252	-.709	-.254	-.465	-.32	-1.15	.258	-.286	-.383	-.818	.713	.244	.189
223	-.506	.425	.506	.48	.168	.569	.285	.386	.84	.276	.521	.273	.19	-.266	.725	.7	1.388	-.507	.397	1.236	-.295	.039	.043	1.625	.427	.128	.037	.393	-1.078	.177	.013	.349	.915	-.446	.496	.207	-.085	.163	-.558	.348	.137	.818	.315	.561	.825	.19	-.084	-.213	.19
224	.954	.802	.344	1.301	.872	2.647	1.377	.646	.926	-1.201	1.057	.064	1.357	.493	1.07	.875	2.759	-.548	1.528	-.388	2.557	-1.149	.243	.76	1.634	.258	.266	.407	.353	1.417	1.975	1.749	.936	.758	.74	.596	.082	-.08	-.391	.155	.573	1.031	.7	1.537	.326	.654	.035	1.714	1.744
225	-3.019	-1.612	-1.84	-1.589	-1.649	-1.506	-2.239	-1.316	-1.278	-1.098	-2.785	-2.101	-.739	-4.254	-2.746	-1.729	-.978	-1.025	-2.107	-2.689	-1.867	-2.795	-3.269	-.944	-1.134	-4.336	-4.166	-3.719	-2.142	-1.497	-1.143	-1.561	-1.2	-3.71	-2.787	-4.099	-2.404	-3.23	-3.557	-2.902	-2.039	-2.1	-2.574	-.867	-.781	-1.028	-2.259	-.351	-1.674
226	.749	.693	2.535	-.489	.755	.836	1.848	1.063	1.507	1.712	1.442	.816	.949	4.539	1.978	-.44	1.555	-.068	.917	.348	.421	2.009	4.233	1.583	.666	1.288	.919	1.155	2.375	.989	.414	2.25	.024	.997	1.026	5.17	1.087	2.47	1.244	2.115	1.455	2.636	.375	.515	.69	.892	.887	1.446	.396
227	.125	.216	.147	-.174	-.022	-.051	-.286	.308	.192	-.336	-.101	.404	.068	-.125	.074	.145	.221	.019	.083	.086	-.091	.322	.321	.072	.383	.428	.144	.739	.187	-.008	.147	-.134	.085	-.058	-.202	.486	-.021	-.297	-.245	-.085	-.114	.73	-.008	.356	.108	-.313	.075	.173	.495
228	-.807	-.611	-.667	-.734	-.878	-.763	-.908	-.891	-.655	-1.086	-.977	-1.288	.151	-1.471	-1.45	.633	-.52	-.483	-.862	-.722	-.898	-1.443	-.873	-.626	-.331	-.83	-1.128	-.379	-.097	-.853	-.861	-.884	-.06	-.995	-.429	-.883	-.893	-.898	-1.171	-.588	-.564	-.259	-1.519	-.011	-.056	-.528	-.778	-.537	-1.266
229	-.123	.111	-.494	.749	.936	.465	.974	-.136	.657	1.667	.353	.369	.462	.634	-.471	.264	.697	.791	.788	.613	1.029	1.713	-.113	.287	.833	-.548	-1.382	-1.527	-.173	.561	.247	.087	.448	-.724	1.026	-.211	-.119	.972	.224	.561	.356	-.463	.838	.58	.911	.356	1.259	1.02	.942
230	-.888	-.606	-.846	-1.036	-.06	-.066	-2.884	-.373	-.474	-1.104	-.632	.129	-.241	-.617	-.733	-.836	-.823	-.665	-.868	-.495	-.293	-.527	-.187	-.063	-.131	-.949	-.583	-.919	.373	-.103	-.298	-.272	-1.131	-.605	-.028	-.926	-.861	-.086	-.465	-.163	-.848	-.331	-.166	.004	-.714	-.495	-.69	-.439	-.064
231	.056	1.077	1.513	.486	1.324	1.278	1.728	1.688	2.563	.671	.876	.565	-.117	.914	.402	.108	1.444	1.171	1.37	1.324	1.201	1.45	.584	2.7	.582	.155	.301	.324	.038	.571	1.02	.55	.548	.753	1.721	.923	.784	1.151	.735	1.372	.87	-.1	1.037	1.136	.996	.979	.89	-.55	.488
232	-.367	.102	.003	.254	.012	.159	.362	-.293	.16	-.242	-.322	.117	.517	.095	-.234	-.377	-.172	.441	-.335	-.512	-.103	.423	.472	-.008	-.286	.361	-.681	1.208	.028	-.032	-.03	.208	-.187	.105	.125	.045	-.021	-.08	-.046	.096	-.266	.251	-.285	.132	-.267	-.155	.233	.25	-.244
233	.5	-.086	.094	.387	.22	.164	.365	.115	-.027	.252	-.22	.098	.163	.262	.274	.274	.391	.486	.387	.368	.041	.803	.606	.231	.338	-.256	.11	-.071	.924	-.123	.124	.211	.471	.512	.449	.452	.133	1.053	.328	.521	.889	.425	-.033	.129	.347	1.872	.834	.612	.339
234	.019	.142	-.435	.417	.084	.144	.574	-.293	.064	-.617	.253	-.173	.001	.047	.052	-.04	-.255	.332	-.044	.095	.39	-.958	.678	.101	.055	-.313	.789	.292	.48	.14	.407	.2	-.141	.474	-.503	.181	-.201	.105	-.15	.352	-.001	.669	.733	.278	.173	.547	-.011	-.155	-.085
235	-.182	.052	.203	-.347	.01	1.864	-.179	-.382	1.156	-.293	-.456	-.223	-.455	-.856	-.632	.21	.112	-.507	-.073	-.439	1.529	-.767	-1.13	.605	.088	-.139	-.547	-3.094	1.052	.473	1.405	.494	-.102	-.387	.693	-1.636	.205	-.573	-.198	-.297	1.056	-.858	.913	-.495	.147	.116	-.215	-.224	-.553
236	-.193	.077	-.221	1.912	.436	.331	.01	-.733	-.112	-.398	-.43	.134	.619	-.322	-.919	1.389	.848	.01	.152	-.33	.898	-.974	-.463	.285	.114	-.766	-.731	-.425	.523	.665	-.111	-.173	.15	-.837	.168	.097	-.486	-.04	-.433	-.023	-.151	.026	-.191	-.525	.675	-.364	.232	.743	.039
237	2.427	.102	1.86	1.671	2.309	.983	5.562	.267	2.04	.672	4.848	.899	3.17	1.985	2.092	.672	4.045	.321	.738	1.227	3.503	.5	1.067	.487	2.858	2.378	1.511	1.447	.629	1.396	.511	2.321	4.353	.469	1.769	1.004	1.741	2.982	1.172	1.39	1.039	3.354	3.049	1.67	2.145	3.246	3.52	4.329	3.505
238	-.146	-.279	-.291	-.801	-.38	-.36	-.377	-.304	-.012	-.074	-.093	-.254	.904	-.153	-.352	-.444	-.013	-.479	-.097	-.176	.098	-.113	-.088	-.264	-.275	-.409	-.384	-.406	.004	-.178	-.252	-.463	-.884	-.588	.506	-.279	-.514	-.111	-.359	-.442	-.113	-.459	-.275	-.242	-.801	-.365	.555	-.088	.454
239	.415	-.35	-.104	.207	.68	.468	.953	-.072	.203	.625	-.221	.095	-.509	-.144	-.072	-.108	-.373	.074	.42	.065	-.01	-.598	.671	.258	.197	-.063	-.501	-.122	.614	.335	-.32	.852	.229	-1.032	.329	-.297	-.217	-.468	.047	-.818	.362	.667	.353	.061	.337	.015	-.011	-.288	.029
240	-.499	-.152	-1.166	-.787	-.924	-.469	-.033	-1.21	-.508	-.483	-.811	-.995	.433	.118	-.74	-.378	-.012	-.437	-.733	-.856	-.803	-.65	-.499	-.8	-.099	-1.092	-1.043	-1.531	.505	-.094	-.302	-.724	-.481	-.672	-.013	.209	-.704	-.248	-.537	-.464	-.144	-.89	-.747	.099	.254	.446	-.036	1.354	-.4
241	-2.53	-2.953	-2.425	-3.3	-2.43	-2.282	-1.384	-2.679	-2.379	-2.487	-.535	-2.595	1.11	-.707	-2.392	-2.573	-2.447	-2.729	-2.361	-2.386	-2.623	-2.932	-.876	-2.069	-.684	-2.11	-2.522	-1.988	-2.552	-3.059	-3.628	-2.975	-2.8	-1.357	-2.785	-1.39	-3.248	-1.942	-1.205	-3.077	-.747	-1.226	-1.318	-2.736	-2.504	-3.435	-4.472	-2.661	-1.775
242	.371	.538	.361	-.386	1.456	.441	.252	-.567	.079	.41	.408	.058	1.34	.255	.551	.072	.18	.285	.143	.422	-.316	.163	-.288	.195	-.809	-.23	-.233	-.388	-.375	.257	.837	.679	-.823	.272	.437	-.83	.652	-.096	.375	.753	.231	-.057	.456	.159	-.044	.479	-.395	-.266	.108
243	-.512	-.027	-.384	-1.314	-.095	.111	-.088	-1.438	-.98	-1.765	-2.017	-.775	-1.057	-.794	-1.961	-.235	-1.576	-.19	-1.363	-.887	-1.326	-1.984	-1.617	-.892	-.471	-.863	-1.655	-1.324	-1.47	-1.148	-.935	-1.361	-1.065	-1.143	.263	-1.235	-.783	-1.692	-.942	-.52	-.559	-1.096	-.843	-.856	-1.837	-.828	-1.035	-.906	-1.191
244	.006	.255	.343	-.342	-.154	.229	.235	.138	.816	-.323	.167	-.88	-.321	.174	-.909	-.632	-.202	-.012	-.002	.583	-.661	-.006	.269	.296	-1.412	.029	-.645	-.393	-.305	-.33	-1.21	-.042	-.235	-.149	.126	.326	-.606	.757	-.229	.034	.72	.572	-.36	-.261	-.759	-.053	.227	-.527	-1.416
245	-.212	-.473	-.309	-.428	-.391	-.263	-.297	-.137	-.104	.248	-.157	-.042	.855	-.513	-.442	-.9	-.496	.108	-.475	-.058	-.205	.114	-.84	-.545	-.098	-.534	-.767	-1.181	.347	.279	.095	-.282	.195	-.322	-.207	-1.191	-.03	-.433	-.261	-.384	.351	-.501	-.325	.447	.05	.32	0	1.566	.031
246	-.076	.344	.311	.919	-.246	-.195	-.228	-.175	.342	.302	-.059	-.054	-.138	-.439	-.359	.673	.551	-.048	1.098	1.097	.274	.644	.276	.598	.816	-.623	-1.086	-.986	-.036	.343	1.101	1.029	1.555	-.914	.079	1.281	.13	.718	-.154	.244	.59	.507	-.226	.15	.228	.803	.604	.335	.717
247	-.201	-.002	.326	-.53	-.117	.037	-.239	.117	.579	-1.142	-.225	.719	.79	.297	-.273	-.051	.615	-.574	.35	.099	-.736	-1.669	-1.236	.428	.637	.063	-.293	-.61	.407	-.351	.46	.985	1.22	-.789	.679	-1.01	-.04	-.957	-.606	-.22	-.514	.98	-.163	-.667	.076	-.863	.178	1.548	.388
248	.415	.055	.328	.98	.969	.522	2.007	.891	.656	4.138	.983	.772	-.301	0	.242	.87	1.165	.974	.591	1.304	.524	2.887	.708	.852	.028	-1.015	-.364	-.316	-1.077	.478	.421	1.536	1.21	-.183	1.732	-.283	1.177	1.416	1.288	1.342	.362	.678	.412	1.234	1.377	2.108	1.776	.736	1.377
249	-.735	.029	-.376	-.209	-.002	-.176	-.277	-.405	-.099	.415	-.174	.059	.194	-.164	-.147	.326	.526	-.051	-.483	-.253	.523	.142	.134	-.936	.047	-.561	-.331	-.343	.238	.108	-.437	-.987	-.349	-.074	-.961	-.332	-.348	.061	-.045	-.072	-.721	-.211	-.106	-.054	-.372	-.187	-.399	-.827	.047
250	.636	1.005	1.384	.819	.756	.814	.802	.973	1.552	.763	.868	.984	.563	1.368	1.095	.823	.906	1.133	1.363	1.488	1.009	1.027	2.412	2.057	.612	.834	2.151	1.569	.565	1.032	.893	.76	.764	1.102	1.196	2.058	.893	1.241	.854	1.416	1.091	2.538	.846	.912	1.063	.614	1.124	.579	.43
251	.121	.45	-.355	.246	.153	.485	.318	.04	-.234	.698	.348	.353	.428	.637	.097	.35	.021	.362	-1.15	-.113	.549	.672	-.292	.29	.416	.178	.129	.397	-.278	.675	.063	.208	.079	-.142	.1	-.699	.19	-.324	.445	-.175	.154	-.511	-.037	.378	.166	.076	.798	.007	.282
252	-.333	-.044	-.325	.402	-.03	.01	-.003	.103	-.078	.1	-.1	-.253	.136	.065	-.161	.839	.131	.506	.423	.211	.019	.119	.571	.139	.01	.11	-.043	.74	.442	.355	.091	-.071	.349	-.158	.013	.392	-.033	.241	-.008	.373	-.09	.955	.053	.09	.132	-.213	-.005	.72	.018
253	1.916	1.934	.082	-.515	.721	1.293	-.393	-.15	.923	-.582	-.255	1.581	-.214	.389	2.13	1.589	-.328	-.598	1.074	.477	-.531	-.614	1.514	1.577	-.253	2.411	2.26	2.318	-.022	.18	.146	.712	.561	1.09	2.103	1.338	1.443	-.117	.173	1.528	.685	1.746	.509	.517	-.231	1.49	-.517	-.921	-.443
254	1.065	.622	-.279	.957	.023	.166	-.096	.305	.15	.546	-.027	.841	.379	-.102	.361	-.616	.742	.47	.38	.916	.664	.458	-.701	.283	1.347	.538	1.069	-.589	.85	.489	-.075	.343	-.089	.406	.509	-1.035	.874	.143	.433	.325	-.291	-.781	.503	.169	-.129	.758	.777	.522	1.484
255	-1.361	-1.808	-.763	-.679	-.876	-.938	.065	-.994	-.486	-1.291	.688	-.877	-1.511	1.066	-.557	-2.712	-.81	-1.365	-1.547	-1.379	-1.581	-1.55	.782	-1.809	-1.673	.885	-.234	-2.121	-.601	-.959	-2.108	-.86	-2.483	.249	-1.796	.316	-2.016	-1.011	-.114	-1.851	-1.034	-.268	-1.424	-1.974	-2.311	-2.53	-1.833	-2.276	-1.858
256	-1.45	-.95	-.828	-.176	-.228	-.345	-.1	-.982	-1.59	-.37	-1.092	-.282	-.636	-1.046	-.536	-.933	-.927	.176	-.351	-1.011	.148	.646	-.96	-1.042	-.264	-1.934	-1.71	-1.53	-1.382	-.149	-.398	-1.519	-.429	-1.471	-.724	-.805	-.923	-.708	-.579	-.969	-1.277	-1.796	.178	.457	.195	.237	-.117	-.251	-.209
257	.017	-.398	.78	.099	1.085	.2	-.338	.091	.401	-.045	.194	.357	.718	2.466	.366	.069	.395	-.132	-.001	-.215	.084	-.1	1.13	-.583	-.259	.714	.043	.394	.373	.808	.187	.745	-.014	-.061	.899	2.527	.005	-.371	.432	.013	.188	.017	.664	.021	-.006	-.079	.178	-.027	-.105
258	-.076	-.494	-.063	.194	.399	-.095	.03	.446	-.449	.049	-.203	-.242	1.111		-.765	-.216	.735	.131	.115	-.28	.275	.19	-.44	-.431	.479	-.455	-.125	-.948	-.01	.23	.335	-.651	-.555	.149	-.205	-.723	.03	.054	-.072	-.828	-.323	-.414	-.088	.349	.541	-.643	.406	.371	.999
259	-.634	-.202	-.369	-.029	.495	.549	-.63	-.061	-.134	-.064	-.577	.334	-.373	2.954	.379	1.152	-.254	.43	.128	-.321	.012	.171	-.218	.131	.18	-.194	-.233	.341	-.214	-.289	.251	.003	.229	-.378	-.563	-.716	.209	-.863	-.882	.124	-.389	.015	.343	.372	.206	-.369	-.83	-.45	.277
260	.119	.273	.081	.289	.445	.558	.238	.085	.033	.258	-.021	.451	.316	.565	.194	-.124	.266	.586	.314	.208	.089	.316	.973	.312	.249	.259	.306	.121	.368	.349	.269	.243	.177	.015	.24	.634	.19	.15	.05	.066	.204	.801	.116	.454	.174	.346	.545	.29	.191
261	.08	.446	.224	-.597	.046	.162	-.442	.261	-.153	-.063	-.053	.119	.917	-.255	-.062	.859	-.175	.043	-.158	-.124	.397	-.178	.277	.126	-.013	-.009	-.011	.99	-.5	.27	.275	-.687	-.172	-.028	-.371	-.028	-.027	-.161	-.182	.022	-.208	.334	.206	-.119	-.188	-.132	-.185	-.064	.104
262	-.059	-.175	-.335	.561	-.539	.453	-.24	.056	.386	-.77	-.016	.088	-1.28	-1.15	-.286	-.077	-.001	.503	-.017	-.154	.533	-.178	.689	.319	.179	-1.097	.305	-.618	-.121	.425	-.373	-.549	-.467	.142	0	-.297	.67	-.292	-.262	-.296	-1.006	-.007	.743	1.056	.035	-.804	.093	-1.831	-.357
263	.292	.669	1.069	-.611	.323	.383	.274	1.121	.631	-.354	.312	1.063	-.47	-.068	-1.056	-.592	.423	.411	1.017	.42	.184	-.524	-.339	.038	.192	.426	.146	-.416	1.443	-.688	-.043	.705	.655	1.213	-.282	.45	.611	.265	.302	.635	-1.051	.067	.209	-.898	-.96	-.613	-.218	.067	-.061
264	.379	.357	.008	-.067	.752	.199	-.011	.488	.537	.256	.791	.767	-.621	1.001	.235	-.738	.421	.286	.119	1.011	-.067	1.304	1.008	-.285	-.474	.798	.303	-.205	1.506	.664	.171	-.064	-.337	.238	.886	1.038	.671	.819	1.293	.182	.746	.187	.194	.462	-.361	.544	.513	-.52	.139
265	1.044	.911	.477	-.492	1.541	.675	.464	1.233	.977	-.376	.011	.192	-.458	-.351	-.189	-.57	.163	.964	.536	.173	-.503	-.118	-.718	.097	-.389	.887	-.036	-.998	.677	-.267	-.25	.625	-.745	-.46	.32	-.81	.412	-.745	-.054	.407	.325	-.755	.168	.019	-.906	.73	-.673	-.45	-.142
266	.126	.304	-.266	-.084	.541	.639	.531	.246	.34	-.132	.239	.059	-1.119	1.175	-.355	-.503	.308	.583		-.186	.268	.149	-.755	.447	.179	.135	-.901	-1.645	.292	.167	.032	.319	-.184	-.04	.59	-.987	-.097	-.143	.011	-.293	-.095	-.906	.022	.197	.149	-.073	-.302	-.849	-.12
267	.645	1.239	1.509	1.142	1.17	1.13	1.736	1.54	2.665	1.287	1.615	.577	.161	0	.859	.217	1.77	1.326	2.212	1.499	1.382	1.713	.999	2.816	1.057	.451	.381	.521	.307	.952	1.369	.594	.951	1.168	1.76	1.035	1.184	1.938	1.161	1.446	1.122	.31	1.358	1.549	1.756	1.552	1.026	-.765	.724
268	1.454	2.098	1.861	-.63	1.787	1.49	1.534	2.198	1.51	1.054	1.393	.408	-1.015	1.45	.802	1.089	.696	1.19	.653	1.882	.671	.92	1.528	1.787	.652	1.015	1.306	1.532	1.451	-.45	.545	.968	-.293	2.098	1.03	1.662	1.593	1.063	1.611	1.564	.903	1.097	.997	.643	-.509	1.156	.822	-.144	.619
269	.44	.553	.934	-.08	.8	.841	.529	.39	.888	-.181	.412	-.084	.155	-1.22	-.289	-1.422	.345	.745	.118	1.142	-.616	.145	-.774	.899	.319	1.095	.408	-.783	1.385	-.352	.317	.504	.284	.468	.821	-.8	.602	-.003	.261	.599	.206	.205	.382	.168	.238	.854	-.101	.141	-.504
270	-.232	-.349	-.248	.836	.307	.061	.297	-.247	-.296	-.219	-.086	.42	-.103	-.277	-.043	.247	.343	.595	.329	.575	-.054	.619	.243	.18	.116	-.408	-.23	-.102	-.426	.001	-.126	-.264	-.529	.119	.773	.203	.128	.708	.842	.058	.177	.26	-.254	-.138	.071	.019	.259	-.206	.14
271	-.159	-.489	-.757	-.554	-.388	-.466	-.112	-.281	-.395	-.559	-.062	-.937	.066	-.946	-1.173	-2.06	-.459	.178	-.688	-.6	-.528	-.811	-.867	-.935	-.361	-.205	-.587	-.865	-.779	-.893	-1.381	-.574	-1.26	-.3	-.567	-1.524	-.541	-.565	-.789	-.675	-.889	-.607	-.933	-.823	.031	-.429	-1.243	-.386	-.833
272	-.253	-.589	-.187	.803	.747	.485	.111	.632	-.537	-.423	.563	1.059	.261	-.239	.583	-.441	.786	.871	.51	.554	-.272	1.916	.014	.126	.879	-.855	.323	.778	.561	-.797	.631	1.508	-.709	.068	-1.12	.438	.507	.95	.46	-.479	.036	.183	.317	.595	.735	.178	.709	.728	1.16
273	-.49	-.355	-1.066	.798	-1.021	-.238	-.741	-1.027	-1.154	-.85	-.933	-1.319	-.008	-1.238	-1.031	-1.014	.276	-.162	-.585	-1.102	-.054	-.593	-1.648	-.163	.293	-.782	-1.23	-3.045	1.052	-.036	-.348	-.771	.677	-.857	-.829	-1.568	-.238	-1.513	-.723	-1.147	-1.335	-1.732	.193	-.615	.322	-.369	-.84	-.14	.472
274	.483	.228	.743	.169	1.411	1.284	1.497	1.728	-.225	1.615	.925	.918	.545	.438	1.074	-.505	.659	.944	.996	.244	.684	1.268	-.038	1.005	.417	.674	.489	-.651	.977	.43	.656	.916	.185	1.111	.822	-.712	.087	.766	1.108	.588	1.846	.354	1.09	1.054	-.01	.163	.846	-.015	1.019
275	.224	.671	.475	-.117	.656	.68	.504	.163	.415	.224	.056	.977	.352	.325	.481	-.006	.491	.851	.675	.465	.033	.017	.159	.663	.132	.247	.367	-.298	-.756	.316	.274	-.005	-.23	.281	.611	-.49	.464	-.082	.079	.479	.575	.189	.467	.237	.114	.141	.875	.798	.505
276	-.504	-.536	-.982	-.03	-.026	-.026	-.552	-.852	-.952	-.967	-.745	-.643	-.06	-.904	-.889	-1.389	.283	-.79	-1.085	-.13	-.172	-.609	-1.409	-.914	-.137	-.845	-1.412	-2.072	-.584	-.16	-.352	-.756	.129	-.908	-.26	-1.138	-.314	-1.271	-.656	-1.094	-.472	-1.54	-.722	.326	-.431	.488	-.211	.544	.18
277	.884	.722	.896	.584	1.261	.884	1.611	.505	.543	.445	1.152	1.195	1.237	1.151	.704	1.12	.863	1.078	1.38	-.424	.829	.465	1.117	.997	.818	1.362	.811	1.522	1.547	.929	.915	.958	1.31	1.058	1.004	1.65	.831	1.141	1.16	1.212	.914	1.419	.812	1.017	1.587	.596	.778	1.169	.514
278	-5.374	-4.231	-4.121	-4.528	-1.853	.127	.747	-4.468	-5.05	-5.799	-5.075	.045	.126	-.341	.271	-1.818	-4.675	.394	-4.086	-4.636	-4.401	-5.197	-4.013	-4.534	.309	-.489	.091	-.091	-2.233	-1.908	.179	-2.694	-1.765	.016	.024	-4.547	-.081	-5.226	.395	-2.909	-2.125	-4.026	.174	-.082	-4.029	-7.742	-2.468	-4.854	.176
279	-.179	.469	.287	.272	.189	.481	.417	.054	-.086	-.018	.528	.38	.395	.145	.086	.06	-.076	.48	.087	-.477	.263	-.376	.368	.287	.364	-.305	.221	.227	.293	.219	.04	-.26	.767	.165	-.15	-.099	.282	-.849	.522	.068	.059	.448	.362	.29	-.183	.009	.049	-.333	.336
280	-.409	-.27	-.147	.085	.35	-.241	1.001	-.315	-.586	.925	.459	.441	.943	.928	.318	-1.338	-.023	.334	.324	-.182	.532	1.083	.021	-.523	-.262	-.286	-.693	-.843	-.248	.476	-.114	-.176	-.056	-.022	.027	.049	-.467	.723	.9	-.219	-.397	-.538	.371	.312	.335	-.076	.323	-.393	-.002
281	-.734	-.377	-1.899	-.559	-.606	-.908	-1.247	-1.002	-1.344	-1.441	-2.327	-1.169	-.854	-2.699	-1.776	-2.088	-1.306	-.793	-1.402	-1.826	-1.496	-1.702	-1.535	-1.834	-.603	-2.228	-2.583	-2.818	-1.068	-1.51	-1.092	-.313	-.692	-1.598	.357	-2.458	-2.036	-3.086	-2.133	-2.115	-1.547	-2.256	-1.426	-.289	-1.065	1.387	-1.237	-.743	-1.187
282	-.179	.007	-.114	-.442	.582	-.602	1.261	.234	.324	-.561	.059	.253	-.301	-.554	.394	.727	-.38	.862	-.007	.689	.098	.345	1.011	-.454	.257	.076	-.162	-.2	.196	-.158	-.667	.229	-1.044	-.076	-.344	-.418	-.324	-.086	.665	.187	-.285	-.163	.303	.591	.024	.255	-.195	-.916	.453
283	.518	.79	.556	.016	.562	.127	.826	.649	.88	.499	.688	1.125	.388	1.195	.977	.818	.893	.908	1.462	1.447	.472	.927	1.146	.811	.981	.325	.865	.351	.474	.658	1.347	1.449	1.471	.786	.73	1.488	.686	1.038	.633	.488	.958	1.063	.793	.632	.559	.975	1.039	.778	.962
284	-1.016	-1.136	-.848	2.007	1.566	-.426	.657	-.53	.337	.006	.64	.428	.703	.416	.548	.434	-1.182	.915	.45	-.442	1.023	.984	-.773	-.924	.156	-1.972	-.915	-.374	-.311	1.582	.752	-.581	.534	-.579	.71	-1.816	-.168	-.152	1.242	1.085	-1.82	.34	1.624	1.484	.665	-.282	.3	-.394	1.418
285	1.411	1.869	2.124	1.634	1.164	1.326	1.61	1.475	2.746	1.878	2.723	1.405	2.684	3.861	2.273	1.335	2.749	.237	1.923	1.932	1.461	2.325	4.121	2.536	.922	1.858	2.699	4.021	1.27	2.867	.916	1.704	.071	1.752	1.102	4.242	1.211	2.876	2.481	2.329	1.779	3.212	1.693	.469	1.85	1.055	1.822	1.356	.993
286	.072	.312	-.173	.896	.56	.967	.371	-.097	-.166	.104	-.291	.03	-.083	-.084	-.382	.161	.359	.224	.101	-.24	.446	-.202	-.109	.081	.505	-.002	-.527	-.693	-.018	-.04	.387	.341	.976	-.268	.315	.025	.067	-.236	-.026	.067	-.059	-.051	-.097	.022	.23	.172	-.525	.709	1.496
287	.503	.927	-.614	-.387	.67	.651	.442	-.34	-.321	-.132	-.643	.049	.264	-.733	-.992	-.684	.201	.434	-.304	-.109	.197	-.22	-.664	-.151	.874	-.388	-.467	-.779	.815	.009	-.154	.124	-.168	-.496	.636	-.224	.483	-.382	.022	.004	-.376	-.802	-.051	-.002	.511	.869	.317	.583	.615
288	.121	-.172	-.257	-.102	-.124	.733	.181	-.225	.144	-.091	-.414	-.127	.115	-.262	-.459	.353	-.241	.342	-.151	.209	-.156	-.266	-.194	-.182	-.045	-.184	-.278	.105	-.222	-.139	.287	-.361	.248	.104	-.235	-.265	-.166	.076	-.391	-.402	.955	-.084	.1	.032	.054	.281	-.31	-.104	.061
289	-.479	.306	-.346	-.19	.867	-.033	.648	.145	.191	-.55	.135	.477	-.004	.074	-.053	-.42	-.251	-.007	-.497	.13	.298	-.527	.116	-1.654	.382	.722	.418	-.281	-.974	-.529	.347	.716	-.669	-.134	.611	-.629	.119	.127	-.15	-1.431	-.17	-.509	.63	.61	.462	.013	-.553	-1.706	.513
290	.597	1.385	.42	1.018	.821	.742	.387	.781	1.381	.48	.567	.523	.808	.209	.024	-.269	.956	.763	.065	.953	.82	.162	-.158	.869	.271	.734	.045	.301	.013	.256	.078	1.076	.127	.567	.341	-.017	.542	.19	.304	.659	.186	.235	.829	.482	.972	.659	-.21	-.216	.057
291	.496	.684	.227	-.003	.858	.724	.673	.425	.641	.236	.777	.391	.659	.629	.605	.458	.468	.873	.869	.473	.426	.455	1.186	1.235	.353	1.097	.518	1.07	.573	.501	.566	.701	.338	.56	.659	.988	.495	.35	.577	.711	.294	1.199	.451	.245	.564	.247	.253	.493	.228
292	.072	.03	-.281	.167	.399	.191	.412	.181	.007	-.099	-.134	.508	.149	.175	.425	.465	-.057	.629	.171	-.306	.242	.409	.146	.315	.565	-.009	.063	.764	-.63	-.045	.747	-.473	-.012	.37	-.151	-.4	.304	-.179	.037	-.265	-.464	-.394	.456	.917	.198	-.091	-.488	-.405	.609
293	.469	.85	1.083	.837	.899	.892	.619	.412	.978	1.342	.613	.969	.922	1.064	.914	1.268	.854	.948	1.502	1.4	.918	.852	1.607	1.608	.801	.708	1.08	1.489	.148	.973	.82	.775	.803	.596	.931	1.407	.63	1.28	.799	1.466	.808	1.643	.92	.828	.859	.781	1.292	.878	.96
294	1.051	1.765	2.84	.76	3.609	2.315	1.258	1.705	2.219	1.157	1.256	1.945	-.503	4.573	2.158	.217	.009	3.04	.862	2.051	.525	.495	4.08	2.144	1.056	3.918	1.056	2.911	2.457	-1.056	2.066	2.503	-.764	2.238	1.751	5.199	1.638	1.503	1.946	2.15	.533	2.046	3.336	2.523	-.162	.745	.941	2.512	1.075
295	.363	.175	-.024	.323	.527	.449	.715	.315	.369	1.201	.007	.355	.494	.571	.309	.899	.011	.876	.532	.338	1.05	.421	1.128	.106	.356	.505	.451	1.321	.406	.122	.612	.296	.608	.183	.239	1.253	.387	.363	.645	.461	.122	.663	.377	1.082	.718	.128	.392	.171	.341
296	-.146	.404	-.167	-.227	.09	.335	-.003	.003	.071	.139	-.162	.427	.157	.295	-.016	-.438	-.039	.516	-.078	.08	-.017	.065	.305	-.076	.149	-.063	-.272	.478	-.331	.163	.32	.066	-.443	-.197	.124	.279	.135	.154	.402	.075	-.195	-.089	.335	-.089	-.093	-.225	.056	-.062	.24
297	.702	.808	.465	-.58	.61	1.04	.223	.819	.401	-.366	.261	-.14	.001	-.543	-.292	-1.296	-.129	.531	-.03	.157	.348	-.197	-.256	.137	-.06	.854	.622	.641	.348	.158	.133	.264	-.236	.33	-.364	-.322	.459	-.295	.323	.329	.224	-.048	1.025	-.41	-.283	-.089	.109	-.504	.441
298	-2.362	-2.638	-2.193	-1.248	-1.806	-.76	-1.139	-2.712	-1.754	-1.159	-.632	-1.779	-1.29	-.071	-1.047	2.394	-1.214	-1.585	-2.161	-1.315	-1.913	-.53	.019	-1.511	-1.064	-1.694	-1.659	-1.399	-1.032	-1.271	-1.923	-1.661	-2.361	-.789	-1.01	.338	-1.311	.531	-.111	-1.882	2.175	-1.764	-1.452	-2.169	1.309	-2.802	-1.29	-1.922	-.26
299	.338	-.034	.103	-.163	1.054	1.034	.565	-.408	-.522	.647	.321	-.076	-.739	.369	.054	.34	-.232	.321	.241	.525	-.521	.481	-.044	.229	.171	.478	-.79	-.906	-.064	-.517	.142	1.177	.144	-.07	1.011	.371	.073	.632	.227	.75	.16	-.235	.057	-.38	-.128	.275	.671	.222	-.017
300	2.481	2.757	.623	-.422	1.272	1.858	-.248	.559	1.47	.353	.083	1.898	-1.147	.184	-1.019	-.316	-.306	.677	.942	2.162	.66	-.384	.477	1.226	-.069	3.565	.771	1.852	2.079	.334	.711	.068	-1.234	.594	.566	-.016	3.161	.172	1.147	1.75	.676	.166	.333	-.185	.314	.931	1.478	-.288	-.301
301	-.069	.252	.094	.017	.003	.443	0	-.445	.079	-.49	-.195	-.545	.711	.57	-.339	.116	.363	-.577	-.482	.212	-.026	-.502	.059	-.22	-.46	-1.334	-1.227	-1.327	-.118	-1.22	-.141	-.815	-.538	-1.02	.403	-.529	-1.602	.328	-.588	-.061	-.031	-.886	.269	-.812	-.553	-.465	-.486	-.36	-.023
302	.402	1.08	1.499	.736	1.615	1.43	1.699	1.506	2.435	.856	1.151	.945	.3	1.235	.815	.271	1.04	1.499	1.647	1.567	1.506	1.338	1.567	2.686	.634	.409	.97	1.043	-.024	.726	1.298	.577	.888	1.016	1.861	1.264	.954	1.285	.878	1.3	1.025	.995	1.264	1.505	1.356	1.32	.955	-.206	.629
303	-1.752	-.021	-.554	-.129	.159	-.987	-.153	-.948	-.009	2.282	.152	.094	.347	1.346	.832	-.106	-1.343	.598	.779	.299	-.09	.719	1.029	-1.284	-1.144	.651	.619	.007	-.594	.094	2.593	-.37	-.262	-.255	.948	-.262	-.235	.834	.684	-.038	-.417	.651	.186	.589	-.3	.283	.288	-1.001	-.472
304	.902	.641	.29	1.359	1.136	2.97	1.649	.633	.992	-1.228	1.075	.24	1.488	.597	1.142	.761	2.266	-.399	1.54	-.412	2.436	-1.222	.294	.578	1.87	.267	.502	.598	-.018	1.31	2.022	1.626	.887	.91	.992	.431	.11	-.155	-.129	-.106	.394	.809	.982	1.628	.291	.828	-.117	1.537	2.054
305	1.022	1.685	1.103	-1.708	.221	.774	-.069	.553	.565	-.319	-.411	.943	-1.403	.358	-.32	-.568	-1.328	.449	-.434	-.298	-1.222	-1.294	.487	.197	-1.311	-.668	.164	-.308	.698	-2.136	-.825	-.038	-.804	.835	.002	.12	.662	-.59	.745	.471	.83	-.932	.621	-.087	-1.148	1.141	-1.132	-2.004	-.356
306	1.06	1.466	.021	1.604	.855	1.039	1.057	.949	1.25	.418	.413	.982	1.521	.526	-.146	2.53	.879	1.168	.175	.527	1.074	-.824	.132	1.278	1.017	1.03	.644	.35	1.72	1	.471	1.447	.131	.375	1.53	.241	.597	.349	.783	1.073	.773	-.05	.6	.345	1.224	.826	.457	1.455	-.082
307	-.987	-.495	-.928	-.811	.078	.012	-.04	-.771	-.738	-.132	-.71	-.042	.022	-.226	-.49	-1.127	-.4	.175	-.503	-.95	-.551	-.022	-.647	-.379	-.114	-.241	-.944	-.97	-1.029	-.508	-.216	-.888	-.217	-.329	-.196	-.549	.031	-.092	.38	-1.134	-.226	-1.202	-.267	-.687	-.169	-.625	-.072	-.096	-.081
308	3.542	3.003	2.406	-.146	2.807	2.823	1.692	2.028	1.858	.39	1.967	1.544	.008	.606	1.841	2.833	1.326	1.311	.366	2.093	1.1	-.727	-.183	1.878	.394	3.183	3.397	2.294	2.486	.641	2.005	2.167	1.978	3.051	2.835	.726	3.206	.406	2.374	2.306	1.083	1.55	2.061	2.22	.289	1.708	.723	2.171	2.181
309	-.391	-.263	-.56	-.763	.435	-1.011	-.39	-.313	-.202	-.292	-.407	-.136	-.695	-1.628	-.894	.215	-.38	-.382	-.198	-.632	-.418	-1.268	-.615	-.091	-.045	-.313	-.055	-.001	-.265	-.456	-.063	-.09	-.79	-.702	-.456	-1.4	-.681	-.316	-2.086	.46	-.413	-2.032	-.626	-.416	-.631	-.643	-.836	-1.272	.113
310	-1.92	-.171	-.993	-1.208	-.869	-.036	.395	-.424	-.253	-.21	-.042	-1.72	-.445	.644	-.229	.771	.095	-.713	-.941	-.361	-.893	-.604	-.522	-1.177	.065	-2.1	.209	-.198	.075	-.334	.02	-.25	-.24	-.476	.213	-.377	-.217	-.267	.01	-.069	-.431	.204	-.208	-.732	-1.339	-.68	-.347	-1.912	-.091
311	-1.791	.094	-.62	-.643	.048	-.437	-1.981	-.106	-.449	-.108	.365	.375	-.864		-.251	-.249	-1.218	.993	-.072	-.21	-.296	-.787	-.069	.38	-.03	-.696	.418	-.08	-.223	.33	.248	.283	-.732	-.926	-.57	-.678	-.324	-.065	-.273	-.157	-.037	-.566	-.084	.201	.035	-.941	-1.617	-.398	-.26
312	1.318	.742	.068	1.891	.495	.73	1.175	1.043	1.68	2.911	.719	1.191	.76	1.013	.588	1.332	1.376	1.338	.718	.487	1.9	1.546	1.141	1.241	1.281	1.242	.284	.688	1.557	.843	2.365	.729	1.71	.837	.703	.955	1.472	1.433	-.186	.761	1.304	.555	.429	2.021	1.851	1.272	.965	1.534	2.074
313	-.788	-.74	-.616	.296	-.81	-.74	-1.018	-.972	-1.087	-.5	-.698	.465	-.39	-.461	-.416	-.206	-1.007	-.585	-.511	-.431	-.65	-.621	-.03	-.691	-.249	-2.23	-1.023	-.663	-1.229	-.343	-.41	-1.292	-.923	-.699	-1.455	.127	-.752	-.448	-1.064	-.559	-1.158	-.651	-.748	-.73	-.962	-.656	-.689	-.768	-.868
314	.176	-.65	-.194	-.965	-.68	-.833	.247	-1.058	-.591	-.119	.287	-.856	.536	-.649	-.835	-1.16	-.165	-.165	-.33	-.626	-.673	.184	-.802	-.38	-.283	-.882	-.871	-2.064	.41	-.208	.129	-.145	.605	-.589	-.464	-.545	-.16	-.288	-.4	-.727	.447	-.423	-.318	-.275	-.209	.91	-.092	.184	1.619
315	-2.038	-2.89	-2.128	-1.214	-.545	-.875	-2.996	-1.946	-2.023	-2.759	-1.787	-.308	.116	-1.865	-1.036	.387	-1.709	-.505	-.951	-2.153	-1.328	-.28	-2.477	-.588	-.576	-1.203	-2.539	-3.329	-1.383	-1.423	-.913	.569	-.069	-1.429	1.066	-2.177	-1.752	-1.057	-1.325	-1.372	-1.753	-2.256	-.499	-.615	-.59	-1.892	-1.164	-.476	-1.097
316	.482	.437	-.083	-.398	.202	.243	.814	.669	.659	.078	.435	-.088	-.39	-.02	-.052	1.118	.277	.675	.355	.841	.276	.725	-.339	.399	.64	.174	-.666	-1.502	.622	-.074	.205	.497	.402	.155	.308	-.036	.249	.091	.272	-.166	.86	.153	-.066	.233	.214	.975	.4	-.178	.409
317	.257	.339	.312	.016	.154	.071	.365	.385	.277	.624	-.26	.076	.241	-.104	-.111	.274	-.008	.249	.339	.022	-.22	-.404	1.418	.431	.144	.152	.519	.872	.692	.484	.017	.273	.192	.186	-.158	.871	.05	.3	-.398	-.136	.412	.704	.079	.321	.012	-.105	.106	.041	.163
318	.084	.779	.099	.523	.33	-.418	.037	.572	.164	.02	-.032	.575	.432	.096	-.214	.046	.011	.322	.385	-.43	-.03	-.424	-.101	.264	.252	.158	.113	-.404		-.234	.321	.118	-.12	-.028	.166	.275	.123	-.304	-.18	-.026	-.194	-.35	.069	.218	.455	.06	.068	.405	.144
319	.099	.62	.079	.212	.439	.213	.266	.161	.245	.764	.043	.199	.003	.249	.365	.534	.221	.767	.986	.134	.962	.46	.89	.593	.391	.298	-.114	.854	.509	.362	.352	.416	.845	.104	.281	.416	.05	.386	-.056	.096	.208	.764	.207	1.136	.533	.361	.159	-.075	.213
320	.001	2.409	1.059	.411	.966	.713	.615	-.056	.287	2.053	-.377	.42	.012	-.045	.004	.36	.43	.693	.485	-.105	.353	1.373	.059	.786	-.031	-.38	-.629	.249	-.123	.096	.299	.98	.252	-.304	1.038	-.271	-.115	.269	.096	.649	.296	.943	.576	.522	.396	1.193	.631	.23	.238
321	-.528	-.128	-.975	-.466	.4	-.786	-.126	-.833	-1.003	.831	-.48	-.873	-.265	-1.76	-.993	-1.317	.548	-.59	-.479	-.824	-.748	.452	-2.136	-.909	-.62	-.949	-1.975	-2.933	-.43	-.732	-.079	-.297	.271	-.722	-.132	-1.584	-.975	-.858	-.801	-.577	-1.012	-.84	-.798	.128	-.271	-.486	-.171	-.381	.082
322	.596	1.337	1.696	.736	.948	1.355	.795	1.179	1.801	.639	1.081	1.458	1.31	2.203	2.295	.359	1.007	.862	2.029	1.843	.681	.814	4.063	2.37	.861	1.642	3.539	2.73	1.459	1.904	.865	.907	.825	1.748	.834	3.429	.951	1.282	.727	1.576	1.381	4.241	1.014	.853	.807	-.003	1.096	.953	.339
323	.358	.865	.794	.385	.393	.451	.297	.658	.758	.525	.425	.603	.485	.724	.478	.733	.592	.63	1.157	1.182	.832	1.205	1.791	1.122	.158	.496	1.201	1.259	.412	.888	.46	.759	.374	.644	.342	1.417	.471	1.208	.945	.927	.839	1.642	.489	.435	.563	.174	1.121	.456	.087
324	-3.143	-2.561	-3.013	-3.023	-2.535	-2.085	-3.394	-2.852	-3.252	-3.154	-2.912	-2.139	-3.59	-3.222	-3.698	-2.374	-3.081	-2.549	-2.147	-2.477	-3.153	-2.987	-1.918	-2.752	-1.853	-3.351	-3.544	-3.107	-2.915	-2.864	-2.364	-3.466	-2.883	-2.807	-3.146	-2.948	-3.507	-2.622	-4.008	-2.993	-2.95	-2.076	-1.94	-1.871	-2.919	-3.32	-3.66	-3.171	-1.919
325	-.531	-.43	-.375	-.121	-.29	-.097	-.108	-.442	-.46	.111	-.146	-.052	-.612	-.036	-.916	.005	-.408	-.19	-.07	-.238	-.231	-.17	.063	-.495	.071	-.187	-1.025	-.333	-.409	.042	-.197	-.502	-.279	-.545	-.755	-.955	-.486	-.05	-.371	-.807	-.159	-.254	-.038	.025	-.152	-.712	.277	-.129	-.293
326	2.273	2.428	2.195	1.274	2.159	2.168	1.832	.947	2.454	.892	1.773	1.407	1.322	1.677	1.413	-.031	1.434	2.307	2.744	1.992	1.97	1.586	1.345	3.116	.602	2.964	2.047	.005	3.464	1.426	1.812	2.117	1.606	1.918	2.292	1.147	2.197	1.809	2.336	2.481	1.47	1.736	1.673	1.413	1.308	1.456	1.064	1.227	.126
327	-1.03	-.914	-1.471	-1.06	-.352	-.305	-.311	-1.052	-.92	-1.224	-.813	-.238	-.734	-.582	-1.389	-1.077	-.398	-.406	-.802	-1.352	-.59	-1.005	-1.46	-.682	-.06	-.705	-1.42	-1.174	-1.174	-.222	-.769	-1.212	-.99	-.673	-1.271	-1.881	-1.196	-1.478	-.642	-1.714	-.83	-1.224	-.697	-.663	-.232	-.959	-.195	.09	-.438
328	.905	1.117	.274	.103	.116	.13	.558	.287	-.009	.277	.534	.261	1.82	-.003	.193	-.181	-.501	.142	-.582	-.466	-.351	.217	-.201	.345	.51	-.056	-.079	-.49	-.107	.009	.684	1.517	.839	-.23	.686	-.9	-.097	-.846	-.378	.377	1.185	.363	.116	.019	.613	-.743	-.053	2.262	.095
329	-.595	-.26	-1.082	-.097	-.611	-1.407	-.176	-.267	-.178	-.779	-.247	-.33	-.856	-1.248	-.737	2.725	-.482	-.024	-.498	-.346	-.132	-.587	-.514	-.245	-.23	-.84	-.809	.108	-.536	.16	-.658	-.742	-.487	-.492	-1.308	-.212	-.609	.793	-1.061	-.315	-.275	-.039	-.798	-.446	-.119	-.617	-.627	-.157	-.874
330	-.408	.127	-.686	-.73	-.649	-.546	-.425	-.257	-.697	1.138	-.011	-.397	.123	.7	.1	-.69	-.178	-.363	.063	.762	-.066	.456	.984	-.515	-.244	-.555	-.63	.943	-.013	-.548	-.113	-.393	-.343	.216	-.411	.652	-.463	.942	0	.151	.22	-.328	-.414	-.587	-1.295	-.12	.224	.053	.094
331	.133	.229	.336	.492	.274	.291	.047	-.296	-.157	.132	-.067	.132	.225	.015	.157	.457	-.085	.224	.603	.293	.427	.063	.653	.571	-.123	-.054	-.004	-.097	-.204	.159	.169	.607	-.142	-.005	.089	.5	-.117	.297	-.043	.427	.467	.469	.23	-.187	.125	.266	-.018	.196	.161
332	-.136	-.195	.323	.269	-.357	-.291	.341	-.541	.294	.589	.599	.117	.075	1.553	.246	.138	.509	-.887	.351	.314	-.978	1.007	1.663	.218	-.743	-.331	.108	1.014	-.656	.385	-.777	-.341	.053	-.189	-.105	2.013	-.123	1.077	.457	.53	.289	.539	1.054	-.764	-.388	-.239	.243	.92	-.381
333	-1.559	-1.07	-2.169	-.921	-.838	-.552	-1.27	-1.208	-1.501	.238	-1.879	-1.074	-1.921	-2.198	-1.93	-2.292	-.914	-.857	-1.442	-2.53	-1.912	-1.76	-2.838	-1.152	-1.082	-1.414	-2.333	-3.263	-1.321	-1.995	-.659	-1.049	-.127	-1.703	-1.066	-1.739	-1.574	-2.299	-1.938	-1.832	-1.114	-1.983	-1.086	-.894	-1.937	-.319	-2.297	-.945	-.62
334	-.354	.135	-.34	-.43	.005	.099	-.888	-.458	-.364	-.168	-.275	-.015	-.348	.069	-.41	.317	.265	-.161	-.617	-.597	-.487	-.52	.619	-.517	.376	-.214	-.585	.453	-.218	-.196	-.028	-.749	-.356	-.093	-1.057	.192	-.025	-.261	-.307	-.433	-.211	.586	-.206	-.084	-.565	-.513	-.314	-.42	.07
335	.109	.292	.028	.186	.191	.055	-.183	.083	-.198	.293	-.203	-.247	-.14	-.387	-.306	.524	.048	.311	.286	-.192	-.157	.052	.579	.551	.069	-.046	.287	-.092	.599	-.235	.15	-.158	-.074	-.335	.207	-.12	.176	.106	.095	.443	.074	.386	-.049	-.105	.265	-.573	-.279	-.025	-.135
336	-.038	-.074	-.44	-.43	-.059	-.361	-.182	-.807	.171	.227	-.87	-.432	.014	-.561	-.765	.929	-.063	-.175	-.507	-.628	-.431	-.038	-.61	-.614	-.6	-1.12	-.823	-1.231	-.367	-.462	-.214	-.405	-.087	-.674	-.671	.147	.041	.175	-.506	.076	-.087	.583	-.161	-.277	-.27	.776	-.184	-.383	-.553
337	-.194	-.554	-1.369	1.068	-.481	-1.579	.246	-1.568	-.887	.79	.443	-.559	.265	.19	-.774	.004	.411	-.324	-.346	-.511	.989	.572	.074	-.777	.342	-.59	-.284	-1.1	.384	.807	-.388	-.826	.035	-.154	-.223	.24	.072	.697	-.177	-.231	-.175	-.801	-.789	-.695	.5	.047	-.125	1.112	.34
338	.252	.234	.321	-.218	.163	-.08	.013	-.507	.103	-.134	.158	-.216	.392	.06	.015	-.768	-.109	-.037	.19	.287	.15	-.171	.008	.036	-.376	-.063	-.006	-.33	.103	.248	.051	.208	.346	.003	.039	-.167	.017	-.033	.133	.23	.177	-.221	.046	-.247	-.106	-.119	-.053	.264	.418
339	1.163	.633	.535	.24	.322	.525	-.336	.372	.569	-.116	-.33	.127	.158	-.042	.494	3.471	.63	-.681	-.246	.308	-.021	.067	-.256	.777	1.35	.478	.35	.56	.733	.075	.408	.036	.671	.167	.363	.189	-.018	-.334	.008	-.05	.286	.011	.272	1.214	-.138	.014	.031	-.261	-.079
340	2.719	.969	1.709	1.562	1.527	2.32	1.591	.291	.966	-.591	1.296	1.092	2.441	.477	1.363	1.539	2.662	.267	.214	.773	1.794	3.281	.01	.647	1.228	3.1	1.983	.542	3.064	-.753	1.249	1.666	1.013	1.268	1.816	.082	2.571	1.81	1.922	.809	1.283	.404	.893	1.262	.846	.715	2.547	1.32	2.445
341	-2.438	-4.519	-2.357	-4.414	-3.849	-3.274	-3.941	-4.064	-3.814	-3.818	-3.207	-2.45	-4.751	-4.388	-4.915	-2.573	-2.934	-3.968	-3.475	-2.369	-3.865	-4.11	-2.795	-3.239	-2.466	-3.706	-2.714	-4.148	-4.157	-3.721	-4.227	-2.875	-4.046	-4.458	-3.253	-3.048	-3.081	-1.341	-4.749	-3.819	-3.539	-2.949	-3.974	-3.538	-3.657	-4.32	.35	-2.487	.801
342	-5.615	-4.338	-4.2	-4.467	.286	-.047	.339	-4.951	-5.085	-5.433	-5.366	-.099	.521	-.569	-.205	-1.958	-5.333	-.155	-3.647	-4.284	-4.263	-5.351	-4.247	-4.295	.307	.015	.538	.311	-2.371	-2.14	.159	-2.406	-1.745	-.608	-.15	-4.397	-.335	-4.538	-.565	-2.842	-1.551	-3.813	.539	.087	-3.838	-7.676	-1.992	-5.099	.121
343	.249	.554	.212	.839	.091	.108	-.078	.672	.285	.017	.653	.409	1.405	.504	.888	1.721	-.165	.129	.658	.348	.365	.399	1.746	.849	.179	.176	1.717	.826	1.27	.871	.634	.243	.471	.263	.32	1.085	.06	.546	.5	.733	.524	2.042	.183	.536	.423	-.58	-.103	-.13	.146
344	.484	.62	.811	.467	.568	.584	-.076	.486	.818	.413	.421	.543	.659	.762	.794	.686	.59	.566	.982	.95	.522	.404	2.108	1.096	.424	.792	1.735	1.312	.764	.884	.508	.55	.589	.605	.309	2.057	.324	.605	.386	1.061	.588	2.553	.659	.581	.446	.292	.56	.366	.291
345	.997	.086	1.119	1.75	.568	.143	.466	1.071	1.09	-.491	.581	.663	.068	1.641	.64	-1.655	1.512	.055	.234	.754	.995	1.396	1.08	.401	.169	.734	1.193	-.921	.469	.441	-.71	.656	-.44	.869	.827	.28	.53	1.496	1.27	.285	.66	.619	.527	-.354	.217	.023	.602	-.038	.784
346	2.657	3.169	2.272	.709	2.411	1.587	2.192	1.915	2.995	1.427	2.7	1.735	-.566	3.234	3.424	.13	1.669	2.214	1.924	2.454	.845	1.477	3.512	2.668	1.49	1.988	2.653	3.3	2.385	1.939	2.201	2.336	1.741	2.466	2.858	3.573	3.231	1.774	2.285	3.004	1.315	2.301	1.849	1.401	.696	2.561	-.448	2.593	-.518
347	-1.464	-1.873	-.853	-1.688	-1.488	-1.083	-1.674	-1.392	-.96	-.247	-1.28	-1.536	-1.998		-.227	-1.707	-.938	-1.614	-.808	-1.144	-2.231	-.867	1.376	-1.345	-1.829	-1.736	-1.309	-1.109	-1.246	-1.791	-1.617	-.679	-1.769	-1.011	-1.714	1.793	-1.62	-.689	-1.414	-1.164	-1.214	-.452	-1.702	-1.192	-1.823	-1.671	-1.45	-1.275	-1.037
348	.954	.897	.294	.435	.437	.547	1.059	.098	.669	.958	.991	.3	-.199	1.189	1.15	1.14	.593	.222	.886	1.388	-.353	1.474	1.741	.164	.519	-.214	.41	1.401	.48	.564	.625	.434	.484	.691	.784	.729	.808	1.4	1.043	.975	.658	.84	.564	.5	-.291	.545	1.227	.877	.178
349	-.707	-.498	-.334	-.269	-.429	.277	.175	-.066	.172	-1.088	-.33	.185	-.259	.871	-1.004	.385	.137	.128	.281	-.361	-.014	-.572	.292	-.294	-.031	-.489	.61	.155	-.253	-.009	-.141	.998	.12	-.114	0	-.246	.325	.44	.721	-.016	-.314	-.09	-.095	.168	.18	-.41	-.195	.234	.246
350	-.028	.673	-.397	-.068	.615	2.277	1.146	.153	1.22	1.039	.753	.317	-.851	.127	.536	-.051	.79	-.191	.637	1.951	-.036	.632	.059	1.342	.676	-.646	.067	-.156	.611	.599	-.156	.281	.849	-1.106	.517	.061	.456	.497	-.718	.418	-.664	1.132	.561	.81	.382	.556	.34	-.082	.036
351	.034	.084	-.078	.797	.51	.092	.046	.359	-.041	-.071	.469	.134	-.348	.317	.066	-.635	.162	.279	-1.019	.36	.537	.424	.321	-.618	-.013	-.252	.311	-.05	-.253	.365	.231	-.011	.244	-.311	.44	-.649	.296	.223	.054	.496	.059	-.595	-.036	.333	.424	.253	.874	.363	.16
352	1.014	-.193	3.311	-.245	3.791	3.441	-.126	1.106	2.149	-.967	.342	.586	1.633	1.001	.483	-1.01	-.308	1.965	-.321	3.256	1.172	.019	-.511	1.777	.454	.327	1.291	-.616	1.422	1.21	-.132	-1.258	.075	.624	1.884	-.391	.888	-.042	4.467	-.707	1.255	-.215	1.265	.441	.262	-.77	-.4	2.979	1.077
353	2.755	.37	1.069	2.042	2.008	.753	1.371	2.334	1.774	1.363	1.641	1.872	.863	1.832	1.908	.251	2.106	2.309	1.759	1.717	2.618	2.868	1.596	.715	.911	1.216	2.635	.005	1.472	1.858	1.765	2.908	1.723	1.767	3.199	.682	2.017	2.549	2.106	2.1	1.449	1.428	1.886	2.801	1.134	1.372	2.571	1.667	.942
354	.389	.243	1.671	1.583	.928	1.641	.986	-.501	1.254	-.842	1.5	.49	1.293	2.354	1.522	2.246	.985	.243	1.075	.647	1.471	.847	2.018	.915	.827	1.197	1.01	1.144	1.578	2.435	1.183	.959	1.031	.423	1.246	2.286	1.213	1.058	1.727	1.512	1.983	.567	1.435	.193	1.481	.335	1.065	1.434	1.043
355	-.656	.099	.124	.768	.452	.407	-.082	.911	.923	.147	-.115	-.077	.383	-.735	.37	-1.491	.592	.076	-.787	.499	-.031	-.329	-1.296	.89	-.268	.346	-.231	-1.059	-.148	-.033	.299	.14	-.312	-.057	.205	-1.363	-.475	-1.015	-.443	-.69	-.439	-.274	.513	.664	.196	.211	-.405	-.286	.57
356	.292	.084	-.221	.237	-.055	.315	.335	.298	-.223	.277	.409	-.121	.187	.352	-.122	-.04	-.617	.329	-.001	.184	-.31	-.2	.32	.342	.192	.288	-.021	.235	1.023	.037	-.21	.208	.2	-.056	-.145	-.473	-.01	.105	.66	.072	-.012	.57	-.019	.134	-.055	-.076	-.149	-.55	.214
357	.477	.537	.536	.691	.601	.02	.01	.413	.214	.513	.14	.344	1.037	.11	.149	.4	.19	.041	.36	.779	1.712	.246	.195	.079	1.715	.367	.388	.48	1.144	1.005	.981	.485	.227	.343	-.185	.562	.126	.431	.449	.253	.519	.515	.23	.068	1.341	.358	.266	.725	.081
358	.475	.792	.899	1.002	.281	.413	.17	.568	.76	.672	.476	.491	.957	2.209	1.741	.986	.153	.333	1.147	.995	.604	.851	3.086	1.187	.609	.817	2.907	1.671	1.351	1.247	.619	.552	.392	1.331	.233	2.629	.598	1.04	.486	.794	.831	3.562	.837	.862	.561	.264	.606	.297	.461
359	-.038	-.661	-.291	-.177	-.236	-.651	-.098	-.076	-.604	.386	-.018	-.505	-.155	1.848	-.485	1.019	-.262	.13	.21	.32	.22	-.118	.046	-.063	-.136	.061	.353	.017	.088	-.017	-.4	.358	.258	-.971	-.156	-.599	.052	.066	.015	-1.062	.075	-.003	-.582	-.133	.173	.373	.256	-.395	-.515
360	.086	1.795	2.479	-.742	1.347	4.392	.379	2.027	1.132	.657	.401	1.458	-.354	-.962	.596	.425	.537	.462	.166	2.348	-.011	-.271	.146	2.321	-.18	1.038	.33	.166	2.22	.092	.65	1.779	1.263	1.064	1.236	.151	.477	.207	.675	.869	2.388	2.431	.425	.697	.164	.619	1.485	.878	.3
361	1.016	.163	.732	.604	.736	.462	.853	.632	.28	1.334	1.868	.395	1.146	1.897	1.099	.228	.119	.584	-.136	.013	.505	1.543	1.484	.198	.223	.829	.369	.384	1.052	.439	.288	1.542	.623	.658	1.004	1.708	.626	.293	.626	.81	.716	.308	.439	.515	1.42	.887	.825	.143	.228
362	.057	.168	-.123	.096	.157	.171	.01	.077	.109	-.069	-.014	-.077	.008	.276	.082	.057	.086	.274	.092	.03	-.133	.045	.907	.197	.046	.021	.069	-.009	-.019	.156	.035	-.217	-.081	-.01	-.147	-.071	.061	.115	-.238	.213	.109	.226	.173	.091	-.068	-.44	-.246	-.169	-.14
363	-2.324	-2.415	-2.169	-2.334	-1.563	-.529	-1.803	-2.853	-1.097	-2.552	-.777	-2.255	1.935	-3.267	-2.975	-.253	-2.399	-2.7	.427	-1.884	-2.997	-2.928	-1.327	-2.309	-3.251	-3.59	-2.578	-2.881	-2.328	-2.653	2.871	-2.467	1.717	-1.757	-2.1	-1.529	-2.961	-2.306	-3.329	-2.003	-2.292	-1.844	.29	-2.998	-2.462	-3.169	-.471	-.488	-1.493
364	.395	.555	.642	.32	.83	1	.429	.772	.942	.325	.823	.873	.544	.439	.818	.561	.964	.822	.603	.747	.401	.358	1.831	1.299	.58	.735	.842	.93	.747	.823	.338	.392	.831	.623	.523	1.306	.683	.431	.392	.357	.837	1.754	.567	.71	.368	.035	.286	.456	.221
365	.13	.445	.282	.184	.279	.133	.321	-.133	.15	.149	.269	.033	-.424	1.499	.108	1.151	.029	.398	-.717	.345	.192	.643	.427	.535	.333	.246	.266	.453	.357	.723	.313	.131	.353	.416	.129	-.294	.272	.453	.32	.589	.369	.605	.368	.498	.162	-.163	.517	-.563	.179
366	-1.168	-.766	-1.058	-1.006	-.634	-.3	-.829	-.877	-.703	-.963	-.198	-.706	-.142	.02	-.746	-.387	-1.433	-.402	-.698	-.532	-.548	-.883	-.116	-1.563	-.34	-.627	-.25	.35	-.555	.916	-.503	-.927	-.561	-.567	-1.738	-.694	-.425	-.705	-.806	-.711	-.879	-.165	-.589	-.382	-.957	-1.059	-.977	-1.054	-.139
367	-.369	.026	-1.219	-2.246	.378	-1.15	-.394	1.934	.274	-1.006	.06	-1.32	.262	.498	-1.473	-2.773	-.107	-.941	-.901	-2.021	1.286	-2.325	-2.102	-1.103	1.837	-.827	-1.158	-2.678	-2.648	-2.146	-.16	-2.093	.965	-.382	1.034	-2.557	-1.375	-2.129	-.572	-.801	-1.772	-1.507	1.33	-.205	.714	-1.421	.376	1.317	.767
368	.095	.596	.162	-.111	.184	.567	-.278	.171	.214	-.124	-.188	.192	-.359	-2.847	.018	1.002	1.054	.177	-.442	.193	.259	-.517	.309	.171	.265	.053	-.059	.652	-.231	-.128	.368	-.166	.26	.041	.218	-.312	.277	.144	-.383	-.009	-.011	.346	.226	.203	.453	.206	.146	-.386	.142
369	2.119	1.736	.738	1.116	1.839	.654	.492	-.496	1.386	1.253	.28	-.115	-.622	.658	.211	2.497	-.292	.628	.207	1.922	.178	.828	-.208	.632	-.154	-.449	3.867	.367	1.423	-.12	1.476	2.76	.649	.31	1.115	-.952	3.827	.612	1.851	1.187	-.12	.478	.513	.321	.112	2.238	.23	-.959	-.037
370	2.024	2.189	3.16	3.738	5.128	2.983	6.063	2.372	2.783	2.617	3.829	2.786	5.054	4.689	2.401	2.198	3.131	5.781	5.087	2.794	4.717	3.987	2.685	.944	3.833	3.615	3.994	2.127	2.624	4.343	5.032	1.68	4.703	3.649	3.695	.914	2.482	2.673	3.56	3.911	2.14	1.827	3.998	5.238	4.632	3.903	5.662	4.132	3.255
371	.481	.362	.696	2.66	2.235	1.173	1.983	1.125	1.725	.561	2.264	1.451	1.888	1.659	1.081	2.326	.751	1.996	1.127	.464	2.892	3.014	1.044	.739	.954	.696	.369	.284	1.538	3.568	.78	.667	2.194	.833	2.141	.036	.695	1.469	2.509	1.406	.148	.223	1.58	1.453	2.376	1.032	.308	.809	.821
372	.565	.944	-.015	1.191	.819	1.216	.735	.59	.162	-.428	.349	.458	-.21	-.781	.498	.818	.585	.087	.857	.398	.944	-.584	-.466	.332	1.518	.515	.251	.105	.601	.321	.512	.683	.826	.631	.37	-.824	.478	-.414	.143	.064	.908	.571	.171	.45	.68	.463	.207	.873	1.664
373	.431	.477	-.364	-.011	.015	-.053	.151	.408	.594	.371	.705	.358	1.642	.524	.022	.203	-.037	.439	.361	.278	.54	.378	.296	-.532	.121	.462	.259	-.373	.423	1.105	.602	.315	.209	.839	-.04	.349	.22	.189	.444	.294	.056	.459	.601	.602	.264	.325	.192	.863	.943
374	-1.654	-1.916	-1.077	-.493	-1.204	-.927	-.967	-1.22	-1.846	-1.917	-1.523	-1.434	-.221	-1.392	-2.076	-2.785	-1.188	-.641	-.891	-1.211	-.841	-2.042	-1.577	-2.039	-1.241	-1.447	-1.928	-2.736	-1.522	-.89	-1.269	-1.579	-.924	-1.256	-1.067	-2.018	-1.639	-1.515	-2.076	-1.913	-1.959	-1.544	-1.508	-1.498	-.249	-2.047	-1.529	-1.243	-1.517
375	-.028	.627	.785	-.703	.767	.532	-.08	.306	-1.122	-.74	-.538	-.058	1.028	-1.475	-.154	1.106	-.495	-1.314	-.163	-.527	.045	-1.533	-.886	.385	-.66	1.835	-.197	-1.377	-1.053	-.845	-1.256	.476	-.524	-.627	-.55	-1.707	-.43	-.886	-1.095	-.014	.398	1.043	-.032	.555	-.174	-1.725	-.712	-.397	.419
376	.369	-.425	-.283	-.319	-.437	.148	-.211	-1.36	-1.559	-.196	.331	-.181	.704	-.41	-.587	.179	-.22	.185	.24	-.59	-.953	-.775	-.087	-.492	-.208	-.065	.528	.167	-.015	-.395	-.878	-.564	.107	.536	.18	.02	-.406	-.341	-.28	-.02	-.41	.345	-.693	-.608	-.476	-1.996	-1.257	-.457	-.451
377	-.741	-.594	-.704	-.299	-.443	-.463	.097	-.371	-.086	-.121	.58	-.605	-1.024	.955	.055	-1.445	.738	-.324	-.242	-.6	-.685	.537	.605	1.503	.273	-.183	-.879	-.242	-1.068	-.179	-1.423	-.988	-1.041	-.405	-.873	.188	-.682	-.318	.205	-.675	-.299	.339	.722	-1.107	-1.313	-1.786	-.3	-.045	-.432
378	.33	.465	.823	.263	.015	.499	-.375	-1.824	-.355	-.359	-.231	-1.303	-1.644	-.667	-.41	.648	-.597	-.164	-.33	.451	-1.602	-.924	-.639	-.492	.033	-.837	-.052	.097	.135	-.782	-.675	-.591	-1.583	.056	1.119	-1.179	.393	-1.158	-.106	.103	-.161	.167	-1.345	-1.385	-.755	-.488	-.569	-.522	-1.184
379	1.45	2.363	4.792	1.265	-.28	.58	.165	.536	1.615	2.617	1.641	.42	3.384	4.096	3.186	.289	-.016	.135	3.732	4.324	.447	1.003	5.274	2.336	.72	2.988	4.432	3.003	3.378	2.794	1.251	1.846	.665	2.757	-.537	4.44	1.324	4.275	2.711	3.633	1.883	5.826	.865	.959	1.045	1.214	1.45	.106	.368
380	4.291	3.787	3.822	4.608	6.279	4.317	5.568	4.244	4.489	4.539	4.53	5.241	4.87	5.315	5.171	5.146	4.095	5.626	5.313	4.883	4.779	4.952	4.61	4.073	3.922	3.156	3.708	3.902	3.976	4.753	5.031	4.583	4.794	4.281	5.381	3.412	4.566	4.781	4.652	5.318	4.518	3.511	4.97	5.198	4.685	4.635	5.369	4.464	4.224
381	2.728	2.406	3.351	-1.358	2.169	4.182	.304	2.395	2.808	1.296	-.181	2.746	-2.495	-.819	-.993	3.177	-.889	1.695	1.327	3.054	-1.86	-1.037	-.253	3.93	-1.881	2.181	1.124	2.815	3.032	-.757	-1.272	1.796	-1.466	2.495	1.644	-.261	1.845	.643	2.129	2.58	1.846	2.04	1.526	2.185	-2.257	2.959	.44	-1.71	-.004
382	.32	.344	.071	.341	.229	.194	.238	.063	.275	.284	.448	.226	.319	.29	.156	.951	.197	.45	.576	.099	.316	.168	1.296	.312	.27	.367	.732	.885	.362	.267	.342	-.005	.161	.371	.013	.703	.221	.448	.227	.197	.239	1.151	.091	.278	.322	.123	.213	-.043	.207
383	-.471	.465	.09	-.352	.555	.678	-.21	.047	.221	.116	.135	.339	-.004	-.12	-.207	.116	-.685	.245	.829	.258	-.104	-.023	.658	-.368	.049	.182	-.055	-.292	.534	.163	.283	.2	.088	-.507	-.57	-.45	.254	.646	.01	.938	.531	.162	.172	.195	.194	.236	.236	-.859	-.064
384	-.006	.292	-.355	1.341	-.141	.3	-.351	-.374	-.257	.075	-.305	-.196	.565	-.407	-.103	.844	.166	-.204	-.162	-.165	.478	-.693	-.588	.319	.55	-1.121	-.405	-.693	-.36	.022	-.125	-.916	.229	-.354	-.717	-.812	-.137	-.238	-.645	-.259	-.366	-.436	-.042	-.062	.289	-.269	-.041	.114	.416
385	-.642	-.716	-.878	-.256	.379	-.271	.695	-.419	-.418	-.443	-.146	.026	1.489	-.764	-.173	-.16	1.289	.7	.26	-.311	.355	.476	-.623	-.52	.274	-.738	-.428	-1.197	-.558	.204	.446	-.225	.553	-.083	.003	-.682	.101	-.037	-.085	-.722	-.662	-.9	-.222	.525	.133	-.199	.869	1.062	.579
386	.006	.021	-.512	.313	.518	-.593	-.384	.251	.458	.308	.469	.314	.217	.38	.301	.031	.443	-.909	.474	.284	-.279	.604	.273	.331	.669	.494	.41	.255	.165	.111	.613	-.278	-.203	-.885	.183	.049	.337	.146	.721	.235	.207	.2	.344	.117	.541	.394	.194	-.187	-.139
387	.111	.044	-.317	-.663	1.211	-.038	.575	.3	.062	.5	1.182	.717	.184	1.429	.294	-1.086	.878	-.027	.547	.499	-.711	1.081	1.172	-.844	-.073	.429	.331	-.099	.647	.118	-.366	.962	.683	.722	.427	.178	.497	1.776	1.787	-.034	.438	.062	.498	.097	-.128	.333	.339	.236	.289
388	-.259	.105	-.223	-.075	.023	.042	.435	.17	-.18	.162	.329	.083	-.262	-.103	-.164	.344	-.045	.295	-.079	.535	-.421	.093	.66	-.087	.231	-.58	.537	.287	-.333	-.103	-.117	.02	.07	-.051	-.901	-.444	.165	-.776	.183	-.096	.072	.344	.037	.08	.267	-.39	-.232	-.758	-.061
389	.109	.355	-.007	1.202	1.302	.618	.833	.154	.625	1.572	.736	.716	.821	.145	.299	.17	.588	.842	.718	.21	1.1	1.099	1.158	.211	.232	.28	.235	.369	1.065	1.644	.353	.758	1.006	.564	1.599	.004	.385	.627	1.027	.58	-.053	-.28	.493	.453	.886	.089	.261	.105	.406
390	.373	1.242	.314	.316	.367	.28	.619	.699	.648	1.25	.535	.708	-.288	.473	.726	.532	.322	.655	.881	.739	.353	.401	.816	.348	.752	.57	.904	.571	.194	.881	.653	.757	.434	.688	.077	.37	.304	.129	.227	.807	-.003	.793	.713	.366	.649	.356	.41	.665	.169
391	.087	.372	-1.289	-.183	-.209	.143	-.211	.213	-.774	-.416	-.854	.307	-.575	-.377	-.547	.074	-1.059	.447	.158	-.376	-.655	-.835	-.703	-.098	-.419	-.873	-.796	-.05	.301	-.972	-.303	.422	.698	-.78	-.481	-.884	.246	-.748	-.838	.329	-1.074	-.907	-.12	.371	-.124	-.159	-.664	-.875	-.146
392	-.038	-.167	-.244	.496	.15	.152	.104	-.009	-.159	-.263	-.448	.08	-.455	-.719	-.639	.92	.431	.422	-.068	-.105	-.174	-.555	-.264	.093	.17	-.382	-.751	.002	-.113	-.279	-.582	-.492	.319	-.357	-.541	-.003	.264	-.321	-.473	-.681	-.163	.096	-.27	-.035	-.316	-.806	-.117	.662	.125
393	1.003	1.523	1.992	-.68	1.589	1.335	2.388	1.416	1.163	.814	1.621	2.352	-.223	2.42	1.279	.112	1.024	1.305	.669	1.257	-.816	1.233	1.347	.64	-.285	.728	.793	1.197	-1.069	.221	-.342	.98	-1.202	1.975	1.48	.415	.518	1.894	1.323	1.113	.924	1.157	1.007	.14	-.202	.555	1.706	.206	-.091
394	-.186	.645	.28	.313	.412	1.103	1.493	-.1	.323	.152	1.2	-.174	1.588	1.549	.159	.425	.373	.603	-.455	.025	-.008	.393	1.024	-.571	-.46	.484	-.516	.094	.055	-.266	-.328	-.378	.114	-.235	-.156	.955	-.324	.492	.047	-.528	-.413	-.554	.293	-.057	-.095	-.394	-.323	-.845	-.159
395	3.139	.749	-2.112	-.283	.004	-1.006	2.123	-2.203	-.751	-2.437	.714	-1.488	-1.923	-.356	-.529	.108	1.157	-1.076	-2.16	1.327	2.371	-1.497	-.578	-2.237	3.077	-.677	1.298	-.688	-1.976	2.588	-1.205	1.429	-1.271	-.428	-.431	-1.241	-.245	-.409	-.125	.354	-2.173	-.998	-.737	-1.232	-.631	-.209	.758	.839	3.395
396	-.059	.377	-.034	-.383	-.008	.453	.014	-.193	.25	-.234	-.33	.169	-.614	-.696	.171	-.077	-.617	.2	.302	-.14	-.487	-.904	-.007	-.454	.072	-.305	-.208	-.107	-.019	-.26	-.111	-.93	.247	.156	1.198	-.429	.162	-.457	.03	.093	-.065	-1.028	.02	.051	.004	-.125	-.073	-1.091	.105
397	-4.035	-2.107	-2.525	-2.91	-2.682	-3.029	-2.558	-2.404	-2.025	-1.397	-3.505	-3.174	-1.354	-4.639	-2.47	-1.082	-2.185	-1.213	-2.067	-3.33	-2.26	-2.596	-3.293	-2.664	-.947	-5.122	-4.364	-3.568	-4.028	-1.77	-1.024	-1.97	-.118	-3.884	-3.457	-3.761	-3.785	-3.798	-4.154	-3.616	-1.939	-2.658	-1.812	-2.3	-1.256	-1.336	-3.352	-1.557	-1.793
398	.44	-1.054	-.772	.222	.779	-.268	1.194	-.799	-.055	1.322	1.11	-.02	-.111	1.563	.932	.978	.209	1.276	.719	-.741	-.078	1.286	1.254	-.267	.405	-.443	.66	.692	-.172	.324	.106	-.367	1.315	.273	.477	.814	1.159	.481	.828	.053	-.89	1.243	.682	.49	1.928	.63	-.229	-.123	.168
399	-.453	-.433	.094	.515	-.145	-.062	-.077	-.29	-.08	.18	-.446	.229	-.092	-.071	.224	-.396	-.524	.142	.797	-.709	-.03	-.061	.79	-.217	.383	-.252	-.012	.489	.257	-.062	.143	.041	.088	-.326	.212	-.339	.092	-.882	-.171	-.662	-.526	-.22	.045	1.318	.249	-.435	.05	-1.21	.387
400	-.339	-.487	-.518	.709	.599	-.01	.671	-.429	-.282	1.361	.052	-.065	-.133	.471	.054	.652	-.029	.368	.444	.591	.138	1.357	.171	.37	.042	-.176	-.919	-.596	-.631	.156	.527	.257	.406	-.565	.29	.195	.019	.881	.522	.054	-.173	-.313	.165	.486	.284	.868	.056	-.445	.474
401	.046	.529	1.026	-.002	.576	-.297	.518	.521	1.579	.947	1.196	1.004	.487	2.824	1.484	-.525	1.073	.343	-.449	.932	-.002	.274	3.003	.733	.563	1.648	2.02	2.021	1.242	.493	2.111	1.253	-.231	1.247	1.299	3.607	.389	.444	.724	.35	.474	1.346	.151	.028	.334	-.218	.252	-1.031	-.246
402	.047	.86	1.474	.531	1.617	1.426	1.772	1.587	2.614	.848	1.151	.394	-.167	.914	.394	.555	1.132	1.353	1.49	1.398	1.183	1.42	.424	2.576	.674	.078	-.176	.226	-.163	.405	1.048	.331	.489	.811	2.035	.964	.798	1.349	.809	1.178	.904	-.469	1.17	1.214	1.284	1.206	.594	-.847	.445
403	-.323	-.391	-.442	.002	.657	.108	.205	-.406	-.041	.462	.125	.097	.325	.2	-.125	.385	.66	-.053	-.017	-1.081	-.296	-.292	.005	-.454	-.272	-.313	-.583	-.36	-.108	-.154	-.05	-.438	-.396	-.056	.784	-.447	-.217	-.267	-.588	.569	.236	-.847	.293	.768	.196	-.283	.038	-.845	.113
404	-.045	.202	-.083	-.126	.103	.541	.364	-.325	-.091	.15	.168	.289	.28	-.026	.063	-.545	-.19	.243	.141	.003	-.019	-.217	.341	-.028	.256	.354	.485	.315	-.054	.149	-.153	-.494	-.348	-.307	.166	-.029	-.236	.269	.171	-.545	-.005	-.233	-.186	.192	-.024	.097	-.122	-.431	-.047
405	-.161	.09	-.529	-.448	.057	-.07	-.459	-.358	-.575	-.053	-.683	.274	-.464	-.47	-.51	-.295	-1.454	-.221	-.265	-.572	-.906	-.68	-.662	-.819	.203	-.005	-.36	-1.254	-.368	-.744	.31	-.427	.908	.095	-.364	-.742	-.264	-.125	-.337	-.453	-.6	-.353	-1.18	.131	-.082	.011	-1.125	-.491	-.223
406	-.006	.446	.218	-.123	.54	.767	-.268	.268	.055	.266	-.351	.265	-.371	.547	.291	1.229	-.494	-.129	-.188	.001	-.44	-.168	.584	-.039	-.829	-.131	.586	1.262	-.092	-.425	-.007	-.385	-.496	.233	-.466	.965	-.14	-.059	.062	-.328	.038	-.309	.163	.021	-.871	-.01	-.695	-.487	.239
407	.229	.488	-.681	-2.218	-1.176	.261	-.445	-.752	.056	-1.253	-2.058	-.466	-.984	-1.496	-1.849	.48	-2.425	-.423	-.926	-.947	-2.321	-2.516	-.943	.303	-1.127	-.698	-1.122	-1.339	-.672	-1.801	.059	-1.079	-.898	-.575	.096	-1.429	-.293	-1.689	-.597	-.187	-.042	-.498	-.034	-.771	-1.658	.692	-2.075	-1.906	-.418
408	-.718	-.292	-.307	-.41	-.373	.174	-.1	-.215	-.755	-.502	-.035	.086	.158	-.164	-.085	-.755	.008	.23	.037	-.419	-.293	-.598	-.146	-.085	.03	.17	.336	.647	-.974	-.344	-.063	-.372	-.418	-.279	-.399	-.774	.15	.044	-.093	-.016	-.063	-1.002	-.054	-.072	-.186	-1.013	-.632	-.679	.118
409	-.708	-.85	-.927	.155	.078	-.239	-.429	-1.269	-.951	-.558	-.513	-.576	.609	.134	.098	.6	-.678	.211	-.842	-.219	-.267	-.439	-.359	-1.2	-.661	-.704	.142	.456	-1.291	1.09	.43	-.849	-.153	-.066	-.206	-.63	-.335	-.222	.156	-1.024	-1.03	-1.523	-.162	-.696	-.304	-.361	-.972	-.3	-.109
410	-.415	.177	-.748	-.074	0	-.787	.46	.313	.561	-.292	.032	-.322	-.445	-.055	-.049	.116	.107	-.16	-.714	3.582	.081	.071	.222	-.372	.065	.31	.073	-.037	.374	.068	.425	.404	-.669	-.058	.653	-.222	-.324	-.205	.295	-.373	-.179	-.4	.344	-.057	.91	-.125	.038	-1.119	-.208
411	-.323	.055	-1.108	-.555	-2.159	0	0	-1.25	-1.272	-.561	-.368	.004	.325	-.473	-.214	.288	.027	-1.278	.097	-2.801	-.666	-.303	-.883	-.417	-.274	-.863	-1.05	-.163	-.413	.227	0	-.261	-1.176	-.885	-.669	-.926	-.817	-1.01	-.913	.891	-.339	-2.209	-.002	-.561	.035	-.941	-.043	-2.8	-1.124
412	-5.045	-3.896	-4.303	-4.39	.135	.7	.324	-4.961	-5	-5.345	-5.226	.506	-.055	-.295	.191	-2.256	-4.799	.398	-3.785	-3.738	-4.651	-5.627	-3.228	-4.228	.625	-.13	.018	-.392	-2.297	-2.51	.738	-3.314	-1.262	-.197	.516	-3.755	.295	-4.635	.394	-2.364	-2.01	-4.497	.057	.016	-3.383	-7.702	-2.934	-5.497	.438
413	-.601	.066	.531	-1.208	.464	.266	-.038	-.535	-.06	.072	-.08	.352	-1.28	.759	.061	.076	-.427	0	-.065	-.818	-.983	-.072	-.24	-.375	-.561	-.556	-.655	-.7	.196	-.748	.786	-.557	-.571	.046	.128	-.629	-1.494	.091	-.667	-.12	-.339	-.663	-.913	-.246	-.891	-.227	-.193	-.871	-.563
414	-.74	-.083	-.669	.266	-.309	-.041	0	.099	-.296	.454	.698	-.505	-.259	.682	.066	-.229	-.048	.319	-.01	.065	-.073	-.036	-.268	-.274	.294	-.099	0	.255	.371	-.169	.618	.053	-.256	.039	-.171	-.145	-.251	.191	-.279	.921	-.045	-.257	-.037	.188	.044	.164	.182	-.357	-.257
415	.628	.717	.345	.371	.143	.05	.011	.338	.535	.617	.353	1.028	.503	.687	1.011	2.726	.507	.168	1.483	.907	.27	.563	1.032	.825	.854	.402	1.146	1.566	1.172	.566	.88	.746	.865	.545	.131	1.626	1.006	.692	.544	.987	.237	1.55	.594	.586	.231	.389	.196	.398	.616
416	1.383	1.174	.383	.08	.843	1.001	.439	1.605	.968	.092	-.359	.799	-.575	.913	.269	-.139	1.567	.812	.578	1.197	.123	1.825	.498	.69	-.006	.227	.86	-.029	.585	.801	.724	.916	.755	.574	1.601	-.225	.913	1.85	1.6	.816	.545	.736	-.302	.594	.162	.07	1.453	1.141	.415
417	.787	.844	.712	.027	.476	.574	.246	1.301	1.062	.439	1.52	.748	.857	1.269	.953	1.839	1.139	.422	.576	1.64	.138	1.005	1.401	.919	.445	1.375	1.087	1.798	.428	.596	.495	.809	.276	.778	.766	1.048	.645	.79	1.09	.835	.659	.916	.335	.13	.606	.402	1.013	1.212	.328
418	-1.098	-.335	-.719	-1.08	-.959	-.9	-1.94	-.748	-.754	-1.01	-.477	-.48	-.624	-.077	-.822	.927	-1.111	-.871	-.667	-.375	-.954	-1.077	-.352	-1.197	-1.176	-1.013	-1.125	-.518	-.049	-.624	-.644	-.881	-1.396	-.868	-.562	-.368	-.466	-.713	-.36	-.09	-.557	-.117	-.517	-1.378	-.551	-1.152	-.843	-.447	-.928
419	-.796	-1.402	-1.91	-.869	-1.656	-1.535	-1.012	-.779	-1.511	-1.231	-1.135	-1.514	-.616	-1.172	-1.693	-.886	-.8	-1.312	-1.012	-1.487	-.528	-1.552	-1.525	-.85	.082	-1.131	-1.637	-2.317	-.309	-.989	-1.034	-1.259	-.773	-1.914	-1.676	-.774	-1.098	-1.39	-1.71	-1.266	-1.68	-1.382	-1.177	-.818	-.861	-.981	-1.266	-.795	-.604
420	-.051	.567	.119	-.08	-.117	-.265	.515	-.198	.03	.052	.061	-.101	-.261	-.151	-.154	1.098	.011	.204	.037	-.678	-.207	.2	.45	.251	.102	-.294	.628	.189	.986	.359	.11	.161	-.017	.264	-.306	.168	-.063	.08	-.398	.341	.398	1.086	-.001	.182	.189	-.117	.416	-.212	.226
421	.456	.686	1.246	.622	.228	.086	.792	.896	1.292	.93	.946	.486	.695	1.061	1.276	1.302	.777	.381	1.318	1.353	.427	1.01	2.947	1.111	.218	.593	2.05	2.675	1.165	1.165	.611	.829	.589	.973	.546	2.441	.414	1.417	.757	1.349	1.084	3.104	.618	.563	.558	.364	1.033	1.285	.32
422	-.063	.542	-.62	-.19	.159	-.134	.248	.234	-.15	-.068	.444	-.059	-.238	-.295	-.033	.934	.059	.006	.79	-1.634	-.01	-.319	.303	.276	-.073	-.13	-.395	-.027		.485	.095	-.691	-.018	-.155	.723	-.334	-.086	.027	-.279	.292	-.379	.43	.004	-.074	.244	-.1	.77	-.175	.094
423	1.289	1.11	.889	1.208	1.027	.794	.688	1.422	1.71	.434	2.384	.668	.682	1.184	1.153	-.852	1.518	.675	1.614	1.901	.481	.501	1.054	1.487	.27	1.101	.479	.661	1.521	1.281	-.214	1.612	-.064	.933	.597	1.275	1.263	.698	1.183	.773	1.169	.924	.825	.911	.191	.144	.931	.741	-.025
424	.167	.481	.208	.085	-.102	-.083	-.295	-.05	.093	.029	-.189	.277	-.738	.18	.065	1.306	.216	.335	-.063	.446	.116	-.08	.684	.279	-.202	-.204	.1	1.188	-.155	.135	-.412	.388	.042	.072	.317	.628	-.14	.306	-.143	.063	.236	.839	-.325	-.251	-.663	-.232	.115	.809	-.006
425	-.207	-.423	-.713	-.105	.183	.251	-.289	-.469	-.376	-.51	-.405	.19	.058	-.104	.071	.171	-.177	.116	.362	-.09	-.359	-.042	-.149	-.459	.113	-.051	-.155	-.006	.373	.032	.149	.052	-.13	.039	.127	.023	-.154	-.247	-.225	-.129	.037	.016	-.05	-.053	-.368	-.532	.027	-.1	.108
426	-5.097	-4.167	-4.464	-4.389	.176	-.048	.418	-4.626	-4.496	-5.628	-5.53	-.006	-.409	-.785	.292	-1.958	-4.659	.088	-4.065	-3.674	-4.522	-4.326	-4.219	-4.988	.199	.177	-.421	.133	-1.673	-2.258	.031	-2.653	-1.657	-.198	-.054	-4.384	.045	-4.598	-.157	-2.511	-2.376	-3.725	-.473	.093	-3.684	-7.645	-2.395	-5.264	-.113
427	.489	.247	.104	.128	.292	.235	.616	.473	.143	.234	.389	.203	.309	.202	.552	1.619	.134	.377	.63	.528	.44	.781	1.283	.367	.275	.387	.12	1.113	.221	1.064	.301	.081	.222	.235	.204	.744	-.021	.217	.386	.583	.334	1.071	.307	.212	.418	-.287	.284	.418	.08
428	-1.012	-1.255	1.143	-1.823	-.87	-.747	-1.188	-1.615	-1.691	-1.823	-1.977	-1.332	-1.892	-1.394	-1.939	-.884	-2.145	-1.352	-1.522	-1.579	-1.266	-1.53	-1.234	-1.136	-1.494	-1.113	-1.764	-1.353	-1.73	-1.695	-1.329	-1.826	-1.793	-1.016	-3.256	-1.575	-2.055	-1.589	-1.937	-1.685	-1.349	-1.092	-1.098	-.737	-1.827	-1.651	-1.885	-1.413	-1.588
429	-.051	.24	-.359	.227	.24	.156	.279	.054	.026	.02	.08	.216	-.198	.136	-.176	-.55	-.893	.105	.337	-.335	.153	.198	-.117	-.334	.188	-.07	-.347	-.052	-.35	.098	-.008	-.217	-.422	.004	.179	-.732	.101	-.05	.045	-.038	.212	.1	-.106	.188	.139	-.224	-.176	.07	.173
430	-1.783	-1.101	-1.155	-.808	-1.232	-1.02	-2.286	-.573	-.721	-.877	-1.561	-.508	.355	-2.176	-1.68	-.625	-.999	-.99	-.792	-1.461	-1.106	-2.099	-1.415	-.459	-.575	-2.335	-2.545	-1.782	-.954	-.562	-1.086	-1.16	-.6	-2.061	-2.458	-2.404	-2.284	-1.91	-2.477	-1.681	-1.248	-.756	-.917	-.872	-1.031	-.715	-.999	-.728	-1.074
431	.26	.064	.162	.183	.135	-.026	.164	-.217	-.172	-.199	-.055	-.119	.354	.055	.112	.454	.248	.51	.259	.02	.22	-.114	.553	.248	.07	.104	-.01	.668	.255	.141	.345	.123	.284	.075	.042	.018	-.002	.218	-.053	-.096	.086	.769	.128	.036	.195	-.187	-.212	.277	-.062
432	.649	.649	.545	-.38	.552	.683	1.121	.308	1.368	-.11	1.27	.522	.832	.945	.989	-.936	1.444	.222	1.135	1.093	.265	.532	1.034	.736	.681	.697	1.167	.848	1	1.157	.546	.324	.388	.891	.978	.616	.574	.57	.772	1.077	1.03	.532	.56	.701	.325	.087	1.391	.862	.246
433	-.809	-1.371	-1.485	-1.412	-1.381	-1.347	-.651	-.864	-1.474	-1.463	-.942	-1.078	-.928	-1.651	-.74	.774	-1.128	-.109	-1.325	-.955	-.288	-.574	-1.446	-.126	-1.616	-.699	-.705	-1.467	-1.199	-.896	-.753	-1.609	-.236	-.991	-1.267	-1.943	-1.039	-1.299	-1.381	-.668	-.891	-.728	-1.314	-.578	-.729	1.009	-.821	-1.326	-1.493
434	1.173	1.536	2.562	1.199	1.696	1.805	2.01	1.843	1.457	1.062	1.306	1.487	.187	2.302	1.824	2.208	1.254	1.327	1.21	2.399	.672	1.956	2.032	2.504	.745	.397	1.251	2.016	.228	1.352	1.207	1.094	-.584	1.226	.94	1.049	1.373	1.871	1.042	1.786	1.391	1.094	2.072	1.98	1.525	1.933	2.155	1.488	1.004
435	.789	1.13	1.47	.471	1.259	1.632	.838	1.744	1.953	.582	1.203	1.556	.701	1.246	1.194	-1.578	1.662	.984	1.146	1.304	.824	.546	1.851	1.804	.47	1.069	1.451	1.45	.913	1.057	.384	.92	.664	.92	1.063	1.759	.812	.544	.499	.999	1.017	1.716	.97	.59	.647	.052	1.086	1.087	.222
436	-.499	-1.764	-1.568	-.381	-1.365	-.326	-1.266	-1.664	-.638	-1.454	-1.013	-.98	.512	-.569	-1.117	-1.526	-.317	-.72	-.845	-1.068	-.906	-.687	-.493	-1.194	.262	-.498	-1.362	-1.289	.509	.199	-.591	-2.124	-1.298	-1.454	-1.615	.251	-1.32	-.755	-1.197	-1.597	.57	-1.227	-.494	-.553	-.614	-1.325	-.8	.732	-.057
437	.831	.581	.412	.583	.242	1.01	.555	.088	.691	.891	.257	1.028	-.1	.895	.526	3.265	.567	.261	.255	.736	.244	.734	.965	2.124	.004	-.003	.184	.238	-.217	.134	.138	.38	-.427	.774	1.869	.874	.321	.475	.005	.378	.166	.534	2.356	1.352	-.067	2.082	.384	.658	.444
438	.216	.924	.095	.367	.191	-.016	.175	.187	-.249	.426	.007	.516	-.264	.319	-.234	.616	.206	.153	.276	-.215	.178	-.008	.125	-.12	.165	.015	.209	.195	.796	.058	.38	-.046	.174	.188	.535	-.529	.577	-.078	.216	.527	.233	.335	.16	.394	.448	.016	.55	.899	.144
439	.007	.399	.348	-.21	.177	.114	-.017	.284	.06	-.743	-.012	.046	.376	-.109	-.713	-.64	-.377	.524	-.457	-.628	-.938	.218	-.883	-.391	.136	-.146	-.078	-.78	.216	.023	.151	-.522	-.114	.135	.1	-.763	.296	-.331	.203	-.364	-.698	-1.054	-.064	.528	-.747	-.065	-.519	-.758	.021
440	-.874	-.229	-.49	-.17	-.175	-.458	-.017	-.48	.034	.329	-.37	.045	-.376	-.265	-.003	-1.089	.378	-.176	.146	.734	-.685	.191	-.259	.339	-.367	-1.032	-.463	-1.026	-.695	-.399	-.604	-.056	-.179	-.509	.038	-.087	-.511	-.105	-.664	-.426	-.306	-.11	.262	-.132	-.43	-.284	.063	1.374	-.359
441	.177	.558	.545	.326	-.146	.23	-.939	-.125	.423	.022	.208	.226	.597	.436	.534	.43	.137	.265	.281	.222	.558	.666	.886	.154	.042	-.105	.218	.823	.8	-.034	.15	.491	.155	.158	.08	.914	.469	.669	.19	.64	.28	1.794	.065	.128	-.079	.224	.213	-.025	-.06
442	-.847	-.677	-1.101	1.589	-.549	-.191	0	-.664	-.28	-2.301	-.623	.124	1.058	-1.849	-1.996	-1.092	1.232	-.403	-.613	-1.226	1.197	-1.699	-2.963	-.231	.715	.309	-1.501	-2.278	2.293	1.305	-.539	.884	1.088	-.822	-.775	-2.79	.122	-1.976	-.906	-.983	-.332	-.592	.685	.288	.884	-.638	.182	.914	.939
443	-.404	.626	-.326	.04	.13	-.48	.529	.204	.789	.195	.271	-.5	-.116	-.285	.842	.843	.588	-.159	-.222	.478	1.192	.103	-.15	.431	-.398	-.249	-.102	.39	-.147	.252	-.429	.504	-.007	-.183	-.026	-.189	.045	-.24	.271	-.479	-.045	.366	.335	-.28	.386	-.561	.005	.253	-.573
444	1.917	2.529	.767	-1.1	1.672	1.815	.392	-.295	1.535	-1.096	-.973	.129	-.918	.533	2.567	1.754	-.127	1.635	-1.02	-.111	.353	-2.29	1.496	1.859	-.471	.001	.235	-.3	.143	.034	1.475	3.019	.869	.348	.067	3.82	.699	-1.56	-.472	.66	.984	.533	-.1	.82	-.356	.484	-.314	-.213	-.052
445	4.585	3.922	4.739	4.946	6.362	3.103	4.892	3.964	4.284	3.88	4.637	3.404	2.22	7.038	5.306	.97	3.222	5.479	3.927	4.675	3.236	2.231	5.627	2.956	3.843	6.176	5.907	6.224	4.231	3.682	.343	3.503	1.907	6.154	5.983	4.516	6.331	4.212	6.174	4.608	3.401	4.545	4.556	3.785	2.145	3.915	4.557	2.531	1.701
446	-.459	-.763	.032	1.787	-.31	-.99	.533	-.205	-.118	4.625	.312	-.028	1.559	2.629	1.107	.083	.219	.013	-.086	-.039	.564	3.528	2.5	-.545	1.999	-.971	-.829	-.452	.749	1.804	-.64	.239	.064	-.528	-.019	2.837	-.048	1.87	1.735	.626	.148	1.098	-.094	-.476	2.167	.056	1.031	1.38	2.029
447	-.975	-.442	-.072	-.505	-.669	-.771	-1.018	-1.501	-.978	-1.402	-1.366	-.416	-.941	-1.323	-1.687	-.253	-.824	-.296	-.723	-.538	-.411	-1.505	-.742	-.813	-.41	-1.099	-1.129	-1.129	-.045	-.268	-1.363	-.144	.016	-.992	-.886	-.566	-.85	-1.04	-1.263	-.415	-.842	-.178	-1.096	-1.238	-.365	-.883	-.834	.225	-.928
448	-.442	-.266	-.889	-.135	.024	-.393	-.33	-.081	.319	-.27	-.098	-.653	-.294	-.729	-1.022	-.497	.156	-.07	-.882	-.484	-.298	.138	-1.181	-.129	-.316	.08	-.907	-1.036	-.376	-.721	-.453	-.234	.067	-.207	.129	-.892	-.208	-.761	-.415	-.527	-.174	-.636	-.291	.065	-.303	.011	-.334	-.176	-.022
449	.091	.096	.46	-.948	.332	.086	1.136	.479	-.016	1.02	1.38	.961	.296	.953	.552	-.067	.741	.743	.569	1.288	.339	1.492	1.397	-.101	-.079	.566	.352	.839	-.044	.54	.066	.78	-.654	.962	.763	.187	.197	1.655	1.125	.216	.914	-.394	.31	.053	-.268	.323	1.678	.115	.401
450	.269	.976	-.17	1.222	.567	.665	-.696	1.819	1.294	-.555	-.418	.851	.042	.192	.204	.932	.76	.539	.165	.989	-.451	-.38	-.646	.774	-.165	.118	.055	.12	-.463	-.074	1.131	1.162	-.011	.224	1.683	-.647	.453	-.371	-.686	1.189	.782	.339	1.212	.889	-.491	.407	-.007	.098	.26
451	-.578	-.492	-.449	.564	-.521	-.02	-1.131	-.721	-1.524	-1.101	-1.436	-.465	-.335	-.243	-.429	-1.073	-.841	-.678	-.724	-.838	-1.031	-.667	-1.192	-1.357	-.349	.658	-.864	-1.882	-.125	-.526	-.684	-.328	.019	-.245	-.85	-.834	-.494	-1.154	-.567	-.954	-.881	-1.501	.004	-.221	-1.259	-.918	-.121	-1.174	-.151
452	.202	.125	.334	-.217	.879	.541	1.948	.109	.387	.487	-.283	-.08	.553	.319	1.911	1.27	-.203	.291	-.846	.21	-.372	.092	1.031	.686	.026	1.871	1.778	1.052	.937	.324	.675	.205	-.252	.748	1.2	.548	-.097	.105	.166	.693	.147	1.457	1.048	.185	-.215	-.14	.181	.291	-.141
453	-.331	-.688	.322	.435	-.093	-.977	.624	-.066	.494	-.862	1.272	-1.118	.618	.66	.584	-.92	.625	-.193	-.686	.036	1.14	-.69	.754	-.08	-1.616	.179	-.019	-.563	-.132	.275	-.387	-.85	-.389	-.104	-1.078	1.314	.1	-.661	-.186	-.811	.353	-.092	-.915	-.635	-.81	-.521	-.514	-1.115	-.697
454	.411	.484	.04	-.65	.023	.36	-.186	.279	-.079	.299	-.304	-.136	.126	-.418	-.498	.251	.117	.047	-.977	-.612	-.036	.125	-1.338	-.306	-.373	.292	-.14	-1.411	.859	-.558	.346	.122	-.139	.055	.068	-.915	.194	-.871	.093	-.078	-.081	-.705	-.228	.111	-.711	-.122	-.539	.562	1.082
455	-.186	.213	.022	.917	-.146	-.301	-.079	-.11	.356	.016	.28	-.525	-.264	.383	2.436	.616	-.762	.869	-.089	.404	.238	.052	.656	.55	-.517	-.063	.421	.642	.618	.052	.033	.664	2.361	-.671	-.728	.34	-.48	-.374	-.926	.429	-.053	.953	.25	-.182	.249	3.326	.207	.07	-.804
456	.321	.504	.616	.137	.558	.496	.319	.927	.237	.739	.455	-.038	.324	.542	1.05	-1.125	.758	.187	.809	1.017	.317	.618	.397	.36	.969	.581	.413	-.151	.483	.61	.161	.607	.658	.418	.414	.332	.138	.324	.5	.379	.049	.182	.207	.339	.118	-.33	.835	.665	.697
457	-.117	-.08	-.33	.733	-.459	-.862	.223	-.152	-.336	-.194	.162	-.62	-1.038	.441	.35	-.913	.185	-.754	-.067	-.838	-.741	-.253	.581	-.586	-.269	-.244	-.016	-.098	-.574	.256	.127	-.118	-.517	.205	-1.273	1.278	-.028	-.096	-.288	-.532	-.725	-.156	-.512	-1.044	-.577	-.697	-.837	-.437	-.859
458	-.451	-.69	-.104	.216	.124	.175	.129	-.007	-.001	-.169	-.084	-.169	.008	-.465	-.264	.154	-.255	.214	-.253	-.269	-.001	-.18	.07	.157	.07	-.378	-.477	-.249	-.169	.026	.261	-.344	-.028	.121	.029	.173	-.131	-.082	-.017	.147	-.11	.126	.179	.314	.014	-.838	-.299	-.167	.232
459	.604	.706	.281	-.041	.447	.589	.056	.369	.226	-.265	-.437	.238	-.518	0	.379	.123	.591	-.01	-.402	.072	-.01	-.827	-.815	.238	.032	-.389	.217	-.187	1.127	-.49	.727	.548	.033	-.239	.373	-.226	-.287	-.761	.087	.346	-.635	-.101	.449	.36	-.525	.059	-.085	-.557	.119
460	-.597	.159	-.584	.214	-.289	-.377	-.577	-.949	-.894	-.834	-.85	-.399	-.781	-1.358	-.311	.623	-.393	-.306	-.257	-1.314	-.046	-1.038	-.145	-.245	-.371	-2.102	-1.522	-.397	-1.366	-.905	-.958	-.951	-.772	-1.325	-.176	-.1	-.837	-.323	-1.043	-.186	-.795	-.22	-.661	-.735	-.427	.514	-.578	-.461	-1.134
461	.621	.417	.376	.402	.759	.511	.376	.601	1.189	.529	.927	.455	.069	.459	.145	-.263	.24	1.088	.588	1.087	.533	.491	.683	.564	.135	1.081	.093	-.315	1.023	.685	-.153	.707	.258	.587	.573	.6	.537	.632	.469	.489	.429	.707	.163	.726	.038	.24	.534	.887	.488
462	-.512	-.272	-.013	-.338	.269	.221	.069	-.252	-.172	-.319	-.284	-.125	.162	.304	.192	.631	-.455	.383	.369	.298	-.198	-.66	1.071	-.114	.028	.103	.316	1.936	.374	-.064	-.132	-.192	-.184	-.445	-.551	.953	.126	.247	.118	.382	-.013	1.731	-.208	-.076	-.183	-.628	-.466	-.549	-.167
463	-3.085	-1.866	-3.208	-3.356	-2.298	-1.796	-2.523	-3.125	-2.712	-3.513	-2.948	-2.684	-2.611	-3.738	-3.348	-3.577	-3.109	-2.742	-2.145	-2.84	-2.904	-3.241	-2.857	-2.88	-2.472	-3.456	-2.174	-2.82	-2.658	-3.024	-2.862	-3.322	-2.994	-2.966	-4.02	-2.206	-1.996	-2.686	-3.106	-3.4	-3.107	-2.944	-3.068	-2.458	-2.919	-3.586	-2.807	-3.327	-2.484
464	.176	.278	-.146	.336	-.005	.128	.139	-1.404	.139	.373	.168	.021	.395	-.307	0	-.867	-.247	-.072	.508	.13	-.293	.86	.689	.274	.086	-.023	-.102	-.433	.37	-.356	.096	.678	-.327	-.241	.212	.227	-.125	.027	.537	.527	-.085	.346	.192	.074	.423	.591	-.201	-.223	.259
465	1.525	1.722	.078	.779	.77	.364	.336	.626	.965	.733	-.198	1.065	.157	-.051	.904	1.283	.937	.526	-.076	.034	.431	.842	.006	.502	.569	.539	1.144	.415	1.003	.469	2.152	1.603	.933	.683	.351	-.211	.898	-.156	.734	.479	.989	.635	1.162	1.033	.607	1.09	.828	.212	.204
466	-.153	.187	-.138	.343	-.208	-.346	-.549	.018	-.21	-.036	-.202	-.411	1.556	1.525	.356	.102	-.262	-.083	.219	-.573	.013	-.112	.216	.206	.437	-.028	.018	.245	-.158	.305	-.168	-.191	-.182	-.577	-.765	-.111	.005	-.072	-.686	.443	-.053	.117	-.112	-.004	-.327	-.318	-.336	.423	.056
467	-.189	.112	.011	-.244	.237	.376	-.151	-.424	-.472	-.743	.06	.086	-.084	0	-.168	-.562	-.449	.374	.293	-.368	-.041	.039	.333	-.305	-.045	-.154	-.036	-.526	-.768	-.128	-.203	-.522	.07	-.294	-.066	-.21	.203	-.399	.134	-.26	.146	-.144	.078	-.013	.004	-.661	.437	-.587	-.289
468	-.284	-1.009	-.871	.078	-.313	-.635	.561	-.8	-.635	-.599	.234	-.861	-.201	-1.496	-.981	-.185	-.531	.046	-.86	-.483	-.746	-.619	-.467	-.156	-.781	-.115	-.653	-.713	-.079	-.218	-1.505	-.774	-.781	-.752	-.24	-.901	-.526	-.114	-.357	-.78	-.757	-.151	-1.319	-.887	-.945	-.456	-.448	-.48	-.913
469	-.928	-.26	-.719	-.391	-.803	-.918	-1.469	-.422	-.624	-.57	-.925	-.88	-1.323	-.152	-.804	1.203	-.412	-1.526	.083	.441	-.77	-.338	-.972	-.197	-.399	-1.132	-.794	-1.035	-.793	-.276	-.257	-1.065	-.422	-.966	-1.456	-.759	-.807	-.707	-1.737	-.773	-.873	-.8	-.575	-.486	-.823	-.1	.185	-.209	-.204
470	.417	.696	1.18	.609	.961	1.346	.777	.743	1.099	.688	.915	.745	.425	1.541	.951	.482	1.171	.298	1.184	1.394	.429	.269	1.595	1.733	-.028	.897	.914	1.046	.655	.454	.284	.952	.595	.066	.5	1.69	.676	1.006	.522	.974	.887	1.739	.88	.534	.534	.627	.368	-.011	.441
471	.636	.611	-.494	-2.374	.228	-.083	.376	.464	.367	.113	.408	-.383	-.183	-.444	-.687	-.018	-.23	.23	-.029	-.139	-.558	.364	-.185	-.861	1.373	-.243	.079	.072	-.432	-.736	-.643	.793	-.441	.04	.112	-.403	.203	.128	.354	.569	-.016	-.206	-.434	-.58	.024	-.607	-.849	.681	.696
472	1.413	1.232	.369	.781	1.667	1.778	1.173	.426	1.542	-.742	.74	1.672	.7	.349	.366	-.177	2.588	1.529	1.097	1.435	1.286	1.472	.073	.807	1.435	1.47	1.512	.249	1.841	1.007	1.195	1.567	1.175	.666	2.954	-.214	2.213	1.022	1.261	1.51	.757	.066	.909	1.372	.937	1.569	1.693	1.93	2.436
473	-2.145	-2.086	-1.455	-.783	-1.64	-1.534	-1.962	-1.735	-1.323	-1.357	-2.109	-1.833	-.415	-3.257	-1.386	.148	-1.464	-.886	-1.493	-2.192	-.708	-2.004	-2.177	-.993	-.668	-3.382	-2.383	-2.212	-1.612	-1.117	-.912	-1.61	1.633	-2.654	-2.422	-3.091	-2.216	-2.477	-2.752	-1.968	-1.855	-1.292	-1.119	-.827	-.296	-.949	-2.273	-1.172	-1.066
474	-.949	-1.38	-.972	-1.438	-.654	-.495	-1.014	-1.413	-1.361	-.535	-.374	-.306	-1.213	.949	-.208	-.661	-.812	-.648	-.782	-.636	-1.043	-.062	.956	-1.073	-.505	-.836	-.203	-.007	-.825	-.699	-.668	-1	-1.384	-.427	-1.258	.978	-.557	-.28	-.35	-1.057	-.923	.364	-.611	-.491	-1.21	-1.172	-1.003	-1.431	-.583
475	1.059	1.115	.884	.715	.745	.562	.875	.26	-.02	1.167	.699	.192	.042	.458	.432	.745	.524	1.026	.15	.184	.564	1.038	.054	.179	.223	.296	.333	-.904	.733	.292	.518	1.037	.86	.638	1.129	.178	.658	.584	.591	.9	-.314	-.504	.956	.753	1.033	.721	.195	.634	.6
476	1.353	1.033	.414	2.533	2.246	1.296	2.785	.945	1.976	3.327	1.913	1.824	1.805	2.594	2.261	3.027	1.827	2.346	2.362	1.977	2.564	3.229	2.339	1.291	1.168	.186	1.401	1.667	1.585	3.388	1.565	1.482	2.016	1.35	2.505	2.027	1.585	2.334	2.602	2.242	.603	1.428	2.385	2.146	2.722	1.559	2.459	1.726	1.558
477	-.968	-.417	-1.296	-.835	-.93	-.81	-.145	-.449	-1.467	-1.175	-.577	-.217	-.316	-1.307	-1.157	-1.608	-1.016	.248	-.861	-.88	-.287	-1.003	-1.394	-1.1	-1.516	2.104	-.455	-.66	-.673	-1.255	-.91	-.289	-1.111	-.529	-.6	-1.82	-.693	-1.121	-.483	-1.601	.223	-1.042	-.816	-.957	-.791	-.612	-.912	-1.082	-1.585
478	.661	.2	-.07	-.107	.076	.753	-.27	.277	-.374	.492	-.279	-.17	-.237	.323	.021	.947	-.096	.054	.254	.157	.232	.245	.143	-.098	.2	.491	.481	.463	.468	-.21	-.249	-.144	-.128	.305	.251	.086	.555	.361	.262	.335	-.864	-.21	-.082	-.387	-.658	-.251	.002	.103	.323
479	.042	.142	.33	.645	.33	.341	.152	.047	.236	-.087	-.092	.011	.131	.714	.564	.852	.076	-.007	.379	-.125	-.421	.217	.579	-.496	.142	-.2	1.323	.445	1.054	.335	.37	.125	-.231	.628	-.181	-.009	.106	.58	-.344	-.633	.847	.704	-.021	.225	-.05	-.087	-.232	-.351	.021
480	.775	.686	.681	-.393	.555	.579	.61	1.216	.568	.241	.707	.316	1.017	.7	.644	-.618	.222	.817	.13	.152	.345	.01	-.089	.589	.679	1.18	1.048	-.178	1.083	-.042	.47	.856	.35	.899	.598	.11	1.135	-.183	.631	.189	1.182	.048	.788	.537	.445	.257	.488	.859	.494
481	.088	-.024	-.563	-.561	.295	-.015	-.033	-.137	-.82	.796	-.002	.066	-1.01	-.273	-.1	-1.328	-.633	-.107	-.907	-.793	.007	.93	-1.4	-.808	-.551	-.698	-.831	-1.832	.133	-.414	.101	-.25	-.459	.241	.013	-1.563	-.259	-.782	.041	-.804	-.341	-1.722	-.131	-.074	-.145	.206	-.204	.013	-.417
482	.551	.867	.8	.724	.631	.756	.53	.714	.931	.374	.466	.814	.879	1.296	1.585	1.579	.515	.642	.909	1.104	.375	.821	2.909	.984	.613	.881	2.748	1.846	1.196	1.642	.778	.079	.575	1.264	.455	2.407	.512	.755	.208	.824	.917	3.322	.853	.799	.796	.231	.691	.336	.487
483	.549	.795	.013	.136	.251	-.144	.324	.699	.873	.856	.654	.83	1.985	.329	.555	.636	.41	.677	.537	.35	.502	.555	.354	.493	1.138	.983	.456	.234	.288	.925	1.025	.829	.567	1.005	.104	.074	.395	.228	.729	.397	.099	.154	1.212	.796	.454	.496	.184	.696	1.118
484	-.013	.005	.089	-.081	-.404	.141	.329	.142	.108	.177	.103	.053	.016	.51	.312	.859	-.257	.059	-.367	.263	-.414	.287	.427	.016	.2	.416	.653	.474	.046	-.135	.17	-.439	-.093	.032	-.011	-.111	.334	-.175	-.171	.175	-.101	.324	.354	.492	.067	-.173	.011	-.549	.224
485	-.47	-.279	-.63	-.011	-.029	.234	.144	-.319	-.364	-.124	-.089	.119	.117	.258	.172	.31	-.407	.443	-.258	-.064	-.287	.009	.509	-.698	-.004	.418	.191	.89	.24	-.282	.104	-.601	-.332	-.007	-.013	.427	.2	-.029	.101	-.28	-.297	.654	-.02	.093	-.11	-.316	-.636	-.455	-.09
486	.375	.786	1.072	.829	.942	.472	.786	.393	.39	-.059	.422	.176	.581	.371	.149	-.602	-.067	.549	-.002	.158	.121	-.442	.611	-.047	.068	.689	.752	.983	.606	-.043	.388	1.153	-.037	.337	-.039	-.415	.613	.372	.421	.314	-.047	-.076	.007	.218	-.009	.129	-.398	-.369	.206
487	-.741	-.042	2.91	-.124	.766	.449	1.713	-.133	.06	1.303	.285	.548	-.162	.833	.185	-.422	.334	.592	.709	1.581	.477	2.3	.463	1.031	.703	.325	-.324	.289	-1.101	1.544	.663	-.191	-.314	.002	-.016	-.691	.349	.831	.365	-.407	.165	-.352	1.092	.641	.551	-.407	2.025	.029	.526
488	-.109	.351	-.016	-.134	.441	.063	.329	1.948	.079	.214	.13	1.032	.068	-.023	.843	.377	-.358	.263	-.872	.314	-.212	.448	.245	-.246	-.123	4.244	-.013	.209	-.049	-.249	-.084	.026	.139	3.212	-.041	-.545	-.152	2.012	.156	.306	.266	-.231	.194	.109	-.059	-.067	-.369	-.717	-.135
489	-.187	.398	-.645	-.897	.185	.142	-.464	-.665	-.826	-.744	-1.352	-.679	-.717	-1.35	-.719	1.053	-.581	-.151	-.447	-1.15	-.919	-1.049	-1.646	-.648	-.426	-.954	-.49	-.842	-.994	-.53	-.407	-.62	.806	-.286	-.208	-1.408	-.061	-1.607	-1.05	-.848	-.489	-.658	-1.051	-.187	-.409	-.329	-1.249	.091	-.82
490	.01	-.302	.115	-.387	.457	.794	.721	.118	-.003	-.49	.658	.279	.31	-.226	-.655	-.492	.711	-.193	-.03	.903	.206	.292	-.512	-.182	-1.33	.372	-.506	.239	.291	-.161	-.409	-.139	.878	.805	.061	-.888	.064	.446	.548	.133	.863	-.769	.129	-.867	-.134	-.037	.312	.462	.623
491	-.987	.341	-.516	-.49	-1.198	.196	.248	.234	-.57	.28	-.346	.004	.118	-.501	-.251	-.733	-.404	.344	.082	-.477	-.108	-.829	-.129	-.027	-.189	-.099	.153	.12	-.388	.002	-.373	-.053	-.901	-.608	-.313	-.522	-.599	-.357	.257	-.2	.204	-.331	-.186	.608	-.425	-.093	-.373	-.495	.207
492	-.061	.227	-.336	.294	.319	.084	.24	.208	-.131	.205	-.046	.401	.296	.092	-.221	-.452	-.261	.211	-.233	-.104	1.133	-.217	-.343	-.254	.912	-.017	-.482	-.532	.108	.197	.29	.154	-.455	.225	.081	-.424	-.069	-.224	-.032	-.542	.086	-.591	.234	-.143	.954	.132	-.071	.11	-.178
493	.907	.554	.373	-.017	.478	.42	.167	.036	-.278	.493	.064	.523	.622	.645	.692	2.136	.468	.474	.21	.222	-.25	1.021	.479	.148	.712	-.006	1.037	1.438	.478	.246	.065	.439	.587	.726	.291	-.2	.884	.273	.799	.52	.324	.086	.116	.453	.288	.444	.071	-.445	.429
494	1.402	.876	2.25	4.157	4.934	3.586	5.414	2.609	1.718	2.902	3.316	2.854	4.81	3.821	1.491	2.281	2.052	5.462	4.533	1.588	4.427	4.101	1.368	1.071	3.428	1.997	2.045	1.546	2.461	3.834	4.974	.716	4.439	2.251	3.287	-.156	1.618	1.563	2.087	3.234	2.031	.902	3.34	5.337	4.215	3.963	5.157	3.735	3.323
495	-.042	-1.532	-.573	-2.89	.431	.339	-.482	.247	-.473	-1.239	-.568	-.199	.799	-.833	-1.186	-.381	-1.102	-.334	-1.112	-.86	-1.014	-.644	-1.3	-.737	-.926	.507	-.451	-1.906	-.16	-1.412	-.471	.168	-2.032	.629	-.492	-1.915	-1.076	-.473	-.385	-.854	.145	-.97	-.291	-.343	-1.552	-.218	-.621	-.957	-.538
496	-.417	-.345	-.272	.063	.609	.618	.182	-.116	-.163	-.228	-.344	-.893	-1.084	-.35	-1.272	-.051	-.847	.443	-.617	-.751	-.487	-.317	-1.198	.677	-.633	-.698	-1.72	-2.092	-.675	-.881	-.318	-.188	-.796	-.63	.042	-.924	-.229	-.498	-.874	.782	.236	-.717	.179	-.027	.11	-.025	-.983	-1.252	-.996
497	.194	-.007	-1.922	.324	.245	.261	.087	.291	.725	-.227	.229	.374	.077	.225	.366	.253	-.503	.546	.014	.632	.384	-.06	.255	-.022	.335	.241	.018	.731	.322	-.136	.461	.17	.378	.238	.424	.073	.249	-.252	.276	.044	.004	.289	.305	.786	.189	.082	.127	-.619	.329
498	-.128	.284	-.094	-.187	.396	.204	.3	-.587	.108	-.176	-.028	.382	.232	.425	.269	.397	.255	.366	.123	.23	.52	-.022	.181	.175	.042	.195	.379	.987	-.077	.237	-.09	.129	-.007	.358	.455	.176	.122	-.009	.216	.121	.119	.201	.283	-.149	.293	-.092	.271	-.358	-.061
499	-3.685	-3.088	-3.196	-1.017	-2.978	-2.646	-2.099	-1.933	-2.675	-2.395	-2.694	-2.771	-1.097	-4.536	-3.346	-1.778	-2.787	-1.431	-2.233	-2.898	-1.762	-3.492	-3.246	-2.816	-2.284	-4.717	-4.902	-3.122	-3.493	-2.039	-2.467	-2.615	-2.093	-4.135	-3.729	-3.316	-3.572	-3.242	-4.214	-3.231	-2.199	-2.532	-2.594	-2.979	-1.811	-1.506	-4.11	-1.665	-2.343
500	-.268	.109	.208	.235	.493	.23	.142	.085	.022	-.337	.155	.419	.657	.588	.285	.111	-.259	.069	.257	.261	-.05	-.173	1.216	-.479	.229	.413	1.036	.78	.134	.251	.042	.043	.514	.33	.159	.787	-.022	-.06	.115	.005	-.154	1.123	-.027	.017	.007	-.287	-.235	-.305	.099
501	-.862	-.565	-.434	-.767	-.596	-.986	-.838	-.256	-.542	-.867	-.839	-.271	1.34	-.966	-.895	-.253	-.465	-.55	-.481	.144	-.43	-1.344	-.839	-.818	.285	-1.046	-.527	-1.043	-.195	.065	-.456	-.873	.742	-.429	-.764	-1.431	-.828	-1.163	-.406	-1.175	-.894	-.677	-.887	-.319	.131	-.31	.308	.675	-.282
502	.187	-.366	-.257	.689	.41	-.273	.693	.284	-.312	.179	.784	.44	.754	.094	.039	.608	.009	.948	.108	.526	.359	.427	.317	-.239	-.168	.079	.33	.424	-.672	.212	-.482	-.202	-.313	.419	.515	-.265	.42	.687	.607	-.077	-.044	-.001	-.329	-.001	1.13	.766	-.386	.337	-.421
503	1.438	1.684	2.92	1.719	2.843	1.379	2.562	-.06	.683	1.59	.407	.382	.936	1.564	.994	1.443	1.124	2.355	1.228	2.169	1.829	3.142	.808	2.585	3.812	.652	1.029	.761	1.18	1.594	1.934	.236	1.032	.446	1.507	-.056	1.903	.67	.95	1.683	.595	1.598	2.902	3.13	2.685	1.937	2.699	2.93	2.414
504	.017	.704	.005	-.535	.321	.416	.108	.728	.305	-.41	-.232	.584	.579	.069	-.593	-.25	-.271	-.211	-.684	-.111	-.891	.545	-.597	-.318	.1	.129	-.071	-1.488	.391	-.62	.991	.362	1.875	.284	.59	-.116	-.013	-.524	.191	-.192	.509	-.012	.259	.67	-.174	.325	-.224	-.11	.718
505	-2.435	-2.509	-1.604	-3.44	-2.277	-2.045	-.838	-2.511	-2.477	-1.363	-1.47	-2.195	-2.154	-.255	-1.742	-3.096	-2.114	-1.958	-2.29	-2.327	-3.208	-1.394	-.261	-1.93	-2.202	-2.14	-2.345	-2.17	-1.643	-2.447	1.109	-.478	-2.981	-1.622	-1.717	-.398	-1.996	-1.725	-1.062	-2.317	-2.448	-1.373	-2.188	-2.544	-2.416	-2.878	-2.61	-2.818	-2.294
506	-.257	-.202	-.877	-.282	-.41	.124	-.12	-.682	-.353	-.603	-.296	.014	.373	.068	-.318	.162	.239	.105	-.793	-.466	.198	-.519	-.302	-.652	-.143	.178	.264	.594	-.35	-.807	.045	-.782	-.276	.946	-.419	-.768	.126	-.319	-.237	-.651	-.395	-.491	.36	.084	-.406	-.143	-.416	1.745	.101
507	-2.019	-.72	-1.304	-.483	-.34	.237	-.289	-1.368	-.749	-1.771	-1.656	-.408	-.15	-1.117	-.296	-1.328	-.578	-.091	-.889	-.883	-.511	-1.149	-1.258	-.943	-.708	-.389	-.581	-.334	-1.863	-1.905	-.412	-.237	-.348	-.538	-.218	-1.836	-.9	-1.633	-1.5	-1.724	-1.043	-1.583	-.603	-.994	-.651	-1.059	-.996	-.936	-.079
508	-.186	-.398	.044	.682	.814	.536	.631	-.039	.519	.53	.573	.335	.169	.399	.55	-.437	.095	.562	.414	.592	.315	-.008	.416	.097	.195	.15	-.106	.51	.172	-.259	.177	.612	-.082	.137	.389	-.419	.284	.3	-.284	.167	.075	-.271	.68	.825	.577	.711	-.473	-.099	.233
509	-.234	.391	-.329	.318	-.279	.06	-.097	-.273	.001	-.302	-.367	.119	-.006	-.298	.884	.425	-.748	.242	.175	-.069	-.204	-.77	.123	-.43	-.127	-.159	-.051	.086	-.355	.112	.366	-.265	-.179	.265	-.163	-.199	-.213	-.405	-.457	-.29	-.458	-.295	.434	-.048	-.067	.288	-.726	-.194	-.036
510	-1.611	-1.815	-1.603	-2.354	-1.84	-1.435	-1.508	-1.502	-1.438	-1.124	-1.66	-1.557	-.087	-2.149	-1.628	.127	-1.608	-.957	-1.615	-.859	-1.812	-1.448	-2.561	-.561	-1.378	-1.944	-1.903	-2.425	-.713	-1.108	-.071	-1.143	-.375	-1.885	-.969	-2.008	-1.519	-1.962	-1.611	-1.853	-.465	-1.995	-1.04	-1.093	-.249	-.644	-.555	-1.948	-.199
511	.439	.805	.51	.379	.664	.751	.598	.197	1.9	.202	.36	1.07	.109	.014	.262	.592	.215	.562	.174	.951	.438	.035	.444	1.319	.754	.272	.241	.955	.362	.355	.172	.752	.209	.117	1.546	.387	.522	.49	.579	.962	0	-.235	.471	.837	.965	.529	.484	.249	.609
512	.064	-.172	.236	-.12	1.076	.132	.65	-.191	-.029	.066	.211	.642	.337	-.12	.37	-.147	-.297	.299	-.123	-.283	-.009	-.183	.281	.172	-.272	.159	.301	.352	.075	-.009	.086	.473	-.624	.717	-.2	-.201	.406	.129	-.342	-.709	.175	-.595	.377	-.812	1.01	.585	-.347	-.949	.174
513	-.385	-.162	-.58	-.159	.329	.41	.282	.954	1.323	-.334	.229	-.306	.012	-.202	-.044	-2.152	.139	-.154	-1.366	-.439	-.562	.118	-.941	-.527	-.605	.032	-.148	-2.08	-.216	-1.032	-.336	.02	1.021	.564	.311	-.794	.118	-.803	.084	-1.161	-.128	-1.879	-.047	.161	-.063	-.22	-.806	-.519	.453
514	.542	.169	-.517	-.528	-.496	-.129	.681	1.118	.137	-.318	-.105	-.82	1.313	-1.968	.162	-1.148	.289	-.254	-.561	-.552	-1.368	-2.104	-1.215	-.887	1.205	-.01	-.272	0	.932	-.455	-.405	-1.052	.081	.408	-.984	-1.398	.385	-1.217	-1.043	-.568	.36	.602	.119	.59	.929	2.159	-.615	.572	2.151
515	-.24	.142	.056	-.341	-.475	-.38	-.294	-1.25	.386	-.087	.443	.288	-.055	-2.847	-.3	-.034	-.083	-2.338	.772	-.434	.25	.347	-.509	.199	-.717	-.655	-.214	-1.118	-.108	-.381	.086	-.282	-.396	-.565	.378	-.926	-2.303	.101	0	.352	-1.346	-.99	-1.018	-1.92	.661	.001	-.193	-1.781	-.749
516	.1	.321	.303	-.109	-.073	.134	.202	.182	1.735	.784	.369	.909	.509	.633	.349	.934	.086	2.919	1.977	.127	.081	.917	.455	.392	.797	1.987	.129	.32	.673	.892	2.863	.511	2.815	.196	.025	-.25	.276	.494	.298	.416	.683	.056	1.44	.091	.199	.721	.584	.574	.025
517	-.792	-.91	-.907	-1.142	-.142	-.698	-.451	-.362	-.969	-.524	-.54	-.609	-.412	-.347	-1.243	-1.845	-.851	-.265	-.988	-.859	-.573	-.228	-1.706	-1.086	-.294	-.922	-1.548	-1.828	-.257	-.918	-1.093	-.517	-1.039	-.668	-.601	-1.915	-.708	-.344	-.361	-1.159	-.36	-1.733	-.521	-.636	-.745	-.254	-.519	-.183	.033
518	-.237	-.044	-.035	-.164	.106	.108	-.528	-.174	-.301	.17	-.328	-.058		.392	.139	1.073	.497	-.039	.223	.337	.253	.245	.182	.14	-.12	.091	-.246	.57	-.013	.316	-.125	-.003	.045	-.196	.018	.298	-.309	.022	-.082	.17	-.1	.26	-.296	-.309	-.476	-.242	.119	.112	.042
519	-.083	.542	.761	.165	.023	.277	.339	.005	.191	.576	.059	.021	-.155	.358	.014	.762	.434	.239	.204	-.495	.356	.063	1.054	.655	.028	.049	.19	.659	.804	.393	.049	.458		.199	.454	.433	.489	.554	-.276	.944	-.104	1.057	.098	.052	.125	.016	-.193	.788	.467
520	-.058	.638	-.21	-.662	.1	-.128	.008	-.052	-.251	-.086	-.052	-.814	.66	-.209	.047	-.24	.502	-.144	-.297	.312	1.031	.158	-.421	-.502	.019	-.03	-.399	-1.637	.498	.325	-.37	-.167	-.069	.024	.289	-.153	.416	.058	.346	-.384	-.364	-.46	-.767	-.242	.485	.102	.146	.873	.178
521	-.347	-.281	-.183	-.231	.058	.346	.127	.236	.078	.277	-.125	-.138	.279	.039	-.317	-.426	.149	-.096	.291	.123	.625	-.123	-.045	.178	-.247	-.448	-.297	-.207	-.029	.323	-.235	.317	-.248	-.061	-.081	.713	-.293	.291	-.175	-.272	-.049	-.027	-.219	-.448	-.246	-.405	.208	-.078	-.173
522	.432	-.012	.307	.868	-.357	-.06	-.295	-.314	-.138	-.94	-.12	-.541	-2.427	-2.029	-.982	.598	-1.359	-.592	-.148	-.676	-1.192	-2.589	-.589	.143	1.748	-1.049	-.784	-.573	-1.062	-.404	-.235	-.334	-1.851	-1	-1.952	-.517	-.88	-.274	-1.959	-.222	-.558	.162	-.558	-.489	-1.383	.389	-.613	-.138	.652
523	-1.027	-.445	-.317	-.4	-.148	-.077	-.36	-.116	-.579	-.69	-.28	-.137	.033	-.096	.016	-.483	-.192	.208	-.159	-1.195	-.095	-.06	.259	-.583	-.077	-.061	.791	.25	-.186	.825	.15	-.487	.085	-.444	-.851	.073	-.199	-.199	-.186		.067	.29	-.04	-.221	-.254	-1.096	-.055	.415	-.373
524	.462	.486	.611	.539	.395	.562	.495	.56	.527	1.001	.568	.683	.825	.684	.775	3.451	1.018	.489	1.37	-.463	.685	1.257	1.687	1.208	.556	.411	.78	1.382	.677	.786	.555	.522	.639	.497	.433	1.783	.649	1.149	.712	1.36	.457	1.646	.579	.62	.762	.517	.782	.514	.387
525	-.341	-.571	-.257	.096	-.374	.366	-1.042	.018	-.411	.091	-.401	-.235	-.416	-.046	-.318	-.833	-.617	-.348	.099	-.773	.627	.044	-.365	.039	-.058	-.312	-.724	-.125	.08	.011	-.335	-.444	-.251	-.514	-.159	-.153	-.64	-.466	-.565	.365	.303	.255	-.068	-.035	-.649	-.079	-.248	-.24	-.108
526	.198	.089	-.03	-.584	.124	.038	-.329	.306	-.72	-1.106	-.516	.695	-.104	-.628	.31	-.664	-.065	.365	1.579	1.712	-.557	.169	-.748	.763	.019	-.683	-.273	2.072	-1.425	.053	-.063	.536	-.458	-.213	.677	-1.447	.537	.616	.05	-.048	-.128	-.679	.388	-.126	-.427	.3	1.951	.353	.291
527	.113	.401	.419	-.6	.124	.413	.308	.306	-.21	.069	-.304	-.51	-.881	0	-.638	-.355	.347	.075	.223	-.099	-.355	.667	-.549	.422	.264	.213	-.267	-1.784	.638	.048	.861	.17	-.282	.018	-.117	-.414	.078	-.23	-.14	-.514	-.799	-.13	-.103	.266	.271	-.314	.21	-.245	.187
528	.39	.316	.262	-.9	.154	.369	-.082	-.157	.068	.013	.073	.265	-.45	.421	-.108	-.206	-.011	.071	.337	.17	.008	-.152	.24	-.24	-.052	2.631	.085	-.051	.752	-.143	.022	-.007	-.396	.278	.22	.305	.159	.364	.081	-.167	-.38	.373	.494	-.024	-.757	.414	-.257	-.112	.119
529	.4	-.103	.567	-.33	-.04	.042	-.356	.088	-.315	.118	-.119	.039	.277	.324	-.511	.019	.009	-.079	.385	.318	-.108	-.166	.571	.381	-.274	-.375	-.09	-.155	.994	.432	-.203	.135	-.277	.335	-.402	.59	-.368	.011	.147	-.164	-.041	.485	-.715	-.041	.174	-.384	.131	.513	-.277
530	-1.05	-.628	-.829	-1.029	-.992	-.91	-.494	-1.165	-.709	-.488	-.627	-1.403	-.871	-1.174	-1.852	-1.869	-.643	-.451	-.986	-1.139	-.933	-1.354	-.791	-.89	-.749	-.92	-1.704	-1.993	-1.365	-.492	-1.058	-.552	-.874	-1.289	-.8	-1.131	-1.249	-1.035	-1.387	-.925	-1.08	-.734	-1.378	-1.36	-.697	-1.339	-1.18	-.235	-1.49
531	2.142	2.55	1.573	.048	1.47	1.942	.887	1.448	1.136	1.538	.772	1.212	-.22	1.243	.779	1.229	1.254	.478	-.154	1.279	-.113	1.158	.89	1.291	1.045	1.519	1.313	1.254	1.491	.895	1.309	1.077	.813	2.1	.951	2.038	.936	.759	1.146	1.625	1.518	1.509	1.592	1.055	-.32	2.168	.498	.551	.418
532	-.104	.159	.09	.254	-.01	.304	.247	-.012	.406	.294	.135	.207	.001	-.019	.036	.657	.441	.026	.125	.487	.152	.505	.283	.161	.08	.14	.538	.193	-.24	.301	-.154	-.011	-.014	-.181	.454	-.051	.219	.256	-.033	.473	-.053	-.175	.007	.11	-.09	-.437	.49	.267	-.028
533	.336	.207	1.406	-.25	.304	.21	-1.153	-.442	-.208	-1.485	-1.609	2.082	-.794	-.758	-.818	1.556	-.844	-.34	-.803	-.912	-.684	-1.398	-1.119	.849	-.325	-1.03	-.888	.406	-1.097	-.835	2.189	.14	-.091	.078	-1.084	-1.032	-.156	-1.628	.009	-1.02	2.712	1.246	1.724	-.223	-.55	.88	-1.468	-.689	-.539
534	-.479	.791	.265	.082	-.164	-.061	.677	-.393	-.194	-.21	.419	-.28	-.301	.253	.179	.031	-.644	.153	.706	-.834	-.517	-.56	.448	-.132	-.038	-.305	-.403	.468	.426	-.035	-.394	.292	-.538	-.315	-.647	-.185	-.022	-.267	.262	.605	.091	-.065	-.121	.089	-.095	.255	-.193	.069	.024
535	.237	.109	1.883	1.269	.632	.27	.403	-.01	.78	.023	.58	.37	-.393	2.466	1.014	.692	.647	.348	-.271	.078	1.172	.161	2.102	-.404	.805	.232	1.305	.782	.894	1.098	-.278	.671	-.094	.866	.569	2.732	.351	1.911	.766	-.121	.447	1.462	-.187	-.166	.367	-.806	.218	.595	.439
536	-.018	.222	-.719	-.16	-.079	.172	-.46	.074	.16	-.411	-.387	-.353	-.767	-.295	-.207	.268	-.592	-.327	-.482	.028	-.187	-.403	-.285	-.25	-.361	-.16	-.282	-.87	.591	-.9	-.214	-.371	.34	-.168	.359	-.483	-.201	-.273	-.293	.285	-.128	-.078	-.549	-.443	.153	-.683	-.579	-.031	.226
537	-.071	.143	.181	.198	.053	.09	.104	.175	.43	-.132	.041	.08	.104	-.007	.166	.798	-.028	.254	.186	.148	.232	.23	1.051	.374	.28	-.028	.286	1.073	.263	.461	.187	-.343	.441	.097	-.184	.591	.039	.214	-.001	.034	-.036	.535	.216	.322	-.049	.009	-.046	-.162	.258
538	-.338	-.415	-.503	-.671	-.319	-.259	-.32	-.748	-.985	-.5	-.455	-.704	-.428	-.797	-.397	-.728	-.097	-.712	-.737	-.644	.163	-.652	-1.086	-.655	-.321	-.578	-.97	-1.668	-.465	-.686	-1.069	-.377	-.048	-.612	-.471	-.753	-.55	-.838	-.694	-.989	-.681	-.771	-.547	-.72	.721	-.404	-.638	-.229	-.109
539	-.688	.055	-.661	.417	.598	-.593	.647	-.716	.178	.549	.399	.314	-.509	.645	.493	.159	-.373	.686	.162	.196	-.187	.882	-.522	-.28	.179	.159	-.962	-.331	.413	.115	-.261	.292	-.035	.266	.454	-.273	-.022	.193	.812	.161	-.041	.09	.267	.248	.153	-.477	-.318	.354	.44
540	.019	.383	-.158	.018	.35	.211	.145	.216	.203	.134	.818	.319	.176	.652	.06	.331	.968	.198	.455	-.164	.266	.706	1.044	.276	.147	-.056	.544	.14	.809	.12	.078	.612	-.176	.525	.404	.226	.351	.036	.969	.711	-.001	.63	.573	.058	.091	.151	.457	.077	-.075
541	-.503	-.435	-.161	.857	-.009	1.218	.658	-.089	.661	-.121	-.098	-.872	.155	-.689	-.372	-.664	1.374	-.038	-.124	.103	-.025	-.763	-.964	1.625	.557	1.085	-1.357	-1.977	-.039	-.324	-.516	.02	.45	-.946	.017	-.363	-.101	-.733	-1.244	.034	.303	.869	-.012	.149	.276	-.023	-.397	.132	-.503
542	-1.352	-.637	-1.084	-.835	-.687	-.753	.296	-1.202	-.891	-.454	-.712	-.843	-1.936	-.828	-1.273	-.351	-.751	-.644	-.853	-.957	-1.03	-.649	-1.368	-1.099	-.578	-.684	-1.878	-.882	-1.174	-.491	-1.234	-1.45	-1.289	-1.304	-1.556	-1.02	-.908	-1.069	-.972	-1.38	-.954	-.725	-1.032	-.535	-1.103	-1.465	-1.503	-1.174	-.638
543	.89	-.134	.427	2.994	1.277	.393	1.476	1.215	.828	.738	1.832	.872	.395	1.814	1.143	1.536	1.336	1.274	2.03	1.427	1.498	1.812	2.313	.266	2.106	.541	.729	.983	.662	1.196	1.484	.686	1.781	1.144	1.536	1.141	.885	2.047	1.638	1.124	1.204	1.544	.961	1.331	1.889	1.038	2.083	1.454	.921
544	.079	.377	-.337	-.341	-1.01	-.382	-.294	-.203	.468	.036	.562	-.42	-.832	-.473	-.345	.215	-.263	-.027	-.391	-.101	.107	1.371	.419	-.71	.351	.136	.075	-.72	.374	-.977	-.448		-.203	-.153	-.474	-.052	0	-.424	.03	.093	.238	.776	.06	-.072	-.497	-.18	-.043	.416	-.012
545	.196	.401	.33	.267	.24	.318	-.064	-.251	.423	.166	.208	.021	.718	.416	.093	.694	.076	.843	.041	.621	.374	.317	1.031	.474	.313	.122	.227	.796	.549	.569	.018	.411	.155	-.134	-.146	.967	.679	.073	.102	.079	.123	1.423	-.222	-.104	.07	.087	-.261	.185	-.133
546	-1.026	-2.112	-2.684	-3.034	-.807	-.489	-2.336	-2.756	-2.774	-2.704	-3.022	-1.498	-3.835	-2.1	-2.296	-.933	-2.681	-.825	-2.33	-.934	-3.329	-1.06	-2.395	-2.471	-1.635	-1.538	-1.305	-1.691	-2.928	-.123	-2.447	-1.499	-2.685	-1.01	-1.21	-2.442	-.65	.922	-.238	-1.588	-.872	-3.014	-1.302	-.716	-3.735	-4.159	-1.375	-2.355	-1.742
547	.246	.331	.508	-.393	.074	.076	-.502	.055	-1.577	.101	.389	-.022	-.083	.196	-.419	-.04	-.025	.15	-.13	.269	.334	.279	.462	-.22	.157	.105	.256	.681	.099	.238	-.17	-.105	.073	-.114	.003	-.103	-.457	-.156	-.101	-.373	.154	-.163	.094	.127	-.098	-.378	-.149	.199	.367
548	2.147	2.977	7.719	4.868	6.091	5.493	8.824	5.146	7.689	7.544	6.666	5.542	8.289	9.088	9.494	4.174	6.236	4.381	3.165	4.528	5.588	8.7	7.701	7.229	3.934	7.531	7.928	9.696	7.543	6.712	5.324	7.732	5.347	5.965	6.328	7.17	7.471	7.331	9.176	7.757	6.588	8.437	5.645	1.561	5.01	.758	.739	3.506	5.711
549	-.34	-.559	-.935	-.03	-.608	-.739	-.345	-.779	-.44	-.508	-.168	-.905	-1.02	.323	-.257	-1.004	-.52	.107	-.541	-.802	-.507	-.324	.159	-.86	.129	-.702	-.662	-2.423	-.174	-.775	-.623	-.533	-.342	-.6	-.424	1.059	-.891	-.715	-.845	-.727	-.99	-.919	-.889	-.727	-.472	-.854	-.841	-.44	-.734
550	-.572	-.784	-1.625	-.342	-.774	-.837	-.903	-1.026	-.729	-.73	-.96	-.982	-.236	-.668	-.901	-.883	-.927	-.309	-.791	-.957	-.478	-.861	-1.087	-.808	-.324	-.963	-1.209	-2.332	-.356	-.726	-.878	-.611	-.606	-.938	-.73	-.802	-1.171	-.857	-1.376	-1.049	-.958	-.96	-.756	-.698	-.656	-.808	-.509	-.07	-.114
551	2.423	-1.043	.038	-2.329	-.333	.89	1.342	-1.016	.567	.369	1.49	-.409	-1.435	1.433	.476	-2.418	-.267	.055	-1.511	-.203	-1.03	1.223	1.591	.234	-.863	1.21	.461	-1.941	1.426	-.269	-1.036	2.017	.385	2.175	.256	.067	-.952	.747	1.778	-.618	1.782	3.308	-.74	-1.427	-1.991	-1.37	-1.245	-2.01	-.16
552	.137	.773	.95	.609	.734	.838	.524	1.16	.756	-.006	-.197	.339	-1.065	-.378	-.34	-.272	.677	.235	-.243	.272	.01	-.13	-.309	.59	-.108	.678	.033	-.88	1.149	.211	-.004	.473	-.522	.61	.757	-.145	-.267	-.341	-.509	.214	.479	.405	-.252	.073	-.572	-.493	-.361	.035	-.365
553	-1.334	-.833	-1.143	-.96	-.3	-.511	-1.25	-.688	-1.029	-1.644	-1.206	-.647	-.357	.005	-.783	-.79	-1.08	-.211	-1.507	-.898	-.566	-1.163	-.772	-1.264	-.887	-.696	-.602	-.163	-1.04	-.986	-.933	-1.142	-1.165	-.686	-.812	-.274	-1.362	-.987	-.85	-.853	-.982	-.496	-.179	-.755	-1.621	-.966	-1.085	-.325	-.236
554	-.055	-.135	.249	.306	.047	.171	-.231	.013	.357	.191	.182	.218	.684	-.04	-.262	1.8	.165	.129	.114	.378	.026	.348	.386	.407	-.164	.027	.024	.429	.222	.294	.31	.487	.22	.041	-.15	.529	-.058	.289	.238	.585	.447	.661	.232	.086	.009	-.422	.511	.792	.223
555	-2.025	-1.41	-2.1	-1.008	-1.307	-1.175	-.853	-.445	-.288	-1.597	-1.102	-1.838	-1.28	-2.375	-1.9	-1.388	-1.435	.241	-.749	-1.243	-.787	-1.69	-1.696	-1.077	-.556	-1.925	-2.773	-1.521	-2.336	-.941	-1.272	-1.4	-1.1	-2.138	-1.701	-1.494	-2.356	-1.745	-2.272	-2.13	-2.081	-1.416	-1.643	-1.937	-1.466	-1.119	-1.628	-.589	-1.331
556	-.733	-.659	-1.289	-1.617	-1.203	-1.187	-.663	-.486	-.86	-.936	-.07	-1.228	-.969	-.453	-.841	-2.515	-.381	-.917	-1.001	-.503	-.483	-.558	-1.502	-.323	-1.18	-.74	-1.444	-1.125	-.078	-.784	-.44	-.839	-1.117	-.497	-1.141	-1.479	-.551	-.852	-.711	-1.896	-.956	-2.083	-.592	-.72	-.225	-.562	-.792	-1.299	-1.206
557	-1.953	-2.686	-1.664	-.943	-1.237	-1.179	-.431	-.567	-.895	-.58	-.464	-1.519	-.618		-.271	-1.444	-.445	-.945	-.754	-1.911	-.991	-.968	.314	-1.826	-.747	-1.34	-.834	-.981	-1.894	-.261	-.173	-1.765	.05	-.711	.064	1.14	-.778	-.468	-.786	-.766	-.644	-.76	-1.434	-.384	-.909	-1.353	-.609	-.733	.115
558	-.276	.162	-.102	.265	-.084	-.058	-.379	-.219	-.506	.002	-.544	-.192	-.211	1.013	.95	.136	-.189	.102	-.159	-.154	-.159	-.249	.292	-.113	-.115	-.136	.842	.835	.324	.124	.209	-.269	.796	.196	-.793	1.339	-.287	-.263	-.129	.213	.336	.647	-.223	-.094	-.342	-.415	-.109	.36	-.275
559	-.646	-.548	-1.275	-1.269	-.006	-.561	.077	-1.7	-1.399	-1.531	-1.207	-.728	-.75	0	-1.315	-2.391	-.51	.039	-1.521	-1.467	-1.375	-1.912	-1.013	-1.031	-.43	-1.04	-1.138	-.701	-.969	-1.484	-1.84	-1.154	-1.542	-.644	-.687	-.661	-.57	-1.344	-1.049	-.903	-1.503	-1.173	-.187	-.347	-2.019	-.339	-1.54	-.498	-.599
560	-.859	-.748	-.663	.064	-.271	.162	-.27	.022	-.664	.24	-.143	-.593	.188	.441	-.435	-1.095	.053	-.393	-.061	-.378	.294	-.055	.098	-.843	-.688	-.803	-1.031	-2.262	-.654	.211	-.802	.264	-.643	-.814	-.706	.233	-.965	-.1	-.629	-.692	-.484	-.519	-.855	-.74	-.313	-.354	-.54	.204	-.778
561	.935	.47	-.457	-.657	.19	.006	.295	1.19	.632	.35	.346	.404	-.493	-.316	.224	-.857	.782	-.164	.765	.437	.03	.416	-.517	.18	.657	.485	.281	-.64	1.935	.26	1.095	.303	.855	.354	1.249	-.078	.843	-.41	.505	-.036	.704	.18	-.077	.502	-.707	.159	.548	-.253	.212
562	.612	1.134	.445	.455	.409	.459	.2	.41	.741	2.136	.56	.41	.429	1.099	.802	2.339	1.035	.379	1.276	.593	.374	1.998	1.418	1.562	.727	.009	1.49	.541	.591	1.364	.983	.49	1.344	-.009	.299	1.202	.744	1.787	.873	1.036	.494	2.099	.974	.883	1.112	1.106	.622	.361	.491
563	.504	-.092	.026	1.236	.392	.145	.435	.378	.336	.852	.735	.398	.773	.381	-.095	1.72	.841	.867	.789	.633	-.167	.802	.692	.345	.986	.523	.626	1.145	.548	.516	-.196	.17	.272	.266	.179	.526	.467	.884	.633	.426	.72	.93	.444	.341	.341	.52	.621	1.471	.933
564	-.131	-.401	-.49	-.33	-.255	-.363	-.102	-.147	-.534	.376	-.263	-.206	-.836	-.304	.195	-1.192	.084	-.204	-.344	-.71	.904	.373	-1.078	-.989	.236	-.506	.428	-1.179	-.863	.097	-.798	-.363	-.486	-.123	-.682	-.629	-.64	-.378	-.458	-.498	-.35	-.785	-.106	-.007	.436	.377	-.424	-.727	.411
565	-.664	-.719	1.012	-.808	.671	.273	.834	-.972	.053	-.065	2.194	-.374	-.666	2.316	.679	-.897	.172	-.29	-.616	1.023	-.159	.325	2.36	1.161	.055	.818	1.242	1.511	.565	.161	-.22	1.257	-1.033	1.243	.07	1.815	.115	.982	1.045	-.02	-.103	.841	-.446	-.82	-.605	-.753	-.45	.352	-.825
566	-5.066	-4.537	-4.328	-4.277	.235	.146	.278	-4.674	-4.836	-5.833	-5.377	-.016	-.155	0	.262	-2.567	-4.868	.181	-3.485	-4.059	-4.319	-4.914	-3.672	-4.181	.466	-.16	-.007	.708	-2.177	-2.085	.036	-2.324	-1.774	.034	.403	-3.715	-.138	-4.945	.82	-2.735	-1.785	-3.768	-.036	.02	-4.107	-7.569	-2.372	-4.891	-.056
567	.778	.862	1.194	3.204	2.217	.641	2.883	1.063	1.1	3.141	1.635	.551	2.052	2.998	1.576	2.47	.535	2.569	1.802	.829	3.243	2.45	1.965	.647	.628	1.249	2.988	1.758	1.794	1.74	1.128	.614	2.757	1.456	2.125	1.531	.728	1.297	1.52	1.622	.545	2.13	1.025	2.292	3.233	2.646	1.974	1.356	.509
568	.382	1.244	1.223	1.049	.868	1.074	.525	.902	1.8	.635	.836	1.142	.987	1.148	1.27	.657	1.444	.641	1.32	1.514	.859	.525	1.039	2.135	1.159	.596	.986	.383	.43	.411	.698	1.535	1.074	.824	.678	1.054	.94	.683	.287	.854	.587	1.779	.705	.435	-.256	.35	.867	.727	.674
569	-.685	.281	-.091	.373	-.005	.188	-1.069	-.052	-.573	-.094	-.531	-.341	-.68	-3.053	-.105	.334	-.313	-.14	-.031	.015	.034	-.601	-.445	-.253	-.445	.041	-.347	-.705	-.107	-.589	-.056	-.459	-.31	-.092	-.368	-.458	.019	-1.004	-1.481		-.676	-.485	-.573	-.279	-.402	-.283	-.541	-.673	.211
570	.691	.587	.628	-.865	.895	.972	-1.186	.942	-.176	-.087	-.574	-.686	-1.28	0	-.122	-.733	-1.07	-.172	.389	-.133	-1.238	-.742	-.24	-.372	.521	-.823	.091	-.223	.5	-.516	-.05	.758	.401	.36	.44	-.952	.703	.155	.051	-.414	-.718	-.395	-.186	-.096	-.284	-.543	-.196	-.741	-.044
571	.458	-.136	.543	-.081	.912	1.15	.798	-.338	-.03	-.08	.552	.43	.676	.22	.396	1.409	.18	1.598	.321	.754	.006	-.08	1.352	.951	2.534	.927	1.698	1.379	.583	.59	1.39	-.079	.326	.821	.446	1.219	.784	1.146	.38	.629	.408	1.53	.305	.464	.629	-.063	2.033	.606	1.848
572	-.657	-.091	-.358	.13	.293	.496	.21	-.072	.091	.891	.156	-.139	-.235	-.775	-.074	.159	-.38	-1.025	.508	.36	.226	.651	-.433	-.417	.324	-.768	.716	-.625	-.447	-.375	-.344	-.378	.229	.016	.703	-1.624	-1.046	.083	-1.056	.527	-.172	.309	-.486	-.169	-.401	.276	.675	-.587	.123
573	-1.203	-1.172	-.904	-.103	.073	-.336	-.452	-.695	-.45	-.231	-.624	-1.523	-1.282	-.871	-1.532	-1.243	-.397	-.261	-.072	-.451	-.903	-.24	-1.08	-.711	-.99	-1.456	-2.233	-3.154	-.451	-.961	-.959	-.918	-.409	-1.01	-.471	-.815	-.975	-.42	-.872	-.677	-.323	-1.084	-1.007	-.261	-.757	-.197	-.691	-.711	-.217
574	-.181	-.237	-.973	-.772	.182	-.065	.337	-.735	-.444	.833	-.575	-.504	-.309	-.71	-1.098	-1.522	-.496	.192	-.519	-1.234	-.419	.453	-1.177	-.878	-.262	-1.076	-1.903	-3.224	-.158	-.541	-.505	.101	-.273	-.94	.034	-1.203	-.324	-.568	-.686	-.567	-.215	-1.543	-.397	-.124	-.32	-.151	-.057	-.143	-.868
575	.064	-.581	-.661	-.147	.499	.226	-.384	-.193	.201	-.194	.586	1.015	-.051	-.277	.176	.288	.186	.473	-.701	.464	.107	1.082	.216	-.062	.179	.201	-.292	.968	.374	-.954	.113	.229	.703	-.828	.009	.036	.564	.311	.537	.425	-.172	.309	-.086	.248	.827	.501	-.332	-.439	.306
576	-.112	.264	.66	.251	.169	-.601	-.447	.246	.276	-.077	.058	-.06	-.031	-.14	-.481	-.394	-.215	-.062	-.033	.177	-.114	-.716	-.512	.301	.102	.269	.159	.577	.732	.086	-.311	.357	.13	-.469	-.147	-.201	.331	-.23	-.007	-.423	.226	-.077	.027	-.326	.545	-.53	.128	.112	-.666
577	-.804	-.789	-1.09	-.985	-.994	-.326	-.952	-1.279	-.829	-.895	-1.275	-1.176	-.317	-1.104	-1.445	.032	-.511	-.743	-1.632	-1.12	-1.22	-1.096	-1.891	-1.181	-.505	-.928	-1.18	-1.99	-.389	-1.01	-.401	-1.229	-.339	-.926	-.799	-1.272	-.76	-1.523	-.502	-1.547	-.83	-.943	-.644	.024	-.322	-.907	-1.12	-.747	-.191
578	-1.292	-1.554	.444	-1.545	-.54	-1.032	-.586	.366	-.645	-.923	-.614	-1.4	-2.611	1.356	1.791	-1.201	-1.064	-.339	1.608	-.574	-1.779	-1.059	1.212	2.076	-1.852	-1.434	-.061	-1.187	-.609	-.09	-.778	-.241	-.042	-.223	-.906	2.264	-.17	-.211	.185	-1.627	.517	-1.333	-1.66	-2.018	-1.432	-.905	-.972	-1.977	-2.203
579	-.23	-.219	-.422	-.18	-.174	-.167	.329	-.114	-.998	.314	-.508	-.999	.135	.037	.548	-2.614	-.362	-.098	-1.017	-.634	-.651	-.298	-.57	-1.364	.14	-.023	-.614	-1.915	.356	-1.351	-.574	-1.447	-.301	-.06	.225	1.078	.181	-.775	-.66	-.464	-.838	-1.194	-.61	-.847	-.267	.563	-.922	-.738	.29
580	1.11	1.888	2.25	4.51	1.013	-.838	2.83	-2.023	-.27	-1.981	2.213	-1.542	.17	.068	-.422	2.595	2.216	-.415	2.091	-.898	3.334	-2.137	.963	.197	1.22	.814	2.027	2.053	-.109	1.387	1.868	-1.63	-1.926	-.173	-1.967	-.646	.922	-.002	.717	1.035	.237	.734	-.887	.307	-.445	-2.78	.386	-.887	-.919
581	.278	.703	.8	.312	.569	.599	.608	.467	.568	.654	.382	.403	.325	.574	.637	3.276	.507	.625	.832	.87	.399	.964	1.873	1.935	.247	.866	.896	1.719	.333	.726	.589	.27	.485	.634	.55	1.482	.517	1.26	1.219	1.132	.755	1.914	.479	.322	.337	.282	.888	.213	.275
582	.319	.102	.232	-.391	.87	.676	.125	.424	.548	.325	.679	.162	.801	.238	.278	-.249	.259	.702	-.115	-.071	.555	.138	-.068	-.658	-.585	.308	.608	-.593	.667	.248	.655	.377	.621	.187	.493	-.579	.449	-.348	.26	.025	.783	-.726	-.009	.18	-.004	.309	-.18	1.194	.647
583	.572	-1.033	.164	.89	.141	.52	.957	.253	-.71	-1.898	-.265	-.654	.213	1.544	1.655	-1.454	1.197	-.035	-.131	-.847	.791	-2.529	.733	-1.473	1.045	1.087	1.045	-1.025	.382	-.151	.409	-.666	.699	.16	.437	1.752	.144	-2.427	-.373	-.283	-1.781	.238	-.128	.079	.473	-1.853	-1.84	-.325	.616
584	-.938	-.965	-1.172	-.287	-.553	-.897	-.793	-.635	-.942	-.833	-.865	-.315	-1.116	-.812	-1.22	-.992	-.303	-1.096	-1.143	-1.001	-1.587	-.862	-1.057	-1.083	-.543	-1.151	-1.163	-1.454	-1.043	-1.486	-.498	-1.125	-1.055	-1.278	-.939	-.473	-.904	-1.299	-1.075	-1.345	-.88	-1.165	1.438	-.651	-.54	-.886	-.477	.223	-.706
585	.602	.932	.997	1.159	.534	.549	.708	1.004	1.545	.931	.836	1.059	.691	1.62	1.444	.868	1.058	.783	1.291	1.159	.741	1.332	2.96	2.018	.856	1.034	2.426	1.589	.822	1.197	1.165	.425	1.04	1.475	.522	2.122	1.154	1.439	1.048	1	.796	3.378	1.088	1.231	1.55	.338	.954	.547	.767
586	-.095	-.003	.083	-.265	.469	.567	.224	-.218	.201	-.267	-.037	.228	-.527	-.053	-.111	.151	-.076	.361	-.096	.478	.202	-.015	-.258	.053	.265	.112	-.035	-.378	-.416	.306	.314	-.021	.172	.125	.952	-.698	-.173	-.012	-.145	-.16	-.115	-.367	.003	-.185	.135	-.072	.32	.101	.306
587	-4.981	-2.234	-3.471	-3.579	-1.366	.201	-.038	-3.783	-4.278	-4.908	-4.904	.005	-.572	1.246	.96	-1.864	-4.304	-.158	-2.101	-3.485	-3.748	-4.54	-4.475	-4.062	.565	0	.57	-.31	-1.262	-1.179	.737	-1.242	-1.533	-.616	0	-3.219	-.012	-4.078	-.154	-.664	-2.032	-4.022	.619	.325	-3.505	-6.403	-1.785	-3.934	.78
588	-.353	-.4	-1.156	-.454	-.711	.088	-.443	-.394		-.497	-.919	-.408	.164	-.792	-.926	-.659	-.937	-.072	-.591	-.87	-.113	-.363	-1.52	-1.238	-.26	-.421	-.695	-1.58	.473	-.402	.051	-.474	-.28	-.62	-.579	-1.526	-.224	-.879	-.51	-.545	.004	-1.441	-.065	-.691	-.46	-.53	-.767	.013	.084
589	1.53	1.086	1.125	.821	1.138	1.024	1.3	.834	.828	2.406	1.206	1.29	.27	2.194	1.298	-.257	.563	1.009	1.739	1.703	1.13	1.938	1.977	.643	1.014	.596	1.765	-.496	1.593	.647	1.58	.955	.532	1.184	1.185	2.074	1.267	1.83	1.553	1.291	1.139	.757	1.125	1.119	.832	1.14	1.706	1.301	1.491
590	.098	.435	.491	.119	.202	.486	-.522	-.046	.224	-.042	-.131	.194	-.002	.152	-.061	.798	-.11	.522	.389	.404	.038	.013	.61	.262	.332	.182	.076	.86	.408	.385	.206	-.132	.216	.063	-.65	.381	.209	.214	-.002	.295	.344	.671	.686	.16	.019	.089	-.052	.133	.199
591	-2.519	-2.085	-1.782	-1.234	-2.318	-2.159	-2.201	-1.231	-.906	-1.298	-2.043	-2.074	-.654	-3.127	-1.964	-.163	-1.626	-1.02	-1.424	-1.77	-1.785	-2.44	-2.175	-1.547	-.683	-3.868	-3.472	-1.456	-1.919	-1.012	-1.751	-1.569	-1.218	-2.956	-3.235	-2.574	-2.507	-1.969	-3.048	-1.835	-1.771	-1.089	-1.995	-1.75	-.873	-1.005	-2.001	-1.173	-1.956
592	-1.821	-1.69	-1.763	-2.026	-1.68	-1.292	-.962	-1.677	-2.031	-2.105	-1.175	-.752	.856	-1.584	-1.119	-2.499	-1.308	-1.168	-1.049	-1.294	-.248	-1.334	-2.027	-2.119	-.039	-1.38	-1.288	-1.426	-2.301	-1.722	-1.09	-1.548	-1.993	-1.348	-1.358	-2.314	-1.517	-1.415	-.87	-2.356	-1.501	-1.765	-1.438	-1.514	-1.675	-1.069	-.792	-.177	.062
593	1.291	1.715	.582	.423	.709	.736	-.116	.246	.789	.065	-.15	.811	.557	-.326	-.395	.195	.43	.264	.372	.328	.26	-.289	-.055	.446	.118	1.056	.742	.524	.728	.088	.709	.017	.099	.234	.517	-.451	1.38	-.242	.176	.457	-.512	.599	-.463	-.25	-.02	.723	.016	.267	-.114
594	.674	.982	.095	-.692	1.859	.877	.278	1.123	.327	-.896	-.259	-.385	-.073	.568	-.267	-.667	-.777	.957	-.249	.13	.641	-.552	-.123	.034	-.6	-.217	.137	1.216	.283	-.498	-.184	.327	.779	.839	-.483	-.256	.427	-.062	.472	.321	-.828	-.432	.344	.331	.009	.194	-1.288	-.556	-.608
595	-.931	-1.594	-.609	-2.602	-.772	-.97	-2.218	-2.709	-1.864	-.809	-.347	-2.063	-2.852	-2.414	-2.742	.058	-2.23	-1.624	-1.652	-.87	-3.138	-1.394	-2.041	-2.298	-2.255	-1.591	-.317	-1.31	-2.553	-2.26	-2.304	-2.265	-2.496	.44	-2.048	-3.133	-1.03	-.583	-.935	-1.948	-1.652	-2.258	-1.639	-1.634	-2.099	-2.76	-1.771	-2.965	.699
596	1.845	-.508	2.151	4.482	2.097	.056	1.015	.393	-.021	-.058	.317	1.634	.291	-.214	.198	.903	1.179	1.748	-.633	1.583	-.599	.495	-.299	-.28	.26	.442	2.899	.006	-.38	-.43	-.367	.976	1.768	.221	3.742	-.699	1.737	3.92	-.171	.264	1.264	-.54	.293	.364	3.017	.742	-.326	1.063	.572
597	.946	1.107	1.023	.676	1.221	1.109	.521	.3	-.073	1.719	.249	.308	.047	.661	.484	.947	-.093	.937	.976	.708	-.322	1.558	.049	.081	.069	.79	.776	.577	1.082	-.178	.391	.442	.076	.598	.587	.239	.663	1.037	1.34	.743	.392	.43	.432	.418	.301	1.237	.454	-.493	.254
598	-.453	-.642	-.202	-.297	.146	.608	.138	-.242	-.656	.66	-.392	.736	-.113	.528	.272	.235	.258	.264	-.309	-.338	-.309	.223	.217	-.156	.101	.663	-.145	.38	-.874	.037	.186	-.325	-.195	-.145	.486	-.076	.024	.152	-.028	-.534	-.317	.101	.32	.036	-.278	.013	-.205	.181	.079
599	.493	.001	-.06	.346	.366	.374	.167	-.373	.172	.116	-.334	.171	.206	.225	.383	.649	-.146	.343	.479	.146	-.037	.49	.454	-.417	.438	-.252	.602	1.027	.431	-.7	.311	.094	-.504	.282	-.002	.066	.372	.058	-.279	.12	-.128	-.163	.033	.293	-.015	.255	-.553	-.587	.398
600	.161	.443	.558	.275	.551	.674	.659	.258	.478	.527	.323	.605	.469	.874	.745	.52	.329	.847	.827	.913	.258	.389	1.781	.775	.41	.859	1.07	1.664	.049	.48	.358	.11	.081	.451	.511	1.309	.464	.544	.525	.487	.245	1.701	.713	.337	.306	.283	.515	.302	.487
601	.464	1.323	-.065	-1.402	.281	.76	.272	1.424	1.851	-1.35	-1.19	.298	-2.047	-.546	.407	1.529	-.628	1.774	.857	1.296	-2.681	-1.369	.885	.949	-1.164	.087	-.028	1.592	.21	-1.229	1.738	.899	-1.572	.246	2.414	.679	1.121	-.254	.509	1.387	.325	-.175	.332	.879	-2.073	2.112	-.057	-1.635	-.338
602	.119	.186	-.289	-.521	.223	.294	.353	.483	.228	-.057	.162	.255	-.21	-.226	.169	-.824	-.02	.631	-.807	-.114	-.164	-.073	.01	-.294	.249	.404	-.076	.554	.837	-.172	.292	-.24	-.158	.142	.198	.209	.276	-.131	.1	-.948	.098	-.012	.053	-.252	-.614	-.916	-.485	-.267	.615
603	.558	-.194	.467	.847	.021	-.3	.733	.32	.729	1.203	1.353	.136	.962	.826	.899	.031	.754	.692	.379	.025	.344	.198	.689	.097	.936	.076	.759	.465	.322	-.022	.514	1.394	.268	.016	1.601	.186	.703	-.934	.574	.545	.446	-.184	.575	1.118	.959	.923	.442	-.292	.579
604	.129	-.267	-.116	.121	-.726	.416	-1.981	.005	.119	-.079	.135	-.208	0	-.15	.558	.983	-1.218	.249	1.001	-.21	-.594	-1.039	.413	-.22	-.267	-.556	-.174	.107	-.034	-.272	-.163	-.815	-.306	-.028	-.669	.225	.519	.11	-.399	.285	-.681	-.315	.574	.201	.41	-.208	.32	-.831	-.297
605	.481	.314	.287	-.223	4.208	1.928	.485	-.029	.714	.502	.587	.608	-1.791	.37	3.28	.594	.059	.811	.509	.99	-.013	.141	.635	1.909	-.023	.339	.457	-.048	.459	.164	.273	.648	-.128	.301	3.163	2.096	.425	.058	.5	1.324	-.029	.64	.214	1.377	.014	1.849	-.105	-.439	.113
606	.745	-.194	-.228	-.167	.253	-.02	.597	-.029	-.131	-.075	.092	-.25	-.622	-.066	-.397	.031	-.644	.384	-.455	-.276	.4	.084	.337	.107	-.168	.699	-.102	.164	.234	-.411	-.021	.579	-.027	.016	-.145	-.598	-.376	.284	-.029	.275	-.379	-.809	-.422	.547	-.343	.011	-.196	-.439	-.453
607	-1.125	-1.061	-.574	-1.897	0	-.179	-.725	-.488	-.832	-1.524	-1.121	-.776	-.32	-.602	-.48	-2.325	-1.094	-.523	-1.257	-.798	-.466	-1.155	-.345	-1.274	-.996	-1.584	-.38	-.094	-1.877	-.758	-.898	-1.915	-1.054	-.601	-1.315	-1.246	-.887	-1.595	-.642	-1.075	-1.222	-.812	-.755	-1.392	-1.712	-1.101	-1.175	-1.895	-.803
608	1.193	.713	-.491	1.243	.464	.253	1.269	.521	.962	.621	.45	.692	1.291	.068	.267	.14	.534	.858	0	.004	.571	.003	-.312	-.458	1.391	-.075	.629	-.743	1.096	.474	1.166	-.241	-.348	.529	.833	-.785	.553	.202	.875	.363	.035	-.808	.588	.549	.6	.385	.402	1.26	.448
609	-.551	.797	-.493	.623	.337	.192	-.114	-.054	.309	-.182	-.093	-.324	1.176	.096	-.245	1.332	-.279	.679	-.634	.09	.078	-.282	.349	.527	-1.02	.278	-.153	.383	.022	-.277	.432	-.434	.052	.075	.287	.502	.135	-.07	-.05	-.358	.362	-.183	-.511	-.049	.745	-.266	-.167	-.222	-.123
610	.796	.841	.836	.048	.994	.922	.6	.897	.76	.405	.707	.493	1.101	.279	1.194	.293	.571	.586	.364	.723	.332	.46	.172	.637	.316	.684	1.168	.549	.888	.389	.452	.486	.235	.834	.816	-.141	.273	.208	.741	.059	.412	.48	.991	.982	.812	.239	.769	.741	1.346
611	.228	1.186	.209	.042	.31	.546	.704	.861	1.422	.164	.833	1.207	1.778	.506	1.108	-.5	.61	.849	.705	.672	.408	.729	-.022	.673	.675	.531	1.079	.328	.068	1.211	1.612	.221	.781	1.261	.542	-.277	.531	-.035	.554	.113	.184	.023	1.847	1.027	.516	.227	.562	1.187	1.047
612	.152	-.209	-.104	.383	.499	.534	-.014	.224	-1.369	-.292	-.233	.46	-.073	-.596	.108	-.604	.095	.283	-.573	-.502	-.32	-.337	.173	.38	.326	.429	-.394	.477	.144	-.364	.352	-.053	-.001	.234	.593	-.212	.15	-.207	.153	.358	.059	-.376	.358	.307	.603	-.495	-.195	-.922	.238
613	1.628	2.359	1.29	2.532	2.655	2.808	1.989	-2.259	1.614	-.879	1.41	-1.485	1.286	-1.256	2.723	1.298	.922	1.056	1.597	.829	2.337	-2.134	-.408	1.033	3.479	.772	1.354	.445	-.589	1.86	2.359	1.211	2.443	-.394	3.554	-1.26	1.465	.526	.481	1.939	-1.599	.395	-1.042	-.216	.647	-.241	1.504	1.193	1.59
614	-.185	-.157	-.117	-.077	-.089	.159	.536	.073	-.143	-.287	-.378	-.007	.228	-.144	-.087	-.787	.441	.315	-.232	.765	.102	-.473	-.096	-.016	.12	-.225	-.095	.057	-.239	-.254	.17	-.231	-.143	-.193	.046	-.502	-.279	.227	-.211	.336	-.208	-.741	.194	-.187	.011	-.163	.104	-.717	.025
615	-.63	.215	-.677	-.318	.173	-.468	-.894	-1.309	-.558	-1.94	-1.041	-.024	-1.091	-2.223	-.21	-.671	-.65	-.415	-.125	-.389	-.474	-.812	-1.395	-.037	-.437	-.708	-.623	-.756	-1.09	-.545	.266	2.391	.568	-.887	.808	-2.051	-.085	-.428	-.211	-.491	-.941	-.064	-.405	.082	-.18	-.622	-.651	-1.309	.09
616	-.126	.116	.14	.573	.065	-.251	.62	.215	.215	-.263	.249	.402	.144	1.245	-.006	-.78	.415	.408	.261	1.271	-.374	-.119	1.252	.118	.111	.145	.241	-.539	-.037	.223	-.276	.001	.489	.223	.413	.962	.268	.511	.558	-.267	.239	.437	-.31	-.257	-.897	-.209	.49	-.057	.755
617	-1.199	-.607	-1.483	-.951	-.63	-.11	-.497	1.926	.118	-.928	-.376	-.331	-.079	-.251	-.438	-.583	-.978	.876	.054	-1.214	-.367	.174	.035	-.995	-.867	-.042	-.13	-.426	-.852	-.526	-.596	-.927	-.069	-.486	-.702	-.339	-.701	-.918	.091	-.942	-1.369	-.422	-.276	-.594	-1.125	-.45	-.534	-.299	-.517
618	-1.126	-.53	-.906	-1.005	0	.201	0	-1.25	-.096	.374	-.042	.005	-.864	-1.029	-.713	-.034	-.101	-1.501	-.233	.251	-.797	-.478	-.145	-.163	-.979	-.305	-1.053	-.231	-.37	-1.75	-.994	-.282	-.624	-1.85	-2.833	-.933	.011	-.174	-2.418	.634	.574	-1.181	-.424	-.057	-.631	-.18	-.836	-1.459	-.319
619	-.234	-.569	-.379	-.094	-.337	-.993	-.034	.774	-.255	-.145	.98	-.57	1.081	-.14	-.534	-1.209	.264	-.301	-.934	-.172	-.219	.11	-.635	-.056	-.446	.144	-.513	-.889	.376	.508	-.644	-.217	-.654	.16	-.346	-.404	-.263	-.465	.308	-.633	-.589	-.214	-.781	-.384	-.278	-.467	-.142	-.564	.87
620	-.079	-.106	-.084	-.079	.278	.139	-.157	-.155	.061	-.153	.023	.22	.047	-.239	.035	.517	.11	-.017	.522	-.302	-.072	.257	.162	-.223	.393	-.146	.25	-1.254	.165	.269	.403	-.207	.191	.188	-.092	.115	.134	-.164	-.069	.124	.234	.52	.26	-.015	-.014	-.525	-.016	.045	.282
621	-.813	-.571	-.104	-.341	-.079	-.271	-.435	.167	-.319	-.394	-.029	-.154	-.409	.339	-.286	.565	-.048	.032	.402	-.352	-.108	.265	1.038	-.027	-.113	1.193	-.021	.601	.437	.136	.02	.053	-.027	.464	-.396	-.009	-.479	-.184	.034	-.522	-.495	-.254	-.042	-.246	-.086	-.675	.176	-.102	-.423
622	.789	1.397	-.004	.346	.967	.005	.902	1.453	1.263	.279	1.258	.373	.405	.724	-.065	-1.573	1.128	.869	.031	.394	1.181	.118	-.183	.665	.119	1.242	.286	-1.302	1.65	.786	-.029	1.453	.096	1.022	.615	.264	.864	-.073	.031	.588	.64	.156	.466	.16	.949	.773	.348	1.206	.05
623	1.395	.763	2.035	2.725	2.459	1.353	2.819	.994	1.977	3.398	1.872	1.939	1.713	2.028	2.146	1.106	2.007	2.32	2.747	1.938	2.211	3.315	1.777	1.494	1.953	.198	.394	.76	1.198	1.647	2.949	1.383	2.575	.792	2.358	1.043	1.968	2.576	1.969	1.974	1.332	.806	1.959	3.5	2.485	2.481	2.558	1.595	2.144
624	1.646	1.579	1.075	1.519	1.476	.98	-.096	1.46	.447	-1.588	.108	.953	-.784	.759	.469	1.125	-.274	.257	.609	.884	.198	-.69	-.618	.104	-.882	1.608	1.452	.462	2.153	.069	1.441	1.194	1.33	1.791	-.418	1.279	.755	-.24	1.089	.804	2.087	.74	-.675	.646	-.849	.404	-.71	1.839	-.656
625	.019	.264	.13	.3	.054	-.069	.262	.096	.235	-.131	-.122	.194	.013	-.015	.582	1.477	.293	.344	.337	.244	.146	.039	1.106	.375	.253	.087	.71	1.072	.184	.467	.07	-.172	.295	.047	.064	1.029	.043	.23	-.007	.539	.063	1.154	-.006	.302	-.021	-.019	.345	.273	.065
626	-.972	-.713	-.884	-.387	-.695	-1.196	-.633	-1.173	-1.354	-1.052	-1.521	-.366	-.008	-1.199	-1.081	-.887	-1.163	-.161	-.426	-.898	-.845	-.972	-1.397	-1.494	-.364	-1.277	-1.503	-1.797	-.457	-.272	.687	-.396	.066	-1.193	-1.238	-1.4	-.665	-1.099	-.767	-1.239	-.687	-.795	-.924	-1.561	-1.295	-.617	-.823	.184	-1.085
627	-.661	-.084	-.918	-1.06	-.689	-.67	-.527	-.407	-.511	-.489	-.663	-.513	-.49	-.644	-.586	-1.134	-.532	-.703	-.588	-1.482	-.924	-1.26	-.383	-.859	-.207	-.69	-.738	-.383	-1.019	-.92	-.367	-.485	-.631	-.547	-.559	-.638	-.357	-.957	-.926	-.774	-.895	.023	-.253	-.458	-.756	-.495	-.957	.03	-.789
628	1.196	-.128	.923	.919	.176	.374	-.016	.425	.773	.103	1.884	.486	.337	-.277	.052	3.521	1.289	.074	3.136	-1.177	-.222	.355	.597	4.714	.193	.404	-.174	.465	.534	.672	.052	.788	.369	.193	.238	.862	1.62	2.347	.563	2.41	.848	3.489	.049	.293	.355	3.579	.215	1.144	-.071
629	-.849	-.267	-.857	-.002	-.348	.043	-1.431	-.273	-.291	.204	-.289	.308	-.524	-.23	-.229	-.154	-.123	.174	-1.193	.321	-.82	.911	.34	-.02	.053	-.336	-.65	.172	-.237	.37	.404	-.251	-.17	-.468	-.107	.174	.265	.828	-.185	-.73	-.308	.396	-.152	.027	-.849	-.408	.416	-.351	.399
630	-1.214	-.893	-.21	.12	-1.082	-.534	-1.388	.064	-.559	-1.167	-1.732	.189	-.127	-1.122	-.617	-1.471	-.592	-1.401	-.483	-.522	-.509	-.643	-1.056	-.232	-.229	-.059	-1.307	-1.221	-1.15	-.488	-.699	-.079	.433	-.35	-.678	-1.046	-.963	-1.482	-1.113	-1.455	-.476	-.996	-.227	-.585	-1.387	-1.219	-.629	-.542	-.481
631	.307	.62	-.051	-.051	.401	-.033	.755	.182	.139	1.107	.573	-.123	.327	.506	.122	-.908	.85	.17	.156	-.025	.528	.302	.239	-.084	.182	.168	-.216	-1.658	.824	-.241	.416	.305	-.104	-.036	.497	.243	.205	.206	.077	-.132	.56	-.235	-.007	.254	.752	-.006	.589	.817	.302
632	.356	.448	-.127	.599	-.101	-.137	-.189	-.21	.188	.142	-.211	-.153	.548	-.006	-.318	-.023	.838	-.002	-.504	-.42	.464	-.453	-.271	.264	.571	-.378	.207	.411	.051	.154	-.318	.454	.339	.007	-.738	.006	.139	-.33	-.646	.257	-.429	-.376	-.049	-.227	.575	-.019	0	.889	1.438
633	.049	.281	.123	.237	-.109	.066	-.026	-.627	.001	.339	.32	.454	-.055	.426	.359	.488	-.248	.055	-.175	.104	-.01	.246	-.743	.254	.584	.278	-.403	.243	.035	.735	.277	.246	.712	-.081	-.423	.086	-.022	.017	.82	-.01	-.765	.204	.377	.516	.244	-.329	.352	-.102	1.364
634	-.186	-.073	-.61	-.314	-.453	-.193	-.275	.017	-.456	-.117	-.465	-.334	.56	-.645	-.44	-.016	.113	-.806	-.582	-.234	-.284	-.45	-.399	-.39	1.159	.1	-.432	-.85	-.079	-.293	-.413	-.23	-.048	-.213	-.557	-.444	-.115	-.549	-.71	-.66	-.052	-.674	-.179	-.447	-.192	-.815	-.21	.711	1.278
635	-.081	.293	.047	-.063	.264	.096	-.04	.085	.079	-.241	-.224	.071	.127	-.025	-.318	.985	.158	.363	.22	.086	.928	-.195	.479	.363	.119	-.077	-.286	.18	-.37	-.052	.249	-.395	.318	-.161	-.18	-.054	-.095	-.045	-.239	-.008	.118	.369	.128	.623	.151	-.159	-.141	-.024	.137
636	.271	-.308	.121	-.156	.093	.065	-.037	-.184	.426	.047	-.141	-.015	-.396	-.167	-.101	.912	-.191	.16	-.026	.493	-.021	.83	.516	.267	.145	-.216	.008	.311	-.055	.098	.041	-.148	.048	-.127	-.022	.105	-.024	.282	-.244	.42	.146	.389	.016	.085	-.248	-.369	.283	-.091	-.086
637	.04	.504	-.548	.494	-.136	.72	.333	-.084	-.585	-.596	-.654	-.126	-.031	-1.234	-.82	.39	.288	-.145	-.376	-.052	-.618	-.834	-.8	-.127	-.449	-.352	-.985	-1.447	.028	-.15	-.005	-.415	.041	-1.182	-.042	-.839	.134	-.706	-.315	-.12	-.144	.104	-1.152	.023	-.161	.511	-.117	-.557	-.27
638	-1.142	-.563	-1.192	-1.169	-1.118	-.985	-.513	-1.122	-1.325	-.774	-1.458	-.857	-2.074	-1.438	-1.774	-1.371	-1.27	-.595	-1.106	-1.219	-.482	-1.115	-.743	-.533	-1.299	-1.951	-2.125	-2.423	-1.694	-1.375	-.968	-1.252	-.466	-1.635	-1.78	-1.225	-2.028	-1.544	-1.918	-1.227	-.957	-.76	-1.361	-.855	-.826	-1.563	-1.16	-1.151	-1.049
639	.368	.415	.482	-.539	.052	.033	.79	.369	.488	.134	.93	.231	.399	.926	.469	.453	.948	-.034	.725	.646	.612	.449	.997	.715	.186	.818	.476	.26	.75	.551	.145	.323	.403	.91	.607	.78	.281	.751	.483	.212	.482	.832	.634	.379	.79	-.08	.817	.908	.963
640	.763	.272	.448	-.426	-.34	.179	.981	.682	-.007	-1.976	-1.47	-.202	-.335	-.635	-.084	.377	1.168	-.249	-.386	.327	-1.467	-.333	-1.085	1.112	.001	.44	.02	.064	-.591	-.515	.096	.36	-.579	-.151	.699	-1.232	.459	-.296	.098	-.009	-.161	.053	.696	0	.221	-.169	-.117	-.483	.006
641	.089	-.206	-.201	-.487	.348	.251	-.186	-.004	.13	-.281	.084	.147	-.079	-.053	-.014	1.365	-.062	.151	.128	.118	-.168	.2	.008	.101	.297	.147	-.493	.146	.431	.184	.262	-.278	.32	-.119	.424	-.356	.348	.321	-.182	.02	-.297	.058	0	.115	-.267	-.256	-.43	.878	.177
642	.622	1.439	1.362	1.038	.769	1.163	1.035	2.191	1.919	1.028	1.723	.742	-.336	1.259	1.244	.865	2.216	.623	1.299	1.961	.583	1.608	1.051	1.674	.064	1.464	.851	1.072	.992	1.012	.982	1.124	1.03	1.15	1.196	1.288	1.023	.888	.826	1.266	1.416	1.39	1.297	1.489	.919	.628	1.383	.394	.482
643	-.19	.068	-.452	.076	-.028	-.038	-.289	.003	-.228	-.101	.058	-.122	-.265	-.345	-.176	.941	.068	.015	.204	-.082	.13	.218	.08	.24	-.145	-.101	-.11	.078	.062	-.131	.004	-.131	-.195	-.117	-.212	.029	.188	.036	-.278	.147	-.016	.025	-.3	.274	-.059	-.289	-.207	-.114	-.081
644	-.27	-.281	-.155	-.297	-.028	-.131	.054	-.298	.215	.124	-.159	-.036	-.15	-.174	-.683	-.14	-.23	-.141	.164	.036	.154	-.909	-.16	-.101	-.63	-.122	-.278	-.789	-.122	.498	-.571	-.078	-.502	-.183	-.209	.023	-.291	-.081	-.408	-.09	-.471	-.069	-.004	-.529	.135	-.35	-.277	-.083	-.556
645	.218	.895	1.831	.542	.568	.374	.243	.488	.85	.655	.48	.502	1.635	1.341	.935	1.162	.518	.65	1.403	1.606	.663	.467	2.614	1.126	.49	.856	2.134	2.147	1.051	.974	.457	.737	.637	.883	.606	2.696	.616	1.162	.639	1.104	.667	2.835	.289	.713	.49	-.063	1.077	.298	.328
646	-.606	-.281	-.751	-1.483	-.595	-.118	.193	-.291	-.545	.053	.275	-.003	-.174	.352	-.209	-1.494	.569	.001	-.537	.189	-.506	.703	-.362	-.3	-.099	-.386	-.211	-1.809	-.907	-.406	-.524	.282	-.313	-.133	.23	-.062	-.374	.77	.165	-.051	.39	-.687	-.19	-.675	-.094	-.052	.627	.366	-.378
647	-.768	-.426	-1.321	-.994	-.392	-.093	-.959	-.774	-.839	-.625	-.803	-1.23	-1.118	-1.595	-1.701	-.841	-.712	-.901	-1.119	-1.396	-.89	-.756	-1.373	-.882	.406	-1.052	-1.861	-2.58	-.64	-.692	-1.208	-.381	-.533	-1.174	-1.065	-.862	-1.026	-1.476	-1.844	-1.098	-.813	-1.206	-.803	-.872	-.631	-.682	-.962	-.676	-1.244
648	-.601	.278	-.734	-.269	-1.632	-.477	-.294	-.455	-.096	-.292	-.486	-.064	.209	.22	-.113	-.034	-.048	1.131	-.013	.419	-.276	.125	-.24	-.375	.329	-.644	.515	-.252	-.585	-.961	.018	-.075	.537	-.725	.653	-.298	.982	.322	.056	.711	.236	.956	-.078	-.228	-.132	-.989	.215	-.305	-.208
649	.149	.387	.206	-.869	.322	-.185	.353	.048	.174	-.288	.739	-.073	-.172	.047	-.123	.287	.06	.271	-.364	.279	.052	.216	-.452	.234	-.072	.716	-.315	-.846	1.108	.226	.159	.44	-.148	.471	.567	-.764	.047	-.345	.341	-.272	.212	-.106	1.726	.144	.459	-.126	-.123	-.576	-.465
650	1.05	1.337	.582	1.027	1.598	1.746	.913	.892	.508	1.241	.328	-.018	.12	-1.309	.101	-.881	.021	1.326	.63	-.048	.121	.037	-1.625	.371	1.708	.833	.375	-2.805	2.084	.325	1.313	.21	1.399	1.137	2.194	-1.801	.451	-.064	.502	1.149	1.006	.271	.488	.883	-.261	.767	1.046	1.376	.979
651	-1.742	-1.838	-1.499	-.801	-1.901	-2.021	-1.664	-1.885	-1.49	-1.514	-1.867	-2.416	-1.845	-2.217	-2.336	-1.493	-1.338	1.608	-.961	-1.393	-1.032	-1.559	-1.806	-1.39	-.886	-2.683	-3.158	-4.08	-2.574	-1.008	-1.753	-.206	-.98	-2.205	-1.845	-.809	-2.122	-1.308	-2.114	-1.442	-1.695	-1.608	-2.126	-1.432	-.551	-1.698	-1.698	-1.322	-1.918
652	.522	-1.043	.184	.125	.146	.079	.03	.14	.114	-.064	.246	-.096	.218	.906	.089	.649	-.418	.063	.09	-.325	-.112	-.314	.964	.277	.039	.004	.326	.07	.352	-.022	-.077	-.256	-.017	-.095	-.055	.385	.26	.207	-.024	.012	.137	.6	-.095	.168	.056	-.063	.042	.034	.041
653	.176	.404	-.246	.265	-.364	-.037	.145	.167	.172	-.21	.091	-.222	.185	-.055	-.182	-.108	-.588	-.018	.591	.048	.107	.2	.42	.107	-.065	-.489	-.034	.01	.162	-.148	.184	.229	.34	-.285	-1.355	.318	.942	-.051	.257	.208	.325	1.003	.016	.328	-.401	-.592	.176	-.203	.136
654	.285	-.391	-.871	-.952	-.152	.086	-.019	-.396	.297	.412	.365	.159	-.621	.005	-.339	-.867	-.644	-.177	-.27	-.399	-.121	.266	-.277	-1.001	.015	-1.273	-1.253	.217	1.281	-.456	-.436	-.057	-1.044	.038	-.396	-.253	.564	.284	-1.154	.711	-.431	-.167	-.095	.388	-.172	-.049	-.193	.069	-.512
655	.763	1.093	.281	-.072	1.239	.913	1.079	.439	-.246	1.129	.631	.414	-.269	.882	1.377	-1.349	.315	1.037	.023	.286	.525	1.057	.092	.599	.161	.756	.31	-2.787	.224	.164	.333	1.104	.818	.951	1.564	.606	.708	.526	.702	.619	.664	-.48	.199	.496	.112	.571	.285	.073	.948
656	3.199	1.733	1.972	4.323	3.724	2.6	4.155	3.016	2.679	3.648	3.333	3.378	3.655	5.3	2.717	5.362	3.404	3.312	3.69	3.804	3.903	4.492	1.397	2.571	3.662	1.779	.959	1.652	3.915	3.484	4.29	3.598	4.496	1.818	3.213	2.294	3.79	3.622	3.071	4.143	2.982	3.136	2.953	4.352	3.81	4.21	3.918	3.526	4.211
657	.45	-.581	-.442	.116	.163	.49	.339	.268	-.277	-.292	-.121	-.36	.458	0	-.757	-.003	.143	.267	.082	.276	-.971	.168	.58	.235	.217	-.023	.103	.11	.437	.289	.284	.357	.12	.038	.577	.381	.275	.502	-.588	.547	-.192	.533	-.208	-.187	-.09	.131	-.105	.219	.191
658	-2.106	-1.447	.282	-2.194	-.057	.501	-2.034	-1.57	-2.096	-2.415	-1.57	-.234	-1.8	0	-1.682	.792	-2.568	-.582	-1.257	.973	-1.41	-2.332	-1.626	-.157	-.638	-1.38	-2.585	-1.903	-2.075	-1.989	1.398	.002	-.9	-1.024	.234	-1.798	-1.787	-2.052	-1.071	-2.041	-1.481	-.337	-.739	-.307	-2.652	-.379	-1.429	-1.41	-.476
659	.285	.131	.046	.259	.085	.155	-.136	.679	.534	.31	.362	.323	.128	1.525	.508	1.286	.547	.242	.573	.356	.178	.665	.871	.602	.49	.48	.317	.902	.129	.335	.419	-.029	.469	.232	-.055	.883	.259	.203	.149	.118	.207	.895	.216	.464	.392	.016	.007	.066	.425
660	-1.339	-1.402	-.937	-.4	-1.047	-.523	-.995	-1.048	-1.188	.747	-.966	-.759	-.961	.466	-.716	-.306	-.369	-.84	-.136	.289	-.894	.663	-.16	-.684	-.856	-.786	-1.76	-1.645	-1.123	-.935	-.562	-.523	-.712	-1.482	-.648	-.42	-.717	-.046	-.436	-.429	-.263	-.372	-.446	-.435	-.547	-.566	.009	-.231	-.126
661	.292	.222	.811	.824	.232	.602	-.036	.126	.362	.579	.609	.137	1.027	3.525	.679	.277	-.552	.03	.474	.476	-.104	-.217	1.282	.515	.334	.041	1.435	1.135	1.052	.754	.013	.479	1.205	.531	.403	.592	.101	.621	.102	.221	.545	1.552	-.024	.328	.377	.333	.391	-.24	.154
662	.207	.259	.547	.226	.163	.18	.302	-.012	.15	.32	.452	.042	.314	.483	.356	.911	.187	.52	1.014	.558	.266	.169	1.732	.693	.152	.331	.662	1.063	.267	.32	.04	.243	.213	.148	.121	1.128	.244	.512	.19	.757	.376	1.798	.214	.22	.128	-.1	.242	.164	-.008
663	.573	.258	-.148	.81	.773	.232	.267	-.375	.312	.092	-.322	-.127	-.209	-.409	-1.049	-.615	.455	.878	.501	.18	1.09	-.068	-.617	.463	.781	-.368	.031	-.335	1.371	.291	.272	.087	.356	-.369	1.07	-.248	.547	-.144	.119	.777	-.103	-.231	.308	.321	.978	.308	-.288	.857	.416
664	-5.863	-4.298	-4.23	-4.153	-.033	-.142	-.07	-4.554	-5.227	-6.415	-5.033	-.052	-.089	-.356	.112	-1.719	-5.283	.061	-5.045	-4.798	-4.134	-5.476	-4.583	-4.674	.176	.315	-.204	.191	-1.878	-1.74	.147	-2.587	-1.815	.225	-.474	-4.292	-.208	-4.49	.361	-2.315	-2.284	-4.298	.3	.053	-3.76	-8.006	-2.495	-5.435	-.056
665	-.097	.142	-.492	.15	.063	.241	-.022	.155	.067	-.25	.389	.153	-.066	.041	.102	.963	-.327	.249	-.066	.257	-.158	.013	-.13	.142	-.079	-.013	.047	.45	.264	-.098	-.014	-.037	.014	-.247	-.038	.217	-.067	-.132	-.072	-.091	-.355	.221	.02	.088	.063	-.358	-.069	-.138	-.215
666	-.857	-1.587	-.401	.664	.015	-.278	.384	.164	-.36	-.967	-.174	-.061	-.575	.067	-.003	-.096	.455	.39	-.439	-.529	.299	-.278	-.007	-.507	.141	-1.897	-1.018	-1.483	-.115	1.099	-.133	.301	.238	.059	.75	.634	-.341	-.123	-.143	.215	-.661	-.981	-.204	.001	.268	-.897	-.359	.193	.807
667	-.145	-.077	-.573	.578	.285	.358	.124	.091	-.313	-.293	-.264	-.056	-.115	.441	-.244	-.613	.223	.01	-.249	-.052	-.402	-.081	-.174	-1.048	-.62	.149	-.548	-1.811	-.019	-.261	-.515	.011	-.417	.014	-.02	-.308	-.257	.037	-.057	-.727	.119	-.56	-.35	-.295	.633	-.1	-.177	.45	-.111
668	-3.603	-3.972	-3.4	-3.844	-4.025	-3.365	-3.92	-3.24	-2.992	-3.255	-3.29	-4.105	-5.408	-5.462	-5.066	-2.729	-3.087	-3.781	-3.531	-2.742	-3.661	-3.352	-2.543	-2.65	-4.113	-4.612	-4.855	-4.481	-3.516	-3.593	-3.864	-3.896	-3.792	-5.104	-5.349	-2.463	-4.775	-3.394	-4.993	-3.421	-3.584	-2.311	-3.966	-3.824	-3.34	-3.79	-3.823	-3.663	-4.138
669	.299	.666	.889	1.045	.564	.763	.517	.046	.924	.287	.042	.406	.068	2.389	.492	1.328	.702	.603	.234	.723	.855	.391	1.751	1.092	.143	.46	1.617	.178	1.043	.917	.346	-.11	.647	.673	.643	1.457	.419	.204	.318	.029	.579	1.854	1.095	1.019	.685	.341	.227	.345	.143
670	.217	.146	.158	.265	.14	.293	-.292	-.604	.867	.411	-.08	-.033	.561	0	.37	-.263	-.251	.768	.088	-.012	.098	-.051	.496	-.375	.05	-.305	.336	-.453	.699	-.009	.095	.767	.268	.159	.212	-.298	-.204	.104	.056	-.373	-.032	.09	.229	.122	-.673	-.465	.38	-.155	-.069
671	-.246	.159	.576	.325	.387	.545	-.013	.3	.519	.473	.06	.317	-.066	1.175	.346	.06	.119	.407	.821	.684	-.16	.63	.776	1.093	.145	.065	.301	-.05	.1	-.189	.039	.337	.07	-.043	.021	.763	.391	.611	-.157	.718	-.27	.636	-.092	.224	.139	0	.528	-.628	.144
672	.085	.541	-.132	.165	.55	.849	.737	.63	.091	.702	.556	.693	.387	.871	.749	3.901	.189	.189	-.136	.404	.591	.5	.222	.843	.309	.093	.909	.512	.431	.037	-.001	-.032	-.012	.385	.424	.621	.541	.824	.142	1.338	.028	.234	-.074	.504	.69	.009	.667	-.025	.226
673	-.609	-.007	.177	.237	.458	.216	.693	.835	.317	1.668	.641	.342	.206	1.994	1.028	-.045	.366	.273	.164	.867	.702	1.626	1.038	.557	.255	.588	-.162	.045	.687	.793	.157	.378	.32	.153	.646	.006	.386	1.008	.636	.12	1.013	.926	.27	.29	.457	.071	.88	.715	.305
674	.299	.365	.236	.841	.725	.334	.753	.367	.367	1.648	.295	.421	.395	.798	.507	1.524	.563	.701	1.084	1.008	.897	1.118	.737	.759	.386	.285	.182	.737	.191	.818	.628	.444	.794	.234	.732	.239	.257	1.518	.299	1.072	.267	.57	.303	.87	1.056	.608	.787	.485	.314
675	.46	1.074	-.904	1.121	-.105	.869	.062	-.734	1.196	-.341	-.199	-.509	.273	-.677	.295	-.536	.203	-.259	-.878	-.503	-.276	-1.347	-.381	-1.105	-.141	.332	1.056	2.007	.65	.887	1.824	-.321	-.091	.805	.591	-1.078	.072	-.981	-.279	1.896	-1.23	.507	.261	1.152	.915	1.09	-1.413	-.721	-.008
676	.336	.706	.71	.705	.321	.265	.143	.382	.665	3.003	.589	.282	1.154	1.788	1.159	1.423	.347	.493	1.3	1.348	.628	2.09	2.957	.893	.443	1.352	2.6	1.365	1.141	.944	.18	.545	.615	1.105	.685	1.75	.36	1.24	.313	1.441	.591	3.273	.236	.575	.894	.672	.674	.526	.412
677	.248	.207	.074	-.903	.383	.145	.457	.367	-.398	-.231	.148	.026	.846	.76	.241	-.491	-.145	-.11	-.051	.444	-.233	-.308	.521	.137	-.055	.801	.585	.485	-.104	-.103	-.189	-.379	-.348	.41	.57	.641	.027	-.263	.054	-.341	.203	.171	.393	-.01	-.248	-.661	.122	.434	.055
678	2.371	2.377	3.567	2.501	2.705	2.278	3.171	1.462	2.689	3.897	2.561	2.236	2.457	3.376	2.841	3.135	2.144	2.672	3.053	2.883	2.513	3.648	2.897	3.006	2.739	1.646	1.684	2.749	1.995	2.898	2.566	2.841	2.765	2.202	2.903	1.828	2.426	2.851	2.853	2.671	2.161	2.416	3.629	2.841	2.671	2.369	2.942	2.588	2.722
679	-.312	-.195	-.837	-.858	.535	-.293	-.142	-.471	-1.17	.043	-.908	-.278	-.869	-1.159	-.165	.444	-.609	-.325	-1.139	-1.315	-.653	-.042	-1.731	-1.26	-.317	-.07	-.85	-2.915	-.439	-.662	-.359	-.304	-.962	-.163	.329	-1.72	-.527	-1.026	-.663	-.612	-.479	-.416	-.478	-.127	-.691	-.253	-1.095	-.424	-.174
680	-.144	-.548	.07	-.375	.126	.361	.105	.373	-.145	-.106	-.718	.576	.571	.658	.334	.225	-.392	-.175	-.199	.286	-.07	.349	.401	-.675	.074	.626	1.022	1.238	-.182	-.336	.069	-.02	-.133	.054	.319	.105	.369	.046	.322	.15	-.446	.849	.018	.238	-.174	-.122	.673	-.253	.201
681	-.404	.488	-.178	.347	.228	.258	.368	.283	-.08	-.253	-.161	-.284	.133	.277	.496	.713	-.487	.572	-.072	.689	-.401	.217	.119	-.571	.079	-1.097	.091	-.309	-.019	-.866	.283	.181	-.176	-.076	.722	-.337	.189	-.072	.11	-.24	.292	.208	.043	.316	.004	-.182	-.318	-.587	.241
682	1.054	1.146	.202	-.452	.696	.781	.33	1.187	.885	.033	.948	.179	-.657	.052	-.341	-.427	.077	.699	-.015	.6	-.065	.657	-.667	.038	.05	1.001	.424	-.85	1.328	-.067	1.04	.167	-.283	1.145	1.045	-.297	1.135	-.141	.767	.192	.651	-.026	-.064	.1	-.313	.189	-.086	-.437	-.276
683	.509	.142	-.435	.426	.048	.026	.312	.387	.172	-.292	-.1	-.009	.261	.051	-.125	-.147	.049	.338	-.447	-.234	.063	-.061	.597	-.976	.303	-.321	.545	1.221	-.512	.219	.089	.2	-.231	.563	.611	-.701	-.024	-.126	.371	.275	.392	.208	-.333	-.277	.504	.475	-.347	-.422	.367
684	-.548	-1.129	-.317	-1.295	-1.262	.54	-.232	-.292	.06	-1.299	-.007	-.559	-.549	-.231	1.339	1.008	1.276	.917	.789	.673	-1.87	-.678	.15	.811	1.677	-.761	-.874	-.509	-.157	-1.809	.99	2.08	.045	-.01	2.327	-1.156	-.375	.142	-1.098	-.086	.498	-.659	.313	.227	-1.619	.077	.501	-.702	1.675
685	.369	1.037	.349	-.059	1.173	.342	.559	.406	.458	.253	.144	.25	-.407	.738	.109	.133	.106	.478	.05	-.05	.266	-.039	.233	-.095	-.001	-.035	-.029	-.18	.022	.202	-.162	.188	-.119	.036	.592	.805	.452	-.292	-.002	.192	-.302	-.617	-.263	.057	-.066	-.235	-.331	-.344	-.051
686	.034	-.281	.221	.223	.42	.398	.245	.052	-.295	.243	.079	.034	.315	.131	.404	-.24	.239	.43	-.038	.288	-.111	-.011	.453	.087	.258	-.063	.221	.381	.214	-.128	.252	-.105	.23	.094	.502	.315	.495	.165	-.712	.57	-.001	.533	-.084	.079	.301	.57	.138	-.483	.267
687	.103	.051	-.438	.235	.176	.433	-.379	-.209	-.392	-.1	-.639	-.097	.373	-.51	-.67	.628	.279	-.395	-.408	-.619	.075	-.112	-.452	-.254	.874	-.775	-.759	-.99	-.238	-.113	-.069	-.143	.514	-.671	.047	-.651	-.296	-.488	-.383	-.372	-.195	-.265	-.134	.521	-.394	.146	-.315	.493	.065
688	-1.107	-.909	-1.368	-1.287	-.18	-.258	-.436	-.3	-.314	-1.556	-.603	.09	-.416	-.397	-.149	-2.203	-.422	-.775	-.612	-.349	-.762	-.862	-.223	-.436	-1.175	-.53	.044	-.823	-1.223	-.404	-1.003	-1.102	-.611	-.628	-.3	-1.411	-1.32	-1.312	-.593	-.766	.128	-.297	-.679	-.83	-.161	-1.598	-.951	.516	-.722
689	.638	.35	3.88	1.809	2.545	.951	3.054	.442	.504	1.924	.882	.611	1.173	1.825	1.289	2.886	.647	1.547	1.535	2.094	2.587	2.927	1.025	3.392	1.621	.297	-.619	.608	.84	2.298	1.368	.203	1.009	.219	.757	-.187	1.313	1.839	.974	.727	.16	1.592	2.962	2.191	-.334	.754	3.486	3.111	1.552
690	.654	-.335	-.528	1.568	.536	.304	.653	-.194	-.313	-.405	.231	-.005	-.089	.477	.365	.048	.603	.318	.297	-.334	.32	.771	.036	-.139	.359	-.617	-.275	-.226	-.38	.622	-.209	-.434	.2	-.351	.164	.441	-.009	.534	.095	.054	.228	.031	.183	.184	.653	-.129	-.173	-.139	.272
691	-1.816	-.642	.448	-1.764	.781	-1.327	-.611	.771	-.895	.381	-1.879	-1.568	-.74	-.065	-.322	.525	1.101	-.134	-.961	.615	-1.123	-1.649	-.637	-2.287	-1.849	.592	-.89	-1.192	-.598	-1.712	-.099	-.767	.403	-.076	-.38	-1.331	.788	-.657	-2.049	-.259	-1.687	-.936	-.16	-.282	-1.64	-1.786	-1.141	-.955	.556
692	-1.325	-.926	-.975	-.876	-1.39	-.826	-1.298	-.808	-1	-.566	-.988	-1.057	.388	-1.79	-1.467	-.308	-.914	-.252	-.273	-.534	-.663	-1.558	-1.539	-.921	.525	-1.626	-1.18	-.861	-1.008	-.552	.277	-1.523	-.765	-1.188	-1.788	-1.425	-1.153	-1.343	-1.697	-1.31	-.685	-1.299	-.606	-1.208	-.751	-.926	-1.616	-.49	-.627
693	-.105	-.423	.171	-.259	-.115	.243	-.191	.649	-.34	.876	-.481	-.268	.61	-.437	.026	1.144	-.024	-.475	-.573	-.03	-.26	.221	-.573	.675	.54	-.684	-.493	-.249	-.107	-.268	-.18	.306	.307	-.35	-.105	-.721	-.214	-.305	-.576	-.655	-.362	-.555	-.344	.255	-.133	-.086	-.483	-.394	.32
694	-1.885	-1.572	-1.537	-1.74	-1.855	-1.181	-.526	-1.255	-1.619	-1.173	-1.247	-1.504	-1.042	-2.674	-1.187	-2.607	-1.463	-1.447	-2.301	-2.324	-.222	-2.393	-2.902	-1.398	-1.275	-2.026	-2.554	-2.833	-.84	-1.445	-.041	-1.472	.452	-1.844	-1.773	-3.085	-1.599	-2.094	-2.416	-2.542	-1.371	-2.369	-1.093	-1.285	-.376	-.971	-1.966	-1.142	-1.172
695	-.011	.489	-.494	.284	.09	.322	.088	-.746	-.096	-.46	-.549	-.57	-.654	-.68	-1.24	-.748	-.151	-.323	-.468	-.327	.061	-1.087	-.69	-.205	-.468	-.784	-1.297	-1.983	-.319	-.213	.498	-.916	-.331	-1.108	.003	-.918	.053	-.386	-.847	-.284	-.462	-.153	-.762	-.718	-.016	.101	.327	-.228	-.39
696	.341	.145	-.097	-.123	.076	.185	.32	-.508	-.351	-.858	-.565	.114	.796	-.59	-.475	-.781	.474	-.158	-.569	.121	-.307	-1.057	-1.393	-.053	.063	.467	.456	-2.369	.332	.043	-.646	.107	-.627	-.343	.206	-1.418	.517	-1.531	-.093	-.187	-.983	-1.314	-.005	-.776	.188	-.177	.493	.542	.711
697	2.383	2.434	4.063	.741	3.351	3.447	3.245	2.714	2.431	2.027	3.034	2.043	.64	2.414	2.191	-.289	2.443	2.283	2.438	3.192	1.479	2.311	1.8	3.231	.402	2.592	1.883	.969	2.729	1.576	1.05	3.032	1.583	2.52	3.193	1.625	1.925	2.697	2.536	2.8	3.167	2.465	2.415	1.426	2.877	1.908	2.824	.852	1.941
698	-.101	-.103	-.305	-.205	.728	-.123	.568	.336	-.218	1	.246	.013	-.019	.954	.392	-.189	.273	.217	-.173	.369	-1.133	1.276	.088	-.051	-.808	.137	-.192	-.993	.278	-.459	.326	-.17	-.92	.019	.235	.245	.309	.384	.706	-.302	.112	-.697	.157	.273	-.144	.841	-.015	-.88	.297
699	.285	-.275	-1.671	.467	-.395	-.745	-.39	.251	-.452	-2.199	.6	.174	-.621	-.775	.279	-.446	.236	-1.019	.674	.213	-1.116	-1.005	-.079	-.132	-.856	-1.097	-.583	-2.51	-.323	-.334	-.261	-.926	-1.1	-.106	.804	-.776	.225	.037	-.588	-.797	-.031	-.882	.099	.388	-.095	-.804	-.524	-.646	-.257
700	.486	.178	.372	.424	.16	.672	.362	.446	.003	.329	.496	.441	.624	.243	.701	1.133	-.134	.569	.861	1.243	.02	.3	.931	1.271	.495	.46	.873	.141	.714	.4	.26	-.207	-.286	.385	.251	.648	.609	.774	-.042	.21	.154	1.346	-.009	.302	.321	2.028	.22	-.032	.433
701	-.076	-.166	-.579	-.809	-.49	-.131	-.137	-.266	-.312	-.148	-.271	-.502	-.544	.075	-.174	-.375	-.338	-.073	-.799	-.322	-.966	.09	-.573	-.955	-.728	-.113	-.173	-.812	-.008	-.54	-.26	-.695	-.443	.011	-.535	-.205	-.081	-.137	-.354	-.459	-.627	-.573	.224	.224	-.344	-.666	-.8	-.821	-.431
702	1.173	1.304	.808	2.181	1.674	1.605	1.486	1.446	2.086	.842	1.36	.727	1.441	1.151	2.752	-.819	2.143	1.275	2.227	2.421	1.912	1.524	.822	1.667	1.875	1.036	1.691	.581	2.644	1.53	1.393	1.074	1.109	1.053	1.566	.179	1.686	1.173	1.454	1.239	.962	1.882	2.339	1.704	1.72	1.761	1.91	.423	1.911
703	-.616	-.058	-.363	.361	-.081	.005	-.333	-.762	-.695	-.307	-.886	-.23	-.041	-.374	-.685	-.053	-.349	.011	-.273	-.569	-.235	-.71	-.231	-.24	-.019	-.827	-1.316	-.381	-.522	-.54	-.093	.503	-.19	-.668	-.464	.087	-.529	-.421	-.509	-.546	-.4	-.04	-.377	-1.177	-.681	-.456	-.817	-.413	.072
704	-.185	-.199	.221	-.019	.196	.168	.688	-.012	-.066	-.3	-.146	.347	.532	.837	.461	.175	-.156	.479	1.095	.623	.398	.165	.787	.247	.062	.39	1.244	.626	.476	.129	.522	.324	.405	-.022	-.263	.918	.276	.125	-.157	.431	-.266	1.248	.416	.919	.312	.334	-.224	-.093	.049
705	-.043	-.37	-.021	-.452	.264	.178	.252	-.121	.058	-.055	.196	.085	-.188	.12	-.004	-.366	-.344	.467	-.187	.268	-.28	.259	.547	-.027	0	-.044	-.287	.621	.192	.102	-.016	.498	.097	-.045	.139	.537	.064	.584	.029	.008	-.328	-.167	.094	-.578	-.275	.498	-.164	-.553	-.146
706	-.771	-.017	-.923	-.631	.133	.226	.303	-.364	-.552	-1.015	-1.071	-.007	-.048	-.38	-.084	-1	-1.383	.348	-.562	-.236	-.945	-.912	-1.263	-1.163	-.014	.082	-.38	.127	-.291	-.952	-.007	-.645	-.221	-.537	.251	-.783	.119	-1.616	-.601	-1.148	-.424	-.552	-.106	-.222	-1.006	-.904	-.201	-.518	-.143
707	-.347	-.034	-.125	.246	.314	.903	.022	-.318	.077	.244	-.458	.338	-.09	.134	.072	-.283	-.225	.234	.377	.21	-.481	.049	-.111	.425	.329	-.782	-.107	-.383	-.759	-.478	.145	-.388	-.525	-.383	.077	.013	-.171	-.123	-.286	-.33	-.355	-.307	-.037	-.343	-.081	-.221	.132	-.568	-.052
708	.681	.6	.795	.455	.91	.896	.353	-.024	.076	-.311	.571	.327	.694	-.529	-.317	.292	1.184	.076	.142	.328	-.484	.445	-.868	-.393	.098	.197	-.432	-.349	-.239	-.514	1.326	-.462	-.204	.741	.205	-.717	-.196	-.266	.072	-.279	.239	-.558	.286	-.367	.538	.357	.036	1.405	.2
709	-.518	.272	-.725	-.202	-.087	-.213	.22	-.75	-.175	.281	-.755	-.612	-1.08	.215	-.612	-.933	-.364	-.115	-.807	.228	-.285	-.433	.036	-.47	.242	-.557	-.937	-1.485	-1.015	-1.104	-.743	-.583	-.603	-1.058	.018	.712	-.784	-.303	-.507	-1.14	-.305	-1.027	-.363	-.427	.513	-.005	-.929	-.999	-.43
710	-.441	-.235	-.723	-1.245	-.321	-.382	.17	.736	.214	-.591	.615	-.113	-1.011	.386	-.846	-.977	-.2	-.28	-.501	-.305	.246	-.416	.127	2.321	-.572	.79	-.32	-.325	.136	-.145	-.632	-.797	-1.113	.012	-.319	.431	-.431	.191	.11	-.787	-.401	-.777	-.179	-.832	-.806	-1.518	-.249	-1.012	-.57
711	.133	-.145	-.316	-.272	.163	.127	.271	-.152	-.082	-.317	.338	-.195	-.302	.079	-.159	-1.11	.129	.143	-.545	.133	-.414	.031	.037	-.279	.051	-.285	-.002	-.011	.192	-.216	-.119	-.637	-.473	-.085	-.021	-.193	.396	.095	.356	-.335	-.344	-.133	.016	-.177	.018	-.252	-.098	.029	.348
712	.038	.26	.448	.173	.363	.57	.157	.049	.351	.06	.563	.695	.77	.6	.634	.066	.428	.253	.668	.857	.643	.251	1.609	.934	.447	.382	1.008	1.146	.374	.499	.299	.684	.28	.739	.081	1.03	.29	.927	.334	.618	.834	1.903	.26	.325	.24	.552	.914	.399	.526
713	.009	.461	.176	-.434	.282	.317	-.277	.206	-.598	.907	-.011	.356	-.122	-.048	.176	-1.533	-.6	.342	-.32	.078	-.286	.172	-.144	-.474	.769	.338	.374	.135	-.393	-.717	-.006	.202	-.451	.471	.6	-.568	.11	-.534	.39	-.497	-.315	-.359	-.004	-.32	-.064	.007	-.405	-.516	.155
714	-.222	.41	-.109	-.372	.569	.52	-.073	-.493	-.598	-.468	.15	.33	.262	-.295	-.569	.27	-.867	-.03	-.498	.175	.003	-.526	-.211	-.217	.16	-.663	-.189	.217	-.089	-.17	.211	-.796	-.122	.076	-.403	-.172	.066	-.091	-.125	.005	-.891	-.064	1.058	-1.012	-.591	.178	-.605	-.202	.025
715	-.291	-.084	-.512	-.075	-.02	.145	.318	-.452	-.3	.086	-.035	.096	-.068	-.696	-.036	.36	.236	.124	-.161	-.709	-.459	-.572	.21	-.808	.05	1.018	.41	.019	-.564	.027	.254	-.766	-.49	.017	-.104	-.651	.137	-.882	.183	-.105	-.172	-.657	-.078	.201	-.659	-.934	.513	-.422	.117
716	-.532	-.218	.332	.139	-1.142	.383	-.178	-2.278	-1.09	.289	-.031	-.567	.599	.371	-.666	-.648	-.357	-1.47	-.198	.327	-.735	.248	.269	.609	.389	-1.04	-1.041	.185	-.462	.074	-.102	-1.36	.558	-.078	-.75	.28	-.269	.116	-.341	-.465	-.921	.419	.676	-.696	.602	-.448	-.217	-.516	.109
717	.258	.284	-.641	-.541	.297	-.441	-1.271	-.035	-.946	1.03	-1.219	.114	-.114	-.956	-.132	-.284	-1.596	.338	.03	-.74	-.41	-.324	-.456	-.976	-.468	-.24	.061	.112	-.312	-.761	-.11	-.914	-.124	-.295	-.422	-.468	-.251	-.937	-.56	-.34	-.798	-.179	-.377	-.118	-.329	-.875	-.664	-1.445	-.391
718	-.026	-.225	-.747	.619	.098	.163	.418	-.604	-.594	1.433	.019	.091	.056	.515	.246	-.425	-.532	.299	-.002	.16	.282	1.404	.438	-.337	1.141	-.628	-.949	-1.628	.213	.006	.461	-.35	-.037	-.427	.446	.275	-.006	.065	.613	-.52	.029	-1.174	.373	.568	.35	.85	.397	.256	.738
719	.234	.345	.174	-.292	.706	.574	.145	.593	.27	-.099	.811	.349	.447	.104	.152	.069	.366	.627	.204	.884	.023	-.275	.21	.206	.457	.133	.371	.078	.107	.022	.338	-.736	-.005	.172	.663	.494	.539	.469	.11	.202	-.207	-.4	.286	.821	.212	.606	.069	-.518	.528
720	.317	.122	-.06	-.074	.732	.257	.536	.305	.7	-.177	.844	.141	.282	.332	.465	-.273	-.373	.362	.547	-.105	1.534	-.362	.4	.509	-.031	.153	.166	-.156	-.019	1.777	-.11	.101	-.199	.028	.239	.589	.214	.374	.471	-.328	-.526	.103	-.111	.733	1.161	.394	.167	-.36	-.12
721	-.812	-.539	.486	-.669	.389	.371	-.444	-.024	.68	.429	-.457	-1.228	-.275	-1.39	-.339	.727	.508	-.711	-.977	-.067	-.307	-.285	-.165	.477	.432	-.53	-1.271	-1.036	-1.004	-.666	.696	.018	-.421	-.995	.504	.558	-.921	-.561	-1.159	-.611	-.651	-.494	-.622	.895	.036	.441	-1	-1.37	.072
722	.314	.644	.765	.643	.245	.284	.262	.443	.568	.136	.04	.607	1	1.259	2.024	.985	-.358	.339	.184	-.09	.618	.282	2.853	.366	1.066	1.382	3.244	1.582	1.471	1.189	.981	.381		1.245	.081	1.837	.668	.823	.555	.949	.839	2.65	.244	1.006	.407	.066	.777	.453	.69
723	.802	.265	.577	.708	1.298	.678	.916	-.107	.495	1.018	.484	.459	1.075	.524	.478	1.755	-.057	1.138	1.227	.938	.843	.395	1.168	.839	.127	.165	1.241	1.389	.226	.326	.972	-.285	.892	2.137	1.137	.81	.038	.617	.658	.812	.484	1.441	.259	1.423	.543	.37	.443	.304	.816
724	-.487	-1.051	-.299	-.453	-.402	-.906	-.315	-.54	-.279	-.303	-.278	-.159	-.192	-.094	-.024	.115	-.493	.1	1.343	-.231	-.388	-.33	-.257	-.388	1.107	-.437	-.19	-.144	-.323	-.09	-.24	-.21	-.067	-.443	-.192	.377	-.423	.11	-.521	-.144	-.158	.027	-.486	-.47	-.207	-.141	-.016	.1	.677
725	-.888	.17	-.158	-.147	.153	-.043	.091	.054	.047	-.169	-.233	.294	-.144	-.139	-.564	-.003	-.065	-.141	-.136	-.047	-.03	.545	-.179	.319	-.232	0	-.501	.056	.08	-.501	-.141	.208	-.156	-.48	.311	.143	.406	.674	-.15	-.233	-.075	.115	.07	-.124	.173	-.31	-.121	.351	.126
726	.625	-1.17	.774	-2.301	-.639	-1.487	1.059	.666	-1.676	.279	1.385	-.352	4.133	-2.179	-2.277	-2.218	.263	-.73	.524	.032	-3.095	-.975	-2.736	-.611	-.597	1.591	.649	-.381	-.591	.081	-1.479	-1.048	-2.482	.711	1.301	-2.264	1.826	.508	.77	-.756	.476	-1.771	-.675	-.025	-2.192	.773	1.225	2.316	1.229
727	.811	.09	.724	2.265	1.742	.686	2.942	1.016	1.88	4.178	2.239	.815	1.623	1.828	1.512	1.942	2.591	1.997	2.109	1.393	2.423	3.395	1.441	2.059	1.217	.212	-.021	.761	1.87	2.424	1.293	2.208	2.215	.199	1.177	.499	1.706	2.742	1.758	1.955	.851	1.493	1.254	3.027	3.051	2.265	2.715	1.712	.876
728	-.138	-.642	-.192	-1.159	.663	-.276	.295	.327	.092	-.683	-.553	.619	-.478	-1.06	-.726	-.1	.654	.674	-.217	.195	-1.005	1.847	-1.295	-.172	-.004	-.653	-.076	-.867	-.89	.3	.584	.232	.681	.519	.62	-.681	-.048	.744	.31	.077	.717	-.134	-.541	-.757	.092	.374	.757	1.694	.133
729	-5.188	-5.273	-4.041	-4.118	.079	-.157	.175	-4.625	-5.188	-5.62	-5.869	-.059	.055	-.026	.129	-1.547	-4.966	.05	-4.307	-4.176	-4.531	-5.835	-4.109	-5.056	.22	.207	-.154	-.029	-2.209	-1.799	-.191	-2.421	-1.809	.126	-.002	-3.678	.285	-4.363	.178	-2.493	-1.989	-3.477	.025	-.228	-4.071	-8.103	-2.741	-5.433	-.057
730	-.292	-.455	-.015	-.129	-.03	-.003	-.501	-.483	-.416	-.202	-1.456	-.594	-1.19	-.33	-.787	.032	-.288	-.2	-.393	-1.317	-.457	-.283	-.576	.29	-.892	-.06	-1.171	-1.314	.166	-.447	-.56	.003	-.498	-.422	.049	-.041	-.714	.135	-.469	.092	-.024	-.407	-.429	-.653	-.36	-.259	-.104	-.327	-.764
731	-.498	-.313	-.061	.178	.558	-.54	.733	.069	.189	1.778	.109	.632	-.271	1.616	.632	-.545	.258	.452	.532	-.181	.359	1.892	1.267	.366	.285	-.973	-1.283	-2.209	-.203	.996	.443	-.019	.1	-.911	.342	.111	-.413	1.083	.057	.503	.13	-.028	.697	.404	.433	.237	.491	.243	.11
732	.352	.278	-.076	.547	.274	.166	0	-.821	.314	-.21	-.2	.051	.561	.574	.454	2.023	-.464	-.44	.224	.013	-.235	.683	.199	-.327	.235	.281	-.652	1.13	-.108	.264	-.144	.473	-.068	-.237	-.647	.168	-.251	-.207	.257	.711	.552	.204	0	.278	-.09	-.592	.326	.541	-.027
733	.382	.509	-.463	-.063	-.152	-.217	-.192	-.154	-.487	-.084	-.216	-.189	.129	-.827	-.56	.608	.063	.26	.521	.283	.078	-.616	-.695	-.295	.472	-.637	-.033	-.506	.987	.097	-.333	.314	-.519	-.152	.031	-.683	.309	-.031	.042	-.073	-.589	-.459	-.413	-.939	.175	.331	-.478	.573	.387
734	-1.251	-.299	-.543	-1.241	.074	-1.053	-.237	-.749	.014	-.73	-.664	-1.206	-.322	-.76	-.291	.123	-.613	.502	-.97	-.656	-1.164	-.769	-1.107	-.694	-.379	-1.757	-.81	-.885	-.094	-.798	-.559	-1.028	-.395	-1.279	.13	-.938	-.842	-.982	-.826	-.152	-.757	-.109	-1.076	-1.054	-.415	-.367	-.889	-.771	-.441
735	-.316	.064	-.36	-.437	-.109	-.951	.218	-.408	-.53	-.24	-.61	-.318	-.418	-.037	-1.011	-1.699	-.029	-.026	-1.213	-.993	-.133	-.609	-.927	-.74	-.497	-.66	-1.196	-1.635	.122	.014	-.639	-.403	-.593	-.296	.192	-.539	-.456	-.819	-.966	-.542	-.133	-.887	-.804	-.625	-.095	-.63	-.096	.254	-.37
736	-.588	-2.38	-1.276	2.52	-.791	-.55	.068	-2.211	-2.081	-2.695	-.631	-1.099	1.55	-1.855	-1.895	-1.98	-.756	-1.127	-1.623	.373	-1.371	-2.403	-2.032	-2.406	-.183	-1.176	-1.21	-2.029	-2.614	-1.61	-.315	-1.509	-1.956	-1.198	-2.019	-1.535	-1.462	-.965	-2.182	-1.838	-.43	-1.463	-1.329	-1.281	-2.201	-2.193	-1.497	1.542	.401
737	-.972	-.299	-1.356	-1.374	-.528	.04	-.836	-.251	-.964	-1.046	-.457	.351	-.219	-.825	-1.456	-1.071	-.691	-.117	-.53	.102	-1.132	.504	-1.536	-1.176	-1.528	-1.2	-1.29	-.527	-1.469	-.961	-1.086	-.695	-1.152	-.075	-.472	-2.415	-1.128	.384	-.091	-.383	-.474	-1.887	.326	-.761	-1.289	-.527	-.075	-1.741	-.735
738	.252	.504	.142	1.494	-.197	1.022	.022	.238	.498	.747	-.341	-.745	.909	-.559	-.207	1.796	1.18	.101	.673	.92	1.17	-.349	.17	1.399	.38	.143	-1.288	-.761	2.307	1.112	.149	.401	1.576	-1.023	.273	1.11	.589	.22	.099	.548	1.084	.873	.901	.217	1.716	.273	.79	1.333	.566
739	-.333	-.561	-.332	-.338	-.178	-.573	-.156	-.012	.07	1.06	.223	.104	-.191	.604	-.147	-.819	-.192	.085	.322	.527	-.161	1.078	.426	-.229	.071	-.777	-.217	-.583	.008	.051	-.09	-.191	-.321	-.045	.064	.018	-.165	.543	.105	.206	.315	-.534	-.057	.069	.004	.328	.496	-.283	-.089
740	.56	.619	.885	.47	.337	.382	.289	.242	.666	.831	.65	.584	.677	.781	1.242	1.639	.925	.543	1.095	.972	.852	.753	2.256	1.089	.272	.295	1.184	1.682	.616	1.099	.308	.582	.531	.425	.153	2.258	.337	1.296	.373	1.258	.708	2.541	.321	.455	.844	.203	.933	.499	.364
741	-2.581	-1.505	-2.139	-1.445	-1.378	-1.589	-2.215	-1.669	-1.869	-1.64	-2.462	-1.71	-1.608	-3.012	-2.552	-2.342	-1.492	-1.371	-2.285	-2.593	-1.858	-2.196	-3.065	-2.159	-.872	-3.738	-3.084	-2.511	-2.321	-1.631	-1.315	-1.835	-1.051	-2.251	-2.714	-3.329	-2.502	-2.668	-2.975	-2.206	-.928	-2.422	-1.614	-1.833	-.585	-1.535	-2.595	-1.307	-1.253
742	.241	-.262	-.188	-.39	-.312	-.092	.324	.387	-.174	.144	.594	.157	2.138	2.159	.941	.17	.049	-.26	.457	-.074	.654	-.187	.321	-.25	.628	1.954	3.119	.193	.892	.264	1.013	-.011	.212	1.898	.125	.007	1.875	.325	2.054	.814	.033	.142	.192	.597	.457	-.463	-.103	.621	.282
743	.04	.346	.218	.474	.261	.208	.282	.199	.269	-.046	.262	.126	.633	0	.548	2.457	.159	.676	.73	.298	1.895	.274	1.588	.597	-.095	.501	1.304	.881	.463	.327	.013	.37	.421	.28	.032	1.237	.447	.511	.182	.266	.419	1.533	.261	.741	.392	-.315	.441	1.944	-.128
744	-1.067	-1.067	-1.534	.543	-1.701	-.972	-.9	-1.911	-.975	-.82	-1.218	-1.245	-1.232	-1.051	-1.092	-.72	-.468	-1.542	-.56	-.421	-.37	-.807	-.879	-1.086	-.176	-1.541	-1.407	-1.322	-1.662	-.757	-.922	-1.595	-.18	-2.088	-1.139	-.411	-.982	-.974	-1.418	-1.013	-1.348	-.688	-1.492	-.657	-.683	-.24	-.321	-.285	-.239
745	-.391	-.359	-.471	-.643	-.827	.639	-.019	.434	-1.648	-.634	.378	-.322	-1.28	-.501	-.877	-.077	-.588	.319	-.393	.087	-.418	-.444	.222	-.375	-.272	.406	-.762	-.223	1.404	1.046	-.558	.283	.125	-.502	0	-1.027	.013	-.093	.051	-.042	.109	.568	.092	0	-.491	-.807	-.207	.221	.334
746	.224	.538	-.327	.07	.563	-.415	.518	-1.396	-.007	1.174	1.766	.208	-.029	1.669	-.221	-1.123	.864	-.578	.061	-1.138	-.464	1.635	-.232	-1.299	-.275	.283	-.088	-.094	.003	1.06	.105	.477	-.876	.899	.339	-.03	-.245	1.604	1.698	.636	1.067	-.108	-.123	-1.031	-1.121	-.998	.653	.603	-.004
747	-.458	.139	.073	-.969	-.349	-.054	-.575	-.366	-1.616	-1.083	-.663	-.392	.5	-1.706	-.384	.344	-.054	-2.372	-.494	-1.017	-.459	-2.046	-.656	.312	-1.159	-.831	-1.288	-2.199	-.997	-1.526	-2.049	.518	-1.138	-1.409	-1.374	-1.126	-1.176	-.99	-1.699	-.709	-.164	.952	-.506	.001	-.719	-2.527	-.821	-.275	.639
748	-.179	-.34	-.542	-.662	-.139	.177	.733	-.064	.391	.678	.32	-.135	.661	1.147	.242	-.003	.764	-.751	-.093	.36	-.128	.217	-.439	-.511	.524	.985	-.513	.472	-.265	.641	.046	.767	.125	.647	.018	.66	.275	.246	.429	.445	-.037	.358	.269	.051	.18	.015	.065	-.244	.476
749	.357	.757	1.1	.693	.458	.324	.363	.611	1.224	.751	.679	.315	.518	1.014	.856	.695	.656	.513	1.177	1.345	.766	.997	3.013	.997	.297	.487	1.501	1.38	.817	.602	.407	.744	.601	.574	.312	4.066	.342	1.725	.476	.733	.579	2.187	.274	.663	.434	.261	.757	.296	.362
750	-.415	.146	.039	.391	-.171	.421	-.02	.28	-.571	-.663	-.06	.274	-.445	-.617	.061	-.003	-.244	.133	.706	.264	-.104	.217	.116	-.543	.235	.281	-.421	-.148	.379	-.049	-.328	.502	.114	.046	.155	.281	.011	.044	.31	.429	.75	.874	-.095	.53	-.29	-.636	-.089	.21	.418
751	1.111	.725	.396	-.38	.372	1.294	.233	.244	1.377	.066	.84	.684	-.12	1.2	.475	.275	.684	.302	1.051	1.049	.963	.213	1.204	.791	-.002	.672	.394	.798	1.525	.077	.39	.312	.841	.59	1.05	1.065	1.057	.897	.504	1.46	.548	.512	.711	-.201	.812	.917	1.025	.076	.698
752	1.297	1.135	.224	-.253	.464	.292	1.445	.841	.534	-.176	1.605	.885	.608	1.036	.726	.224	1.078	.728	.397	.931	-.391	1.419	.542	-.794	.762	1.574	1.402	-.014	1.062	.073	.347	.219	-.291	1.383	1.32	.036	1.656	1.629	1.354	.781	.542	-.499	.486	.789	.364	.926	.739	.886	.202
753	2.248	.829	1.428	3.958	1.56	.448	2.903	.572	1.86	1.496	3.447	1.052	1.742	2.788	2.048	1.805	3.616	1.034	1.912	1.553	4.122	2.737	2.836	1.728	2.422	1.965	2.462	3.725	2.038	2.715	1.256	1.217	.756	2.591	1.819	2.556	1.15	3.214	3.03	2.022	1.566	2.713	1.462	.931	1.538	1.142	2.538	3.369	1.894
754	.165	.259	.604	.333	.273	.306	-.043	.2	.578	.342	.334	.256	.21	.449	.266	2.453	.458	.46	.552	.451	.269	.414	1.426	1.48	.174	.237	.555	1.239	.327	.449	.252	.202	.315	.17	-.081	1.481	.079	.736	.161	.986	.518	1.392	.225	.394	.323	-.055	.41	.175	.158
755	.229	.539	-.007	.071	.094	.006	-.739	-.181	.224	.395	.086	.023	.513	.203	.488	.591	-.016	-.072	.482	.158	-.017	.025	1.21	.569	-.078	-.208	1.664	.788	.698	.512	.237	-.291	.092	.52	.159	1.08	.052	.315	.335	.33	.384	1.626	.045	.224	-.161	.103	.086	.094	.146
756	-.181	.331	.216	.141	.058	.203	-.013	-.073	-.447	-.011	.034	-.162	.401	0	.262	-.529	.11	.11	-.615	-.242	.51	-.082	.087	-.679	.171	.006	-.19	-.496	.606	.101	.102	.266	.487	.537	.061	-.126	-.097	-.051	.088	-.431	.116	.337	.261	.101	-.262	-.208	-.033	.187	.032
757	.377	.399	.545	.73	.083	-.057	.477	.224	.413	.674	.469	.454	.721	0	1.15	.102	.257	.151	.311	.684	.365	.864	1.542	.101	.17	.638	1.611	1.32	1.183	1.262	.462	.086	.27	.719	.359	1.468	.576	.554	.361	.684	.778	1.795	.119	.622	.625	.165	.255	.057	.046
758	-.346	-.433	-.992	-2.397	-.089	-.419	-.429	-.157	-1.025	.109	-.716	-1.15	-.89	0	.912	-.91	-.951	-.596	-.896	-.549	-1.736	-.723	-.662	-1.025	-1.34	-1.384	-.298	-2.356	-.768	-1.736	-.683	.094	-.616	.029	-.243	.856	-.75	-.443	-.697	.142	.204	-.659	-.099	.133	-1.2	-.667	-.735	.071	-.786
759	.789	.343	.003	1.696	.961	.447	1.858	.924	.316	3.766	.749	.663	.458	1.013	.992	.369	1.219	.577	.446	1.041	1.056	2.291	.402	.594	.547	-.311	.064	-.199	.372	1.484	.559	.237	.869	.166	.665	-.336	.945	1.264	.891	1.032	1.39	.221	1.138	1.406	1.132	.854	1.625	1.304	1.082
760	-.527	-.714	-.286	-.272	-.412	-.605	-.778	-.308	-.117	-.385	-.498	-.677	-.547	.372	-.865	-.601	-.01	.194	-.133	.162	.33	-.254	-.291	-.244	-.436	-.463	-.915	-.793	-.761	-.278	-.812	-.586	-.086	-.551	-.496	-.335	-.823	-.116	-.93	-.321	-.394	-.447	-.68	-.39	-.014	-.515	-.376	-.851	.252
761	.445	.413	.793	-.242	.416	.381	-.213	.177	-.569	-.226	-.504	.51	-.38	.177	.009	1.289	-.348	.184	-.614	.132	.015	-.439	.351	.019	.189	-.171	-.264	-.363	.219	-.084	-.247	.474	.011	.129	.952	.246	.178	-.171	.059	1.027	.365	.158	.354	.32	-.191	.217	-.438	-.044	.168
762	1.567	1.189	.855	2.566	1.628	.795	2.886	1.292	1.951	3.864	2.385	1.449	2.338	2.454	3.036	4.39	2.18	1.674	2.803	2.17	2.076	3.521	2.017	1.435	1.177	1.163	.971	1.404	1.306	2.998	2.143	2.842	2.291	1.123	2.392	.785	2.263	2.971	2.33	2.493	1.596	1.178	2.224	1.861	2.501	1.995	3.03	2.153	1.859
763	.145	.001	-.059	.124	.24	.086	.354	-.177	-.242	-.115	-.157	-.295	-.008	-.278	.194	2.093	-.145	.238	-.041	-.1	.082	-.425	-.256	.027	.016	-.121	-.266	.498	.401	.156	-.092	-.302	.478	-.552	.144	.015	.304	-.049	-.18	-.288	-.129	.275	-.329	-.002	.108	-.557	-.4	-.266	-.08
764	-.671	-.083	-.193	.017	.124	-.145	-.367	.145	-.277	.006	-.538	-.416	-.776	.399	-.345	-.026	-.723	.061	.088	.627	-.293	-.093	.064	-.712	-.038	-1.015	-.282	.566	.172	-.095	-.134	.246	1.095	-.241	.403	.186	-.599	-.23	.081	.527	.042	.337	.085	-.169	-.006	.346	-.208	-.261	.036
765	.46	.359	.081	-.097	.048	.176	.298	.755	.094	.14	.231	.161	.34	.826	.042	.559	.471	.298	.028	.384	-.223	.034	.699	-.007	.125	1.377	.26	.569	.573	-.08	.115	-.229	-.209	.154	-.394	1.719	.455	.049	.238	.039	.494	.391	-.147	.243	.123	.18	.278	.298	.071
766	-.814	-.676	-.051	-.434	-.114	.032	-.274	.193	.005	-.866	-.184	-.801	-.314	-.798	-.685	-.107	-.393	-.165	.15	-.416	-1.305	-.677	-.149	.164	-1.039	.298	-.334	.295	-.164	.143	-.78	-1.277	-.847	-.288	-.866	.197	-.694	-.531	-.593	-.345	.219	-.425	-.553	-.546	-1.099	-.218	-.711	-.438	-1.19
767	.31	-.065	.204	.222	-.008	-.073	.317	.298	-.171	.404	.344	-.046	.122	.825	.304	.511	-.145	.197	.29	-.181	.512	.282	.863	-.262	.119	-.174	.385	.755	.349	.15	.377	-.049	.462	.012	.438	.434	-.199	.136	.005	.05	.073	.993	.427	.405	.172	.078	.039	-.076	.113
768	.753	1.274	1.064	.692	.472	1.147	.46	.577	1.35	.734	.83	.519	.325	1.479	.936	.749	.645	.851	1.129	1.738	.641	.593	2.278	1.334	.181	1.098	1.446	1.165	.913	.893	.453	.277	.329	1.216	.897	1.656	.621	1.298	.505	1.255	.756	2.472	.329	.577	.412	.091	1.123	.132	.004
769	-.501	-.684	-1.452	-.964	-.913	-.195	-.521	-.762	-1.167	-.874	-.523	-1.053	-.522	-1.41	-.555	-1.538	-.634	-.47	-1.548	-1.333	-.71	-.732	-1.444	-1.506	-1.217	-1.028	-.577	-3.067	-.819	-.559	-.756	-.86	-.294	-.759	-.868	-1.083	-.257	-1.28	-.932	-1.061	-1.045	-1.813	-.78	-.404	-.616	-.771	-.845	-.542	-.341
770	-.304	-.068	-.813	.222	-.016	.376	.146	.406	.974	-.177	.211	-.371	.475	0	-.3	-.077	.349	.065	-.305	-.215	.226	.538	-.302	-.28	.087	-.187	.471	.51	.719	.14	-.429	.246	-.669	.247	.978	-.691	.67	-.093	.01	.093	.123	-.091	-.166	-.573	-1.574	.141	-.193	-.24	.224
771	-1.132	-1.26	-.945	-1.189	-1.195	-.58	-1.115	-1.374	-1.092	-1.182	-1.514	-.935	-.545	-1.687	-1.457	-1.323	-.84	-.822	-1.238	-1.211	-.508	-1.821	-1.329	-.93	-.686	1.355	-1.164	-1.819	-.908	-.515	-1.458	-1.117	-.481	-1.406	-1.999	-1.473	-1.148	-1.532	-1.521	-.984	-1.327	-1.31	-.156	-1.166	-.916	-.493	-1.472	-.486	-1.36
772	-.453	-.384	-.492	-.318	.105	-.229	.015	-.632	-.658	-.211	-.153	-.94	-.544	-.919	-.281	-.971	-.128	-.237	-.685	-.52	-.608	-.163	-1.101	-.82	.897	-.505	-.263	-1.826	.166	-.457	.241	-.922	.39	.046	-.498	-1.584	-.092	-.502	-.292	-.608	-.182	-.608	-.287	.018	.007	-.454	-.598	-.046	.116
773	-.99	-.199	.611	.184	-.414	.261	.386	.343	-.948	-.19	.087	-.54	-.318	-.385	-.218	-.588	-.17	-.457	-.514	-.44	.203	2.102	-.82	.096	.252	.209	-.305	-.317	-.014	-.138	-.437	-.267	-.823	-.33	-1.326	-.532	-.051	-.496	-.536	-.741	-.595	-1.08	.542	.965	.1	-.805		-.509	-.162
774	2.274	2.895	5.034	1.143	.565	.314	.697	1.501	1.704	3.419	2.39	.893	4.496	4.815	3.414	1.232	-.136	.591	4.042	4.291	1.074	1.302	5.385	2.761	1.753	3.983	5.639	4.835	4.821	3.628	2.038	2.588	.574	4.069	.359	4.11	3.173	4.459	4.005	4.405	2.433	5.108	2.197	2.31	1.519	1.145	2.547	.136	1.249
775	.042	.415	-.062	1.517	.293	.29	-.21	.406	.516	.502	-.194	.004	-.301	.2	.043	.771	1.385	.222	.623	1.531	.745	1.098	-.187	.38	.624	-.372	-.513	0	.661	.227	-.234	.022	.198	.247	.991	-.55	.817	.036	.429	1.009	.148	.204	.442	.417	.909	1.381	1.632	.435	1.602
776	.146	.482	-.094	.38	.281	.604	.511	.296	.57	-.092	-.348	-.101	.392	-.119	.589	.287	.449	.297	.367	.668	.045	-.322	-.32	.518	.063	.376	.234	.111	.195	-.301	-.11	-.233	.231	.157	.155	-.711	-.123	-.33	-.176	.14	.214	.199	.277	.316	.028	-.038	-.154	-.124	-.295
777	.172	.469	.475	.139	.027	.255	.184	.502	-.199	.205	.321	-.103	.548	.01	-.228	.513	-.156	.043	.036	.035	.008	.08	.976	-.22	.098	.023	1.038	1.07	.171	.037	.003	.139	-.415	.247	.059	-.06	-.207	.325	.233	.292	.303	1.151	.137	.119	-.419	.551	.558	.385	.288
778	-.657	-.333	-.141	-.373	.069	.334	-.29	.32	.13	.073	.305	-.379	-.241	-.806	.731	.845	-.022	.354	-.361	-.467	-.021	-.572	.151	-.56	-.042	.136	.209	.319	-.413	.513	.128	-.384	.275	.045	-.054	-.246	.162	-.799	-.013	-.01	.042	.585	.194	.17	.05	-.087	.14	-.13	.119
779	-.296	-3.105	-2.78	-3.75	-.572	-1.072	-.966	.171	-2.089	-3.142	-3.325	-1.598	.131	-1.02	-.969	-3.641	-2.861	-1.305	-.482	-.927	-2.306	-3.42	-2.849	-2.957	-3.18	-.194	-1.141	-.226	-3.627	-3.381	-.154	-2.723	-.42	-.373	-.812	-2.061	-1.194	-2.844	-1.269	-.976	-1.006	-.723	-.979	-1.588	-2.196	-3.236	-3.223	-2.276	-1.957
780	1.366	.843	.277	.51	.565	.634	1.509	.33	.263	.232	.076	.319	.452	.087	-.012	.097	.605	.273	.112	.483	.276	-.338	.004	1.1	.838	.808	.832	.03	.749	.175	.429	.183	-.406	.486	.814	-.447	.384	-.188	.148	.393	.106	.255	.656	.197	.954	.215	1.414	1.368	.32
781	.878	.699	1.328	.143	1.283	.784	.587	1.096	1.389	.85	.446	.088	-.412	3.178	2.51	-.44	1.323	.793	.764	-.221	.078	.456	3.116	1.573	.363	1.546	1.163	2.005	1.426	.263	1.018	.99	.649	1.348	1.465	4.12	.973	.17	.662	1.191	.399	1.613	.537	.974	-.107	.39	.199	1.526	.283
782	.474	-.661	-.062	-.555	-.107	-.106	1.198	-.331	.25	-.452	.32	-.512	-.055	1.061	.028	-.077	-.524	.473	-.136	.511	-.01	-.904	.448	.095	-.165	.985	.479	-.122	.293	-.284	-.186	-.26	.85	.045	-.313	-.283	-.419	.058	-.15	-.709	-.273	.516	.003	-.327	.024	-.709	-.486	-.422	.039
783	-.2	.007	1.722	3.861	1.568	.252	2.818	.779	.855	.476	1.008	.99	1.947	1.855	.04	.504	1.031	1.967	4.241	.269	4.635	2.071	.198	-.008	1.993	.484	.592	.191	.606	3.247	2.108	-.458	5.116	1.148	.703	-.55	.489	.209	1.602	1.732	-.075	.3	1.601	4.123	4.479	3.195	2.102	2.429	.697
784	.37	.683	1.125	.581	.631	.707	.558	.603	1.049	.605	.806	.522	.687	.911	1.067	.653	.863	.737	1.321	1.211	.511	.645	3.329	1.17	.565	.759	1.727	2.584	.961	.915	.457	.382	.323	.661	.511	2.71	.377	1.206	.456	1.148	.599	3.94	.447	.649	.588	.347	.556	.678	.399
785	-2.161	-1.918	-1.589	-.792	-.91	-.88	-1.234	-1.262	-1.958	.76	-1.877	-.965	-1.279	.871	-.984	-2.044	-1.197	-.722	.01	-.724	-1.788	-.681	-1.966	-1.137	-.896	-1.746	-.937	-1.566	-1.684	-1.889	-.649	-2.107	-1.765	-1.222	-.961	-.996	-1.356	-.906	-2.223	-1.306	-1.493	-1.566	-.464	-.663	-1.412	-1.882	-.948	-1.685	-.411
786	-.17	-.32	-.19	1.226	-.054	.162	-.317	-.337	-.153	.553	-.453	-.042	1.944	-.553	.251	1.554	.185	.094	-.534	-.49	1.096	-.626	-.18	.862	.235	-.023	-.5	-.159	1.578	1.125	-.059	-.383	1.777	-.338	.296	.274	-.182	-.381	-.466	-.292	-.474	.91	.546	1.429	.506	-.189	-.412	-.23	-.165
787	-.282	-1.464	.388	.331	.294	.592	.455	-1.507	-.442	-1.084	-.564	-.232	-1.406	-.006	.182	.514	-.116	-.581	-.866	-.231	-1.598	.209	-.755	.326	-.2	-.244	-.774	-1.139	-1.377	-1.437	.227	-.212	.402	.096	1.452	-.281	.324	-.504	.444	-.093	-.644	-1.817	-.392	-.711	-.227	.325	.593	-.225	.353
788	.557	.798	.155	.601	.629	.448	.49	.587	.133	.337	.928	-.006	.1	1.445	.152	.048	.235	.299	-.083	.028	.531	.628	.288	-.174	.287	.146	.413	.147	.963	.269	-.281	.163	.129	.371	-.024	.067	.408	.545	.34	.043	.396	-.44	.473	.21	-.506	.231	.119	-.008	.071
789	-.496	.198	-.498	.002	-.152	.453	.248	-.72	.091	-.587	-.194	-.033	.389	.389	-.229	.076	-.083	.275	.499	.364	-.983	-.56	.116	.276	-.189	.727	.103	.098	-.449	.12	.514	-.748	-.101	.404	.355	-.428	.225	-.566	.812	.76	-.285	.402	.473	.194	.045	-.049	.326	-.042	-.319
790	-.212	.561	-1.117	-.246	-.343	-.567	-.294	.28	-.306	-.486	.649	-.507	-.051	-.554	0	.535	-.503	.947	-.763	-.361	-.215	-.512	.005	-.111	-.194	1.12	-.904	0	.075	.347	-.2	-1.572	.125	.275	.744	-1.271	-.479	.155	-.903	.34	.688	-.667	-.581	-1.002	-.423	-1.9	-.043	-.175	-.257
791	1.492	1.718	-1.455	-1.831	.986	.028	.245	2.172	1.052	-.563	-1.39	-1.022	-2.394	-2.282	-2.341	-1.085	-1.523	.971	-1.756	-.084	-1.775	-1.808	-2.02	.964	-2.493	-.332	.724	-3.31	2.202	-2.423	-2.387	.6	-2.712	.425	-1.592	-2.838	-.924	-1.047	1.715	-.588	.946	.793	-.343	-1.135	-1.656	-.156	-2.311	-1.944	-2.497
792	-.064	.166	.76	.762	1.118	.8	.068	.951	1.394	.136	.071	-.047	.279	-.274	.012	-.633	.246	.415	-.185	.199	.313	.133	-.335	.667	-.344	.114	-.209	-1.889	1.739	1.503	1.101	.737	-.816	.2	.527	-.048	.042	-.23	.145	.122	.418	-.4	.338	.676	-.125	.285	-.464	.282	.172
793	.652	.283	.208	1.373	.838	.946	1.721	.646	.783	.214	.593	1.017	.282	.524	.021	-.611	.473	1.033	1.195	.886	.091	1.385	.441	.163	1.197	-.468	.023	-1.16	.569	.71	.722	.792	.668	.256	1.638	-.987	.875	2.025	1.216	.862	2.21	1.035	.596	.707	.604	1.537	1.859	1.345	1.351
794	-3.054	-1.877	-1.905	-.834	-1.511	-1.685	-1.975	-2.516	-.879	-1.44	-2.18	-1.572	-.5	-3.304	-2.178	.672	-.251	-.96	-.903	-2.13	-.204	-2.799	-2.149	-1.504	-.756	-3.86	-3.481	-2.597	-2.203	-.43	-.646	-1.656	-.518	-3.397	-2.736	-3.39	-3.106	-2.89	-3.201	-2.738	-.229	-2.004	-1.017	-.874	-.792	-.008	-1.782	.051	-1.067
795	.064	.006	-.202	.082	.054	.329	-.06	-.161	-.062	-.219	-.253	-.204	-.081	-.015	-.387	.766	-.37	.401	.339	-.007	.029	-.273	.696	-.096	-.297	-.093	-.452	.029	-.053	.176	.028	-.37	-.114	-.555	.173	-.339	-.257	-.094	-.256	.057	-.257	-.099	-.038	-.167	.105	-.011	-.056	-.181	-.173
796	-.308	.071	.493	-.109	.163	.464	.373	-.106	.069	-.298	-.03	.349	-.265	.328	.382	-.074	.172	.388	.443	.61	-.192	-.018	.733	-.031	-.194	.542	.113	.308	.248	-.067	.058	-.268	.125	-.081	-.165	.206	.11	-.107	-.398	.038	.024	.62	.272	.058	.145	-.409	-.322	-.506	-.057
797	.173	.135	.064	1.755	.649	.103	.866	.04	.172	.332	.348	-.22	.238	.463	.367	1.298	.657	.403	.504	.349	.318	.671	-1.077	.195	1.247	-.337	.182	.41	.076	.316	.324	-.352	.495	-.302	.322	.24	.181	.237	-.186	.437	.061	.469	.285	.864	.461	.835	.765	.244	.552
798	.119	.109	-.033	-.439	.629	.126	-.108	.101	-.187	.059	-.253	-.142	-.155	-.051	.185	.03	-.624	.042	.526	-.007	-.244	.08	-.119	-.115	.094	-.062	.388	.463	.316	.126	-.048	-.581	-.043	.16	.34	-.339	.081	.045	-.318	.327	-.437	.401	-.195	.174	-.179	.305	-.442	-.62	-.196
799	.299	.654	1.061	-.113	.905	1.311	.418	.326	.743	.647	.146	.228	.294	.248	.489	1.099	.881	.562	.35	.198	-.168	.309	.457	1.452	-.28	.259	.417	.376	.66	.1	.252	.484	.362	-.016	.231	.465	.234	.359	.322	.338	.534	.609	.258	.297	.013	.25	-.106	.038	.598
800	-.387	.159	.073	-.323	.182	.264	-.294	.267	.106	.41	.194	.101	.235	.526	.365	-.292	.137	.283	.041	-.01	.076	.071	.281	-.022	.516	-.046	.311	.817	.292	.434	.271	.183	-.062	.134	.467	.315	.173	.036	.034	.009	-.205	.335	.295	.282	.282	.095	.258	-.466	.379
801	-.323	-.51	-.336	-.077	.449	.692	.51	.126	-.222	.107	.236	.208	.087	.047	.175	.954	.429	.518	.128	-.57	.171	.554	.438	.326	.64	.433	-.078	.157		.114	.061	-.278	-.415	.141	.403	.251	.132	.509	.081	.534	.394	.101	.295	.34	.093	-.463	-.128	-.17	.618
802	1.082	.926	1.005	.219	.16	.205	.395	.964	1.458	.513	1.291	.829	.809	.426	.712	.303	1.796	-.353	1.027	1.446	.603	.826	.278	1.547	.79	1.895	1.514	.823	1.315	.432	-.186	.562	.704	.96	-.251	-.073	1.583	.309	.546	1.143	1.277	.721	.609	.911	1.105	.629	.625	.049	.806
803	-.395	.105	-.096	.629	.668	.259	-.183	.313	.019	-.58	.194	.091	.78	-.103	.415	-.155	.076	.202	.402	-.164	.318	-.281	-.271	-.339	.255	.153	-.055	.202	.8	-.095	.255	.208	.069	.026	.632	.063	.16	-.053	.1	.202	.212	.014	.187	.224	.844	-.378	-.088	-.17	.224
804	-.935	-1.285	-1.167	-1.658	-.772	-1.117	.128	-1.391	-.612	-.147	.09	-.97	-1.615	.335	-.948	-1.481	-.964	-.704	.525	.38	-.917	-.794	.461	-.481	-1.75	-1.975	-1.203	-2.289	-1.836	-.481	-1.426	-1.078	-.949	-1.041	-.702	.842	-.911	.054	-1.125	-.628	-.644	-.183	-.934	-.368	-.758	-1.263	-.839	-.874	-1.566
805	-.139	.118	.596	.014	.368	.454	.277	.379	.635	.087	.197	.465	.29	.378	.243	-.146	.222	.587	.575	.338	-.225	-.048	.437	.372	.023	.216	.278	.586	-.486	-.085	.133	-.496	-.298	.217	-.146	.323	.281	.098	-.026	-.052	.071	.247	.476	.021	-.102	-.369	.475	-.105	.183
806	.263	.197	.512	.099	.571	.489	.529	.276	.689	.42	.407	.479	.209	.278	.535	1.936	.293	.382	.374	.555	.291	.921	.845	.599	.354	.227	.388	.915	-.074	.424	.661	.282	.316	.447	-.162	1.019	.568	.696	.567	.707	.398	.51	.484	.539	.355	.106	.528	-.04	.48
807	-.013	-.044	.014	.532	.363	-.242	.458	-.014	.273	.271	.162	.026	.15	.727	.147	.085	.674	.521	.684	.991	-.279	.828	.471	.421	-.051	.68	.488	.402	-.012	.205	.003	.552	-.123	.184	.933	.895	.173	.663	.623	.608	.206	.58	.026	-.02	.119	.294	.955	.007	-.006
808	1.063	.969	.797	2.125	1.63	1.211	.868	.771	1.673	.55	.859	1.124	1.61	-.195	2.316	2.564	1.244	1.59	.343	1.307	.598	-.709	-.113	2.77	1.094	1.818	1.879	1.46	1.203	1.199	.868	2.228	1.678	.737	2.406	-.41	.771	-.175	1.505	2.074	.87	1.279	1.16	1.352	.015	.385	.778	1.137	.569
809	.379	-.309	-.644	-1.465	.489	.379	-.023	-.805	-.581	-1.021	-1.01	4.065	-1.07	1.308	.179	-.817	.268	-.092	.586	1.513	-1.599	.402	.761	3.306	-.477	-.538	1.208	.2	3.824	1.872	-.366	2.819	.213	.19	.448	1.099	.042	.208	1.102	.053	.467	-.463	.765	-.74	-1.462	-.735	-.142	2.638	-.344
810	-.633	-.618	-.317	-.363	.604	.515	-.211	-.208	-.466	-.156	-.604	.317	.63	.175	.198	-1.351	-.364	.445	.18	.134	-.103	-.609	-.288	-.991	.736	.18	.171	.273	-.368	1.488	.344	.981	1.029	.022	.035	-.654	.31	-1.147	.399	-.425	-.219	-.935	.211	.048	.287	-.402	-.325	-.4	.394
811	-.603	-.202	.272	1.429	-.679	-.059	.821	-.501	1.349	1.074	.156	.42	.39	3.656	2.358	-.437	.409	-.004	.882	.89	-.346	.423	3.898	1.039	-.033	.889	1.593	1.82	.423	.485	-.057	1.306	-.186	.646	.165	3.293	.191	.783	.531	.842	.054	2.696	-.162	.334	-.103	.086	.121	-.33	.108
812	.417	-.031	-.074	.487	.739	.085	.882	.43	.676	.333	.297	.156	.223	.27	.721	-.961	.515	.628	.606	.219	.033	.515	-.54	.009	.328	-.197	.593	-1.306	.367	.498	.703	.075	.255	.452	1.102	-.698	.456	.208	.498	-.198	.652	.207	.677	.774	-.038	.231	.108	1.083	1.62
813	1.41	.634	1.182	-1.19	.738	1.244	.161	.405	-.161	-.113	-.803	.576	-.988	-.723	-.13	-.567	-.57	-.434	1.837	.242	-.644	-.201	-1.089	.759	.207	-.832	-.729	-1.809	-1.34	-1.038	-.071	1.198	-.562	.514	.21	-.991	-.254	.025	-.4	-.305	1.493	1.241	.488	-.863	-.769	1.357	-.036	-1.147	.559
814	-.091	.122	-.313	-.559	.501	.641	-.402	-.087	-.452	.404	-.642	-.1	-.812	-.078	.211	1.05	-1.079	.162	-.441	.201	.146	-.079	-.005	-.338	-.642	.372	.127	-.131	.47	-.349	.264	.258	-.289	.294	.058	-.423	.094	-.191	-.002	-.281	-.019	-.171	-.174	.132	-.526	.041	-.6	-1.122	-.568
815	.109	.198	.39	.876	-.343	-1.353	-.294	.407	.203	.519	1.336	-.008	.083	-.97	.061	.611	.107	.974	1.253	2.184	-.437	-.482	1.01	2.466	-.144	-.16	-.017	.807	-.413	-.022	-1.085	-.26	-.538	-.056	-.146	-.018	.405	1.311	.257	1.246	.322	1.517	.293	-.057	-.108	3.421	.107	-.14	.336
816	-.159	-.004	-.674	.023	-.11	-.119	-.078	.283	.21	-.502	-.388	.042	.115	-.461	-.417	-.525	.085	-.004	-.522	.186	1.851	-.435	-.45	-.558	-.102	.277	.036	-1.018	.049	-.132	.487	-.048	-.045	.064	-.373	-.638	-.226	-.77	-.346	-.514	.431	-.428	-.361	.101	-.046	-.162	-.646	-.17	.125
817	.579	1.043	1.081	-.466	.684	1.348	.197	.544	.195	.051	-.124	.509	-1.023	-.054	-1.205	-.079	-.785	.385	.238	.152	.033	-.719	-.413	.574	-.391	1.457	-.087	-.831	.566	-.723	-.339	.626	-1.496	.293	.29	-.507	.23	.025	-.024	.081	1.218	-.174	-.02	-.299	-.52	.087	-.755	-.623	-.26
818	-.706	-.732	-.802	-.289	-.729	-.537	-.453	-.646	-.613	-.643	-.886	-.193	-.097	-.629	-.512	.384	-.842	.303	-.41	-.186	-.319	-.704	-.515	-.852	.378	-.625	-.931	.068	-.97	-.741	-.522	-.549	-.247	-.527	-.035	-.432	-.74	-.522	-.515	-.624	-.579	-.4	-.266	-.544	-.429	-.4	-.85	-.853	-.656
819	-1.242	-.79	-1.328	-.769	-.532	-.171	-.792	-.65	-.65	-1.008	-1.228	-.941	-1.199	-1.141	-.573	-.973	-.648	-.778	-1.132	-.827	-1.029	-1.107	-.99	-.627	-.757	-.791	-1.084	-.636	-1.391	-1.175	-.79	-1.074	-.845	-.884	-.707	-1.344	-1.214	-1.533	-1.663	-1.379	-.968	-1.09	-.455	-.357	-.529	-1.043	-1.743	-1.757	-1.115
820	1.907	-.115	.92	.379	.887	-.334	1.737	-.214	-1.425	5.676	-.588	-1.939	-.959	-1.074	.675	1.387	-1.312	.066	1.297	1.301	.007	3.519	-.741	-.403	.054	.182	-.902	1.342	.959	.724	-.162	1.249	.29	1.107	-.497	-1.733	.86	1.314	2.004	1.361	-1.145	-.134	.682	1.811	-.767	.635	1.114	.86	3.14
821	.328	.669	-.318	.036	.311	.38	1.417	-.204	.188	-.162	.035	.748	-.387	.145	1.076	-.856	.008	.297	.634	1.125	-.387	-.114	.565	.117	-.116	.339	.536	.349	-.447	.184	.623	.358	-.584	.188	1.199	.755	.413	.671	-.063	.336	.046	.343	.455	.45	-.267	.286	.682	-.717	.451
822	.216	.388	.366	-.017	.405	.35	-.186	.135	.064	.328	.381	.47	.63	.627	.883	.268	.137	.268	.168	.174	.084	-1.731	1.568	.331	.35	.582	1.484	.87	.599	.833	.486	.177	-.009	.97	.316	.731	.023	.469	-.171	.068	.323	.952	.387	.64	.507	.27	.172	-1.091	.181
823	-.554	.241	-.456	-.15	.367	.173	.643	.202	-.249	-.53	.239	.234	-.473	-.693	-.848	.157	-.535	.074	-.195	-.342	-.329	-.497	-.141	-.35	-1.002	-.185	-.877	-.525	-.42	-.43	.168	-.931	-.542	.031	.017	.422	-.144	-.132	-.371	-.473	-.672	-.741	-.491	-1.181	-.511	-.331	.057	-1.23	-.541
824	-.496	.214	-.791	-.701	-.591	-.154	-1.167	-1.013	-1.455	-.671	-1.374	-.394	-.354	-.182	-.999	-.722	-1.104	-.415	-.418	-1.126	-.82	-2.311	-.398	-.582	-.267	-.665	-.411	-.377	-.167	-1.197	-.192	-.697	-.595	-.324	-.213	-1.239	-.386	-1.234	-.474	-.303	-.939	-1.547	-.562	-1.185	-.65	-.87	-1.048	-1.592	-.022
825	-.124	.91	-.461	-1.127	-.677	-2.004	-1.444	-.504	-1.571	1.441	-1.572	-1.478	-1.949	-.573	-1.839	-1.145	-1.247	-1.435	-1.626	-.342	-1.561	-1.573	-2.559	-1.291	-1.897	-1.104	-.17	-2.696	-1.581	-1.716	-1.301	-1.357	-.673	1.292	-1.629	-1.765	-1.765	-1.853	-.01	-.944	-1.5	-1.656	-1.111	-.87	-1.694	-1.283	-1.301	-1.71	-.987
826	.113	.186	.025	-.929	-.013	.476	-.113	-.449	-.814	-1.364	-.733	-.946	-.265	-.009	-.547	-1.597	-.316	.202	-.97	.017	1.214	-1.02	-1.072	-.391	.029	.159	-.193	-.936	1.411	-.145	-.344	-.32	-.85	-.213	.294	-1.12	.805	-.959	.005	-.598	-.819	-.768	.57	-.799	.573	.79	-.578	-.631	-.269
827	-.597	-.372	-.06	-.141	.009	-.065	-.275	-.08	.391	.016	-.056	-.322	-.015	.103	.129	.611	-.862	-.348	.093	.213	-.008	.644	-.079	-.163	.995	.363	-.292	.148	.202	.01	-.273	-.191	.247	-.04	.183	-.301	.337	1.624	.181	.262	.012	.204	-.034	.182	.423	-.592	.038	.069	.334
828	.244	-.266	-.659	-1.574	-.629	-.895	-.366	-1.225	-.061	-.741	.079	-1.51	.318	-.294	-.431	.566	.361	-.357	-.454	-.537	-.042	-.589	-.131	-.007	-.616	-.973	-.444	-.88	-.187	-.2	-.173	.12	.909	-.888	-.136	.244	.283	.053	-.376	.038	-.126	.374	-.185	-.57	.29	-.214	-.182	.551	-.478
829	.034	1.385	-.471	.383	-.726	-.067	-.646	-.45	.322	-.087	-.194	.218	-.301	-.775	.292	.906	.294	.431	.362	-.283	-.418	1.308	.17	.812	.481	-.05	.515	-.756	.374	.01	.102	.508	.345	.045	-.474	.039	.179	.101	.295	.453	-.215	.288	.099	-.599	.044	-.807	.306	-.146	-.044
830	.289	-.024	.405	.039	.229	.01	-.003	.208	.248	.065	.46	.02	.119	.151	.472	1.211	.557	.219	.585	.225	.107	.333	1.151	.647	.095	.541	.757	1.007	.851	.254	.265	.259		.322	.243	.982	.211	.494	.221	.449	.214	1.162	.514	.101	.168	-.061	.18	.049	.092
831	3.711	3.195	.339	2.518	.46	.033	-.113	2.247	2.972	2.824	3.845	3.672	4.122	.279	4.636	3.769	.141	.238	3.765	4.488	1.671	5.387	.471	.29	.71	1.046	1.512	2.187	1.984	3.981	4.045	3.642	1.357	2.865	3.311	2.568	-.098	1.185	4.801	.273	.514	1.071	4.124	1.939	4.113	.422	5.583	4.224	2.922
832	.083	.059	-.197	.433	-.203	-.204	-.226	-.217	-.351	-.054	-.208	.709	.645	.023	.377	1.118	-.239	.63	.221	.038	-.297	-.315	.049	-.281	-.035	.508	.503	.826	.245	-.083	-.189	-.144	-.187	.204	.25	.224	.023	-.156	-.005	.143	.116	.171	.055	-.233	-.16	.35	.145	-.21	-.044
833	.416	.427	.738	.489	.312	.84	.597	.612	.646	.108	.612	.42	.34	.384	1.214	.894	.698	.519	1.12	.738	.35	.138	1.681	1.622	.5	.404	.956	.914	.454	.78	.334	.852	.657	.674	1.644	1.446	.327	.528	.747	.615	.755	1.832	.313	.293	.475	.141	.802	.622	.469
834	.61	.419	.712	3.39	.211	.081	1.427	1.179	.652	.898	1.02	.154	2.012	1.026	.905	1.331	.755	2.237	3.892	-.969	3.709	1.952	1.418	.672	.77	.082	1.343	.839	1.02	1.777	2.329	.427	3.141	.648	.068	1.056	.43	.362	.296	1.261	.712	1.338	1.561	2.657	3.258	3.086	3.602	2.54	.455
835	.029	-.224	-.738	.035	-.202	-.491	.436	-.283	-.386	-.294	.152	-.284	-.162	-.243	-.407	.95	.055	.697	-.547	.038	.034	-.061	-.001	-.564	-.268	.233	.029	.195	-.399	.119	-.693	.015	.31	.006	-.225	-.24	.198	.308	-.184	.462	-.272	.122	-.784	-.071	.023	-.046	-.673	-.147	-.33
836	2.577	2.651	2.128	1.563	1.686	2.314	1.784	1.612	1.28	1.557	1.069	.96	1.394	1.328	.775	2.487	1.764	1.908	.224	1.215	1.659	-.375	-.676	1.904	1.083	2.516	2.795	2.476	3.151	1.602	1.681	2.067	1.635	1.943	2.157	1.133	2.675	.593	1.246	2.647	1.693	1.98	2.156	.58	1.736	.418	1.239	2.352	1.002
837	-.055	-.319	.145	-.373	.261	.228	.295	-.71	-.377	-1.025	-.287	.268	.038	.14	-.588	-.425	-.477	.481	-.039	.02	-.422	-.328	-.707	-.421	-.408	.41	-.463	-.787	-1.186	.23	-.546	-.169	-.647	.071	.418	-.506	-.303	.067	-.135	-.049	.375	-.802	-.014	-.296	-.683	-.181	.877	-.117	.428
838	-.938	-.649	1.346	-1.124	.101	1.066	-.202	-1.212	-1.003	-1.119	-.674	.859	-.155	-.427	-.684	-1.06	-1.722	-.028	-.631	-1.371	-1.351	-.92	-1.003	-1.389	-.252	-.47	-1.315	-1.521	-1.202	-.781	-.156	-1.124	-.803	.197	.543	-.995	2.297	-1.368	-.882	-.207	-1.092	-.815	-.154	-.311	-1.38	1.197	-.733	-.942	-.23
839	.564	.394	.833	.426	.616	.185	2.666	-.406	.406	.192	3.08	.054	.85	-.254	.049	.215	1.448	.009	.242	-.546	.212	.165	.644	-.075	.182	.056	.091	.319	.08	-.148	.24	.2	.539	.176	-.512	-.197	.453	.284	-.465	.275	.079	-.22	.495	.201	-.09	-.41	-.415	.052	.191
840	.348	-.03	-1.344	.42	1.759	-.068	.852	.04	1.645	-.63	.989	1.598	1.769	-.974	.725	-.688	.882	.883	1.456	1.169	1.057	1.2	-1.363	.185	.812	-1.056	-.04	-.824	-.642	1.885	.722	1.199	.201	-.667	.355	-1.877	.71	.601	.273	.834	-.088	.623	1.293	1.847	1.491	1.719	1.711	1.363	1.791
841	-.179	.394	.339	.002	-.026	-.088	.122	.115	.211	.201	.854	-.383	-.366	-.053	-.4	.447	.186	.112	-.329	-.215	-.25	.116	-.345	-.085	.254	-.192	-.444	.125	-.005	.114	.031	.298	.575	.145	.152	-.231	-.125	.007	-.184	.3	-.003	-.455	-.128	.085	-.055	.011	.002	.866	-.146
842	.179	.614	-.105	.551	-.102	.68	.3	.536	-.511	.144	.324	.498	.406	.093	.916	-.163	.828	-.02	.341	-.128	.684	.319	-.003	-.025	.18	.468	.881	-.923	.36	.269	.405	.784	-.029	.416	.081	-.602	.279	.107	.138	1.114	.255	-.018	.115	.4	-.028	.168	.183	.772	.324
843	-.085	.564	-.004	-1.656	-.604	1.18	-2.136	-.978	-.676	-1.719	-1.651	-1.578	-1.534	-2.589	-1.923	1.178	-1.663	-.951	-.922	-.766	-1.506	-2.668	-1.104	-.316	-.604	-2.391	-1.57	-.918	-1.469	-1.236	-.739	-1.363	-1.321	-1.424	-1.283	-1.918	-1.599	-1.847	-1.362	-.401	-.648	-.505	-.623	-.95	-1.716	-.781	-1.893	-1.009	-1.725
844	-4.956	-4.939	-4.509	-4.844	.078	.06	.069	-4.936	-4.884	-5.741	-5.536	-.187	.548	-.378	-.037	-1.862	-5.181	.061	-3.916	-4.327	-4.74	-5.197	-4.34	-5.081	.056	.153	.209	.4	-2.129	-1.843	0	-2.198	-1.613	-.259	.18	-4.392	.23	-4.545	.371	-2.869	-1.72	-4.142	.192	.192	-3.98	-7.683	-2.305	-5.42	.269
845	-.593	-.081	-.659	-1.412	-.857	-.652	-.799	-.387	-.896	-1.086	-.978	-.925	-.032	-1.166	-1.562	-.584	-.289	-.978	-.844	-.901	-.61	-.938	-.8	-.931	.163	-.745	-1.046	-1.489	-.25	-1.166	-.442	.001	.068	-.496	-1.204	-1.042	-1.183	-1.123	-1.188	-.951	-.531	-.463	-.887	-.712	-.461	-.399	-.459	.06	-.103
846	-.548	-.665	-.753	-.531	-.529	-.478	-.132	-.519	-.626	-.579	-.669	-.559	-.793	-.389	-.3	.317	-1.195	-.157	-.424	-.569	-.404	-.827	-.947	-.159	-.337	.034	.556	-.464	-.01	-.232	-.816	-.454	-1.034	-.675	-.377	-.333	-.131	-.511	-.185	-.207	-.915	-.068	-.851	-.293	-.539	-.506	-.836	-.893	-.549
847	.445	.782	.175	-.304	.717	.554	.29	.448	.537	-.258	-.268	.409	-.134	-.037	.12	-.926	.513	.736	.718	.62	.179	-.109	-.126	.556	-.406	.611	.139	-1.302	.05	-.1	.435	.422	-.051	.288	.563	.355	.082	.099	-.376	.02	.201	.514	-.126	-.005	-.409	.564	.016	.171	-.296
848	.174	.5	1.024	-.403	.242	-.242	.12	.665	.082	-.183	.328	.421	.433	-.119	.857	-1.48	.606	.239	-.314	.503	.258	.01	-.677	.592	.263	.283	.607	-.745	.778	.614	-.044	1.015	1.061	.57	.34	-.437	.097	-.061	.383	.1	.428	-.669	.016	.149	.221	-.63	.405	.521	.896
849	-1.136	-.56	-1.334	-.556	-1.412	-1.282	-1.397	-1.769	-1.067	-.981	-1.201	-1.384	-.977	-1.724	-1.4	.237	-.882	-.513	-1.036	-.893	-.761	-1.335	-1.297	-1.383	-1.401	-2.139	-1.556	-.547	1.111	.913	-.467	-1.411	-.681	-1.204	-1.858	-.879	-1.185	-1.097	-1.407	-1.354	-1.838	-1.179	-1.274	-1.56	-1.039	-.2	-1.894	-.916	-1.297
850	-.072	.125	.979	.967	.438	.383	.401	.19	.25	1.34	.461	-.109	-1.061	1.931	.577	-.227	.3	.111	.877	.532	-.03	.825	1.714	.984	-.048	-.661	-.625	-1.135	.374	.191	.337	.525	.391	.067	.664	2.138	-.126	.835	.476	.848	.52	1.02	.187	.181	.121	.461	.976	.075	.18
851	-.412	-.112	.188	-.75	-.371	.13	-.398	-.552	-.006	-.561	-.7	-.232	-.002	-.46	-.299	-.71	.362	-.933	.222	.199	-.165	-.613	-.002	.258	-.379	-.837	-.433	.13	-.291	-.323	-.193	-.05	-.013	-.516	-.024	.06	-.657	-.398	-.515	.088	-.001	.001	-.425	-.194	-.3	-.158	-.141	.242	-.323
852	-.364	-.17	-.811	-.332	-.251	-.635	-.515	-.333	-.828	-1.023	-.274	-.746	.291	-1.009	-.444	-1.074	-.424	-.304	.193	.358	-.411	-.331	-1.528	-.849	.611	-.617	-.89	-2.337	.063	-.911	-.53	-.23	.146	-.538	-.051	-1.142	-.116	-.279	-.323	-.735	-.564	-1.286	-.532	-.224	-.064	.071	.097	-.069	.252
853	-.665	.104	.175	-.243	-.122	.133	.542	.281	.108	.449	-.413	-.004	-.272	.423	-.359	-1.271	.601	-.181	.582	.32	.342	.508	-.003	-.589	-.821	-.211	-.663	-1.315	.1	.176	-.191	-.01	-.452	-.322	.559	.71	-.448	.3	.086	-.263	-.152	-.676	-.19	-.591	-.632	-.342	.755	-.339	-.221
854	-1.88	-.794	-2.013	-1.105	-1.833	-1.589	-1.859	-2.126	-2.131	.124	-2.413	-1.844	-2.93	-2.883	-2.314	-.982	-1.511	-1.359	.668	.593	-1.612	-.63	-1.684	-1.197	-2.24	-3.731	-3.48	-3.215	-2.639	-1.356	-1.207	-2.153	-.063	-3.592	-1.814	-1.865	-1.907	-.808	-2.165	-.806	-2.12	-1.73	-1.264	-1.362	-1.504	-.314	-.28	-1.882	-.879
855	.329	.551	.574	.505	.166	.231	.432	-.003	.385	-.058	.346	.108	.544	-.142	.111	1.416	.867	.236	.531	.368	.593	.105	1.278	.382	.089	.194	.644	.752	.55	1.003	.141	-.233	.499	.582	2.058	.936	.36	.229	.022	.875	.372	1.179	.22	.406	1.113	.561	1.423	.698	.176
856	-.795	-.456	-.745	-.376	-.49	-.513	-.918	-.059	-.068	-.875	-.946	-.417	.827	-1.676	-.369	-.682	-.423	-.481	-.108	-.433	-.324	-.885	-1.19	-.449	.236	.425	-.652	-.814	.163	-.414	.08	-.133	-.019	-.554	-.745	-1.236	-.864	-1.256	-.769	-.978	-.505	-.565	-.391	-.195	-.187	-.245	-.347	-.01	.159
857	-1.74	-.86	-1.335	-.281	-1.161	-.796	-1.529	-.648	-.894	-.969	-1.366	-.306	-.361	-1.826	-.632	1.342	-.669	-.89	.091	-1.231	-.407	-1.705	-1.217	-.792	.263	-1.71	-2.095	-1.318	-1.198	-.344	-.766	-1.235	-.489	-1.48	-2.399	-.935	-1.395	-1.707	-2.043	-1.429	-1.241	-.531	-.712	-.731	.868	-1.014	-1.237	-.089	-.432
858	-.105	.512	2.642	-.729	-1.32	-.814	-1.854	-.945	-.523	.624	-.026	-.046	2.332	1.701	1.607	-1.147	-1.396	-1.376	1.193	1.712	.104	-.787	3.088	-.019	.344	1.541	3.648	2.016	1.793	1.316	.884	-.083	-1.358	2.102	-2.319	1.977	.909	1.869	1.14	1.734	-.215	2.476	.597	.548	-.774	-1.024	-.361	-1.538	-.161
859	1.285	1.777	2.131	-1.275	.866	2.121	.078	.379	1.685	-.682	-.153	.645	-.9	0	1.773	2.683	-.618	.726	.691	.365	1.522	-2.399	-1.298	1.952	1.286	.374	1.429	-.114	1.739	.931	1.147	1.391	1.544	1.01	1.206	-1.541	.823	.016	.533	1.48	.206	.869	1.03	.786	1.038	.319	-.261	.407	-.29
860	1.315	1.032	.257	.901	.389	1.24	.93	.194	.858	.441	.509	.202	.654	-.651	.218	.469	1.588	.713	-.067	.677	1.088	.503	-.367	.226	1.468	.818	.959	-.086	1.548	.78	.322	.814	.8	.37	1.139	-.193	1.556	.243	1.019	.476	.396	.182	.655	.409	.765	.891	.335	.965	.276
861	.662	.542	1.445	1.208	.399	.393	.413	.383	.582	.923	.748	.448	.914	.429	-1.458	1.441	.63	.74	1.911	1.199	1.767	1.027	2.236	1.257	.381	.488	1.64	1.432	.666	1.449	1.027	.642	1.076	.623	.957	1.859	.528	1.302	.588	1.261	.599	2.458	.924	1.327	1.109	.812	1.386	.87	.55
862	-1.394	-1.274	-2.416	-1.075	-.428	-.59	-1.703	-.515	-.963	-.882	-1.098	-.9	-1.759	-1.804	-1.171	-1.742	-.065	-.392	.854	.425	-.344	.428	-1.282	-.412	-1.471	-2.693	-1.471	-2.127	-1.867	.618	-1.587	-1.186	-.319	-2	-.151	-.858	-.732	-.312	-.214	.275	-.63	-1.434	-1.018	-.72	-.918	-1.138	.738	-.572	-.307
863	.082	-.861	-.54	-1.223	-.784	-.797	-.202	-.905	-.767	-.091	-.202	-1.048	-.654	-1.005	-.762	-.898	-.238	-.302	-.644	-.607	-.551	-.061	-.839	-.233	-.378	-.554	-1.13	-2.572	.093	-.221	-.108	-.677	.47	-.979	-.373	-.912	-.149	-.326	-.715	-.491	-.257	-.961	-.684	-.58	.173	-.326	-.5	-.632	-.065
864	-.819	-.806	-.461	-1.189	-.771	-.789	-1.323	-.225	-.674	-.268	-.925	-1.059	-.998	-.164	-.471	-1.204	-.591	-.921	-1.057	-1.162	-.93	-.371	-.407	-.854	-.697	-.471	-.826	-.04	-.632	-.742	-.661	.046	-1.339	-.813	-1.171	-.201	-1.313	-.914	-.493	.807	-.932	-.482	-.766	-1.205	-1.104	-.978	-.196	-.609	-1.033
865	-.002	-.422	.076	.382	.162	.054	.539	.074	.193	.103	.28	.011	.463	-.18	.293	.594	.169	.177	-.044	.12	.233	.005	-.05	.331	.152	-.061	-.681	-.391	.629	.432	.008	.397	.078	-.538	-.002	.045	.387	-.041	.121	.711	.259	.014	-.274	.065	-.306	.066	.088	-.029	.19
866	.17	1.334	1.379	.658	1.506	1.642	.024	1.612	.907	.477	-.124	.675	-.911	.396	.844	2.364	-.489	.752	.695	.415	.464	-.231	.685	.49	-.12	2.216	.097	.434	.224	-.267	.408	.676	-.344	.618	.174	1.095	-.005	.545	.122	.694	1.549	.948	.315	-.075	-.482	.392	-.093	-.159	.078
867	.095	.307	.848	.305	.473	.433	.186	.217	.349	.303	.018	.043	.396	.085	.268	1.211	.314	.432	.542	.573	.325	.037	.982	.7	-.043	.257	.242	1.363	-.117	.72	.152	.352	.36	.23	.086	.918	.173	.452	.186	.699	.351	1.136	.576	.301	.1	.2	.414	.107	-.035
868	-.402	-.548	-.368	-.604	-.477	-.289	-.048	-.219	-.527	-.522	.227	-.706	-.11	-.983	.177	-1.567	-.331	-.495	-.142	-.16	-.518	-.101	-.681	-.545	-.154	-.054	-.37	-1.578	-.058	-.348	-1.094	-.233	-.859	.007	-.697	-.57	-.631	-.389	-.347	-.236	-.62	-.589	-.615	-.35	-.265	-.561	-.087	-.511	-.825
869	-2.878	-3.796	-3.457	-3.95	-2.261	-2.485	-1.486	-3.667	-3.306	-4.151	-1.156	-2.892	-.091	-4.001	-2.315	-3.739	-1.915	-2.673	-2.53	-3.567	2.066	-3.848	-3.027	-3.11	-1.526	-3.506	-2.162	-3.772	-4.089	-2.49	-2.681	-2.877	-2.052	-2.76	-5.323	-.06	-2.482	-1.953	-3.27	-4.162	-3.639	-2.882	-3.395	-2.641	-1.96	-3.069	-1.339	-2.695	.587
870	-.976	-.5	-.582	-.287	-.054	-.005	.135	-.114	.067	-.782	-.425	-.303	-.304	-2.847	-1.003	-.769	-.466	.037	.134	-.09	-.253	-.992	-.258	.181	-.159	-.732	-.968	-.599	-.283	-.761	-.203	.311	-.29	-.668	-.389	-.092	-.672	-.896	-.412	-.638	-.42	-.009	-.381	-.204	-.376	-.817	-.562	-.275	-.23
871	.279	-.35	-.501	1.611	.526	.572	.362	.602	-.347	.108	.332	.636	.1	1.37	-.3	.583	.866	.277	-.002	.051	1.147	.197	-.229	-.237	-.918	-.763	.131	-.331	1.283	.629	.104	.083	.702	.203	.213	-.676	.137	-.469	.01	-.565	-.062	-.67	.934	.564	.404	.053	.075	.672	.44
872	.389	.251	.018	.394	.455	.158	.29	.022	.037	.845	.152	.299	-.256	-.807	.148	.764	.366	.298	-.295	.045	.263	.583	-1.042	.225	.702	-.223	-.659	-.667	.3	-.207	.724	.831	.723	.063	.76	-.193	-.057	.087	.055	-.328	.082	-.708	.219	.185	.076	.341	.736	.159	1.129
873	-.906	-1.175	-.62	-.513	.048	-.116	.132	-1.352	-1.149	-.91	-1.086	-.411	-.154	-.114	-.357	.016	-.993	.321	-.994	-.399	-1.408	-1.147	.064	-.741	-.28	-.427	.044	.202	-.871	-.689	-.279	-.947	-.861	-.262	.221	-.547	-.291	-.785	-.434	-.907	-.581	.262	-.136	-.215	-.994	-.868	-.578	-.692	.003
874	-.055	1.248	.026	.409	.725	-.019	.684	.856	.384	.418	.236	1.343	.781	.769	.128	-1.038	.21	1.392	.439	1.867	-.334	.884	.311	-.176	-.569	.674	.728	.006	-.371	.037	.216	1.239	-.652	.681	1.372	-.18	1.011	1.317	1.008	.273	-.028	.637	.623	.797	-.304	1.269	1.42	.675	.751
875	1.307	1.392	1.049	2.091	.978	1.37	.67	.844	.903	.361	.791	.563	.412	1.029	1.116	2.144	1.405	.948	.394	.853	1.183	-.4	1.14	.9	-.66	1.288	1.13	2.203	2.825	1.138	.069	.276	.61	1.095	.441	1.538	1.548	.656	.638	.893	.546	2.488	.75	.613	.496	.41	.044	.867	-.135
876	-2.364	-2.294	-1.625	-1.785	-2.034	-1.6	-2.281	-1.437	-1.075	-1.205	-2.132	-2.507	-.513	-3.45	-2.625	.136	-1.171	-1.204	-1.568	-1.582	-1.328	-1.756	-1.601	-1.166	-1.616	-3.429	-3.679	-2.928	-1.922	-1.222	-1.489	-1.266	-.674	-2.988	-2.89	-1.826	-2.772	-2.18	-3.47	-.761	-1.85	-1.186	-1.909	-1.446	-.84	-.964	-1.581	-1.427	-1.68
877	-.332	.023	.288	.043	.068	.291	.078	-.236	-.295	.018	-.21	-.154	.376	.783	.546	1.211	.029	.272	.904	.342	.085	.119	1.464	.041	-.002	.241	1.078	1.148	.728	.813	.637	-.064	.024	.354	-.328	1.394	.172	.565	.049	.659	.124	1.834	.04	.253	-.02	-.416	.312	-.245	.287
878	-.019	-.351	-.169	1.323	.126	.307	.921	.517	.394	1.025	.607	-.284	-.054	-.208	.152	-.986	2.676	.103	-.148	.381	1.03	.898	-.923	.565	-.035	-1.257	-.372	-.206	-.952	1.162	.416	-.024	.139	-.745	.509	-.704	-.032	-.457	-.375	-.425	-.157	-.111	.238	.387	2.099	-.185	.379	.018	.524
879	-.134	-.137	-.043	-.125	-.2	.057	-.396	.078	-.488	-.108	-.418	-.037	-.081	.044	-.053	.606	-.588	.075	.355	.166	-.111	.053	.447	.092	-.276	-.061	.762	-.206	.062	-.187	-.109	-.13	-.159	-.311	.283	.381	.098	-.209	.049	1.034	-.395	.809	.852	.14	.167	-.005	.383	-.425	-.149
880	.496	.949	-.05	.533	.585	.668	.248	.279	.068	-.154	.233	.307	.15	.031	.576	-.633	.426	.223	.412	.273	-.071	.088	.351	.102	-.221	.234	.839	-.251	-.112	-.019	-.074	-.285	.01	.408	.523	.097	.386	.206	-.213	.729	-.202	.812	.263	.196	.174	.153	.176	.066	-.292
881	.113	.462	.592	.407	.223	.303	.276	.376	.658	.374	.336	.258	.431	.267	.507	1.795	-.142	.357	.571	.258	.458	.35	1.413	.329	.075	.211	.808	1.476	.514	.511	.359	-.067	.424	.323	.402	1.088	.117	.518	.174	.353	.444	1.453	.713	.663	.424	.473	.294	.013	.157
882	.336	.271	.068	.148	-.015	.151	-.228	.306	-.121	-.144	-.067	.146	.113	.087	.789	.37	.172	.106	.234	.475	-.055	.023	2.038	.614	.402	.125	1.397	.781	.447	.102	.22	.154	.029	.632	-.452	1.009	.253	.141	-.398	-.072	.271	1.897	.942	.395	.056	-.388	.572	-.436	.067
883	-.191	.573	1.811	.11	.33	.3	.238	.022	.756	.44	.41	.04	1.178	1.389	.882	1.399	.172	.367	2.677	2.17	-.381	-.274	3.638	2.986	.31	.975	1.839	2.506	.906	1.125	.138	.255	.304	.645	.704	3.756	.283	1.616	.665	2.2	.797	4.348	.269	.221	.088	-.199	.534	.081	.134
884	.146	-.263	.397	.375	.693	.155	.605	.788	.739	1.824	.422	.583	.655	1.15	.736	.762	-.182	.552	.57	.539	.365	.977	1.28	.515	.254	.716	.862	1.147	.629	1.885	.083	1.133	.623	.598	.782	.133	.213	.937	.255	.845	.438	1.65	1.403	.667	.688	.524	.863	-.025	.666
885	-.082	-.092	-.509	-.102	-.196	-.612	.734	-.425	.365	.171	.432	-.29	1.598	-.089	.071	.413	.568	.164	-.141	-.742	-.548	.091	.485	-.662	.225	.146	.108	-.408	.634	.529	-.416	-.521	.18	.473	.161	.725	-.109	.104	.003	-.085	.178	.003	.059	.282	.483	-.121	-.221	.553	.01
886	-1.29	-1.475	-1.491	-1.346	-.732	-.926	-1.658	-1.503	-1.775	-1.801	-1.387	-.549	-1.057	-.152	-.403	-1.046	-1.284	-.783	-.945	-1.01	-1.766	-1.133	-1.522	-1.169	-.635	-1.074	-.579	-.945	-1.064	-1.716	-.278	-1.033	-1.753	-.972	-.991	-.352	-.868	-.875	-1.137	-1.099	-1.18	-1.632	-.534	-.394	-1.423	-1.67	-1.538	-1.594	-.44
887	-.45	-.91	-1.272	2.77	-.028	-1.039	.988	-1.133	-.886	-.017	-.302	-.644	.115	-.811	.236	.111	.231	.45	1.761	.438	.2	.744	-.552	-.77	2.02	-2.013	-1.49	-1.432	-.957	-.407	.965	-.81	.778	-2.128	-.179	-.198	.088	-.292	-.84	.398	-.88	-.572	.196	1.646	.633	1.176	.86	-.089	.833
888	.661	.65	.598	.761	.499	.62	.392	.635	.727	.204	.261	.675	.341	.802	.893	.905	.497	.712	1.04	1.061	.37	.749	2.086	1.002	.439	.56	1.071	1.673	.712	.719	.577	.483	.516	.715	.281	1.358	.391	.583	.451	.897	3.326	1.923	.508	.535	.55	.281	.467	.446	.291
889	.911	2.07	.735	-.064	-.951	.525	-.107	1.4	-2.102	.008	.447	.188	-.429	-3.517	.817	.342	-.019	.821	.129	1.874	-.986	-2.775	1.211	-.926	-1.529	.437	1.713	1.408	.456	.616	-.442	-2.457	-1.653	.628	.802	-2.804	-2.943	.42	-.312	.591	1.128	.617	.29	.472	-2.711	-.197	.045	-.462	-2.703
890	1.291	1.019	.286	.072	.752	.757	.743	.359	.334	.522	.098	.74	.785	.395	.201	.469	.719	.577	.31	.871	.445	.093	.055	-.089	.48	.418	.86	.237	1.506	.412	.495	.847	-.105	.44	.447	-.288	.817	.3	.595	.719	.07	.489	.546	.371	.371	.733	.674	.528	.371
891	.151	.193	.422	-.037	.762	.708	-.069	.994	-.616	.928	.386	-.985	-.701	-1.631	-.627	-.612	-.37	.368	-1.122	-.262	-.227	.552	-.551	-.54	-.29	-.385	-.943	-2.209	.465	-.557	-.705	-.14	-.319	.106	.344	-.726	.139	-.719	.126	-.354	-.116	-.987	.039	.136	.025	.394	-.359	.717	.601
892	-.029	.09	.23	.108	.598	.181	-.626	.43	.092	-.425	.298	.032	.365	.447	.388	-.045	-.251	.279	-.01	.095	-.103	-.192	.958	-.247	.2	-.305	-.402	-.292	-.168	-.192	-.056	.125	-.027	-.457	.283	1.138	-.086	.492	-.143		-.2	.037	-.484	.081	.136	.015	.194	-.474	-.071
893	-.184	.017	-.278	.778	.097	.36	.478	-.09	-.92	.206	-.287	.064	-.185	.054	.265	.135	-.102	.256	-.073	.121	.695	.684	-.314	-.218	.229	-.599	-.452	-.492	-1.002	.099	.147	.19	-.107	-.567	.285	-.416	-.19	-.212	-.355	-.595	-.368	-.704	.496	.671	.284	.212	.624	.42	.73
894	-3.695	-3.226	-3.48	-4.035	-5.524	-4.672	-4.776	-3.278	-3.134	-3.414	-3.221	-4.947	-5.174	-4.784	-5.06	-3.154	-3.074	-4.578	-2.616	-3.942	-3.786	-3.352	-2.635	-2.873	-4.607	-5.298	-5.013	-3.862	-3.716	-3.592	-4.919	-2.918	-3.833	-4.76	-4.589	-4.397	-5.08	-3.149	-5.534	-2.112	-3.543	-2.418	-4.088	-4.503	-3.57	-3.708	-4.224	-3.77	-4.889
895	.24	.198	-.757	1.071	.11	-.034	.053	-.414	-.823	-.613	.03	-.201	.127	.332	-.378	-.249	-.733	.121	-.25	-.097	-.75	-.614	.403	-.701	-.064	-.356	-.123	-.051	.094	-1.057	-.1	-.838	-.631	.09	.186	.183	.447	-.404	-.128	-.002	-.207	.257	-.26	-.011	-.721	.172	-.358	.152	.246
896	2.654	2.966	2.057	.964	2.798	1.832	1.898	1.912	1.896	-1.295	2.514	1.456	1.256	-.111	2.661	1.784	1.807	1.503	.591	1.041	1.506	.253	-.752	1.374	1.76	.816	1.962	1.276	2.11	.949	1.705	3.547	1.461	1.964	2.275	-.667	1.8	-.21	1.738	2.388	.951	2.608	1.796	1.903	1.636	2.477	.911	2.643	1.538
897	-2.471	-2.537	-.207	-.991	.28	-1.845	-.236	-1.486	-.637	.309	-1.221	-2.008	.329	-1.546	-.678	-.575	-1.168	-.29	-1.308	-.922	-.926	-1.263	-1.14	-1.888	-1.223	-2.294	-1.941	-1.559	-2.401	-1.251	.412	-.283	2.172	-1.307	1.451	-1.887	-2.596	-1.231	-2.03	-1.933	-1.845	-1.595	-.443	-1.076	-.979	.134	-2.044	-1.959	-.47
898	-.062	.894	-.086	.124	1.318	.317	.141	.499	.685	.277	-.195	.301	-.83	-.055	.715	.584	.186	.192	.508	.558	-.009	.23	.835	-.417	-.052	.985	.256	.673	-.24	-.303	.043	.357	-.766	-.502	.879	.291	-.201	.371	.427	.339	.309	-.22	.392	.388	-.208	-.125	-.373	-.175	.721
899	-.192	.086	.297	.116	.232	.172	.282	.187	.179	-.004	.287	-.042	-.015	.097	.197	.646	.499	.529	-.066	.151	-.115	.882	.932	-.277	.116	-.294	.132	.551	.008	-.185	.055	-.102	.04	-.111	.32	.281	-.17	-.36	-.186	-.231	-.198	.313	.392	.136	.526	.137	.334	-.261	.096
900	-1.792	-1.381	-1.698	-2.559	-1.946	-1.011	.127	-1.469	-1.901	-1.556	-1.55	-.874	-2.083	-2.494	-1.467	-.999	-1.065	-.904	-1.1	-.918	-2.721	-1.043	-2.093	-1.309	-.626	-1.037	-1.199	-1.54	-1.937	-1.297	-.458	-1.536	.417	-1.574	-1.56	-2.887	-1.415	-1.105	-1.692	-1.513	-1.327	-1.674	-1.001	-.641	-2.354	-.453	-.663	.72	-.448
901	1.197	1.08	1.159	1.03	1.64	1.299	2.369	1.883	1.566	.827	2.827	1.553	2.179	2.087	1.379	.504	2.953	1.321	.85	2.365	.738	3.618	1.542	1.444	1.024	1.314	.827	.875	1.576	.871	.56	1.416	1.766	1.286	2.085	1.117	1.475	2.635	1.743	1.021	1.73	1.074	1.364	1.114	1.653	1.836	1.399	1.565	1.422
902	.803	1.153	1.738	.619	1.824	1.563	2.25	.962	1.434	.942	1.121	1.23	1.811	2.572	2.044	-.408	1.276	1.397	1.9	1.81	.819	.718	2.868	1.859	1.159	1.776	3.176	2.978	1.02	1.367	.876	.984	.764	1.634	1.786	2.432	1.378	1.183	1.603	1.577	1.063	2.804	1.308	.8	.716	.719	1.325	1.118	.992
903	-.544	-.746	-1.306	.151	.617	-.401	.289	-.401	-.666	-.015	-.023	-.667	-.055	-.69	-.291	-.692	-1.066	.429	-.463	-.879	.615	.735	-1.606	-1.215	.265	-1.183	-1.595	-1.579	-.224	.056	-.067	-.505	.173	-.619	-.119	-1.625	-.478	-.48	-.095	-.227	-.749	-.562	.026	.198	.035	.56	-.648	-.639	.221
904	-.21	-.005	-.152	-.124	.079	.243	.438	-.115	-.267	.216	-.184	.136	-.116	.038	.358	.278	-.222	.329	-.231	.242	-.081	.403	.207	-.272	.137	-.242	.047	.556	-.077	-.056	.171	-.271	-.037	-.109	-.114	.237	.172	-.108	-.215	-.044	.012	.486	.073	.268	.102	.103	-.001	-.346	.236
905	-.126	-.003	-.534	-.95	.093	-.04	.215	.544	.692	-.289	.237	.634	.18	.514	.092	-.428	-.076	.585	.047	.579	-.928	.54	-.496	-.539	.236	1.218	1.013	-.468	.314	.268	-.217	-.238	-.248	.609	.51	-.691	.913	-.283	.724	.037	.198	-.621	.324	-.018	-.59	-.974	-.141	.637	.01
906	-.738	-1.942	-1.163	-1.612	-.554	.477	-.867	-1.677	-2.381	-1.181	-.941	-.946	-1.82	-.743	-1.74	.869	-.236	-1.001	-.928	-2.182	-.885	-.505	-2.276	-1.524	-.911	.067	-2.1	-1.653	-1.743	-2.08	-1.147	-1.222	-1.401	-.252	-.947	-1.668	-.883	-1.399	-.819	-.835	.102	-.7	-.631	-1.287	-1.798	-2.206	-.775	-1.134	-.891
907	.065	.165	-.056	.625	.773	.357	.745	-.357	.391	.552	.242	-.269	.296	.154	.685	.111	.033	.684	-.124	.214	-.11	.529	-.222	-.186	.428	.015	-.496	-1.424	.421	.163	.358	.314	.252	.335	.664	.665	.003	.175	.059	.208	.024	-.57	.238	.614	.19	-.014	.26	-.363	.097
908	-.304	.109	.585	.142	.306	.359	.478	.298	.694	.314	.308	.163	.102	2.335	.275	-.169	.866	.487	.459	.243	.033	.342	2.421	.866	-.118	.307	.364	.248	.713	.237	.06	.177	-.276	-.008	.413	3.073	.258	.108	-.38	.556	.06	1.447	-.209	.024	.006	-.105	-.316	-.23	-.181
909	-1.819	-.884	-1.853	-1.341	-.09	-.391	-.857	-.705	-1.247	-.763	-1.535	-.843	-1.143	-.789	-.74	-.48	-1.037	.05	-1.559	-1.72	-1.049	-1.386	-1.254	-1.469	-.183	-1.696	-1.808	-.617	-1.002	-1.439	-.19	-1.042	-1.103	-1.086	-1.298	-.295	-.706	-1.926	-1.592	-.714	-1.198	-1.296	-.735	-1.019	-.699	-.924	-1.909	-.906	-.45
910	-.661	.377	-.637	-.662	.349	.009	-.435	.361	-.003	-.452	-.769	.051	-1.016	-.806	-.135	-.713	-.367	.288	-.262	-.14	-.41	-.277	-.474	-.595	-.012	-.305	.392	.723	-.464	-.792	.008	-.974	-.203	-.012	.912	-1.272	.005	-.447	-.588	-1.029	-.459	-.463	-.084	-.124	-.659	.325	.352	-1.122	.029
911	-.52	-.935	-.452	.202	-.29	-.183	-.029	-1.205	-1.316	.112	-.293	-.377	-.316	.059	.186	1.515	-.266	-.268	-.312	-.31	-.067	-.156	-.246	-.717	-.825	-.63	-.605	.12	-.778	-.612	.234	-.169	-.343	-.661	-.475	.348	-.548	.53	-.287	-.325	-.392	-.122	-.396	-.959	-.518	-.448	-.864	-.234	-.809
912	.346	.565	1.23	-.814	.852	2.238	.775	.665	.915	.395	.127	.601	-.179	.681	.525	.046	-.168	.501	.281	.383	.332	-.007	.091	.988	.032	.658	.105	-.099	.275	.363	-.393	.512	-.397	.433	.898	.095	-.011	.24	.285	.61	1.012	.357	.809	-.341	.163	-.365	.412	-.175	-.585
913	.779	1.117	.526	.417	.947	1.54	.544	.209	.233	.162	-.028	.754	-.242	.361	.571	-.676	.446	.369	-.089	.587	.959	.348	-.195	-.332	-.357	.406	.308	.813	.22	.043	.636	.492	.288	.401	1.024	-.297	1.091	.031	.563	.214	.532	.593	.307	.262	.03	.055	.49	.756	.251
914	-2.538	-1.149	-2.048	-1.332	-1.502	-1.731	-1.53	-1.083	-1.283	.019	-1.913	-1.426	.933	-2.247	-1.414	-1.411	-.875	-1.136	-2.223	-2.508	-.984	-1.402	-2.104	-2	.312	-1.953	-2.747	-1.838	-2.147	-.855	-.843	-1.464	-1.228	-1.692	-2.011	-2.917	-2.22	-1.994	-1.929	-2.509	-2.098	-1.805	-1.209	-.401	.186	-.095	-2.424	-.176	-1.635
915	-5.636	-4.529	-4.377	-4.739	1.218	.221	.536	-4.424	-4.79	-5.849	-5.71	.309	.099	.151	.506	-3.103	-5.334	.16	-3.709	-3.951	-4.953	-5.487	-4.613	-5.042	.198	-.305	-.403	.3	-2.851	-2.653	.052	-3.002	-2.269	-.322	-2.348	-4.758	.058	-5.991	.262	-2.359	-1.866	-5.209	.336	.201	-4.076	-7.593	-3.639	-6.152	.116
916	.463	-.17	-.819	.116	-.2	.106	0	.401	.794	.192	.883	.174	-.384	.297	.684	.215	-.065	.399	.426	-1.084	.248	.651	.368	-.135	-.006	.136	-.007	-.122	.542	-1.093	-.142	-.251	-.027	-.163	.744	-.128	.406	.104	.94	-.522	.175	-.217	-.581	.393	.271	.015	.38	-.589	-.023
917	-.309	.281	-.143	-.504	.71	.63	-.194	-.592	-.187	-.436	-.253	.187	.286	-.091	.191	.768	-.701	.464	-.161	-.215	-.449	-.275	.045	-.287	.22	.056	-.505	-.251	-.223	-.139	.612	-.304	-.001	-.249	-.066	-.406	-.291	.095	.166	-.17	.508	-.557	.179	-.173	-.177	-.02	-.894	-.365	-.111
918	.436	.849	1.077	.473	.939	.798	.899	.876	1.551	.447	.546	.787	.426	.873	.65	1.384	.896	.853	1.013	1.354	.88	1.123	1.875	2.115	.516	.545	.979	1.483	.251	.811	.929	.346	.647	.63	1.1	1.791	.832	1.04	.641	1.324	.91	1.794	.953	1.109	.967	.893	.778	.077	.311
919	.683	.509	1.364	2.572	.622	1.023	1.164	.597	.638	.287	.915	.623	2.588	.747	1.063	1.03	.809	.728	.429	.641	1.838	-.069	1.072	1.712	1.137	.624	.656	1.222	.786	.64	1.049	1.467	.803	.996	1.029	1.317	.192	.536	1.105	.691	.502	.914	.969	.662	1.297	1.019	.304	1.773	.793
920	-.509	.51	1.074	-.341	.28	.303	.082	.173	-.861	-.227	.555	.262	.36	.018	.403	-.533	-.825	.574	-.117	.151	-.557	-.567	.739	-.286	.174	1.175	.554	.924	-.005	-.507	.772	.182	-.65	1.01	.277	.807	-.068	.119	-.09	.458	.686	1.145	.314	.33	-.549	-.825	-1.108	-.305	.447
921	-.881	-.047	-.172	.023	.4	.112	.588	-.221	-.472	-.603	-.26	-.219	-.064	-.349	.206	-.73	.085	.273	-.055	.286	-.209	.125	-.184	-.966	.165	.131	-.038	.342	-.443	-.031	-.017	-.176	-.407	.026	-.103	.441	-.409	-.722	.207	.951	-.073	-1.141	-.183	.005	-.238	-.002	.009	-.089	-.077
922	-.169	-.494	-.509	.13	-.028	.344	.195	-.185	-.155	-.362	-.043	.172	.373	-.196	.202	-.439	-.555	.94	-.22	-1.138	.421	-.453	-.05	-.714	.161	.095	-.1	.437	-.36	-.487	.607	-.086	-.15	.147	.091	.301	-.116	-.615	.005	.009	-.373	-.296	.073	-.258	.836	-.291	-.478	.255	.011
923	.176	-.179	-.637	.709	-.008	1.401	-1.141	-.485	-.595	-.075	-.2	-.273	.517	1.452	-.251	-.446	.506	.768	.887	-.004	-.008	-.061	-.199	-.12	.502	.281	-1.379	-.689	.322	.194	.156	.579	-.475	-.183	.152	-.347	.278	.156	-.154	-.844	.015	-.68	.088	.388	.602	.509	-.208	-.447	.39
924	1.727	1.408	1.77	.062	1.845	1.625	1.254	2.257	1.787	1.265	2.087	.408	.485	1.471	1.458	1.787	1.912	1.674	1.195	1.735	1.352	2.006	1.241	2.052	-.118	1.816	1.273	1.281	1.348	1.025	1.661	1.005	.932	1.513	1.027	1.267	1.791	1.26	1.428	1.372	2.639	1.455	1.389	1.386	.866	1.791	.658	.924	-.227
925	.522	1.352	1.211	.446	1.281	.977	.366	.242	.491	1.694	.149	.972	.308	1.109	.905	1.629	-.176	1.082	.816	1.123	.076	.902	1.814	.787	.26	.401	1.222	1.303	.601	.142	.883	.993	.416	.625	.71	1.954	.498	.542	.698	.433	.554	1.797	.758	.608	.372	.544	.417	-.238	.574
926	.26	.653	.39	-.277	.471	.306	.2	1.111	.418	.05	.351	.48	-.174	.723	.551	-1.277	.641	-.472	.028	.561	-.069	-.426	.404	.647	.058	.938	.864	.892	.149	-.027	.79	.603	.396	.959	.166	1.197	.24	.026	.109	-.078	.502	1.016	.308	.729	.559	-.217	-.398	.05	-.423
927	-1.839	-1.77	-1.678	-1.06	-2.228	-.455	-1.479	-1.869	-1.36	-1.863	-1.74	-.365	-1.952	-2.066	-.802	-1.418	-1.859	-.56	-1.042	-1.234	-1.193	-1.594	1.312	-1.697	-.531	-1.839	-1.07	-.888	-1.345	-1.439	-.672	-2.333	-.456	-1.066	-1.044	-1.377	-.622	-1.505	-2.269	-1.224	-.757	-1.599	-.665	-1.832	-1.403	-1.911	-1.509	-1.804	-.37
928	.169	.731	.427	.029	.356	1.273	.124	-.579	.901	.481	-.054	.703	-.603	.214	-.041	.668	.602	.996	.976	1.535	-.628	.445	-.092	.724	.012	.712	-.163	.445	.415	.186	.049	.947	.718	.223	.453	-1.463	.309	.901	.51	.456	.234	-.205	.39	.361	.053	.407	.328	-.71
929	.477	1.159	1.92	.413	-.026	1.246	1.208	-1.444	-.086	-1.641	1.815	-.882	2.426	-2.133	-1.47	1.575	1.145	-.828	.233	.872	.202	-3.644	-.937	1.524	.044	-.467	-.506	-1.141	-.083	1.545	-.789	.379	.875	-.976	-.439	-2.256	-.538	-1.209	-.785	.162	1.181	1.746	-.624	-.094	.736	-.125	-.726	1.752	.289
930	-.514	.099	-.207	-1.225	1.048	-.069	-.387	-.837	-1.254	-.537	-.755	-.599	-1.076	.224	-.437	-2.069	-1.222	-.58	-1.58	-1.494	-.801	-.793	-1.03	-.539	-1.398	-1.308	-.982	-2.2	-.64	-1.722	1.361	.237	-.031	-.428	-.292	.996	-.039	-1.166	-.327	-.854	-.613	-1.321	-.493	-.977	-1.249	1.272	-1.262	-.812	-1.052
931	-1.225	-.791	-1.112	-.823	-.428	-.566	-1.021	-.823	-.988	-1.079	-1.466	-.288	-.609	-.278	-.866	-1.015	-1.871	-.222	-.445	-1.1	-1.202	-.281	-.446	-1.136	-.668	-1.079	-.697	-.39	-.751	-1.224	-.557	-1.296	-1.051	-.54	-.692	-.53	-.946	-.782	-.858	-1.438	-1.612	-.191	-.174	-1.059	-.852	-1.232	-1.29	-1.117	-.285
932	-4.265	-1.832	-3.136	-3.166	.582	.284	.538	-5.804	-3.538	-5.574	-5.407	.835	-.259	.647	.684	-1.575	-5.355	.342	-1.629	-1.721	-3.976	-3.372	-4.972	-3.465	.49	.859	-.364	.254	-1.54	-1.646	.966	-1.271	-1.516	.032	.41	-4.1	.013	-4.396	-.293	-.638	-.848	-3.853	.315	-.078	-3.775	-6.507	-1.455	-5.134	.78
933	-.874	.678	2.562	-1.083	2.066	-.614	.306	3.006	2.566	.968	.9	-.378	-.846	-.39	-1.264	3.448	-.881	.806	-.953	-.117	-1.118	-1.177	-.737	-.933	-.822	-.855	-.664	2.021	2.99	-.642	-.134	-.703	-1.222	1.594	-.264	-.448	-.715	1.014	-.913	.053	.159	-.794	-.68	-.751	-1.126	2.298	-.967	-1.318	-.3
934	.23	.193	.492	-.522	.202	.17	-.017	.63	.335	.101	-.075	.38	-.633	.454	-.077	1.132	.119	-.177	.606	.483	-.308	-.052	.361	.274	-.748	-.05	.034	.07	-.29	.017	-.053	.312	-.532	.029	-.065	.39	-.308	.246	-.044	.27	.261	.76	-.092	.024	-.527	-.017	.362	-.463	-.162
935	-.314	.171	-.723	-.421	-.624	-.077	-.357	-.307	-.456	.084	-.24	1.263	.353	-.464	-.596	.619	-.076	-.118	-.258	.141	.002	-.34	-.317	-.203	-.266	-.957	-.494	-1.004	.429	.115	.173	-.4	-.373	-.029	-.655	-.398	-.148	-.231	-.636	-.203	-.224	-.079	-.173	-.195	-.649	-.126	-.221	-.05	-.386
936	-1.59	-1.155	-1.809	-1.825	-1.275	-1.984	-.696	-.543	-.602	-.994	-.482	-1.196	-1.06	-1.048	-1.448	-2.362	-.956	-.789	-1.193	-.565	-.746	-1.099	-1.54	-.876	-1.325	-1.149	-1.648	-2.33	-.441	-.662	-1.318	-1.107	-.974	-1.267	-1.096	-1.632	-.608	-.791	-.809	-1.793	-1.103	-1.815	-1.398	-1.087	-.828	-1.445	-1.265	-1.107	-.908
937	-.283	-.35	-.872	-1.258	-.248	-1.082	-.323	-.004	-.396	-.04	.202	-.129	-1.296	-.315	-.283	-.058	-.87	.317	-.128	-.091	-1.154	-.194	-.149	-.709	-.517	.003	.176	-.245	-.405	-.668	-.862	-.373	-1.697	.201	-.326	-.193	-.291	.217	-.169	-.401	-.202	-.361	-.886	-1.055	-1.264	-.488	-.771	-.545	-.77
938	-2.058	-1.359	-1.412	-1.237	-.491	-.81	-1.821	-1.043	-.804	-2.071	-1.322	-.121	-1.142	-.446	-1.336	-.336	-1.594	-.68	-.681	-1.5	.649	-.948	-1.505	-1.635	-.439	-1.15	-1.926	-.969	-1.464	2.233	-1.065	-1.663	-.732	-.628	-1.416	-1.235	-1.09	-.827	-.173	-1.211	-1.257	-1.266	.077	-.49	-.776	-1.736	-1.969	-1.897	-.635
939	-.892	-.252	-.048	-.42	-.214	.018	-.299	-.704	-.754	-1.033	-.649	-.043	-.391	.073	.035	-.964	-.828	-.059	.083	.296	-.795	-.719	.45	-.104	.104	-.152	.028	.35	.133	-.1	.003	-.734	-.739	-.012	-.698	.104	-.486	0	-.186	-1.003	-.433	.286	.059	.086	-.376	-.832	-.785	-.936	.258
940	1.017	1.053	.802	-.401	.804	2.308	.849	.847	.941	.484	1.102	.463	.755	.616	.498	.925	.931	.75	.435	.977	.622	.898	.511	.607	-.398	1.108	.686	-.306	1.661	.831	.876	1.019	1.039	1.123	1.058	.536	.897	.78	1.006	.799	2.349	.971	.432	1.283	.521	.783	1.054	1.825	.893
941	.405	.582	.567	.52	.492	.785	.515	.239	.62	.314	.41	.331	.055	.192	.128	4.582	1.231	.454	.756	.609	.162	.334	1.03	2.938	.063	.333	.031	.845	.692	.233	.24	.527	.397	.236	.423	1.658	.193	1.252	.088	1.59	.642	1.178	.221	.261	.301	.242	1.201	.643	.182
942	.372	.635	-.334	.882	-.425	.42	.569	-.472	.685	.903	.22	.25	.401	.112	.145	-.954	.408	.221	.693	-.986	-.128	-.387	1.022	.118	.154	.182	.256	.526	.162	.46	.048	.2	.275	.087	.467	.172	-.319	.816	-.758	-.296	-.104	.322	.526	.114	.41	.203	-.195	.673	.024
943	-.785	-1.087	.224	.185	-.555	-.719	-.172	-1.452	-.87	-.397	.497	-.529	.155	.4		-1.359	-.196	-.511	-.83	.187	1.896	-.199	.439	-1.64	-.541	-.737	-.262	-1.544	-.49	-.863	-1.711	-.59	-.891	.097	-.539	.837	-.527	.753	.738	-.339	-.232	-1.006	-.522	-1.558	.658	-1.325	.57	.4	.2
944	.299	-.151	.205	-.134	-.158	.192	-.222	.251	-.278	.326	-.338	.088	-.235	-.327	.061	-.155	.373	.099	-1.094	-.39	-.537	.279	.179	1.901	.154	.1	.103	-.092	.507	.208	.071	.239	.36	.072	-.041	-.776	-.097	-.055	-.075	-.204	.426	-.171	-.11	.292	.029	-.083	.276	-.108	.206
945	2.458	2.601	3.325	3.509	4.542	1.891	4.942	2.004	2.489	4.712	3.533	2.555	2.083	4.354	2.466	1.799	3.978	3.712	1.865	2.946	2.67	4.733	2.325	1.798	1.943	2.219	.804	1.045	3.014	2.501	2.491	3.715	2.277	1.623	5.408	.864	3.591	1.233	3.054	4.826	2.775	1.421	2.78	3.262	3.424	3.495	2.644	3.315	1.959
946	.443	.617	-.061	-.044	-.072	-.138	-.336	.318	.051	.071	.176	-.01	.066	.107	.14	.433	-.052	-.181	.017	-.127	-.239	.199	.467	.053	.296	.031	.266	.648	-.29	-.253	.319	-.052	-.213	.148	-.26	.576	.052	.134	.037	.225	.022	.617	.171	.103	-.087	.436	.026	.07	-.002
947	-.365	.588	.563	.289	.253	.297	.062	.467	.61	-.029	.19	.274	-.015	.395	.127	.579	.038	.567	.462	.475	.585	.261	.966	.076	.325	.282	.38	.746	.556	.423	.447	.275	.338	.133	.029	.217	-.024	.512	.272	-.035	.11	.453	.328	.926	.139	-.114	.146	.478	.449
948	-.145	-.12	-.506	-.012	-.238	-.027	-.07	-.224	.157	-.095	-.047	-.23	-.216	.127	-.2	.842	.413	-.1	-.231	.669	.072	.129	.177	.334	-.118	-.183	-.172	.397	-.556	.021	-.025	.252	.044	-.02	.069	.004	.223	.532	-.28	.703	.174	.354	-.037	.226	.028	.171	.097	-.13	-.04
949	.244	.392	.769	.329	.047	1.838	.574	.839	.858	.271	1.217	.21	-.611	.183	.426	2.769	.601	.213	2.355	3.009	-.159	.156	.609	3.931	.014	.147	.292	-.004	-.267	-.324	.28	.646	.236	-.038	.688	.168	.674	1.553	.236	1.781	1.159	2.588	.377	.433	.385	2.999	.739	.207	-.069
950	.232	.413	.547	-.203	.152	-.026	-.188	.187	.246	-.055	.065	.401	.022	.282	.086	-.719	.259	-.007	.238	.057	.003	-.292	.324	.367	-.002	-.396	-.235	-1.23	.029	.251	2.923	.232	.54	-.101	.118	.574	-.028	.286	-.164	.069	.209	.446	-.235	-.459	-.155	-.504	.167	-.001	-.292
951	.313	.17	.279	-.341	-.028	-.174	.339	.005	.15	-.554	.77	.159	.057	-.239	.588	.068	.408	.837	.706	-.951	-.014	-.072	.081	.326	-.089	.159	-.395	-.195	-.548	.61	-.217	.666	.198	-.071	.546	-.273	.1	.246	-.154	.486	.123	.076	-.038	-.04	-.32	-.251	.504	.21	.026
952	-5.25	-4.335	-4.69	-3.927	-.091	-.083	.145	-5.607	-5.089	-5.341	-5.298	-.116	-.409	.282	.129	-1.525	-5.356	.151	-3.367	-4.757	-4.761	-4.811	-3.896	-4.721	.122	.494	-.007	-.433	-2.013	-1.902	-.206	-2.427	-1.799	.107	.08	-4.78	-.21	-4.387	-.139	-1.54	-1.827	-4.038	.508	.192	-3.796	-7.721	-2.84	-5.754	.116
953	.381	.749	-.563	.907	-.239	1.047	1.039	-.003	.315	-.153	1.076	-.15	-.489	.715	.39	-.093	.75	.025	.828	-.11	1.041	.354	.364	-.723	1.453	-.498	-.534	-.518	-.231	.442	.327	.087	1.296	-.328	1.126	.195	.512	.828	.131	-.117	-.45	2.033	-.722	1.383	1.4	.156	-.439	-.411	.595
954	.304	.249	-1.158	.869	-1.038	-.765	-.55	-1.304	-.79	-.717	-.505	.318	-.821	-.04	-.131	-1.188	-.299	-.565	-.996	-.492	.374	-.5	.054	-.997	.368	-.293	-.525	-.365	-1.726	-.298	-.669	-.959	-.27	-.176	-.735	.193	.196	.046	-.1	.47	-.518	-.479	-1.042	-1.435	-.366	-.382	.236	-.191	.429
955	-.205	-.119	-1.014	.353	-.738	-.655	-1.085	-.163	-.463	-1.173	-.689	-.319	.688	-1.485	-.796	.358	-.418	-.391	-.586	-1.065	-.393	-1.063	-1.052	-.755	-.093	-.555	-1.192	-.746	-.125	-.48	-.52	-.61	.123	-.463	-.966	-.913	-.952	-.833	-.977	-.816	-1.037	-1.109	-.579	-.301	-1.195	-.821	-.871	-.072	.012
956	.501	.551	1.017	2.099	.338	.366	1.509	.722	.878	.539	.857	.67	1.058	1.077	.795	.685	1.048	.357	1.27	1.445	1.218	.625	1.962	1.349	4.011	.652	1.132	1.733	.623	.761	.491	.454	.545	.929	.099	1.858	.583	1.108	.718	1.176	.69	1.915	1.254	.714	.765	.647	1.854	1.531	3.544
957	.426	.183	.326	.454	.33	.354	-.027	-.364	.141	.155	.153	.024	-.1	.332	.719	.787	.299	.099	-.214	.287	-.02	.198	1.644	.052	.234	.048	1.695	1.301	.641	.757	.046	.169	.508	.301	.385	.94	.803	.467	.107	.651	.427	1.867	-.054	.247	.195	0	-.128	-.027	.218
958	.219	.763	.65	-1.016	.061	.664	-.635	2.549	.55	-.513	-.776	.552	.496	-2.512	-.838	-1.281	-.104	1.456	.31	-.087	1.063	-1.223	-2.51	-.846	.566	1.386	.277	-1.109	.417	.664	1.647	.107	1.816	.913	.263	-1.598	.036	-.761	-.991	-1.276	2.712	-1.122	.39	-.583	-.446	-.784	-.854	.029	-.338
959	-1.263	-.858	-1.035	-.913	-.449	-.423	-2.016	-.816	-1.543	-1.694	-1.683	-.599	-1.184	1.123	-.684	-.701	-1.831	-.47	1.434	-1.182	-1.339	-1.572	-.929	-1.517	-.4	-.513	-.154	-.408	-1.111	-.882	-1.105	-1.54	-1.432	-.79	-1.564	-.784	-.877	-.985	-1.293	-1.015	-1.396	-.824	-.406	-.702	-.884	-1.371	-1.8	-1.634	-.326
960	-.066	-.332	.432	.421	.441	.683	-.189	.113	.293	.115	.037	-.153	-.361	1.175	.541	.828	.443	.37	.041	.24	.047	.317	.116	-.104	.198	.572	.598	.245	.654	.037	.017	.169	.405	.475	-1.015	.094	.621	-.529	.358	.677	.185	.574	.635	.525	-.336	.103	.052	.112	.129
961	1.378	1.495	1.232	.538	1.068	-.486	.73	.524	1.112	.579	.65	.585	-.326		.288	-.692	1.34	.211	.809	.984	-.521	1.261	.359	.356	.802	.926	1.834	.093	.413	.589	-.542	.434	-.076	1.386	.681	.209	1.253	.953	.993	.675	.817	.577	.697	.21	-.365	.744	.909	1.092	.652
962	-.391	.277	-.039	.561	-.349	.348	-.016	-.194	.656	.374	.516	.241	-.064	.02	-.182	-.108	.675	-.076	-.175	-.215	-.549	.545	.393	.439	.373	.79	-.008	-.618	.234	-.169	-.214	-.09	.631	-.394	.024	.231	-.012	.963	-.189		.272	.747	0	.64	.753	.159	-.319	-.578	.462
963	.203	-.769	-.669	-.79	.232	-.287	-.948	-.365	-.555	-.394	-1.103	-.806	-.943	-1.176	-.695	-.965	-.742	-.151	-.415	.092	-1.156	-1.173	-1.582	-.382	-.258	-.595	-.956	-1.764	-.38	-.567	-.91	-.689	-.591	-.527	-.927	-1.088	.235	-1.56	-.525	-.281	-.965	-.932	-.519	-.663	-1.308	.963	-1.168	-.798	-.424
964	-.146	-.372	-.083	.062	-.148	-.413	-.237	-.042	-.233	.355	-.183	-.517	-.715	-.539	-.532	.499	-.227	-.106	-.368	.035	-.071	.272	-.226	-.679	.077	-.873	-.764	-1.153	-.83	-.286	-.609	.084	-.19	-.259	-.575	-.238	-.779	.071	-.523	-.473	.064	-.52	-.839	-.232	-.277	.244	.015	.244	.699
965	2.19	2.653	.896	-1.141	1.013	1.145	1.05	1.315	1.129	.619	.386	.908	.451	-.227	-.278	-.216	.12	.59	-.064	.752	-.188	-.361	-.447	1.276	.638	.954	1.535	-.152	2.474	-.13	-.124	.715	-.319	.917	.62	-.365	1.528	-.188	1.286	.584	-.047	-.222	.65	.444	.931	.585	.37	.368	.065
966	.175	.063	.064	.314	.382	.301	.168	.119	.158	.552	.181	.201	.251	.195	-.026	1.164	.282	.489	.36	.311	.262	.559	.967	.4	.337	.249	-.021	.63	.229	.485	.256	.249	.39	.451	.17	.871	.074	.631	.145	.657	.135	1.108	.196	.354	.401	.009	.097	.14	.163
967	-.225	-.633	-.628	-.113	-.357	-.785	-.689	-.44	-.534	-.31	-.635	-.603	.06	-1.207	-.255	-1.863	.428	-.568	-.108	-.034	.154	.109	-.895	-.637	.492	-1.263	-.676	-2.024	-1.002	-.444	-.986	-.061	-.255	-.671	-.309	-1.01	-.406	-.026	-.512	-.52	-.385	-1.185	-.52	-.47	-.256	-.226	.179	.197	.49
968	.415	.027	.008	1.445	.135	.252	0	-.072	.15	-.069	-.016	.113	-.064	1.525	.292	.55	.583	-.685	.246	-.04	-.216	.266	.028	.38	.198	-1.256	.583	.059	.433	-.483	.852	.422	-.109	.42	.213	-.145	-.251	.231	-.399	.449	.27	.461	.679	.325	.3	-.23	-.023	.052	.214
969	-.249	-.671	-.108	-.087	-.084	-.01	-.658	-.634	-.108	-.537	-.518	-.736	.322	-.612	-1.066	-1.113	-.415	-.526	-.46	.108	-.363	-.681	-.8	-.178	.176	-.305	-.715	-2.614	-.089	-.557	-.517	.344	-.29	-.446	-.006	-.444	-1.002	-.561	-.565	-.184	-.319	-.721	-.798	-.305	-.268	-.047	-.304	-.174	-.598
970	-1.326	-1.006	-1.484	-2.032	-1.68	-1.72	-.311	-2.203	-1.091	-1.608	-.315	-.647	-1.385	-.696	-.561	-1.612	-1.022	-1.959	-.941	-.78	-2.277	-1.635	-1.084	-1.006	-1.269	-1.353	-.752	-1.221	-.738	-1.766	-1.115	-1.883	-2.497	-.465	-2.613	-.278	-1.342	-1.976	-1.046	-1.772	-2.52	-1.214	-1.227	-1.836	-1.5	-1.749	-1.352	-1.085	-1.065
971	-.414	.213	-.351	.041	-.035	-.12	-.166	-.004	-.114	.612	-.243	-.028	.052	1	.292	-.012	-.097	.166	-.232	-.633	.256	.212	.01	-.679	-.204	.056	.11	.384	.08	.289	-.05	.488	-.062	-.19	-.041	-.035	.19	-.051	-.042	-.061	.134	.303	.008	.12	.301	.112	.33	-.447	-.142
972	1.115	.731	1.252	.274	.696	.775	.459	.61	-.391	.753	.462	.572	-.365	.434	.195	-.797	.01	.214	.848	.435	.313	.451	.243	3.299	-.018	.516	.352	-2.935	1.363	.385	-.093	.761	.297	.775	.866	-.215	.342	.754	.683	.223	.722	.612	.233	.389	-.282	.41	1.116	.875	.173
973	-2.042	-.183	-2.625	-2.7	-1.286	-1.858	-1.868	-2.128	-1.997	1.106	-.77	-.996	-2.385	-.42	-.814	-2.54	-1.468	-1.22	-.581	-.191	-3.064	-.138	-.286	-1.8	-1.903	-1.693	-1.807	-1.437	-1.424	-2.976	-1.035	-.986	-1.856	-1.592	-.959	-.958	-1.12	-.716	-.648	-1.564	-1.44	-2.319	-1.346	-.928	-2.104	-1.265	-.73	-1.966	-1.316
974	-.656	-.041	-.109	.012	-.009	.065	.218	-.487	-.573	.698	.236	.198	.372	.239	.496	-.258	-.377	.145	.342	.746	.029	.085	1.274	.407	.002	-.474	.336	.917	.29	-.017	-.329	-.069	.02	-.17	-.146	1.096	-.766	.351	-.046	.635	.064	1.689	-.078	.128	.143	-.423	-.007	.027	.003
975	-.062	1.426	-.076	.265	.192	.13	.211	.773	-.116	.374	.768	-.072	.353	.794	.37	.565	.059	.014	.146	-.04	.45	.795	-.199	-.246	-.062	1.105	.41	.533	.729	-.266	-.579	.086	-.345	-.318	.009	-.253	.011	.216	.03		.496	.322	.174	.115	.162	-1.11	.107	-.102	.307
976	.701	.813	1.155	.073	.602	1.209	.217	.592	.687	-.374	.296	1.327	.614	.764	.582	-.874	.514	-.03	.145	.938	.275	-.05	.255	.65	.019	.401	.879	.54	.122	.149	-.025	.086	-.543	.731	.676	-.146	1.244	-.425	.539	.392	.554	.252	.695	.017	.334	.26	1.319	.514	.172
977	-.279	-.616	.523	-.021	-.286	-.409	-.27	-.129	.015	.066	.213	-.398	-.151	.215	.076	.619	-.099	.36	.84	.435	-.18	-.107	.409	.352	-.475	.536	-.406	-.283	.228	-.073	-.28	.179	.715	-.206	-.345	.684	.017	.34	-.262	.148	.32	.383	-.353	-.102	-.007	.119	-.095	.104	-.612
978	.489	.41	.379	-.338	-.844	-.173	-.064	.801	.02	-.587	.168	.453	.833	-1.995	.516	.669	-.871	-1.278	-.403	.178	.099	.706	.751	.039	.329	-.305	.131	-.195	-.121	.023	.156	.669	.119	-.159	.31	-.283	-.588	.623	0	1.118	-.252	.134	.409	.201	-.238	.001	.277	-.072	.476
979	-.386	-.489	-.418	-.536	-.078	-.461	-.016	-.881	-.492	-.185	-.322	-.992	-.584	-.631	-.53	.809	-.234	-.192	-.432	-.27	-.091	.088	-.548	-.794	-.236	-.834	-.76	-.477	-.536	-.086	-.616	-.744	-.484	-.35	-.58	-.518	-.458	-.228	-.226	-.453	-.923	-.121	-.452	-.466	-.198	-.225	-.664	-.409	-.716
980	-.485	-.173	-.615	-.116	.058	.4	.058	-.002	-.623	-.287	-.636	.02	.429	-.379	-.164	-1.272	-.32	-.07	-.529	-.701	.344	-.36	-.64	-.777	-.059	-.233	-.489	-.969	-.709	.035	.105	.286	-.407	-.294	-.821	-1.006	-.275	-.683	-.172	-1.017	-.323	-.858	-.195	-.071	-.372	-.298	-.528	-.11	-.083
981	.123	-.063	-.369	.813	-.226	.191	-.286	.328	-.136	-.323	-.437	.182	1.266	-.963	-.164	-.338	.642	.114	-.333	-.601	.898	.235	-.583	-.373	.562	1.106	-.769	-1.204	.849	.874	.633	.287	.89	.022	-.519	-.972	-.463	-.601	-.608	-.329	-.345	-.027	.722	1.305	.477	-.231	-.465	-.012	-.128
982	-.656	-.406	-.124	-.479	-.078	.237	-.212	-.465	-.362	-.148	-.237	-.267	-.821	1.548	-.768	-.929	-.671	.124	-.661	-.176	-.499	-.351	.62	-.247	-.124	.082	-.279	.515	.194	-.647	.059	-.41	-.159	-.431	-.991	1.471	-.406	-.514	-.604	.208	-.014	-.334	-.171	.043	-1.116	-.797	-1.28	-.622	-.013
983	-.952	-.776	-.991	-1.687	-.514	-.516	-.805	-1.372	-1.017	-1.024	-.737	-.965	-.817	-.914	-.745	-.818	-1.593	-.59	-.525	-1.055	-1.659	-1.193	-.354	-1.325	-.764	-1.343	-.702	-1.034	-.864	-1.183	.037	-1.274	-1.181	-.786	-.668	-.243	-.968	-.784	-.846	-.371	-.797	-1.154	-.538	-.653	-1.463	-.861	-1.08	-1.486	-.974
984	.002	.68	.513	-.099	.33	.44	.275	.59	.256	.544	.671	.335	.577	.795	.696	.587	.197	.387	.601	.562	-.656	.896	.818	.703	.399	1.156	.827	.045	.77	.486	.481	.557	.563	1.026	.224	.095	.186	1.015	.374	.431	.2	.775	-.008	.228	.374	.63	.515	.13	.542
985	-.295	-.165	-.257	.042	-.058	-.074	-.06	-.574	-1.417	-.351	-.622	-.115	-.264	1.061	-.9	-1.612	-.803	.131	-.713	-.511	.278	-.092	-1.289	-.619	.351	-.075	-.98	-.494	-.173	-.139	-.085	-.423	-.056	-.043	-.143	-1.017	-.661	-.833	-.445	-.933	-.868	-.775	-.228	.054	-.497	-.189	-.439	-.203	.412
986	.231	.039	.236	.345	.349	.327	.216	.49	.04	.59	.176	.175	.047	.931	.221	.837	.061	.399	-.155	.102	.323	.346	.782	-.008	.282	.302	.39	1.001	.365	.456	.374	.334	.364	.084	.178	.399	.372	.454	.2	.032	.391	.614	.103	.394	.068	.294	.052	.015	.265
987	-.285	-.58	-.81	-.739	-.557	-.48	-.493	-.247	-.403	-.791	-.324	-.559	-1.008	-1.445	-.773	1.444	-.914	.006	-.312	-.223	-.542	-.382	-.343	-.38	.075	-.759	-.347	-.179	-.318	-.585	-.669	-.76	.083	-.571	-.21	-.009	-.645	-.376	-.52	-.14	-.025	-.06	-1.128	-.351	-.092	-.117	-.502	-.366	-.293
988	2.55	2.213	.274	3.862	3.171	1.879	1.397	1	1.66	.377	1.529	1.412	.152	-.128	-.228	3.844	2.594	.594	0	1.527	3.98	.192	.481	1.182	1.211	2.151	.864	2.4	1.421	1.039	.675	-.373	.204	.605	1.831	1.433	2.141	.969	.984	.89	.807	3.155	-.131	.323	.277	3.019	3.088	2.543	2.796
989	.334	.025	.228	-.387	.546	.218	-.102	-.258	-.644	-.013	-.789	.09	-.35	-.346	1.149	1.222	-.656	.27	-.146	-.615	-.018	.461	.128	-.085	-.044	-.515	.491	-.203	-.125	-.373	.092	.014	.08	.159	-.014	.073	-.415	-.647	-.141	.259	-.293	1.124	-.039	.383	-.071	.304	-.289	-.678	.33
990	.279	-.003	-.664	1.169	.155	.621	1.054	.945	.297	.419	1.196	.927	.832	1.612	1.97	-.841	.893	-.086	1.487	.244	-.193	1.99	.915	-.267	.885	.363	.733	-1.841	1.777	.361	.508	.397	-.275	1.464	.702	-.276	-.691	.962	.857	.294	1.081	.208	.709	1.212	.884	.196	.838	.052	.335
991	-.508	-.301	-.059	.607	.236	.054	.155	-.137	-.234	1.519	-.209	.236	.494	.691	.547	.368	.494	.296	.032	-.055	.375	.582	1.129	.439	.585	.01	1.354	.741	.138	1.043	.497	-.66	.059	.272	-.224	.473	.141	.011	.243	.163	.08	1.351	.357	.283	.254	-.102	.086	-.403	.316
992	-.086	.766	-.076	.001	.096	.171	.025	-.491	.208	-.533	.114	-.101	-.258	.131	.389	.669	.878	.305	.856	.152	-.422	.096	.823	.354	.457	-.067	.249	1.033	-.266	-.061	-.127	-.112	.24	-.182	.149	.627	.428	.316	.242	.222	.014	1.174	.102	.232	-.195	.009	.001	-.418	-.043
993	.207	.085	.621	1.012	1.255	1.239	.513	.4	1.053	.252	.581	-.122	1.242	1.446	-.158	-.98	.434	1.055	.068	.292	3.229	-.873	1.127	-.093	.148	.98	-.076	-.147	1.291	-.235	1.003	.24	.088	.718	.749	1.884	.703	-.585	.658	-.11	1.61	.389	-.096	.164	-.008	.031	-.934	.227	.06
994	-.384	.205	.199	.378	.822	.44	.173	.096	.462	.418	.149	.032	.453	-.056	-.031	.655	.364	.42	.259	.523	.258	.244	.567	.131	.368	.033	.414	1.006	.486	.272	.192	.456	.325	.064	.655	.373	.225	.281	.148	.417	-.025	.631	.259	.185	.457	-.193	1.024	.454	.244
995	-.062	-.263	.487	.281	-.395	-1.115	-.038	.308	-.06	.453	.309	-.174	.521	.2	.137	.323	-1.07	-.327	.224	.635	-.26	.489	-.587	-.111	-.01	-.807	-1.113	-1.06	.301	.14	.048	.473	-.101	-.056	-.002	-.009	-.362	.101	0	-.818	-.297	-.492	-.453	.527	-.631	.344	.215	-.495	.11
996	-.059	.122	-.016	-.341	-.417	.159	.21	1.931	.314	.826	.595	.178	.235	.565	.364	.341	.236	-.078	.509	.31	.489	.104	.984	.557	.198	1.107	.997	.352	.606	.631	-.121	.181	.315	.432	.448	.775	.044	.44	-1.074	.013	.879	1.221	-.306	.297	.919	-.283	.618	.079	.049
997	.557	.56	.062	1.265	-.59	.071	.392	.167	1.272	-1.313	.233	-.802	1.032	-1.253	-.831	-.177	.315	.751	-.586	-.108	.535	-1.523	-.772	-.856	2.399	-.034	.132	.632	.71	1.123	.968	-.534	1.256	.004	.397	-1.152	.617	-1.226	-.701	-.267	.247	-.26	-.023	.458	1.124	1.073	-.382	-.344	.844
998	-.707	-.476	.099	-.43	-.141	.363	.158	-.34	-.245	-.161	-.043	-.26	.327	-.264	.154	.454	.088	-.068	-.133	.078	-.487	.047	-.312	-.487	.089	-1.079	-.137	-.91	-.304	-.316	-.069	.122	-.198	-.232	.4	-.159	-.111	.056	.261	-.174	-.543	-.716	-.421	.251	.172	-.028	.106	.246	.164
999	-.29	.649	.048	-.922	.375	-.492	.388	.779	.34	-.199	.235	-.103	.449	-.417	-.296	-2.088	-.098	.064	-1.011	-.058	.109	-.237	-1.41	.118	-1.061	1.322	-.355	-1.745	.396	.431	.269	.789	-.344	.717	.365	-.305	-.22	-1.472	.287	-.907	.246	.827	-.264	.554	-.33	-.725	-.576	-1.001	-.165
1000	.545	.651	-.038	.693	.564	.65	.411	.253	.087	.937	.23	.283	.953	.603	.345	.378	.112	.446	.473	.415	.401	.798	.03	-.291	.093	1.051	.092	-.118	.633	-.416	.039	.501	-.611	.268	.085	.135	.242	.249	.575	.136	.431	-.295	.115	.566	-.379	.532	.718	.209	.836
1001	.294	.355	.26	-.736	.58	.308	.046	.072	-.365	-.192	-.4	.128	.034	.181	1.124	.256	.114	.011	.085	.183	-.281	-.217	.403	.149	.115	.182	.956	.063	-.028	.338	.55	.788	-.222	.55	.466	-.281	.111	-.275	-.038	.105	-.261	.465	.168	.407	-.054	-.032	-.191	-.085	-.01
1002	.715	1.437	.282	.721	.921	.78	.805	.099	.512	.466	.253	-.306	.282	.132	.081	.579	1.169	.005	.724	.327	1.837	-.26	.061	1.465	.784	-.142	1.3	.294	-.028	.052	.614	.998	.352	.175	1.731	.815	-.01	.034	.15	1.163	-.156	.602	.199	-.122	2.29	.008	.328	-.186	-.087
1003	-.854	-.383	-.869	.603	-.222	-.27	-.593	-.841	-.445	-.438	-.847	.063	.022	-.606	-.257	.95	-.632	-.479	-.48	-.567	-.309	-.663	-.452	-.408	-.444	-.088	-1.163	-.709	-.895	-.804	.321	-.799	-.162	-.881	-.688	.333	-1.17	-.347	-.856	-.598	-.329	-.053	-.727	-.204	-.202	.015	-.788	-.427	-.884
1004	-.237		-.234	-.276	.381	.162	-.545	-.382	-.044	-.312	-.277	-.374	-.488	-.196	-.31	.207	-.328	.36	-.23	-.092	-.258	-.621	.348	-.14	-.648	-.351	-.182	.238	-.948	-.54	.06	.016	-.785	-.008	-.581	-.496	-.157	-.139	-.152	-.356	-.448	-.082	.203	-.221	-.526	.168	-.764	-.558	-.075
1005	.708	.824	.008	.367	.974	.801	1.469	.112	.622	1.349	1.211	.836	1.069	2.348	.903	.764	.592	1.04	.575	1.29	.516	1.607	1.176	.176	1.68	.932	.39	-.464	1.927	.553	.918	.445	.701	.663	1.47	1.157	1.444	1.648	1.772	.698	1.432	-.218	.757	1.595	1.298	1.415	1.747	.978	1.084
1006	-.24	-.184	-.56	.457	.462	.408	-.029	.022	.455	.355	-.06	-.107	-.301	.025	-.028	-.273	-.243	.153	.146	.243	.463	.125	1.065	-.454	-.259	-.211	-.174	.146	-.104	.194	-.168	.229	.247	.247	-.647	.194	-.205	-.446	.365	.093	-.65	.653	.273	-.175	-.582	-.208	-.073	-.455	-.322
1007	-.732	-.962	.095	-.01	-.684	-.064	.438	.431	0	1.513	-.194	.212	.14	.264	.545	.366	.422	.267	.106	-.456	.997	.71	.911	-.595	.282	.046	.651	1.063	-.39	.055	.587	-.336	.389	.379	-1.05	1.382	-.233	.162	.096	.224	-.549	.561	.389	1.3	.294	-.821	-.277	-.823	.304
1008	-.2	.068	-.426	.027	.076	.47	.331	-.333	-.476	-.499	-.119	-.375	-.096	-.514	-.031	-1.046	-.081	.385	-.177	-.134	.263	.027	-.865	-1.126	.144	-.387	-.724	.012	.12	-.422	-.007	.187	.2	-.312	.038	-.598	-.003	-.584	-.132	-.369	-.376	-1.108	.066	-.144	.081	.009	.075	.006	.48
1009	-.224	-.156	-.655	-.331	-.252	-.482	-.502	.181	-.515	-1.008	-.561	-.532	-.123	-.438	-.299	-1.318	-.692	-.322	-.412	-.355	-.818	-1.474	-.425	-.361	-.295	-.088	-.4	-.932	-.504	-1.039	-.343	-.937	-1.04	-.166	-.575	-.317	-.157	-.937	-.463	-.87	-.172	-.784	-.262	-.306	-.985	-.437	-.77	-.128	-.302
1010	-.143	-.345	-.094	-.688	.372	.208	-.553	.319	-.652	-1.039	.1	.45	-.197	-.653	.275	.406	-.036	-.118	.595	1.545	-1.664	.652	-.82	-.317	.253	-.584	-.568	-.072	-1.634	.145	-.428	.808	.146	.074	.533	-.11	.244	.276	.206	-.026	.128	-.285	-.413	.314	.252	-.016	.76	.775	1.553
1011	-1.009	-.739	-1.084	-.329	-.805	-.797	-.667	-1.238	-.736	-1.092	-.62	-1.429	.1	-.972	-1.42	-1.679	-.628	-.754	-.324	-.358	-.161	-1.486	-.896	-.678	-1.311	-1.521	-1.235	-1.522	-1.415	-.917	-.881	-.785	-.801	-1.158	-1.209	-.955	-1.004	-.907	-1.417	-.722	-.935	-.767	-.844	-1.502	-.403	-.449	-1.171	-.721	-1.019
1012	-5.523	-5.155	-4.629	-4.694	.05	.307	-.71	-4.595	-5.804	-6.154	-5.528	.126	-.068	-.453	.137	-1.072	-5.155	.457	-3.841	-4.04	-4.829	-5.804	-4.713	-5.499	.408	.159	.678	.228	-2.115	-2.289	-.046	-3.436	-1.644	.125	.009	-4.849	.092	-5.181	.03	-2.263	-2.294	-4.716	.238	.475	-4.128	-7.974	-2.581	-5.701	.362
1013	.867	.641	-.196	.478	.429	.216	-.002	-.472	-.397	.571	-.229	-.036	.33	.329	-.122	.392	1.052	.255	.242	.326	-.904	-.101	.095	.49	.164	-.844	-.017	-.082	.696	.056	.377	.369	.49	-.446	.164	.412	.484	.055	.06	.398	-.628	-.254	.197	-.209	.636	.176	-.079	.978	.122
1014	2.407	1.818	-1.103	-2.408	-2.315	2.187	.811	-1.411	.911	-2.734	-.749	-.394	-3.669	-1.282	-1.404	-3.911	-2.141	-.375	-3.187	-.404	-3.726	-2.679	-1.935	-.91	-2.956	.276	-.312	-2.461	-2.733	-3.714	-2.975	-1.415	-4.128	.697	-3.426	-2.468	1.366	-1.79	-.652	-2.947	.424	-.648	-.57	-.934	-3.466	-.881	-4.55	-3.449	-3.349
1015	.343	.6	.928	.374	.662	.619	.695	.395	.98	.504	.64	.57	.542	1.3	.628	.614	.439	.826	1.044	1.217	.162	.784	2.001	1.074	.207	.663	.729	1.584	.38	.501	.553	.451	.25	.412	1.236	1.725	.39	.794	.753	.836	.633	1.897	.599	.384	.444	.253	1.023	.362	.168
1016	-.128	.711	.116	.158	.542	-.146	.694	.595	.356	.999	.741	-.264	-.004	.437	-.439	.261	.365	.568	.238	.521	-.856	.487	.37	.592	.031	.193	-.333	.418	-.546	-.131	-.293	.519	.069	.52	1.008	.687	.037	.669	.524		.712	-.454	-.042	-.053	-.459	.594	.41	-.148	.119
1017	-.015	-.467	.067	.429	.232	-.113	.637	.126	-.618	-.028	.161	.266	-.175	.235	-.159	-1.52	.229	.343	.017	.231	.459	.612	-.651	-.552	.22	-.567	-.068	-1.832	.436	-.037	.121	-.126	-.141	.614	.532	-1.139	.524	.822	1.08	-.629	.157	-.62	.269	.051	-.145	.379	.746	.359	.389
1018	-.408	.2	.393	.403	-.033	.456	-.148	-.085	-.192	1.036	-.633	-.195	-.655	-.227	.211	2.337	-.495	.584	.499	-.055	-.392	-.251	-.085	1.039	-.563	-.446	-.102	3.021	-.636	-.601	-.013	.026	-.387	.374	.169	.197	-.122	.134	.124	.232	-.242	.086	-.163	.078	.22	-.164	-.528	-.892	-.43
1019	-1.286	-1.365	-1.662	-.612	-.355	-.95	-.404	-.822	-.392	-.186	-.501	-.855	-.188	-.848	-.125	-1.722	-.812	-.253	-.656	-1.551	-.406	-.069	-1.736	-1.375	-.103	-1.182	-1.153	-1.683	-1.223	-.341	.127	-1.62	-.3	-.836	-.404	-1.715	-.77	-1.372	-.364	-1.375	-1.448	-1.926	-.423	-.063	-1.03	-1.158	-.479	-.613	-.498
1020	-.287	-.227	-.376	-.354	-.394	-.008	.399	.473	-.204	-.749	-.204	-.031	.12	-.44	-.393	-.9	-.344	.371	-.216	-.138	-1.07	-1.187	-.231	-.242	-.523	-.458	-.01	-.426	.194	-.407	-.257	-.215	-.73	-.465	-.013	-.562	-.351	-.377	-.893	-.887	-.305	-.466	-.839	-.603	-.612	-.414	-1.082	-.735	-.509
1021	-.081	.307	.475	.344	.708	.663	.852	.287	.892	.278	.357	.61	.14	.716	.66	.666	.016	.744	.665	.907	.417	.728	1.236	.843	.292	.337	.411	.938	-.008	.373	.726	.032	.269	.482	.758	1.05	.325	.671	.603	.722	.463	1.013	.703	.719	.505	.416	.417	-.355	.363
1022	.877	-.04	2.247	-1.298	1.194	1.468	-.489	.369	.338	-1.158	-.412	.298	-.84	-.064	.13	-.42	-.361	.353	-.717	.517	-1.033	-.466	.7	.605	-.099	.31	1.031	.368	.713	-.834	.84	1.602	-.41	.524	1.065	.004	.256	-.498	.544	1.097	.097	.515	.718	.224	-.641	-1.055	-.216	-.756	-.035
1023	-.665	-.699	-1.061	-1.147	-.435	-.011	-.993	-.933	-.999	-.718	-1.182	-.64	-.393	-1.294	-.546	-1.489	-.964	-.545	-.829	-.952	-1.199	-1.305	-1.522	-.826	.038	-.59	-.862	-1.492	-.746	-1.171	-.405	-.956	-.589	-.847	-.65	-.691	-1.001	-1.757	-1.114	-.895	-1.233	-.766	-.801	-.611	-.284	-.756	-1.101	-1.115	-.549
1024	-4.813	-2.388	-2.849	-3.003	.802	.347	.636	-3.868	-3.303	-5.406	-4.232	.352	.268	.871	.936	-1.575	-4.556	1.055	-2.169	-3.482	-3.129	-3.889	-4.169	-3.718	.858	.201	.131	.098	-.593	-1.736	1.571	-2.591	-1.768	.593	1.042	-3.514	-.485	-3.857	.295	-1.237	-1.433	-3.568	-.142	.913	-2.686	-5.611	-1.227	-4.148	.648
1025	.006	-.128	-.448	-.223	.03	.296	-.305	-.024	.088	-.396	-.216	.452	.297	-.459	.241	-.578	.386	.415	-.42	-.293	-.232	.229	.08	-.179	-.248	.315	.167	-.156	-.318	-.193	.52	.292	-.069	.242	.492	-.829	.017	-.399	.183	.292	-.268	-.05	.308	-.6	.394	.137		-.623	.38
1026	.377	.62	.321	.442	.16	.343	.56	.073	.765	.379	.599	.129	.565	.486	.745		-.588	.473	.817	.703	.138	.412	1.325	-.25	.924	.677	.966	.688	.718	.882	.846	.475	-.156	.598	.448	.45	1.307	.917	.878	.473	.11	.263	.335	.692	.476	.165		-.662	.213
1027	1.075	.51	1.811	3.322	3.732	.609	4.058	2.664	3.222	3.281	2.778	3.309	4.367	4.256	4.095	4.034	2.97	3.516	4.79	1.342	2.963	3.948	3.91	2.766	3.774	3.176	.644	3.633	2.876	3.608	3.936	2.203	3.451	.689	3.662	1.254	1.859	3.254	3.877	3.163	2.741	3.242	3.673	4.345	2.914	2.985	3.1	3.089	3.97
1028	-.391	.415	-.221	.002	.877	-.183	.421	.455	-.096	-.486	.158	-.041	.475	1.085	.637	-.604	.443	.093	-.573	.511	.099	.125	.213	-.329	-.219	-.768	.662	.598	-.323	-.009	.457	.283	-.538	.748	.721	-.071	.453	-.136	.911	.46	-.438	-1.047	.153	.967	.044	-.709	-.319	-1.091	.239
1029	-.7	-.427	-.368	-.433	-.159	-.418	.293	-.554	-.876	-1.41	-.678	-.941	-.537	-.639	-1.39	-1.341	-.155	-.474	-1.167	-.714	-1.252	-2.291	-.988	-.259	-.462	-.916	-1.342	-1.481	-.878	-1.073	-.786	-.77	-.646	-.839	-.565	-.781	-.728	-1.489	-.743	-.864	-1.672	-1.226	-1.344	-1.098	-.175	-.319	-1.331	-1.84	-.613
1030	.725	1.039	.563	-.126	1.448	.496	.655	1.009	.943	-.023	.376	.951	-.243	.104	-.069	-.438	.131	1.217	.579	.706	-.104	.125	-.137	.643	.04	.025	.009	-.168	-.704	.154	.512	.536	-.47	.408	1.468	-.662	1.248	.134	.694	.853	.088	-.246	.485	.305	-.172	.627	.742	-.466	.267
1031	2.034	1.025	.702	.773	.464	.359	1.032	1.332	1.269	1.196	1.512	1.476	.886	1.309	.924	1.277	2.834	.417	.624	.245	1.046	1.726	1.475	1.091	.809	1.018	.362	1.006	1.583	1.744	.923	1.633	1.188	.96	-1.69	.868	.945	1.429	.853	1.908	1.402	.778	.552	1.541	1.164	1.007	1.768	1.393	.741
1032	.538	.787	.748	.306	.974	.84	.442	.884	.787	.282	.653	.931	.673	.73	1.016	-.597	.97	.445	.787	.882	.618	.706	.592	1.249	.927	1.159	1.14	-.001	1.415	.839	.611	.511	-.029	1.104	.53	.395	1.026	.582	.818	.672	1.589	.395	.608	.055	-.044	-.038	.727	.896	.755
1033	-1.151	-.021	-.413	-.886	-.348	-.605	-.453	-.736	-.39	-.124	.34	-.182	1.163	1.904	.469	-1.182	-.357	-.71	-.519	-.687	-.869	-.728	.885	.251	-.863	-.046	.018	.335	-.265	-.4	-.805	-.589	-.987	-.318	-.476	.869	-.138	-.425	.171	-.317	.227	-.008	.418	-1.955	-.836	-.836	.192	.851	.247
1034	-.657	.47	-.114	-.341	-.002	.051	.03	-.068	.468	-.554	-.2	.019	-.241	-.307	-.228	.425	.434	.517	.219	-.004	-.174	-.378	.005	-.163	-.856	-1.861	-.055	-.013	.055	-.411	.569	-.438	.522	.046	.646	-.126	-.346	-.424	-.565	1.182	-.555	-.064	-.066	.518	-.223	-.147	-.323	-.716	-.089
1035	-.511	.331	-.408	-.884	-.1	-.313	-.009	-.155	-.17	-.453	-.705	.156	-.396	-.626	.377	.287	-.472	-.105	.532	.196	-.808	-.4	-.167	.525	-.033	-.378	-.295	-.469	-.704	-.543	-.193	-.069	-.199	-.176	-.23	-.502	-.252	-.175	-.528	-.498	-.521	-.21	-.395	-.242	-.612	-.266	-.08	-.506	-.028
1036	-.172	.116	-.112	-.115	-.288	-.024	-.373	-.02	-.499	-.669	-.422	-.073	-.238	-.08	-.323	.364	-.011	-.355	-.062	-.284	-.268	-.982	-.118	-.457	-.349	-.311	.038	-.342	-.372	.075	-.297	-.322	.36	-.115	-.229	.373	-.388	-.169	-.503	-.014	-.248	.041	-.362	-.071	.383	-.453	-.22	.382	-.257
1037	.667	.871	.441	-.27	.184	-.046	.228	.152	.118	.097	-.206	.554	.001	.205	.068	1.357	.239	.29	-.02	.567	-.007	.375	.568	.287	.239	-.107	.428	.909	.199	.402	.31	-.273	.181	.068	.489	.418	.286	.534	.124	.6	.392	.23	.2	.268	.054	-.276	.302	.044	.303
1038	.64	.822	.314	-.584	-.439	-.163	.355	.447	3.262	2.416	.716	-.757	-.012	1.37	2.218	-.029	.441	.448	.68	.923	.133	1.128	1.532	.565	-.63	.435	.698	.596	-.787	.486	-.01	.229	-.332	.45	-.065	.673	.228	.828	.411	.461	2.14	.736	.857	.073	-.453	.119	.888	.62	.094
1039	.016	.713	-.482	-.487	-.064	-.391	.851	.008	.431	-.693	-.532	3.175	-.624	-.821	.121	.924	-.113	1.178	.819	-.533	.071	-.663	-.566	.619	-.523	2.678	-.136	.106	1.827	-.127	-.113	.585	.117	.295	-.781	-.793	.431	-.29	-.061	.759	-.583	1.12	.628	1.912	.283	1.308	-.315	.03	-.658
1040	.643	.377	.884	.124	.499	.292	-.019	.54	.714	.826	.125	.356	.73	.441	-1.446	-.457	.135	.267	1.078	1.119	-.025	-.343	1.517	.527	.513	.076	.353	1.856	1.037	.01	-.142	-.057	.633	.016	.876	.639	.564	.916	-.588	1.697	.496	1.529	-.166	.307	.372	.298	.952	.579	.042
1041	-.117	-.179	.045	-.537	-.105	.145	-.336	-.06	-.476	-.316	-.537	-.24	-.76	.799	-.498	.839	.081	-.309	-.294	-.02	-.935	.142	.93	.18	.83	-.376	-.313	.128	.181	.352	-.08	.055	-.069	-.085	.54	1.262	-.431	.753	.436	.413	.08	.451	-.152	-.59	-.076	.305	-.347	-.427	-.636
1042	-.24	.449	-.341	.265	.618	.205	-.24	-2.49	-.202	-.634	.092	-.135	.401	-.295	-.568	.425	.294	.472	.276	.025	.431	-.319	.008	.186	-.361	.136	-.421	-.05	.374	.376	-1.192	-.598	.125	-.15	.459	-.075	.275	.216	-.512	.061	-.037	-.032	-.242	-.072	-.343	-.251	-.201	-.203	.122
1043	.884	.774	-.083	-.459	.108	-.167	.217	.825	.159	.157	.85	-.078	.626	-.079	.32	-.591	.61	-.194	-.16	.727	.374	.58	-.425	-.063	.236	1.035	.666	-.452	.912	-.267	-.438	.506	.314	.888	.681	-.865	.855	.342	.413	.324	.281	-.474	.083	.188	-.077	.68	.695	1.583	.726
1044	.279	.597	.161	.436	.003	-.067	.485	.758	.175	.127	.349	-.107	.366	-.266	.043	.136	.222	.277	-.264	-.181	.208	.093	-.774	.206	.09	-.153	.01	-.455	1.242	-.564	.511	.377	-.547	-.03	.511	.153	-.086	-.263	.362	-.341	.145	-.775	-.009	.677	.31	.33	-.207	.905	.282
1045	.042	-.267	.044	.014	.269	-.272	.406	.283	.432	.549	-.338	.306	-.253	-.025	.425	.252	-.118	.224	.164	.59	.276	.146	.359	.039	.232	.494	.301	.195	.379	.047	.123	.499	.198	.215	.611	.083	.188	.621	.429	-.059	.382	.445	-.313	.487	.076	-.143	.744	.584	.214
1046	-.471	.015	.108	-.212	-.432	-.221	-.249	-.047	.194	-.499	-.253	-.33	-.326	-.238	-.334	.442	-.122	-.408	.078	.015	.143	-.219	.835	-.141	.333	-.38	-.098	.128	-.343	.19	-.331	-.502	-.298	-.183	-1.05	.23	-.522	-.327	-.82	-.053	-.373	.779	-.107	-.267	-.191	-.336	-.319	-.34	.087
1047	.052	.247	.143	.08	.015	.421	-.032	.31	.132	.276	-.046	.282	.187	.272		1.172	.036	.255	.266	.683	-.102	-.214	.594	.402	.228	.031	-.153	.467	.258	.128	.123	.36	.233	-.079	.033	.181	.219	.205	.111	.614	.196	.59	-.063	.147	.064	-.187	.212	.558	.018
1048	-.866	-.566	-.302	-.243	.057	.078	-.234	-.614	-.489	-.519	.048	-.099	-.584	.018	-.103	-.936	-.314	.087	-.385	-.593	-.04	-.733	-.263	-.308	-.069	-.25	-1.381	-.475	-.768	.19	.039	-.382	-.468	-.497	.507	-.079	-.18	-.478	-.475	-.099	-.623	-.41	-.147	-.259	-.861	-.241	.039	-.274	-.302
1049	.355	1.67	.639	-1.24	.85	-.409	-1.135	-1.035	-.081	-.718	-1.207	.189	-1.916	-.492	-1.632	-.371	-1.275	-.577	-1.501	-.317	-1.075	-.944	-.384	1.057	-.938	1.388	.752	-.644	.741	.369	-.038	.754	-1.124	.272	-.094	.876	-1.263	-.77	.008	-.988	-.404	-.243	-.073	-1.136	-.766	-1.439	-.855	-.993	-.75
1050	-.23	.938	.717	-.114	.193	-.002	-.028	.726	.328	.175	.214	-.001	-.369	.085	-.054	-.851	-.039	-.917	.687	.948	-.542	.274	.004	-.038	.029	.387	.532	-.696	.458	-.553	-.271	.205	-.581	-.186	-.244	.52	.097	.26	-.307	-.167	.84	-.489	-.042	.67	-.73	-.416	-.659	-.433	-.491
1051	.109	.626	-.213	.179	-.036	.08	-.46	.773	-.047	-.481	-.662	-.078	-.555	-.053	-.078	-.111	-.347	.146	-.153	.001	-.041	.239	.085	-.195	-.266	.302	.334	.632	.34	.047	-.153	.289	-.011	-.251	.189	-.212	.1	-.23	-.273	.81	-.022	1.055	.025	-.047	.076	-.371	-.149	-.422	-.349
1052	-.059	-.168	-.213	1.741	.078	-.334	.361	-.446	.09	-.175	.405	.253	-.535	2.073	.647	-1.566	1.145	.092	.107	.55	-.771	1.593	1.635	.475	-1.088	-.187	.204	.137	.083	-.183	-.469	.335	-.913	.272	.317	2.069	-.074	1.008	1.08	.573	.766	.182	.104	-.701	-.726	.312	.738	.243	-.572
1053	.886	.656	.6	.114	.401	.364	.747	.76	.766	.815	.607	.155	.278	.806	.413	.334	.466	.375	.476	.916	.277	.872	.665	.599	.309	1.131	.413	.585	.483	.156	.214	.775	.085	.488	.621	.528	.396	.721	.8	1.699	.461	1.485	.056	.329	.291	.614	.521	.21	.276
1054	.238	.346	-.27	-.043	.027	.108	-.521	.468	.197	.068	-.305	.303	.083	.034	.472	-.55	.473	.064	.78	-.055	.065	.054	-.071	-.339	.488	.343	-.59	.26	.1	-.14	.326	.057	.155	-.028	-.212	-.12	.04	.095	.277	.024	-.165	-.511	.108	.321	.145	-.277	-.1	.354	.568
1055	1.563	1.058	.896	-.626	1.057	.061	-.045	1.362	.773	.206	-.036	1.43	-.612	-.263	-.641	.514	-.656	1.116	.311	-.019	.03	.587	-.161	-.456	-.71	-.15	.728	.353	.38	-.382	.433	.795	-.009	1.239	.071	-1.004	.837	1.061	.861	.776	1.544	.91	-.171	.425	-.475	-.586	-.079	.043	-.366
1056	-.51	-1.07	.778	.071	.369	-.903	.919	-.705	-1.202	-1.42	-.487	-.831	-.596	-.668	-.454	-.505	-.291	1.014	1.294	-.083	1.762	.412	-.94	-.64	-.912	-1.172	-.581	-.276	-1.97	.46	.039	-.948	1.449	-.457	-.294	-1.702	-.76	.248	-.35	-.022	-.267	-.582	.193	1.038	.992	.111	-.156	-.315	-.621
1057	-.382	-.578	-.882	.313	-.437	-.779	-.11	-.206	-.095	-.243	.346	-.122	.092	1.094	.327	-1.398	-.079	-.727	-1.025	-.813	-.187	.356	.598	-1.029	.996	-.461	-.213	-.846	-.127	-.214	-1.126	-.437	-.98	-.065	-.739	.002	-.135	.213	.191	-.685	.003	-.429	-.176	.075	-.041	-.341	-.659	-.486	.065
1058	-2.007	-.768	-1.76	-.922	-1.221	-1.727	-2.119	-1.077	-1.245	-1.424	-1.978	-.523	-1.181	-2.31	-1.569	-1.847	-1.709	-.999	-1.041	-1.253	-.576	-2.157	-2.431	-.831	-.857	-2.34	-2.051	-2.647	-1.405	-.622	-.789	-1.564	-1.237	-1.876	-2.721	-2.183	-1.756	-2.497	-2.421	-2.034	-1.575	-1.874	-1.584	-.623	-.745	-.863	-1.937	-1.501	-1.133
1059	3.885	3.761	3.898	4.025	5.317	4.449	5.477	4.064	4.277	4.349	4.171	5.237	4.809	5.165	4.96	4.916	3.737	5.526	4.781	4.46	4.301	4.297	4.536	4.058	4.398	3.423	3.973	4.451	4.058	4.492	5.004	4.302	4.381	4.077	5.134	3.973	4.787	4.288	4.539	4.898	4.38	3.883	4.874	5.256	4.023	3.887	5.462	4.134	4.282
1060	.509	.351	.454	1.41	.088	.389	.548	.224	.263	1.027	.442	.489	-.013		.626	.852	.908	.313	1.026	.815	.652	1.295	1.12	.418	1.407	-.465	-.112	.45	.073	.865	.024	.422	.203	.427	.259	1.452	.605	1.037	.591	.762	.644	.662	.574	.64	.04	.438	1.559	2.108	1.341
1061	.177	-.203	-.4	-.39	.434	-.094	.538	-.208	-.039	-.26	-.071	-.064	-1.28	-.833	.422	.696	.008	-.604	.366	-.454	-.128	.246	-.121	.353	-.781	-.324	-1.084	-.263	-.593	-.158	-.692	.094	-.24	-.652	-.148	-.352	-.201	.352	-.607	-.233	.153	.458	-1.628	.421	.424	.011	.215	.351	-.125
1062	.272	.561	.302	.15	.292	.203	.288	.194	.265	.815	.054	.205	.199	.257	1.073	1.187	.224	.463	.455	.546	.233	.36	1.283	.345	.19	.24	.286	.915	.528	.465	.13	.413	.223	.319	-.063	1.011	.285	.386	.172	.108	.317	1.392	.39	.358	.369	-.002	.132	.1	.197
1063	-.94	-.73	-.576	-.504	-.345	-.596	-1.103	-.7	-.589	-1	-1.19	-.991	.097	-1.533	-.095	.507	-.531	-1.107	-.514	-.909	-.68	-.888	-1.398	-.033	-.268	-.966	-1.008	-1.492	-.863	-.437	-.438	-.918	.088	-1.12	-.784	-1.336	-1.15	-1.324	-1.295	-.97	-1.022	-.533	-.57	-.358	-.372	-.477	-.634	-.675	-.079
1064	-.096	.519	1.616	.302	.109	.106	-.129	.096	.311	.315	.009	-.039	1.611	1.556	.515	.884	-.048	.231	1.165	1.354	.275	.098	2.12	.949	.161	1.07	2.149	.808	1.008	.825	.062	.155	.304	.567	-.38	1.744	.43	1.008	.879	1.153	.411	2.545	-.047	.194	.174	.018	.375	-.344	-.005
1065	.382	.49	.396	.351	.754	.455	1.648	.533	.811	.9	.432	.535	.247	.51	.408	.259	1.244	.895	.982	1.477	.083	2.209	.768	.704	.58	-.048	.591	.453	.122	.866	.71	1.011	.183	.651	1.782	.674	.573	2.094	1.686	1.404	1.063	.434	.129	.351	.129	.216	1.624	.575	.707
1066	-.379	.314	.07	.299	.132	.03	.156	-.267	.247	.639	.037	-.094	.353	.173	.282	.653	-.008	.303	-.058	.275	.113	.117	.712	.198	.268	.323	1.753	.673	.68	.347	.319	.36	-.2	.316	.135	.704	.385	.474	.136	.076	.11	.897	.086	.598	-.267	-.212	-.05	-.249	.011
1067	-1.079	-.553	.325	-1.235	-.678	-.78	-.874	-.029	-.094	-.464	-.706	-.63	-.139		-1.058	-.478	-.809	.073	-.539	-1.208	-.527	-1.582	-1.372	-.533	-.761	-1.745	-1.296	-.851	-.526	.073	-.291	-.929	-.439	-1.236	-1.039	-1.584	-1.12	-1.169	-1.535	-.69	-.118	-.069	-.781	-.32	-.541	-.231	-.867	.073	-1.281
1068	-1.845	-1.689	-1.446	-.788	-.471	-1.766	-1.285	-1.414	-.872	-.971	-1.392	-2.01	-1.223	-2.349	-1.705	-2.407	-1.046	-.597	-.828	-1.647	-1.812	-1.434	-2.04	-1.344	-.379	-2.383	-1.811	-2.581	-1.863	-1.843	-.783	-.928	-1.454	-1.959	-1.496	-1.584	-1.603	-1.788	-1.862	-1.853	-1.478	-1.567	-1.159	-1.53	-1.548	-1.315	-1.908	-.578	-1.573
1069	1.399	1.959	1.306	-1.126	1.638	1.041	-.897	-1.115	.448	1.561	-.95	.749	-1.19	.474	.931	2.542	-.586	.868	.664	.534	-1.541	.075	-.015	1.025	-.101	.238	.423	.147	.374	-.939	.474	1.661	.535	.931	.515	1.854	.734	.551	.352	1.986	1.82	.807	.569	.231	-1.368	.519	.602	-.26	.936
1070	.228	.317	.668	-.295	.699	.592	-.296	-.156	-.045	-.787	-.046	.814	.713	-.246	-.113	.774	.014	-.303	.956	.315	.038	-.523	-.194	.062	.241	-.134	.606	-.252	.59	.699	1.125	-.378	.485	.3	.338	-.092	.327	-.059	-.006	.51	-.165	.537	.537	.029	-.033	.631	.741	.249	.358
1071	-1.647	-2.028	-.667	-.057	3.121	2.38	4.053	-.278	-.993	-1.497	-.453	-1.759	-.142	.24	-2.179	-1.787	-1.073	3.779	2.003	-.938	2.48	-.797	-.739	-.898	-1.01	-1.459	-1.915	-1.893	-1.56	-.024	.538	-1.828	.979	-1.549	1.623	-.778	-1.885	-1.453	-1.674	-.517	-1.428	-.605	.156	1.62	1.808	.161	.364	.297	-2.037
1072	-.82	-.654	-.339	-.356	-.103	-.36	-.287	-.298	-.726	-.633	-.752	-1.209	-1.127	-.864	-2.011	-1.064	-.561	-.537	-1.004	-.732	-.268	-1.039	-1.122	-.078	-1.15	-1.249	-2.05	-2.42	-.574	-.953	-1.708	-.349	-.963	-1.224	-.373	-.385	-1.209	-.608	-1.086	-.432	-.353	-.974	-1.599	-1.27	.17	-.318	-1.107	-.596	-1.198
1073	-.7	-.708	-.838	-.21	-.425	-.634	-.184	-.485	-.565	-.451	-.204	-.325	-1.241	-.894	-.803	.919	-1	-.201	-1.098	-.367	-.411	-.255	-.626	-.548	-.641	-1.144	-.864	-.305		-.505	-.788	-.656	-.555	-.662	-.372	-.088	-.778	.103	.116	-.567	-.168	-.256	-.884	-.576	-.067	-.485	-.585	-.672	-.902
1074	-1.329	-1.824	-1.394	-.395	-1.74	-.898	-.906	-.734	-1.221	-.872	-.812	-1.413	-1.066	-1.563	-1.476	-.787	-.707	-1.467	-1.328	-.892	-.546	-1.133	-.767	-1.05	-.893	-1.915	-1.85	-2.375	-.924	-.939	-1.163	-1.331	-1.194	-1.623	-2.197	-.606	-1.923	-1.14	-1.848	-1.565	-1.018	-.863	-1.321	-.994	-1.158	-1.053	-1.264	-.625	-.896
1075	1.714	1	2.223	4.026	2.863	.585	2.472	1.628	1.211	6.458	3.066	2.06	3.961	3.45	2.699	5.302	3.927	3.142	3.646	-.378	3.244	6.275	1.864	3.76	3.469	1.451	.254	1.188	3.821	3.613	4.292	2.5	4.263	.184	3.999	-.648	2.206	4.713	4.64	3.832	3.009	1.561	3.448	5.056	3.597	3.195	3.483	4.986	5.255
1076	.496	.871	2.512	-.36	-.293	-.33	-.238	.519	.65	.603	.289	.013	2.17	2.727	1.593	.29	-.193	.148	2.026	2.095	-.139	.035	2.868	.805	.274	1.695	3.432	2.091	1.667	1.044	.594	.572	.316	1.886	-.105	2.188	1.201	1.641	1.48	2.06	.388	3.533	.926	.767	.122	.58	.677	.552	-.147
1077	-.004	-.237	-.107	.185	.074	.275	.059	.136	.214	.774	-.439	.162	-.087	.205	.335	.936	-.045	.128	-.043	.134	.074	.155	.232	-.118	.262	.126	-.108	.33	-.507	-.058	.41	-.036	.189	.147	.064	-.379	.098	-.138	-.218	.064	-.015	-.477	.218	.236	.093	-.129	.004	-.344	.202
1078	.278	-.581	.279	-.12	.219	-.123	-.02	-.54	-.464	.057	.443	.096	.608	.075	.414	.87	.143	-.009	-.189	.068	-.146	-.178	.278	.496	-.127	-.099	-.017	.452	.661	.264	-.076	.053	-.624	-.124	.024	-.061	-.217	.562	.574	1.009	.204	-.217	.462	.248	-.425	.151	.277	-.288	-.037
1079	-1.008	-.735	-1.302	-.117	-.698	-.535	-1.627	-.365	-.63	-1.246	-2.463	-.799	-.332	-2.416	-1.74	-2.026	-1.03	-.689	-1.107	-1.517	-1.27	-1.981	-2.599	-1.482	-.311	-2.005	-2.006	-2.847	-.906	-.94	-.481	-.422	.086	-1.522	.399	-3.087	-1.516	-2.619	-1.483	-1.761	-1.594	-2.285	-.789	.17	-.932	1.708	-.924	-.666	-.832
1080	.482	-.197	.15	-.763	-.013	.039	.804	-.15	-.218	.765	.917	-.052	-.329	.645	.146	-.813	.089	.55	.242	.066	.238	1.031	-.419	-.11	-.041	.698	-.012	-.79	.41	-.302	.263	.045	.166	.51	1.352	.109	.359	.712	.626	.551	.525	-1.491	.108	.546	-.193	.4	.811	-.4	.314
1081	.314	.195	.378	.222	.732	-.356	.285	.284	.09	.903	.168	.484	.337	1.061	.159	.43	.257	.617	-.469	.159	-.174	.353	.498	.039	-.165	.716	-.282	.415	.322	-.164	-.041	.2	.318	-.028	-.054	-.334	-.204	.374	.01	5.288	.07	.101	-.002	.421	.423	.015	-.105	-.653	.16
1082	-.877	-.722	-.666	-2.202	-.298	-1.178	-.765	-.394	-.725	-1.04	-.324	-.324	-1.759	-.859	-1.053	-1.294	-.72	-.243	.119	1.024	-1.572	.577	-.133	-.898	-1.442	-.877	-.654	-.908	-1.629	-.015	-.362	.132	-1.534	-.244	.021	-.986	-.387	1.575	.455	.491	.001	-1.125	-.807	-1.068	-1.594	-.5	.482	-1.141	-.005
1083	.732	.483	.618	1.023	.563	.411	.393	.456	.373	.778	.565	.216	.405	.385	.359	1.007	.401	.515	.638	.388	.035	.851	.995	.913	.443	.588	.371	.884	.489	.339	.448	.662	.181	.442	.379	.718	.342	.609	.311	.501	.251	.737	.286	.435	.412	.293	.298	.237	.405
1084	.302	.131	.139	.531	.685	.242	.367	-.075	-.542	.819	-.122	-.125		.263	.266	-1.273	-.197	.858	1.248	-.174	1.18	.933	.128	1.921	.14	-.231	-.522	-1.111	-.46	.414	.358	-.04	1.995	-.17	-.433	-.117	.174	.411	-.133	-.106	-.287	-.576	.055	1.269	1.744	.622	.135	-.138	.401
1085	.217	-.151	.039	.09	.14	.237	.083	.313	.321	.152	-.035	-.182	-.027	.025	-.207	.293	-.156	.223	.355	.269	-.43	.026	.321	.58	-.108	.281	-.282	-.686	.337	-.049	-.094	-.138	-.396	.126	-.026	-.537	.162	.177	-.029	.678	.174	.378	-.813	-.179	-.891	1.421	-.053	.126	-.22
1086	-.006	.373	.169	-.033	.195	.068	-.084	.394	.217	.108	.079	-.078	1.78	.22	.027	.263	.129	.288	.165	-.158	.079	-.037	.534	.378	-.077	.841	.756	.543	.352	.474	-.096	.205	-.207	.419	-.439	-.087	.389	-.523	.118	.214	.135	-.076	.05	-.002	-.082	-.005	.321	-.2	-.044
1087	1.87	-.783	.274	-1.631	.452	.566	2.236	-.105	.671	-.026	2.019	.28	-1.815	2.383	2.219	-.216	1.507	.516	2.19	.788	-1.002	.991	2.277	-.288	-.551	1.025	1.038	1.908	-.277	-.592	-.609	.779	-1.023	.708	1.303	3.096	2.169	2.044	1.629	3.824	1.504	1.704	-.19	.473	-.135	-.127	1.39	-.234	-.502
1088	-1.057	-1.278	-1.044	.672	.094	-.703	-.885	-1.924	-1.642	.415	-1.415	-.783	-1.07	-.699	-.683	-.259	.119	-.636	-.559	-.82	-.646	.684	-1.186	-1.233	-.169	-1.796	-1.952	-1.714	-1.193	-.638	.413	-1.168	.702	-1.489	-.391	-1.093	-.679	-.795	-.593	-1.123	-1.156	-1.272	-.355	.622	-.635	.506	-.138	1.175	.64
1089	-.007	.572	-.161	-.154	-.18	.405	-.077	.739	-.305	-.345	-.121	-.078	.719	.645	-.122	.386	.087	-.05	.302	.203	.209	.614	.54	.206	.089	.716	.209	.678	.306	-.103	.114	.344	-.128	-.235	.713	.273	-.07	-.053	.01	.486	.324	.878	.192	.153	.139	.176	.457	-.371	-.077
1090	-.765	-1.44	.153	-1.674	.106	-.031	-.911	-.479	-.895	-2.052	-.622	-.702	-1.045	-.867	-.844	.239	-1.285	-.231	-1.034	-.261	-1.066	-1.529	-1.011	-.844	-.238	-.976	.402	-.141	1.48	-1.852	-.347	-1.083	-1.514	-.168	-.866	-1.056	-.107	-1.375	-.391	-1.077	-.882	-.362	-.194	-.056	-1.724	-.539	-1.118	-1.355	.302
1091	.109	.196	-.602	-.393	-.331	.226	.81	.04	.253	-1.018	-.02	.157	.126	-.091	.032	.649	-.559	.559	-.086	.32	-.293	-.159	.221	.033	.001	.588	.366	.143	-.018	-.435	.095	.396	-.014	-.103	.178	.373	-.335	.11	.262	-.198	.19	.404	.125	.081	-.312	-.224	-.022	.349	-.114
1092	.579	.166	.966	.394	.781	.538	.306	2.104	3.065	.032	.43	.579	.725	1.87	1.918	1.661	.379	.803	1.039	3.969	.016	.764	3.015	.848	.476	1.272	3.117	2.837	.918	.996	.459	.018	.108	3.522	.238	2.71	1.139	1.102	1.297	2.417	1.637	2.733	1.967	.582	.073	.18	.652	-.027	.177
1093	.529	.41	1.335	.821	.988	.112	1.025	.751	.722	.542	.685	.101	.462	.882	.642	.866	.718	.737	.663	.894	.618	1.071	.86	.963	.62	.242	.473	.989	.639	.646	.808	.087	.382	.316	.581	.517	.559	.441	.455	.497	.6	.525	1.151	.951	.794	.147	.74	1.03	.547
1094	.511	1.116	1.798	.405	1.097	2.015	.936	1.716	2.283	.531	1.22	1.345	.957	1.397	2.095	-.553	1.791	1.229	2.24	2.318	.18	.397	2.131	2.588	.598	1.688	2.002	3.084	.923	.909	.485	1.332	.428	1.141	1.277	2.015	1.159	.734	1.033	1.76	1.464	2.57	1.54	.693	.576	.205	1.306	.757	.024
1095	-5.303	-5.1	-4.17	-4.588	-.002	.036	.067	-4.847	-5.703	-5.668	-5.053	.058	.105	2.336	.247	-2.005	-5.997	.211	-3.616	-4.992	-4.655	-4.778	-3.868	-4.98	.276	.076	-1.017	.512	-1.842	-2.515	-.004	-2.571	-2.238	.07	-.054	-4.764	.295	-4.683	.421	-2.086	-1.645	-4.43	-.09	.21	-3.79	-8.066	-2.888	-5.261	.264
1096	1.905	.268	-.293	-.101	.325	.118	-.495	.122	-.444	-.256	-.379	-.009	-.17	.081	.638	.386	-.599	.297	.129	-.207	-.106	.116	.433	-.334	-.071	-1.103	-.078	.04	-.285	-.139	.031	-.268	.249	-.412	-.375	-.334	.148	.113	-.244	.023	-.174	4.394	.279	.248	.013	.239	-.205	-.917	-.074
1097	1.663	1.347	2.429	.208	2.249	.839	.167	.569	.894	.18	.447	.818	.205	.408	1.073	.98	.295	.628	3.257	.91	.339	.764	1.189	.374	.174	1.228	1.898	.961	1.743	.307	3.408	2.646	.379	.533	1.998	.606	.44	1.021	1.933	.756	1.476	1.939	.336	.434	.084	.194	.324	.105	.124
1098	1.465	2.543	.279	1.458	.995	0	-.038	2.917	-.176	.507	.768	1.234	.935	1.123	.493	.076	.349	1.973	2.455	.419	1.272	3.174	.347	.611	1.019	-.305	-.421	.255	-.714	.227	4.577	3.507	2.752	-.183	1.667	-.31	.406	3.548	-.941	1.042	.204	.076	1.625	3.935	1.372	3.313	2.628	.937	1.849
1099	-1.857	-.811	-1.117	-1.369	-1.84	.788	-1.415	.112	-1.634	-1.792	-1.652	-.222	-.436	.349	.66	-.118	-1.833	-1.148	-1.164	-1.027	-1.333	-1.444	-.246	-1.008	-.662	-.154	1.814	-.182	-1.658	-.803	-.231	-1.845	.443	.004	-1.554	-.257	-1.627	-1.309	-.952	-.418	2.023	1.211	-.152	-.466	-1.274	-.52		-1.678	-.853
1100	-1.057	-.587	-1.047	-.771	-.016	.123	-.105	-.796	-.826	-.862	-1.167	-.154	-.373	-.566	-.379	-.385	-.961	.229	-.51	-.399	-.832	-.106	-.169	-.71	-.169	-1.052	-.902	.229	-.981	-.842	-.182	-1.186	-.917	-.862	.014	-.456	-.352	-.624	-.828	-.693	-.852	-.113	-.214	-.206	-.58	-.887	-.904	-.762	-.322
1101	2.134	1.54	2	3.126	3.348	1.666	3.023	1.877	2.22	3.044	3.639	2.533	1.836	4.528	3.199	1.396	2.564	2.839	3.379	4.063	2.007	3.495	4.133	1.768	1.924	2.345	2.795	3.314	1.301	2.294	2.205	2.759	1.581	2.977	2.838	2.19	2.701	4.146	3.632	2.676	2.416	2.417	3.045	2.443	2.261	2.578	3.991	2.746	2.534
1102	-.43	-.302	-1.516	.247	-.061	-.706	.542	-.098	-.074	-.382	.229	-.884	.046	-.767	-.851	.671	-.077	.442	-.597	-.193	.228	.018	-.935	-.44	-.07	-.288	-.944	-1.436	.12	-.383	.048	.437	-.351	-.254	.181	-.646	-.378	-.335	-.595	-.454	-.537	-.838	.024	.098	.539	.411	-.766	-.507	-.137
1103	.07	.615	1.088	.4	-.704	.285	.178	.193	.65	.383	.328	.29	.522	.816	.416	.846	.723	.301	2.096	1.685	.179	-.075	2.97	2.3	.271	.484	1.317	1.065	.56	.606	.467	.318	.855	.03	.026	2.827	.212	1.17	-.16	1.129	.382	3.058	.018	.216	.49	.204	.289	.15	.067
1104	-.351	.331	.265	.017	-.17	-.049	-.735	.406	.25	.597	.458	.143	1.115	.826	.637	.331	-.588	1.207	-.067	.36	-.116	-.829	.644	-.525	.65	-.13	1.758	.642	.269	.185	.233	.378	.292	.832	.588	.289	.137	.374	-.141	-.204	-.359	1.318	.031	.337	-.343	.011	.684	-.662	-.105
1105	-1.713	-1.518	-1.324	-.205	-1.114	-1.306	-.73	-1.149	-1.279	.482	-.952	-.677	-.559	-.103	-.424	-1.604	-.581	-.094	-.968	-.412	.234	-.253	-.242	-1.094	.094	-2.097	-1.093	-1.288	-2.174	-.404	-1.272	-1.438	-.308	-1.059	-1.046	-.565	-1.619	-.68	-1.104	-1.533	-.785	-1.552	-1.13	-.851	-.455	-1.149	-.728	.673	1.604
1106	2.76	1.964	1.612	2.025	4.329	1.347	3.401	2.987	2.502	4.502	3.318	1.787	1.698	3.687	2.68	1.292	2.859	2.186	2.829	3.951	1.932	3.689	3.721	2.635	.958	1.419	1.891	1.89	2.375	1.434	1.043	2.702	1.521	2.09	3.83	1.458	2.02	3.686	2.812	2.912	2.272	1.679	1.291	1.808	2.643	3.615	2.319	1.942	1.353
1107	-.34	.061	-.871	-1.18	-.44	.013	.315	-.403	-.158	-.64	.008	-.068	.043	-.537	-.388	-1.354	-.41	-.047	-.39	-1.107	-.777	-.788	-.888	-.303	.05	-.447	-.719	-1.096	-.318	-.469	.029	-.68	-.487	-.495	-.218	-.931	-.07	-.858	-.335		-.468	-.39	-.055	-.279	.006	-.246	-.833	-.452	-.15
1108	-.129	.561	-.167	.167	.102	.622	-.189	-.031	.239	-.483	-.7	.336	.866	-.366	-.709	-.352	.204	.536	-.376	-.023	.228	-.779	-.76	.146	.436	-.525	-.49	-1.501	-.178	.664	-.241	-.035	.328	-.817	-.402	-.979	-.042	-.932	-.597	-.446	-.13	-1.06	-.167	-.266	.459	.13	.364	.659	.144
1109	-.02	.136	.428	.87	.998	.473	.455	.628	.778	.684	.571	.312	.667	.279	.058	.204	.754	.586	.532	.876	.639	.24	.311	.872	.587	.448	.217	-.103	.169	.351	.357	1.001	1.105	.094	.912	.241	.165	.673	.457	.493	-.082	-.008	.308	.239	.855	.055	.408	-.119	.427
1110	-2.774	-2.273	-2.112	-1.556	-2.519	-1.523	-2.85	-1.881	-1.941	-1.942	-2.608	-1.974	-.995	-3.329	-2.177	-1.991	-1.942	-.554	-1.479	-1.804	-1.311	-3.288	-2.287	-2.006	-.989	-3.462	-3.404	-2.021	-2.967	-1.635	-1.688	-1.66	-.632	-2.706	-3.925	-3.17	-2.368	-2.795	-3.776	-2.622	-2.526	-2.134	-1.832	-1.396	-1.178	-1.676	-2.486	-1.911	-1.342
1111	-.329	.247	-.261	-.411	.235	.116	-.224	-.559	-.439	-.008	-.708	1.253	-.109	-.227	-.167	-.867	-.755	.151	-.497	-.154	.151	.01	-.943	-.226	-.418	3.088	-1.125	-1.648	-.042	-.892	-.053	1.024	-.341	-.431	.259	-.978	-.011	-.796	-.083	-.491	1.265	-.121	-.511	-.012	-.563	-.673	-.364	-.676	.022
1112	.017	-.109	.076	-.346	.429	.637	.547	.604	.13	.275	.208	.219	.234	.514	.614	.364	-.262	.894	.242	.225	-.011	.093	.489	.324	.365	.182	.232	.999	-.045	.252	.157	.429	-.385	.143	-.439	.161	.244	.024	.565	.099	.206	-.347	.132	.304	.232	-.584	.033	-.365	.303
1113	-1.087	-1.131	.432	-.417	-.419	-.893	-.792	-1.483	-1.407	-1.28	-1.338	-1.294	-.567	-1.527	-.581	-1.44	-1.096	-.977	-.731	-1.184	-.695	-.729	-2.067	-.526	.585	-1.266	-1.545	-1.571	-1.602	-.884	-.296	-1.757	-.844	-1.292	-1.577	-2.008	-.909	-1.905	-1.471	-1.713	-1.78	-1.846	.211	-.207	-.27	-.899	-.231	-.467	-.376
1114	.22	.375	.568	2.741	3.481	.932	3.92	.954	.963	.56	1.417	.841	2.178	1.891	.745	.184	1.155	2.844	2.894	.993	3.811	2.162	1.888	1.42	.981	.636	.665	1.091	1.113	2.437	1.303	.603	3.092	.555	2.174	1.496	.921	1.352	1.559	1.478	.272	1.923	1.353	2.238	3.292	2.34	1.539	2.162	.541
1115	-1.13	-1.064	-1.379	-1.307	-.05	-.881	-.806	-.505	-1.486	-1.186	-.87	-1.153	.126	-1.449	-1.25	-1.162	-.81	-.848	-1.398	-1.159	-1.06	-1.354	-1.881	-.844	-1.275	-1.623	-1.887	-1.861	-1.091	-.642	-.748	-1.208	-.952	-1.146	-.828	-1.66	-1.195	-1.641	-1.487	-1.453	-1.083	-1.337	-.962	-.41	-.609	-.63	-1.438	-.954	-.813
1116	-.616	-.576	-.007	-.383	.131	-.358	.443	-.735	-.332	.38	.041	-.111	-.178	.847	.386	.961	-.345	-.378	.223	.191	.046	.528	.19	-.518	-.868	-.588	-.648	.264	-1.038	.229	-.474	-.23	-.712	-.89	-.184	1.16	-.046	-.028	.153	-.082	-.536	-.266	-.144	.451	.225	.018	-.017	-.898	-.413
1117	-.799	-1.22	-.305	-.106	.598	.052	-.529	-.828	-.298	.622	-.542	-.645	-1.342	.166	.025	.463	-.847	-.439	-.123	-.018	-.809	-.195	-.28	-.062	-.736	-.524	-1.221	.02	1.048	-.589	2.719	.114	-.667	-1.032	.242	-.615	-.014	-.24	-.057	-.551	-.266	-.201	.214	-.028	.059	.317	-1.113	-1.934	-.481
1118	-.202	.383	.692	.058	.231	.808	.057	-.239	.112	.367	.159	-.043	-.064	.879	.213	.619	-.092	.264	.871	1.067	-.098	-.094	1.68	.229	.531	.127	.393	1.546	.285	.187	.42	.335	-.188	.267	.079	1.619	-.107	.813	.075	.887	.213	2.072	-.232	-.416	.9	-.405	-.166	.143	-.431
1119	.018	1.346	.445	.518	.74	.316	.848	.558	.711	.703	.648	1.107	.518	.379	.244	-.55	.42	1.284	1.17	2.106	-.129	.91	.73	.407	-.276	.39	.301	.62	-.389	-.273	.234	1.405	-.258	.21	1.362	.177	1.111	1.492	.753	.857	.372	.357	.367	1.135	-.014	1.591	1.34	-.236	.434
1120	.286	.798	.076	-.797	.187	.49	-.137	-.176	-.277	-.454	-.473	.752	.176	-.239	-.083	.88	-.134	-.351	-.239	.172	.182	-.275	.274	-.334	-.076	-.279	-.14	.268	-.832	-.606	.447	-.472	-.549	.062	.1	-.371	.908	-.517	.1	.534	-.515	-.288	.459	.414	-.777	.115	.017	-.365	.009
1121	-1.068	-.428	-1.063	.451	-.003	-.034	-.802	-1.871	-.935	.255	-1.12	-.643	-.62	-1.262	-.881	-.645	-.589	-.28	-1.415	-1.088	-1.107	-.211	-1.448	-1.43	.546	-1.541	-1.249	-.974	-.783	-.802	.462	-.738	.331	-.782	-.654	-1.937	-.511	-1.211	-.815	-.595	-1.17	-.716	-.501	-.359	-.143	.27	-1.119	-.476	.053
1122	.021	.361	.331	.39	.41	.574	.658	.591	.826	.279	.402	.41	.422	.372	.614	1.265	.348	.494	.535	.628	.444	.557	1.734	.939	.325	.166	.663	.724	.22	.742	.378	-.055	.599	.568	.56	1.435	.375	.701	.842	.504	.428	1.657	.576	.195	.313	.089	.335	-.393	.202
1123	.865	.628	.515	.549	.717	1.087	.822	.132	.504	.501	.236	.718	.183	.644	.261	.68	.872	.524	.601	1.431	.27	.62	.055	1.305	1.222	.704	.834	.599	1.419	.429	.083	.637	.3	.589	1.027	.21	1.301	.207	.863	.893	-.03	.074	.698	.349	.27	.884	.334	.214	1.166
1124	.093	-.754	-.099	-.147	-.844	-.003	1.315	-.535	.172	-.75	.516	.136	.153	-.653	.422	-.034	-.248	-.053	.224	-.168	-.235	-.604	-.552	-.849	-.798	-.321	-.454	-.69	.699	-.303	.248	-.658	.484	.016	.355	-.778	-.588	.284	-.941	-.042	-.314	-.392	1.052	-.599	-.631	-.394	-.031	-.695	-.091
1125	.645	.69	.214	-.049	.94	.121	.949	1.301	1.227	.482	.432	.579	.133	.617	.195	-.216	.43	.758	.626	.426	.381	.743	.281	-.366	.187	.607	.632	.23	1.462	.072	.206	.025	-.167	.676	.464	.388	.443	-.053	.812	.182	.347	.274	.525	.535	.336	.477	-.336	-.363	.584
1126	-.819	-.79	-.45	2.693	.149	.582	2.204	.181	-.676	-1.585	-.535	-.11	.606	-.324	.573	-2.011	.742	-.369	.899	1.284	.717	.718	-.992	-.619	-.53	-1.219	-.829	-1.464	-1.624	-.205	-.2	-.228	.087	-.669	1.406	-.893	.663	1.353	.173	.268	-1.452	1.31	-.321	.673	-.145	1.033	1.777	.232	.54
1127	-.145	-.211	-.85	-.437	-.249	.147	-.071	-.428	.154	-.311	-.669	-.248	-.221	.119	-.627	-.594	-.456	.197	-.367	-.248	-.314	-.459	-.746	-.615	-.446	-.575	-.756	-.743	-.562	-.763	-.331	-.967		-.463	.367	-.767	-.257	-.636	-.776	-.354	-.624	-1.105	-.55	-.42	-.123	.013	-.348	-.394	-.466
1128	.396	.177	.221	.524	.245	.377	.558	.548	.581	.619	.89	.438	.191	.64	.589	.992	.751	.499	.474	.554	-.05	.85	1.122	.714	.391	.53	.703	1.161	.286	-.023	.474	.15	.25	.603	.373	.822	.306	.32	.558	.25	.171	.554	.273	.473	.209	.422	.164	-.141	.361
1129	-.308	-.085	-.25	.076	.022	.153	-.097	-.243	-.158	-.233	-.056	-.068	-.213	-.181	-.235	.115	-.409	.4	-.02	.003	-.038	-.121	.441	.035	-.027	-.178	-.239	.439	-.359	-.37	-.128	-.304	.058	-.122	-.022	.102	-.187	.139	-.248	-.219	-.37	.453	-.284	-.233	.121	-.1	-.488	-.653	-.07
1130	1.178	-.264	-.257	.46	.792	.507	.839	.187	.316	.557	.815	.357	.217	3.061	.97	.157	.206	.061	.761	-.018	.649	1.413	.233	-.496	-.025	1.262	.323	.235	.049	.89	.618	1.03	.369	.666	.13	.38	1.61	.515	.73	-.536	.207	-.312	.774	.542	.424	.31	.172	-1.288	.703
1131	.802	1.318	.179	.114	.515	.679	1.245	.155	.051	-.363	.177	.972	-.18	.687	-.274	-.297	.055	.272	-.41	-.138	-.157	-.342	-.233	.84	.065	.577	-.036	.478	-.008	-.39	.3	.334	-.082	-.12	-.024	-.219	.296	-.156	.334	.666	.819	-.191	2.782	.093	-.341	.452		1.361	.092
1132	-1.071	-1.505	-1.13	-.141	-.549	-.231	-.067	-.805	-.751	-.346	-.083	-.173	-1.802	-.999	-.719	-.109	-.232	-.119	-1.603	-1.264	-.738	-.304	-1.393	-1.529	-.645	-.422	-.855	-.803	-.121	-.72	-.607	-1.423	-.737	-.273	-.361	-.388	-.583	-.419	-.697	-1.318	-.1	-1.397	-.258	-.063	-.281	-1.06	.053	-1.409	-.306
1133	-.036	.203	-.169	-.096	.764	.37	-.163	.154	.183	.209	.39	.242	.29	-.155	.304	-.824	.163	.584	.499	.332	-.405	.629	-.052	.081	.21	-.098	-.015	-.4	-.315	.737	.172	-.013	-.027	.426	.357	-.443	.535	.438	.627	-.421	.076	.172	.053	.526	.19	-.319	.159	-.044	.122
1134	.359	.77	.512	.578	-.013	-.062	.081	.673	.294	.456	.292	.715	.743	.431	1.585	2.192	.087	.138	.698	.549	.206	.114	2.151	.738	.794	.869	2.582	.975	1.344	1.298	1.048	.371	.414	1.003	-.261	1.588	.337	.669	.183	.565	.498	2.684	.144	.898	.498	.263	.229	-.025	.138
1135	-.131	.161	-1.188	.521	.023	-.509	-.059	-.259	-.763	-1.492	-.408	-.96	-.332	-.516	-1.14	.16	-.097	-.4	-1.108	-1.049	-.079	-.844	-1.24	-1.248	-.863	-.11	-.331	-1.474	.1	-.734	-1.181	-.886	-1.013	-.091	-.851	-.803	-.683	-1.237	-.731	-1.179	-.992	-.919	-1.099	-.19	-1.185	.666	-1.212	-.075	-.392
1136	-.151	-.106	-.47	-.421	.147	-.099	-.029	.022	-.066	-.132	-.25	-.138	-.41	-.573	-.12	-.015	.046	.256	-.104	.201	-.175	.095	-.678	.311	-.461	-.435	-.215	-.594	-.131	-.182	.295	-.499	-.229	-.364	-.078	-.62	-.016	.15	.048	-.191	.208	-.386	-.143	.236	-.24	-.402	-.072	-.621	.083
1137	.201	-.41	.19	.076	-.008	.065	.288	-.417	-.102	.066	.493	.188	.32	.167	.003	.251	.859	.095	.047	.08	-.234	.102	1.501	-.313	-.149	.166	.805	1.001	.166	.085	-.096	-.241	-.053	1.509	-.018	1.17	-.015	.353	.175	.038	.095	1.378	.04	-.33	-.213	-.309	.145	-.355	.034
1138	.484	.389	-.295	.761	.184	.77	.25	.093	-.231	-.319	.105	.12	.344	-.517	-.615	.413	.83	.359	-.277	.333	.986	.033	-1.189	.958	-.201	-.2	-.858	-2.209	1.668	1.067	-.283	.481	.853	-.382	.243	-.488	.071	.236	-.102	-.224	.013	-.001	.763	1.004	.647	.332	.483	.44	-.248
1139	-1.026	-1.199	-.996	-.877	-.932	-.935	-1.146	-1.618	-1.167	-.981	-1.423	-1.244	-1.547	-1.397	-1.205	-1.15	-.828	-.986	-.685	-1.26	-.554	-1.285	-1.31	-.679	-.025	-1.52	-1.232	-1.395	-.782	-1.018	-.942	-.701	-.368	-1.145	-.743	-.724	-1.056	-1.125	-1.402	-.878	-.982	-.589	-1.142	-1.353	-1.165	-.956	-.763	-1.048	-.819
1140	.7	-.029	-.865	.428	.159	.124	.096	.074	.444	.256	-.1	.05	.068	-.059	-.288	.648	.528	.096	.204	-.925	-.026	.063	.658	-.56	.043	.278	-.655	.544	.171	.362	.11	-.136	.27	.466	.327	.437	.052	.105	.1	-.35	.059	.049	.145	.387	-.451	-.163	-.121	.535	.387
1141	-.261	-.206	.841	.842	.14	1.162	.695	.796	1.024	.393	.695	.081	.099	.563	.129	.479	1.181	.618	.706	.62	.151	.315	.831	.884	.652	.422	-.501	.932	.666	.689	-.06	.989	1.114	-.155	.778	1.037	.543	.549	.612	1.439	.87	.707	-.042	.134	.452	.155	1.109	1.339	.402
1142	1.874	1.581	1.114	1.596	1.394	1.509	1.592	2.153	1.184	.041	1.395	.887	-.09	-1.975	.499	1.662	1.613	.692	-1.081	.557	.349	-1.94	-2.701	1.282	.54	1.638	.811	.257	2.179	.946	1.787	2.16	2.149	1.576	1.078	-3.061	2.001	-.466	.364	1.193	1.331	1.652	1.708	1.748	.467	1.511	-.969	.9	1.657
1143	-.062	.416	.376	-.078	.071	.516	-.029	-.1	.682	.192	1.002	.369	.401	-.696	.645	.457	-.464	.097	-.184	.409	.238	.084	1.185	.557	.254	.41	-.078	.155	.234	.573	-.997	.283	-.24	-.061	.403	-.353	.564	.191	-1.074	-.202	.148	.148	.412	.134	-.29	.151	.952	.019	-.201
1144	.346	.24	.91	.092	.074	-.063	-.206	.071	.06	.668	.234	.053	.218	.502	.586	.708	.545	.304	.024	.085	.041	.104	1.156	.204	.121	.205	.679	.629	1.361	.419	.133	-.196	.255	.343	-.147	1.16	.197	1.151	.211	.565	.212	1.309	0	.121	.116	-.183	-.133	.052	-.047
1145	1.14	-.029	.685	.493	.68	.728	2.659	.417	1.678	.901	3.134	.306	3.692	2.106	.969	-.353	2.992	1.184	.27	.085	2.009	.963	1.954	1.186	.656	1.406	.129	-.125	.996	2.36	-.358	1.837	2.115	.71	2.359	1.641	.543	1.737	.797	1.662	1.032	.766	.937	.816	3.436	1.28	2.634	3.38	1.913
1146	.034	.093	.248	.38	.029	.151	-.12	-.228	.209	.208	.258	.103	.452	.327	.661	.551	.351	0	.875	.339	.991	.713	1.425	.593	.056	-.327	.415	1.823	.569	1.667	.154	.277	.36	-.182	-.023	.874	.007	.733	.228	.417	.089	1.339	.303	.038	-.034	.186	.274	.592	.144
1147	-.196	.222	-.228	-.09	-.246	-.369	.067	-.313	.324	-.194	.125	-.235	.282	-.164	-.541	.669	-.048	-.007	.146	-.074	.104	.104	-.647	-.193	-.313	-.366	-.055	.324	.075	-.284	.05	-.557	-1.258	-.09	-.381	.362	-.058	-.207	-.667	-.522	-.394	.363	-.371	-.129	-.108	-.819	.123	.079	-.275
1148	.093	.055	.032	.281	.112	.409	-.016	-.072	.322	-.21	.486	-.258	-.301	-.284	.345	.535	.363	-.458	-.322	.511	.098	.104	.5	-.477	.236	-.099	-.034	-.31	.374	.719	-1.136	.931	.484	.224	.434	.128	.011	-.093	.257	.262	.109	.776	-.515	.498	-.088	.27	.591	-.053	.421
1149	-.622	-.132	-.644	-.493	-.397	-.099	-.777	-.48	-.249	-.418	-.621	-.208	.131	-.346		-.254	-.739	-.438	-.025	-.705	-.185	-.893	-.189	-.099	-.26	-.076	-.585	-.237	-.583	-.642	-.494	-.395	-.743	-.441	-.783	-.767	-.091	-.888	-.463	-.545	-.22	-.612	-.357	.004	-.392	-1.089	-.752	-.563	-.341
1150	.44	.73	.897	.449	.36	.241	.223	.846	.718	.302	.43	.613	.564	.58	1.05	1.247	.768	.367	.979	.984	.865	.536	2.424	1.277	.44	.435	1.224	1.367	.474	.552	.478	.508	.546	.485	.12	1.983	.398	.629	.131	.605	.426	2.708	.383	.517	.493	.108	.29	.778	.401
1151	-.521	.151	-.338	.136	.02	-.325	.235	-.113	.161	.177	-.266	-.393	-.956	-.273	-.814	-.695	.209	.102	.394	.813	-.065	.381	.053	.311	-.398	-.401	-.997	-1.972	.102	.158	-.196	-.167	.211	-.76	-.217	.851	-.768	.12	-.634	-.272	.172	.039	-.499	-.052	.615	-.146	.255	-.93	-.409
1152	.127	.389	-.051	.54	-.004	-.067	-.232	.035	.159	-.086	-.051	-.093	.053	-.065	-.395	.643	.787	-.31	.03	.413	.365	0	-.009	-.097	.346	-.423	-.106	-.628	.459	-.319	.769	.331	.626	-.053	-.287	.127	.063	-.044	-.168	-.294	-.194	-.152	-.254	-.468	-.454	.351	-.337	.32	.429
1153	.875	1.086	2.433	.781	.622	.503	1.361	.675	.881	1.645	.858	.516	.574	.801	.655	1.244	1.29	.641	1.544	1.461	1.574	2.452	1.388	2.123	.684	.397	.526	1.582	.469	1.992	.906	.82	.797	.377	.556	1.018	.616	1.068	.796	1.277	.465	1.48	1.138	.737	1.17	.481	2.323	2.212	.48
1154	-1.372	-.464	-1.808	-1.352	-1.464	-.86	-2.238	-1.098	-2.106	-1.977	-2.176	-1.652	-1.867	-2.661	-2.677	-1.11	-1.877	-1.389	-1.994	-2	-1.696	-1.699	-2.459	-2.087	-1.088	-1.712	-2.24	-2.435	-1.723	-1.33	-1.154	-1.627	-.604	-2	-1.667	-2.322	-1.616	-2.482	-1.935	-1.535	-1.471	.55	-1.74	-.993	-1.654	-.665	-1.852	-1.468	-1.319
1155	-1.029	-1.258	-1.281	-1.173	-1.387	-1.655	-.715	-1.109	-.776	-1.115	-.342	-1.104	-1.622	-1.33	-1.476	-1.199	-1.139	-.502	-.908	-.954	-1.003	-.852	-1.076	.789	-1.259	-1.333	-1.387	-1.291	-.898	-1.164	-1.926	-1.033	-1.525	-1.191	-1.129	-.941	-1.422	-.514	-.937	-1.128	-.96	-1.176	-1.647	-1.369	-.703	-.666	-1.317	-1.142	-1.71
1156	.223	.662	-.132	-.475	-.128	.514	-.29	.429	-.035	.361	-.182	-.267	.114	-.08	.396	-2.026	-.233	-.317	-.479	-.469	-.074	-.321	-1.596	-.662	.185	.213	-.331	-1.954	.533	-.822	-.092	.211	.076	.139	.272	-.899	-.335	-.692	.161	-1.034	.369	-1.272	-.215	-.458	-.05	-.154	.124	.409	-.025
1157	-1.501	-2.443	-2.389	-3.022	-2.219	-2.603	.023	-2.834	-1.114	.384	.505	-2.1	-1.255	.289	-1.221	-2.496	-.463	-2.342	-2.156	-1.661	-2.463	-1.216	-.216	-2.573	-2.332	-.927	-1.007	-1.511	-2.154	.106	-1.838	-1.534	-.648	-.22	-1.897	.155	-1.727	-1.115	-.884	-1.635	-1.387	-.447	-2.359	-2.307	-1.996	-1.852	-1.325	-1.65	-1.689
1158	-.479	-.608	-1.13	-1.786	-.712	-.962	-.638	-.387	-.576	-.04	.008	-.985	-.696	-.331	-.609	-.177	-.185	-.836	-.773	-.66	-.333	-.179	-.284	-1.383	-.758	-.8	-1.073	-1.038	.164	-.351	-1.098	-.934	-.269	-.506	-.778	-.403	-.577	-.221	-.477	-.702	-.603	-.452	-1.146	-.434	-.6	-.472	-.973	-.678	-.321
1159	.128	.77	.032	-.474	.068	.282	-.497	.683	-.475	-.713	.104	.648	.055	-.243	.222	-.821	-.201	-.179	-.863	-.285	-.293	-.731	-.766	-.543	-.198	-.588	.092	-.149	.874	-.132	-.689	-.065	-.892	-.047	-.297	-.145	-.046	-1.059	-.248	.255	-.399	.189	.045	-.25	-.626	-.736	-.466	-.166	-.055
1160	-.192	.088	-.035	-.143	.283	.23	.693	.403	.288	-.049	.502	-.107	.235	.372	-.182	-.353	.841	-.176	.092	-.026	.263	.131	-.162	.328	.134	-.511	-.021	-.618	1.026	.514	.033	-.004	-.095	-.19	-.041	-.222	.726	-.438	-.063	.184	-.08	-.226	.004	-.09	.332	-.289	.563	.208	.44
1161	-.175	1.184	-1.862	-.493	-.935	-.671	-1.976	.161	-1.382	-1.638	-1.758	.726	.118	-1.496	-1.081	-.738	-.784	-1.275	-.812	-.81	-.998	-2.003	-.845	.052	-1.034	-.965	-1.489	-.898	-1.384	-1.258	.391	.525	.332	-1.53	-1.122	-1.125	-.361	-1.06	-1.419	-1.175	-1.287	.158	.563	-.949	-1.081	.108	-1.111	-.447	-1.21
[truncated: 43,130 more rows]
[truncated: 109 more columns]
