# Supplementary material for: Spatial intratumoural heterogeneity in the expression of GIT1 is associated with poor prognostic outcome in oestrogen receptor positive breast cancer patients with synchronous lymph node metastases
Source: F1000Res. 2018 Feb 14;6:1606. Originally published 2017 Aug 30. [Version 2] doi: 10.12688/f1000research.12393.2 (PMC5843846; doi:10.12688/f1000research.12393.2)
Supplement: Series mRNA expression matrix — Expression Dataset consisting of 252 lymph-node negative breast cancer samples. Platform: Affymetrix Human Genome U133A Array. Publicly available from https://www.ncbi.nlm.nih.gov/geo/query/acc.cgi?acc=gse2034 [file f1000research-6-14979-s0005.tgz › 77f6ecc4-bd70-49c3-82bf-a57d7be50625_dataset_6.csv]

!Series_title	Breast cancer relapse free survival
!Series_geo_accession	GSE2034
!Series_status	Public on Feb 23 2005
!Series_submission_date	Dec 03 2004
!Series_last_update_date	Jul 01 2016
!Series_pubmed_id	15721472
!Series_summary	This series represents 180 lymph-node negative relapse free patients and 106 lymph-node negate patients that developed a distant metastasis.
!Series_summary	Please see attached patient clinical parameters sheet for more information.
!Series_summary	Keywords: other
!Series_type	Expression profiling by array
!Series_sample_id	GSM36777 GSM36778 GSM36779 GSM36780 GSM36781 GSM36782 GSM36783 GSM36784 GSM36785 GSM36786 GSM36787 GSM36788 GSM36789 GSM36790 GSM36791 GSM36792 GSM36793 GSM36794 GSM36795 GSM36796 GSM36797 GSM36798 GSM36799 GSM36800 GSM36801 GSM36802 GSM36803 GSM36804 GSM36805 GSM36806 GSM36807 GSM36808 GSM36809 GSM36810 GSM36811 GSM36812 GSM36813 GSM36814 GSM36815 GSM36816 GSM36817 GSM36818 GSM36819 GSM36820 GSM…
!Series_contact_name	Tim,,Jatkoe
!Series_contact_email	tjatkoe@vrxus.jnj.com
!Series_contact_phone	(858) 320-3315
!Series_contact_institute	Veridex
!Series_contact_address
!Series_contact_city	San Diego
!Series_contact_state	CA
!Series_contact_zip/postal_code	92121
!Series_contact_country	USA
!Series_supplementary_file	ftp://ftp.ncbi.nlm.nih.gov/geo/series/GSE2nnn/GSE2034/suppl/GSE2034_RAW.tar
!Series_platform_id	GPL96
!Series_platform_taxid	9606
!Series_sample_taxid	9606
!Series_relation	BioProject: https://www.ncbi.nlm.nih.gov/bioproject/PRJNA91859
!Sample_title	Wang4812_JA_277	Wang4813_JA_278	Wang4630_JA798@C	Wang4889_JA_846@2	Wang4857_JA_765@2	Wang4585_JA600	Wang4586_JA601	Wang4587_JA602	Wang4820_JA_605	Wang4821_JA_606	Wang4816_JA_284	0080_2622_H133A_SMJ20	Wang4580_JA285	Wang4817_JA_286	Wang4581_JA287	Wang4582_JA288	Wong646subA	Wang4628_JA791@2	Wang4896_JA_855@2	Wong647subA	Wong648subA	Wong649subA	Wang4823_JA_611	Wang650_JA-8	Wong651subA	Wang4824_JA_612	Wang4825_JA_613	Wang4826_JA_614	Wang4818_JA_290	Wang4827_JA_615	Wang4828_JA_616	Wang4583_JA292	Wang4584_JA293	Wang4890_JA_847@2	Wang4829_JA_620	Wang4830_JA_621	Wang4819_JA_540	Wang4603_JA703	Wang4831_JA_625	Wang4604_JA707	Wang4833_JA_627	Wang4600_JA546	Wang4588_JA629	Wang4617_JA749@C	Wang4897_JA_856@2	Wang4598_JA710	Wang4834_JA_630	Wang4612_JA712	Wang4589_JA631
!Sample_geo_accession	GSM36777	GSM36778	GSM36779	GSM36780	GSM36781	GSM36782	GSM36783	GSM36784	GSM36785	GSM36786	GSM36787	GSM36788	GSM36789	GSM36790	GSM36791	GSM36792	GSM36793	GSM36794	GSM36795	GSM36796	GSM36797	GSM36798	GSM36799	GSM36800	GSM36801	GSM36802	GSM36803	GSM36804	GSM36805	GSM36806	GSM36807	GSM36808	GSM36809	GSM36810	GSM36811	GSM36812	GSM36813	GSM36814	GSM36815	GSM36816	GSM36817	GSM36818	GSM36819	GSM36820	GSM36821	GSM36822	GSM36823	GSM36824	GSM36825
!Sample_status	Public on Feb 23 2005	Public on Feb 23 2005	Public on Feb 23 2005	Public on Feb 23 2005	Public on Feb 23 2005	Public on Feb 23 2005	Public on Feb 23 2005	Public on Feb 23 2005	Public on Feb 23 2005	Public on Feb 23 2005	Public on Feb 23 2005	Public on Feb 23 2005	Public on Feb 23 2005	Public on Feb 23 2005	Public on Feb 23 2005	Public on Feb 23 2005	Public on Feb 23 2005	Public on Feb 23 2005	Public on Feb 23 2005	Public on Feb 23 2005	Public on Feb 23 2005	Public on Feb 23 2005	Public on Feb 23 2005	Public on Feb 23 2005	Public on Feb 23 2005	Public on Feb 23 2005	Public on Feb 23 2005	Public on Feb 23 2005	Public on Feb 23 2005	Public on Feb 23 2005	Public on Feb 23 2005	Public on Feb 23 2005	Public on Feb 23 2005	Public on Feb 23 2005	Public on Feb 23 2005	Public on Feb 23 2005	Public on Feb 23 2005	Public on Feb 23 2005	Public on Feb 23 2005	Public on Feb 23 2005	Public on Feb 23 2005	Public on Feb 23 2005	Public on Feb 23 2005	Public on Feb 23 2005	Public on Feb 23 2005	Public on Feb 23 2005	Public on Feb 23 2005	Public on Feb 23 2005	Public on Feb 23 2005
!Sample_submission_date	Dec 03 2004	Dec 03 2004	Dec 03 2004	Dec 03 2004	Dec 03 2004	Dec 03 2004	Dec 03 2004	Dec 03 2004	Dec 03 2004	Dec 03 2004	Dec 03 2004	Dec 03 2004	Dec 03 2004	Dec 03 2004	Dec 03 2004	Dec 03 2004	Dec 03 2004	Dec 03 2004	Dec 03 2004	Dec 03 2004	Dec 03 2004	Dec 03 2004	Dec 03 2004	Dec 03 2004	Dec 03 2004	Dec 03 2004	Dec 03 2004	Dec 03 2004	Dec 03 2004	Dec 03 2004	Dec 03 2004	Dec 03 2004	Dec 03 2004	Dec 03 2004	Dec 03 2004	Dec 03 2004	Dec 03 2004	Dec 03 2004	Dec 03 2004	Dec 03 2004	Dec 03 2004	Dec 03 2004	Dec 03 2004	Dec 03 2004	Dec 03 2004	Dec 03 2004	Dec 03 2004	Dec 03 2004	Dec 03 2004
!Sample_last_update_date	May 31 2013	May 31 2013	May 31 2013	May 31 2013	May 31 2013	May 31 2013	May 31 2013	May 31 2013	May 31 2013	Apr 02 2012	Apr 02 2012	May 31 2013	May 31 2013	May 31 2013	May 31 2013	May 31 2013	May 31 2013	Apr 02 2012	Apr 02 2012	May 31 2013	May 31 2013	May 31 2013	May 31 2013	May 31 2013	May 31 2013	Apr 02 2012	May 31 2013	May 31 2013	May 31 2013	May 31 2013	May 31 2013	May 31 2013	May 31 2013	May 31 2013	May 31 2013	Apr 02 2012	May 31 2013	May 31 2013	Apr 02 2012	May 31 2013	May 31 2013	May 31 2013	May 31 2013	May 31 2013	May 31 2013	May 31 2013	Apr 02 2012	May 31 2013	May 31 2013
!Sample_type	RNA	RNA	RNA	RNA	RNA	RNA	RNA	RNA	RNA	RNA	RNA	RNA	RNA	RNA	RNA	RNA	RNA	RNA	RNA	RNA	RNA	RNA	RNA	RNA	RNA	RNA	RNA	RNA	RNA	RNA	RNA	RNA	RNA	RNA	RNA	RNA	RNA	RNA	RNA	RNA	RNA	RNA	RNA	RNA	RNA	RNA	RNA	RNA	RNA
!Sample_channel_count	1	1	1	1	1	1	1	1	1	1	1	1	1	1	1	1	1	1	1	1	1	1	1	1	1	1	1	1	1	1	1	1	1	1	1	1	1	1	1	1	1	1	1	1	1	1	1	1	1
!Sample_source_name_ch1	Breast	Breast	Breast	Breast	Breast	Breast	Breast	Breast	Breast	Breast	Breast	Breast	Breast	Breast	Breast	Breast	Breast	Breast	Breast	Breast	Breast	Breast	Breast	Breast	Breast	Breast	Breast	Breast	Breast	Breast	Breast	Breast	Breast	Breast	Breast	Breast	Breast	Breast	Breast	Breast	Breast	Breast	Breast	Breast	Breast	Breast	Breast	Breast	Breast
!Sample_organism_ch1	Homo sapiens	Homo sapiens	Homo sapiens	Homo sapiens	Homo sapiens	Homo sapiens	Homo sapiens	Homo sapiens	Homo sapiens	Homo sapiens	Homo sapiens	Homo sapiens	Homo sapiens	Homo sapiens	Homo sapiens	Homo sapiens	Homo sapiens	Homo sapiens	Homo sapiens	Homo sapiens	Homo sapiens	Homo sapiens	Homo sapiens	Homo sapiens	Homo sapiens	Homo sapiens	Homo sapiens	Homo sapiens	Homo sapiens	Homo sapiens	Homo sapiens	Homo sapiens	Homo sapiens	Homo sapiens	Homo sapiens	Homo sapiens	Homo sapiens	Homo sapiens	Homo sapiens	Homo sapiens	Homo sapiens	Homo sapiens	Homo sapiens	Homo sapiens	Homo sapiens	Homo sapiens	Homo sapiens	Homo sapiens	Homo sapiens
!Sample_characteristics_ch1	bone relapses (1=yes, 0=no): 0	bone relapses (1=yes, 0=no): 0	bone relapses (1=yes, 0=no): 0	bone relapses (1=yes, 0=no): 0	bone relapses (1=yes, 0=no): 0	bone relapses (1=yes, 0=no): 0	bone relapses (1=yes, 0=no): 0	bone relapses (1=yes, 0=no): 1	bone relapses (1=yes, 0=no): 0	bone relapses (1=yes, 0=no): 0	bone relapses (1=yes, 0=no): 0	bone relapses (1=yes, 0=no): 0	bone relapses (1=yes, 0=no): 1	bone relapses (1=yes, 0=no): 0	bone relapses (1=yes, 0=no): 0	bone relapses (1=yes, 0=no): 1	bone relapses (1=yes, 0=no): 0	bone relapses (1=yes, 0=no): 0	bone relapses (1=yes, 0=no): 0	bone relapses (1=yes, 0=no): 0	bone relapses (1=yes, 0=no): 1	bone relapses (1=yes, 0=no): 0	bone relapses (1=yes, 0=no): 0	bone relapses (1=yes, 0=no): 0	bone relapses (1=yes, 0=no): 0	bone relapses (1=yes, 0=no): 0	bone relapses (1=yes, 0=no): 0	bone relapses (1=yes, 0=no): 0	bone relapses (1=yes, 0=no): 0	bone relapses (1=yes, 0=no): 0	bone relapses (1=yes, 0=no): 0	bone relapses (1=yes, 0=no): 0	bone relapses (1=yes, 0=no): 0	bone relapses (1=yes, 0=no): 0	bone relapses (1=yes, 0=no): 1	bone relapses (1=yes, 0=no): 0	bone relapses (1=yes, 0=no): 1	bone relapses (1=yes, 0=no): 1	bone relapses (1=yes, 0=no): 1	bone relapses (1=yes, 0=no): 0	bone relapses (1=yes, 0=no): 0	bone relapses (1=yes, 0=no): 0	bone relapses (1=yes, 0=no): 0	bone relapses (1=yes, 0=no): 0	bone relapses (1=yes, 0=no): 0	bone relapses (1=yes, 0=no): 0	bone relapses (1=yes, 0=no): 0	bone relapses (1=yes, 0=no): 0	bone relapses (1=yes, 0=no): 0
!Sample_molecule_ch1	total RNA	total RNA	total RNA	total RNA	total RNA	total RNA	total RNA	total RNA	total RNA	total RNA	total RNA	total RNA	total RNA	total RNA	total RNA	total RNA	total RNA	total RNA	total RNA	total RNA	total RNA	total RNA	total RNA	total RNA	total RNA	total RNA	total RNA	total RNA	total RNA	total RNA	total RNA	total RNA	total RNA	total RNA	total RNA	total RNA	total RNA	total RNA	total RNA	total RNA	total RNA	total RNA	total RNA	total RNA	total RNA	total RNA	total RNA	total RNA	total RNA
!Sample_taxid_ch1	9606	9606	9606	9606	9606	9606	9606	9606	9606	9606	9606	9606	9606	9606	9606	9606	9606	9606	9606	9606	9606	9606	9606	9606	9606	9606	9606	9606	9606	9606	9606	9606	9606	9606	9606	9606	9606	9606	9606	9606	9606	9606	9606	9606	9606	9606	9606	9606	9606
!Sample_description	RNA was extracted from a fresh-frozen primary breast tumor. Target cRNA was prepared and hybridized using standard Affymetrix procedures. Image was globally scaled to a target intensity of 600.	RNA was extracted from a fresh-frozen primary breast tumor. Target cRNA was prepared and hybridized using standard Affymetrix procedures. Image was globally scaled to a target intensity of 600.	RNA was extracted from a fresh-frozen primary breast tumor. Target cRNA was prepared and hybridized using standard Affymetrix procedures. Image was globally scaled to a target intensity of 600.	RNA was extracted from a fresh-frozen primary breast tumor. Target cRNA was prepared and hybridized using standard Affymetrix procedures. Image was globally scaled to a target intensity of 600.	RNA was extracted from a fresh-frozen primary breast tumor. Target cRNA was prepared and hybridized using standard Affymetrix procedures. Image was globally scaled to a target intensity of 600.	RNA was extracted from a fresh-frozen primary breast tumor. Target cRNA was prepared and hybridized using standard Affymetrix procedures. Image was globally scaled to a target intensity of 600.	RNA was extracted from a fresh-frozen primary breast tumor. Target cRNA was prepared and hybridized using standard Affymetrix procedures. Image was globally scaled to a target intensity of 600.	RNA was extracted from a fresh-frozen primary breast tumor. Target cRNA was prepared and hybridized using standard Affymetrix procedures. Image was globally scaled to a target intensity of 600.	RNA was extracted from a fresh-frozen primary breast tumor. Target cRNA was prepared and hybridized using standard Affymetrix procedures. Image was globally scaled to a target intensity of 600.	RNA was extracted from a fresh-frozen primary breast tumor. Target cRNA was prepared and hybridized using standard Affymetrix procedures. Image was globally scaled to a target intensity of 600.	RNA was extracted from a fresh-frozen primary breast tumor. Target cRNA was prepared and hybridized using standard Affymetrix procedures. Image was globally scaled to a target intensity of 600.	RNA was extracted from a fresh-frozen primary breast tumor. Target cRNA was prepared and hybridized using standard Affymetrix procedures. Image was globally scaled to a target intensity of 600.	RNA was extracted from a fresh-frozen primary breast tumor. Target cRNA was prepared and hybridized using standard Affymetrix procedures. Image was globally scaled to a target intensity of 600.	RNA was extracted from a fresh-frozen primary breast tumor. Target cRNA was prepared and hybridized using standard Affymetrix procedures. Image was globally scaled to a target intensity of 600.	RNA was extracted from a fresh-frozen primary breast tumor. Target cRNA was prepared and hybridized using standard Affymetrix procedures. Image was globally scaled to a target intensity of 600.	RNA was extracted from a fresh-frozen primary breast tumor. Target cRNA was prepared and hybridized using standard Affymetrix procedures. Image was globally scaled to a target intensity of 600.	RNA was extracted from a fresh-frozen primary breast tumor. Target cRNA was prepared and hybridized using standard Affymetrix procedures. Image was globally scaled to a target intensity of 600.	RNA was extracted from a fresh-frozen primary breast tumor. Target cRNA was prepared and hybridized using standard Affymetrix procedures. Image was globally scaled to a target intensity of 600.	RNA was extracted from a fresh-frozen primary breast tumor. Target cRNA was prepared and hybridized using standard Affymetrix procedures. Image was globally scaled to a target intensity of 600.	RNA was extracted from a fresh-frozen primary breast tumor. Target cRNA was prepared and hybridized using standard Affymetrix procedures. Image was globally scaled to a target intensity of 600.	RNA was extracted from a fresh-frozen primary breast tumor. Target cRNA was prepared and hybridized using standard Affymetrix procedures. Image was globally scaled to a target intensity of 600.	RNA was extracted from a fresh-frozen primary breast tumor. Target cRNA was prepared and hybridized using standard Affymetrix procedures. Image was globally scaled to a target intensity of 600.	RNA was extracted from a fresh-frozen primary breast tumor. Target cRNA was prepared and hybridized using standard Affymetrix procedures. Image was globally scaled to a target intensity of 600.	RNA was extracted from a fresh-frozen primary breast tumor. Target cRNA was prepared and hybridized using standard Affymetrix procedures. Image was globally scaled to a target intensity of 600.	RNA was extracted from a fresh-frozen primary breast tumor. Target cRNA was prepared and hybridized using standard Affymetrix procedures. Image was globally scaled to a target intensity of 600.	RNA was extracted from a fresh-frozen primary breast tumor. Target cRNA was prepared and hybridized using standard Affymetrix procedures. Image was globally scaled to a target intensity of 600.	RNA was extracted from a fresh-frozen primary breast tumor. Target cRNA was prepared and hybridized using standard Affymetrix procedures. Image was globally scaled to a target intensity of 600.	RNA was extracted from a fresh-frozen primary breast tumor. Target cRNA was prepared and hybridized using standard Affymetrix procedures. Image was globally scaled to a target intensity of 600.	RNA was extracted from a fresh-frozen primary breast tumor. Target cRNA was prepared and hybridized using standard Affymetrix procedures. Image was globally scaled to a target intensity of 600.	RNA was extracted from a fresh-frozen primary breast tumor. Target cRNA was prepared and hybridized using standard Affymetrix procedures. Image was globally scaled to a target intensity of 600.	RNA was extracted from a fresh-frozen primary breast tumor. Target cRNA was prepared and hybridized using standard Affymetrix procedures. Image was globally scaled to a target intensity of 600.	RNA was extracted from a fresh-frozen primary breast tumor. Target cRNA was prepared and hybridized using standard Affymetrix procedures. Image was globally scaled to a target intensity of 600.	RNA was extracted from a fresh-frozen primary breast tumor. Target cRNA was prepared and hybridized using standard Affymetrix procedures. Image was globally scaled to a target intensity of 600.	RNA was extracted from a fresh-frozen primary breast tumor. Target cRNA was prepared and hybridized using standard Affymetrix procedures. Image was globally scaled to a target intensity of 600.	RNA was extracted from a fresh-frozen primary breast tumor. Target cRNA was prepared and hybridized using standard Affymetrix procedures. Image was globally scaled to a target intensity of 600.	RNA was extracted from a fresh-frozen primary breast tumor. Target cRNA was prepared and hybridized using standard Affymetrix procedures. Image was globally scaled to a target intensity of 600.	RNA was extracted from a fresh-frozen primary breast tumor. Target cRNA was prepared and hybridized using standard Affymetrix procedures. Image was globally scaled to a target intensity of 600.	RNA was extracted from a fresh-frozen primary breast tumor. Target cRNA was prepared and hybridized using standard Affymetrix procedures. Image was globally scaled to a target intensity of 600.	RNA was extracted from a fresh-frozen primary breast tumor. Target cRNA was prepared and hybridized using standard Affymetrix procedures. Image was globally scaled to a target intensity of 600.	RNA was extracted from a fresh-frozen primary breast tumor. Target cRNA was prepared and hybridized using standard Affymetrix procedures. Image was globally scaled to a target intensity of 600.	RNA was extracted from a fresh-frozen primary breast tumor. Target cRNA was prepared and hybridized using standard Affymetrix procedures. Image was globally scaled to a target intensity of 600.	RNA was extracted from a fresh-frozen primary breast tumor. Target cRNA was prepared and hybridized using standard Affymetrix procedures. Image was globally scaled to a target intensity of 600.	RNA was extracted from a fresh-frozen primary breast tumor. Target cRNA was prepared and hybridized using standard Affymetrix procedures. Image was globally scaled to a target intensity of 600.	RNA was extracted from a fresh-frozen primary breast tumor. Target cRNA was prepared and hybridized using standard Affymetrix procedures. Image was globally scaled to a target intensity of 600.	RNA was extracted from a fresh-frozen primary breast tumor. Target cRNA was prepared and hybridized using standard Affymetrix procedures. Image was globally scaled to a target intensity of 600.	RNA was extracted from a fresh-frozen primary breast tumor. Target cRNA was prepared and hybridized using standard Affymetrix procedures. Image was globally scaled to a target intensity of 600.	RNA was extracted from a fresh-frozen primary breast tumor. Target cRNA was prepared and hybridized using standard Affymetrix procedures. Image was globally scaled to a target intensity of 600.	RNA was extracted from a fresh-frozen primary breast tumor. Target cRNA was prepared and hybridized using standard Affymetrix procedures. Image was globally scaled to a target intensity of 600.	RNA was extracted from a fresh-frozen primary breast tumor. Target cRNA was prepared and hybridized using standard Affymetrix procedures. Image was globally scaled to a target intensity of 600.
!Sample_platform_id	GPL96	GPL96	GPL96	GPL96	GPL96	GPL96	GPL96	GPL96	GPL96	GPL96	GPL96	GPL96	GPL96	GPL96	GPL96	GPL96	GPL96	GPL96	GPL96	GPL96	GPL96	GPL96	GPL96	GPL96	GPL96	GPL96	GPL96	GPL96	GPL96	GPL96	GPL96	GPL96	GPL96	GPL96	GPL96	GPL96	GPL96	GPL96	GPL96	GPL96	GPL96	GPL96	GPL96	GPL96	GPL96	GPL96	GPL96	GPL96	GPL96
!Sample_contact_name	Tim,,Jatkoe	Tim,,Jatkoe	Tim,,Jatkoe	Tim,,Jatkoe	Tim,,Jatkoe	Tim,,Jatkoe	Tim,,Jatkoe	Tim,,Jatkoe	Tim,,Jatkoe	Tim,,Jatkoe	Tim,,Jatkoe	Tim,,Jatkoe	Tim,,Jatkoe	Tim,,Jatkoe	Tim,,Jatkoe	Tim,,Jatkoe	Tim,,Jatkoe	Tim,,Jatkoe	Tim,,Jatkoe	Tim,,Jatkoe	Tim,,Jatkoe	Tim,,Jatkoe	Tim,,Jatkoe	Tim,,Jatkoe	Tim,,Jatkoe	Tim,,Jatkoe	Tim,,Jatkoe	Tim,,Jatkoe	Tim,,Jatkoe	Tim,,Jatkoe	Tim,,Jatkoe	Tim,,Jatkoe	Tim,,Jatkoe	Tim,,Jatkoe	Tim,,Jatkoe	Tim,,Jatkoe	Tim,,Jatkoe	Tim,,Jatkoe	Tim,,Jatkoe	Tim,,Jatkoe	Tim,,Jatkoe	Tim,,Jatkoe	Tim,,Jatkoe	Tim,,Jatkoe	Tim,,Jatkoe	Tim,,Jatkoe	Tim,,Jatkoe	Tim,,Jatkoe	Tim,,Jatkoe
!Sample_contact_email	tjatkoe@vrxus.jnj.com	tjatkoe@vrxus.jnj.com	tjatkoe@vrxus.jnj.com	tjatkoe@vrxus.jnj.com	tjatkoe@vrxus.jnj.com	tjatkoe@vrxus.jnj.com	tjatkoe@vrxus.jnj.com	tjatkoe@vrxus.jnj.com	tjatkoe@vrxus.jnj.com	tjatkoe@vrxus.jnj.com	tjatkoe@vrxus.jnj.com	tjatkoe@vrxus.jnj.com	tjatkoe@vrxus.jnj.com	tjatkoe@vrxus.jnj.com	tjatkoe@vrxus.jnj.com	tjatkoe@vrxus.jnj.com	tjatkoe@vrxus.jnj.com	tjatkoe@vrxus.jnj.com	tjatkoe@vrxus.jnj.com	tjatkoe@vrxus.jnj.com	tjatkoe@vrxus.jnj.com	tjatkoe@vrxus.jnj.com	tjatkoe@vrxus.jnj.com	tjatkoe@vrxus.jnj.com	tjatkoe@vrxus.jnj.com	tjatkoe@vrxus.jnj.com	tjatkoe@vrxus.jnj.com	tjatkoe@vrxus.jnj.com	tjatkoe@vrxus.jnj.com	tjatkoe@vrxus.jnj.com	tjatkoe@vrxus.jnj.com	tjatkoe@vrxus.jnj.com	tjatkoe@vrxus.jnj.com	tjatkoe@vrxus.jnj.com	tjatkoe@vrxus.jnj.com	tjatkoe@vrxus.jnj.com	tjatkoe@vrxus.jnj.com	tjatkoe@vrxus.jnj.com	tjatkoe@vrxus.jnj.com	tjatkoe@vrxus.jnj.com	tjatkoe@vrxus.jnj.com	tjatkoe@vrxus.jnj.com	tjatkoe@vrxus.jnj.com	tjatkoe@vrxus.jnj.com	tjatkoe@vrxus.jnj.com	tjatkoe@vrxus.jnj.com	tjatkoe@vrxus.jnj.com	tjatkoe@vrxus.jnj.com	tjatkoe@vrxus.jnj.com
!Sample_contact_phone	(858) 320-3315	(858) 320-3315	(858) 320-3315	(858) 320-3315	(858) 320-3315	(858) 320-3315	(858) 320-3315	(858) 320-3315	(858) 320-3315	(858) 320-3315	(858) 320-3315	(858) 320-3315	(858) 320-3315	(858) 320-3315	(858) 320-3315	(858) 320-3315	(858) 320-3315	(858) 320-3315	(858) 320-3315	(858) 320-3315	(858) 320-3315	(858) 320-3315	(858) 320-3315	(858) 320-3315	(858) 320-3315	(858) 320-3315	(858) 320-3315	(858) 320-3315	(858) 320-3315	(858) 320-3315	(858) 320-3315	(858) 320-3315	(858) 320-3315	(858) 320-3315	(858) 320-3315	(858) 320-3315	(858) 320-3315	(858) 320-3315	(858) 320-3315	(858) 320-3315	(858) 320-3315	(858) 320-3315	(858) 320-3315	(858) 320-3315	(858) 320-3315	(858) 320-3315	(858) 320-3315	(858) 320-3315	(858) 320-3315
!Sample_contact_institute	Veridex	Veridex	Veridex	Veridex	Veridex	Veridex	Veridex	Veridex	Veridex	Veridex	Veridex	Veridex	Veridex	Veridex	Veridex	Veridex	Veridex	Veridex	Veridex	Veridex	Veridex	Veridex	Veridex	Veridex	Veridex	Veridex	Veridex	Veridex	Veridex	Veridex	Veridex	Veridex	Veridex	Veridex	Veridex	Veridex	Veridex	Veridex	Veridex	Veridex	Veridex	Veridex	Veridex	Veridex	Veridex	Veridex	Veridex	Veridex	Veridex
!Sample_contact_address
!Sample_contact_city	San Diego	San Diego	San Diego	San Diego	San Diego	San Diego	San Diego	San Diego	San Diego	San Diego	San Diego	San Diego	San Diego	San Diego	San Diego	San Diego	San Diego	San Diego	San Diego	San Diego	San Diego	San Diego	San Diego	San Diego	San Diego	San Diego	San Diego	San Diego	San Diego	San Diego	San Diego	San Diego	San Diego	San Diego	San Diego	San Diego	San Diego	San Diego	San Diego	San Diego	San Diego	San Diego	San Diego	San Diego	San Diego	San Diego	San Diego	San Diego	San Diego
!Sample_contact_state	CA	CA	CA	CA	CA	CA	CA	CA	CA	CA	CA	CA	CA	CA	CA	CA	CA	CA	CA	CA	CA	CA	CA	CA	CA	CA	CA	CA	CA	CA	CA	CA	CA	CA	CA	CA	CA	CA	CA	CA	CA	CA	CA	CA	CA	CA	CA	CA	CA
!Sample_contact_zip/postal_code	92121	92121	92121	92121	92121	92121	92121	92121	92121	92121	92121	92121	92121	92121	92121	92121	92121	92121	92121	92121	92121	92121	92121	92121	92121	92121	92121	92121	92121	92121	92121	92121	92121	92121	92121	92121	92121	92121	92121	92121	92121	92121	92121	92121	92121	92121	92121	92121	92121
!Sample_contact_country	USA	USA	USA	USA	USA	USA	USA	USA	USA	USA	USA	USA	USA	USA	USA	USA	USA	USA	USA	USA	USA	USA	USA	USA	USA	USA	USA	USA	USA	USA	USA	USA	USA	USA	USA	USA	USA	USA	USA	USA	USA	USA	USA	USA	USA	USA	USA	USA	USA
!Sample_supplementary_file	ftp://ftp.ncbi.nlm.nih.gov/geo/samples/GSM36nnn/GSM36777/suppl/GSM36777.CEL.gz	ftp://ftp.ncbi.nlm.nih.gov/geo/samples/GSM36nnn/GSM36778/suppl/GSM36778.CEL.gz	ftp://ftp.ncbi.nlm.nih.gov/geo/samples/GSM36nnn/GSM36779/suppl/GSM36779.CEL.gz	ftp://ftp.ncbi.nlm.nih.gov/geo/samples/GSM36nnn/GSM36780/suppl/GSM36780.CEL.gz	ftp://ftp.ncbi.nlm.nih.gov/geo/samples/GSM36nnn/GSM36781/suppl/GSM36781.CEL.gz	ftp://ftp.ncbi.nlm.nih.gov/geo/samples/GSM36nnn/GSM36782/suppl/GSM36782.CEL.gz	ftp://ftp.ncbi.nlm.nih.gov/geo/samples/GSM36nnn/GSM36783/suppl/GSM36783.CEL.gz	ftp://ftp.ncbi.nlm.nih.gov/geo/samples/GSM36nnn/GSM36784/suppl/GSM36784.CEL.gz	ftp://ftp.ncbi.nlm.nih.gov/geo/samples/GSM36nnn/GSM36785/suppl/GSM36785.CEL.gz	ftp://ftp.ncbi.nlm.nih.gov/geo/samples/GSM36nnn/GSM36786/suppl/GSM36786.CEL.gz	ftp://ftp.ncbi.nlm.nih.gov/geo/samples/GSM36nnn/GSM36787/suppl/GSM36787.CEL.gz	ftp://ftp.ncbi.nlm.nih.gov/geo/samples/GSM36nnn/GSM36788/suppl/GSM36788.CEL.gz	ftp://ftp.ncbi.nlm.nih.gov/geo/samples/GSM36nnn/GSM36789/suppl/GSM36789.CEL.gz	ftp://ftp.ncbi.nlm.nih.gov/geo/samples/GSM36nnn/GSM36790/suppl/GSM36790.CEL.gz	ftp://ftp.ncbi.nlm.nih.gov/geo/samples/GSM36nnn/GSM36791/suppl/GSM36791.CEL.gz	ftp://ftp.ncbi.nlm.nih.gov/geo/samples/GSM36nnn/GSM36792/suppl/GSM36792.CEL.gz	ftp://ftp.ncbi.nlm.nih.gov/geo/samples/GSM36nnn/GSM36793/suppl/GSM36793.CEL.gz	ftp://ftp.ncbi.nlm.nih.gov/geo/samples/GSM36nnn/GSM36794/suppl/GSM36794.CEL.gz	ftp://ftp.ncbi.nlm.nih.gov/geo/samples/GSM36nnn/GSM36795/suppl/GSM36795.CEL.gz	ftp://ftp.ncbi.nlm.nih.gov/geo/samples/GSM36nnn/GSM36796/suppl/GSM36796.CEL.gz	ftp://ftp.ncbi.nlm.nih.gov/geo/samples/GSM36nnn/GSM36797/suppl/GSM36797.CEL.gz	ftp://ftp.ncbi.nlm.nih.gov/geo/samples/GSM36nnn/GSM36798/suppl/GSM36798.CEL.gz	ftp://ftp.ncbi.nlm.nih.gov/geo/samples/GSM36nnn/GSM36799/suppl/GSM36799.CEL.gz	ftp://ftp.ncbi.nlm.nih.gov/geo/samples/GSM36nnn/GSM36800/suppl/GSM36800.CEL.gz	ftp://ftp.ncbi.nlm.nih.gov/geo/samples/GSM36nnn/GSM36801/suppl/GSM36801.CEL.gz	ftp://ftp.ncbi.nlm.nih.gov/geo/samples/GSM36nnn/GSM36802/suppl/GSM36802.CEL.gz	ftp://ftp.ncbi.nlm.nih.gov/geo/samples/GSM36nnn/GSM36803/suppl/GSM36803.CEL.gz	ftp://ftp.ncbi.nlm.nih.gov/geo/samples/GSM36nnn/GSM36804/suppl/GSM36804.CEL.gz	ftp://ftp.ncbi.nlm.nih.gov/geo/samples/GSM36nnn/GSM36805/suppl/GSM36805.CEL.gz	ftp://ftp.ncbi.nlm.nih.gov/geo/samples/GSM36nnn/GSM36806/suppl/GSM36806.CEL.gz	ftp://ftp.ncbi.nlm.nih.gov/geo/samples/GSM36nnn/GSM36807/suppl/GSM36807.CEL.gz	ftp://ftp.ncbi.nlm.nih.gov/geo/samples/GSM36nnn/GSM36808/suppl/GSM36808.CEL.gz	ftp://ftp.ncbi.nlm.nih.gov/geo/samples/GSM36nnn/GSM36809/suppl/GSM36809.CEL.gz	ftp://ftp.ncbi.nlm.nih.gov/geo/samples/GSM36nnn/GSM36810/suppl/GSM36810.CEL.gz	ftp://ftp.ncbi.nlm.nih.gov/geo/samples/GSM36nnn/GSM36811/suppl/GSM36811.CEL.gz	ftp://ftp.ncbi.nlm.nih.gov/geo/samples/GSM36nnn/GSM36812/suppl/GSM36812.CEL.gz	ftp://ftp.ncbi.nlm.nih.gov/geo/samples/GSM36nnn/GSM36813/suppl/GSM36813.CEL.gz	ftp://ftp.ncbi.nlm.nih.gov/geo/samples/GSM36nnn/GSM36814/suppl/GSM36814.CEL.gz	ftp://ftp.ncbi.nlm.nih.gov/geo/samples/GSM36nnn/GSM36815/suppl/GSM36815.CEL.gz	ftp://ftp.ncbi.nlm.nih.gov/geo/samples/GSM36nnn/GSM36816/suppl/GSM36816.CEL.gz	ftp://ftp.ncbi.nlm.nih.gov/geo/samples/GSM36nnn/GSM36817/suppl/GSM36817.CEL.gz	ftp://ftp.ncbi.nlm.nih.gov/geo/samples/GSM36nnn/GSM36818/suppl/GSM36818.CEL.gz	ftp://ftp.ncbi.nlm.nih.gov/geo/samples/GSM36nnn/GSM36819/suppl/GSM36819.CEL.gz	ftp://ftp.ncbi.nlm.nih.gov/geo/samples/GSM36nnn/GSM36820/suppl/GSM36820.CEL.gz	ftp://ftp.ncbi.nlm.nih.gov/geo/samples/GSM36nnn/GSM36821/suppl/GSM36821.CEL.gz	ftp://ftp.ncbi.nlm.nih.gov/geo/samples/GSM36nnn/GSM36822/suppl/GSM36822.CEL.gz	ftp://ftp.ncbi.nlm.nih.gov/geo/samples/GSM36nnn/GSM36823/suppl/GSM36823.CEL.gz	ftp://ftp.ncbi.nlm.nih.gov/geo/samples/GSM36nnn/GSM36824/suppl/GSM36824.CEL.gz	ftp://ftp.ncbi.nlm.nih.gov/geo/samples/GSM36nnn/GSM36825/suppl/GSM36825.CEL.gz
!Sample_data_row_count	22283	22283	22283	22283	22283	22283	22283	22283	22283	22283	22283	22283	22283	22283	22283	22283	22283	22283	22283	22283	22283	22283	22283	22283	22283	22283	22283	22283	22283	22283	22283	22283	22283	22283	22283	22283	22283	22283	22283	22283	22283	22283	22283	22283	22283	22283	22283	22283	22283
!Sample_relation	Reanalyzed by: GSE47561	Reanalyzed by: GSE47561	Reanalyzed by: GSE47561	Reanalyzed by: GSE47561	Reanalyzed by: GSE47561	Reanalyzed by: GSE47561	Reanalyzed by: GSE47561	Reanalyzed by: GSE47561	Reanalyzed by: GSE47561			Reanalyzed by: GSE31519	Reanalyzed by: GSE47561	Reanalyzed by: GSE47561	Reanalyzed by: GSE47561	Reanalyzed by: GSE47561	Reanalyzed by: GSE31519		Reanalyzed by: GSE31519	Reanalyzed by: GSE47561	Reanalyzed by: GSE31519	Reanalyzed by: GSE31519	Reanalyzed by: GSE47561	Reanalyzed by: GSE47561	Reanalyzed by: GSE47561		Reanalyzed by: GSE47561	Reanalyzed by: GSE47561	Reanalyzed by: GSE47561	Reanalyzed by: GSE47561	Reanalyzed by: GSE47561	Reanalyzed by: GSE47561	Reanalyzed by: GSE31519	Reanalyzed by: GSE47561	Reanalyzed by: GSE47561		Reanalyzed by: GSE47561	Reanalyzed by: GSE47561		Reanalyzed by: GSE47561	Reanalyzed by: GSE47561	Reanalyzed by: GSE47561	Reanalyzed by: GSE47561	Reanalyzed by: GSE47561	Reanalyzed by: GSE47561	Reanalyzed by: GSE31519		Reanalyzed by: GSE31519	Reanalyzed by: GSE47561
!Sample_relation												Reanalyzed by: GSE47561					Reanalyzed by: GSE47561				Reanalyzed by: GSE47561	Reanalyzed by: GSE47561											Reanalyzed by: GSE47561													Reanalyzed by: GSE47561		Reanalyzed by: GSE47561
!series_matrix_table_begin
ID_REF	GSM36777	GSM36778	GSM36779	GSM36780	GSM36781	GSM36782	GSM36783	GSM36784	GSM36785	GSM36786	GSM36787	GSM36788	GSM36789	GSM36790	GSM36791	GSM36792	GSM36793	GSM36794	GSM36795	GSM36796	GSM36797	GSM36798	GSM36799	GSM36800	GSM36801	GSM36802	GSM36803	GSM36804	GSM36805	GSM36806	GSM36807	GSM36808	GSM36809	GSM36810	GSM36811	GSM36812	GSM36813	GSM36814	GSM36815	GSM36816	GSM36817	GSM36818	GSM36819	GSM36820	GSM36821	GSM36822	GSM36823	GSM36824	GSM36825
1007_s_at	3848.1	6520.9	5285.7	4043.7	4263.6	2949.8	5498.9	3863.1	3370.4	3991.9	4350.1	3080.6	4099.0	2397.0	3571.7	4464.5	3998.2	1064.9	4655.3	3562.3	3510.9	2974.8	3374.2	5559.6	4866.6	4018.8	4156.5	3165.2	6079.6	4182.8	3086.9	3737.0	2670.2	3730.9	2856.9	2248.5	2870.5	2881.8	2478.0	2175.4	2850.5	2598.6	3192.5	3426.4	3009.4	2960.3	2921.3	3521.8	3025.7
1053_at	228.9	112.5	178.4	398.7	417.7	221.2	280.4	198.2	304.7	198.2	158.7	422.1	162.5	173.1	239.5	330.4	238.1	216.9	363.3	236.5	247.2	178.7	256.6	210.1	209.1	178.5	171.0	188.2	373.8	183.6	222.3	368.3	274.4	167.8	67.5	155.5	308.8	203.7	238.4	209.1	216.3	284.9	196.9	220.2	341.7	306.4	65.4	270.8	171.0
117_at	213.1	189.8	269.7	312.4	327.1	225.0	243.5	244.4	348.5	185.3	308.7	252.6	165.5	180.9	209.5	190.2	306.4	513.6	482.8	132.7	299.4	333.7	341.8	389.1	212.5	236.5	202.6	227.6	243.4	137.4	129.2	327.3	333.4	277.1	351.4	260.9	383.1	157.8	230.8	247.1	298.9	156.7	206.3	189.6	199.0	312.0	215.1	395.7	240.1
121_at	1009.4	2083.3	1203.4	1104.4	1043.3	1117.6	1085.4	1423.1	1196.4	993.3	1614.3	1250.0	1066.8	897.9	1654.6	1202.8	1982.6	1151.5	1158.2	1625.7	1896.1	1777.3	1551.4	1170.6	1893.3	1079.5	1870.7	848.1	1192.8	1065.4	1114.8	1246.2	1192.7	997.0	1594.5	1088.3	1715.5	1427.8	921.6	984.4	1055.7	971.3	992.5	1071.7	1278.8	882.9	993.3	1032.3	1118.7
1255_g_at	31.8	145.8	42.5	108.2	69.2	47.4	84.3	102.0	22.8	86.3	96.3	60.7	117.7	7.2	100.9	85.3	100.3	160.5	103.6	43.8	87.8	70.9	57.9	97.1	93.8	62.8	65.0	47.7	50.8	40.9	76.3	88.0	90.1	62.2	44.3	46.8	192.6	32.1	50.2	8.8	59.4	45.1	80.6	59.1	6.6	27.5	69.6	76.8	42.6
1294_at	551.5	802.8	557.5	568.5	653.2	585.0	553.2	711.1	646.1	504.9	710.4	991.2	961.5	864.5	695.2	929.5	680.5	734.0	777.4	768.5	686.4	702.8	393.9	586.9	911.3	813.9	710.5	514.3	797.5	633.8	734.5	705.5	722.3	494.5	805.9	810.5	558.1	879.6	968.9	1049.0	1209.2	656.6	1150.2	468.8	638.6	370.9	522.4	460.0	752.6
1316_at	176.7	278.4	183.3	187.7	185.8	166.6	92.5	259.3	175.8	254.5	333.5	174.2	199.9	111.4	255.6	228.0	158.1	225.9	250.2	200.1	133.9	278.5	250.6	220.8	190.5	143.5	240.3	160.5	181.9	187.7	186.7	263.3	248.5	173.0	291.0	200.4	320.2	223.0	351.8	210.6	221.4	152.5	241.2	255.4	197.0	162.1	126.1	234.8	126.3
1320_at	11.9	28.3	56.4	42.1	21.8	21.4	77.3	52.9	20.3	22.2	32.1	21.7	25.5	10.9	26.6	11.3	21.0	27.2	27.4	33.5	25.3	84.5	36.6	12.9	17.8	29.1	23.8	21.1	23.1	53.2	24.2	187.3	138.4	35.8	129.8	32.1	154.2	21.8	32.3	13.4	95.3	45.6	25.6	22.6	123.4	46.3	76.5	5.9	18.6
1405_i_at	309.3	449.0	101.9	899.1	3629.3	117.9	124.3	649.4	127.1	659.7	306.5	3917.8	200.8	377.3	265.3	262.2	612.0	4116.7	338.9	1055.5	652.7	2938.0	885.2	125.0	8265.4	243.5	188.3	140.3	143.6	146.1	463.8	752.8	1750.6	64.5	750.9	380.2	516.9	1493.8	681.9	4284.4	5613.3	174.9	313.2	290.1	895.1	669.0	324.0	1163.4	1088.1
1431_at	49.9	122.9	85.9	90.7	96.0	148.1	52.6	126.3	98.7	58.7	153.2	70.4	57.3	46.2	125.1	154.7	95.3	39.2	67.0	75.1	76.8	61.9	92.7	124.6	72.7	87.8	93.4	67.5	101.9	79.8	125.3	89.4	38.1	82.7	133.5	168.4	141.6	105.1	98.3	77.7	104.3	94.5	148.5	110.1	48.8	28.5	128.6	108.7	76.8
1438_at	86.6	61.8	64.5	516.6	293.2	101.1	202.7	249.0	1214.9	94.4	225.2	121.8	18.9	71.1	152.0	77.6	1120.1	27.6	2707.6	275.0	212.6	154.2	59.9	412.7	122.9	134.6	45.1	110.6	274.7	107.9	367.1	137.0	90.5	102.9	72.0	33.6	263.9	35.7	29.4	65.0	204.2	290.3	72.7	22.1	403.5	550.4	109.7	341.9	204.8
1487_at	452.0	660.7	687.6	667.8	994.6	474.4	829.5	747.9	606.7	536.3	615.7	574.7	831.4	655.4	737.7	645.9	996.0	818.8	688.2	755.8	617.3	619.1	586.3	625.1	503.7	684.0	706.6	383.5	510.1	374.2	598.9	747.9	710.5	615.1	604.2	741.2	531.1	659.5	645.2	609.9	878.5	628.8	508.3	843.0	517.7	805.4	654.4	726.5	485.6
1494_f_at	6589.1	604.7	12840.6	353.9	471.8	372.1	370.0	592.2	2113.7	295.0	1595.7	341.4	892.7	575.0	501.7	404.4	430.7	272.5	497.7	447.7	395.4	436.5	444.7	261.1	470.8	314.8	354.7	2319.0	391.9	274.5	414.7	466.3	508.2	409.6	1889.8	436.3	591.4	521.9	775.4	446.4	398.9	278.1	430.6	694.6	324.1	226.0	357.0	476.2	334.8
1598_g_at	3028.2	3625.1	2155.7	2399.1	1707.5	3431.3	1607.4	2731.6	1924.5	3796.9	2329.7	3902.5	1549.3	3369.0	3705.3	2493.2	3758.2	5309.6	1864.0	4513.7	3181.1	3868.7	3337.4	2781.4	1856.9	3075.6	3683.3	4362.1	1502.0	5021.8	4465.7	3310.3	5272.8	2009.6	12279.3	4781.9	6196.0	4085.9	2254.3	3723.0	3826.6	3564.8	3025.8	2892.0	3198.0	1575.2	3141.0	2467.3	2859.2
160020_at	1135.0	1401.4	269.8	1165.1	893.2	940.4	521.0	1255.9	1442.4	428.0	863.6	454.2	1628.8	787.1	1272.5	830.4	1097.5	867.4	782.7	949.0	1095.1	1202.9	775.4	1690.4	763.1	955.2	532.1	1059.2	592.5	679.9	737.5	996.2	1965.3	1368.3	995.7	1112.4	1180.4	1523.2	642.9	561.1	1012.2	1112.2	1053.8	790.3	1372.8	1034.2	861.6	1412.7	767.9
1729_at	759.0	1146.1	673.8	1066.7	605.5	543.4	363.6	511.8	535.1	597.0	355.6	1241.2	676.9	540.6	515.9	385.3	908.1	1286.3	642.6	684.6	607.5	1310.1	706.0	857.7	1404.8	551.2	536.9	872.6	429.5	494.0	466.8	822.5	1117.4	400.5	810.0	581.7	413.9	748.6	613.5	978.5	808.7	647.6	600.8	2062.6	447.1	319.4	944.3	827.2	449.5
1773_at	69.7	169.8	122.2	81.3	47.5	61.4	103.4	84.8	192.9	20.4	145.8	85.6	53.3	37.4	21.0	41.3	140.5	117.8	88.0	117.8	85.8	148.9	123.7	37.8	147.0	116.5	12.9	37.0	75.6	155.7	78.6	53.8	37.0	21.3	71.7	80.3	39.6	27.4	28.1	77.6	60.8	117.1	86.8	55.5	211.6	100.9	58.4	32.0	197.6
177_at	58.3	205.0	137.7	200.5	102.7	144.5	37.9	246.3	181.4	108.5	248.0	137.1	149.4	73.6	261.6	161.1	139.3	260.0	40.7	133.1	172.5	52.3	134.8	100.1	182.7	121.1	165.2	106.1	121.7	91.3	115.9	144.9	232.1	121.5	221.9	180.7	229.4	209.1	76.3	226.5	185.8	129.5	76.1	93.9	119.6	104.6	128.9	920.4	142.7
179_at	694.5	1007.0	724.0	846.7	969.5	641.4	715.8	730.4	944.8	521.1	869.2	759.1	847.2	423.3	811.1	717.0	1132.7	1218.4	1320.1	1054.8	927.5	849.0	821.5	1243.3	711.1	664.9	706.0	618.3	823.1	599.2	765.6	960.6	806.8	1034.2	675.4	772.7	782.5	779.9	650.8	648.1	966.5	628.3	968.3	1066.3	1344.0	901.7	594.3	1013.0	717.6
1861_at	370.9	106.5	514.7	343.5	288.6	264.6	324.5	327.8	409.3	202.9	356.1	135.3	260.5	248.4	375.4	153.0	257.3	228.7	329.1	334.4	247.1	177.9	197.0	395.6	172.3	300.9	304.6	234.5	357.0	415.8	265.3	190.7	264.6	384.7	150.2	300.7	246.7	254.3	207.8	268.1	311.6	361.1	327.8	301.5	375.4	428.9	404.9	239.2	334.5
200000_s_at	1471.7	464.2	1847.3	1626.7	1870.6	1238.6	1198.3	1260.5	1616.2	1091.5	1667.1	2038.7	1699.1	1653.2	1096.6	1728.8	1731.1	1277.0	3830.5	1059.4	2583.1	2036.6	1054.6	2243.5	1510.4	2062.6	1760.0	1478.3	1296.1	1754.2	1346.6	1174.6	1515.4	1404.0	728.4	809.2	954.1	1101.1	1056.3	1356.2	1624.3	2106.5	815.1	1430.6	1565.2	2577.3	1634.5	1913.5	1964.9
200001_at	3685.6	918.1	5150.4	6420.5	3952.6	3411.7	5309.4	4013.9	4934.4	1808.5	2686.5	3106.9	3498.2	2703.1	4914.9	1738.9	3962.5	1578.6	13038.4	4987.6	2890.2	3225.4	3499.1	5708.5	2370.0	3890.2	1375.4	2732.4	6487.5	4164.1	3677.2	3183.5	2733.7	4125.3	486.8	1482.9	1658.5	1387.5	854.6	1656.4	1974.1	5454.8	1794.6	2378.9	2989.7	5283.4	1398.5	2624.7	4422.1
200002_at	15984.5	11221.2	17259.6	19056.6	12731.0	18424.5	23191.4	27507.2	11124.6	17815.5	10280.2	19553.0	14476.5	17722.8	23877.4	19978.0	12012.8	21874.9	9003.9	28032.2	11675.1	14058.9	12699.0	8890.1	11237.8	12801.6	13993.2	12071.8	12262.8	16248.5	18749.2	16069.7	11346.6	14856.1	15643.0	22002.1	24059.0	19896.1	19074.4	15183.7	21389.4	13271.3	19628.3	11196.7	17061.8	8289.4	16640.9	14406.4	16233.0
200003_s_at	20005.8	19109.6	27466.2	27579.5	16571.3	25477.9	27622.9	29272.2	15449.5	21679.3	17247.6	18675.9	15792.3	26224.8	37349.2	30946.3	18494.8	33380.7	10154.0	21966.3	20172.0	21082.4	33934.6	23071.1	18880.4	24250.6	24537.2	16468.3	25712.2	21285.1	27866.8	26507.4	24810.8	21812.0	23189.4	29285.1	26475.6	25432.9	20440.3	23685.5	26907.5	19003.4	30116.3	16734.0	32554.4	19327.3	48361.9	12661.0	25953.2
200004_at	7863.8	9829.1	7386.5	9005.0	7349.2	9819.2	11527.5	9581.0	8024.9	8855.9	7919.9	7195.8	9601.2	6483.1	9130.0	7162.4	6271.8	8804.3	6857.0	8268.7	9748.7	8359.7	10472.2	7386.1	8627.8	7096.9	7685.2	9500.5	8146.7	7702.2	7648.1	11337.6	11056.9	10337.5	5700.7	9396.9	6229.7	8858.2	6990.3	10080.6	7405.3	10302.2	14134.6	9789.7	10019.7	6401.4	8768.0	11942.0	10280.4
200005_at	2631.6	2571.1	3415.8	2575.6	2453.3	3319.5	6098.6	2958.9	2931.4	4931.1	1585.2	4147.8	2467.0	2581.7	3198.5	2082.9	4482.8	2305.3	4536.6	4504.4	4507.8	3783.6	5180.7	1963.8	2355.5	3351.1	3309.7	4313.6	2915.6	2921.1	6045.5	3393.4	5279.4	3969.7	3085.1	2818.0	2429.6	2874.4	3483.7	3135.5	4629.3	3326.8	2195.5	3492.3	1972.2	4852.9	4006.6	3234.8	3829.5
200006_at	8457.8	9405.4	16998.7	5227.8	7636.0	8738.6	12119.2	8699.5	10673.3	11309.3	10863.8	15063.5	11594.7	9630.6	8617.3	17558.0	8657.6	8431.0	8134.3	9379.8	5820.0	6032.3	10585.9	9776.4	8682.3	9572.7	10188.6	9874.0	11261.0	10672.3	8864.3	6636.1	8692.1	6854.1	11307.8	9860.1	11223.5	11202.7	8654.5	10908.5	9942.3	10805.3	10508.2	12508.6	8374.2	11834.2	12123.8	6689.2	12726.5
200007_at	8100.9	8312.8	11173.9	4505.0	6285.2	10058.4	9742.7	9719.9	9812.8	9121.7	7695.0	7316.4	7880.4	8103.8	7204.4	11832.4	7095.7	7750.0	5380.9	7651.8	7731.8	8342.0	9905.4	9933.1	6942.0	8470.6	9497.8	9186.6	8411.1	9292.2	8492.1	7203.7	8282.3	6932.8	12864.1	9837.5	8053.1	8586.3	10788.3	8130.8	7758.0	7813.3	10044.5	9473.0	8310.1	9085.2	11682.2	4691.1	9609.4
200008_s_at	1225.2	494.6	1580.8	1585.3	1299.7	1303.1	2040.2	1213.6	2456.7	621.4	801.9	426.9	570.2	863.7	1270.0	632.6	1007.8	623.1	3876.3	1312.1	516.3	940.5	902.2	1728.0	680.1	1162.9	381.2	533.9	2044.6	826.2	1162.5	979.9	1126.1	1917.2	399.8	730.9	1040.1	479.3	397.3	536.2	942.8	1936.8	813.4	648.8	3209.3	3038.2	282.2	1817.6	1738.2
200009_at	7013.3	4100.7	8757.7	4116.2	5041.9	7544.0	8556.7	7204.6	6403.0	6397.2	4929.7	6309.7	6492.8	6952.6	6264.2	7212.2	4527.8	8993.2	8451.6	5276.0	5602.6	10549.2	7839.8	5565.2	5728.7	6101.3	7461.5	6976.3	6736.0	4830.1	7590.8	6809.5	10205.6	6083.4	3395.9	6636.2	5990.3	19608.1	5568.9	8850.1	9544.5	7893.7	7420.7	6993.1	8276.1	11045.0	6336.0	13214.9	7388.6
200010_at	10787.8	8150.5	18568.3	10807.4	8109.4	18001.4	24928.5	15952.6	12305.3	15350.7	6210.5	12970.6	9021.1	11747.7	17540.0	9732.7	11669.9	17037.6	14956.3	14565.2	10977.9	9204.8	12769.4	8512.8	8975.7	10655.2	7626.9	10728.9	12611.4	11617.5	16682.5	11618.7	11356.2	8909.4	10511.9	19192.3	11813.0	12458.8	12474.4	14665.5	17026.6	12998.1	20731.8	10432.6	14052.6	12656.7	11621.6	15200.2	18665.6
200011_s_at	3917.6	1930.7	3570.3	2532.4	3205.5	2439.5	3617.5	2527.2	2706.5	2778.9	2345.4	2478.7	4630.1	2878.9	2705.6	2321.3	3036.6	1442.3	2041.4	3420.8	2265.5	1735.7	2206.9	3103.2	2799.0	3472.4	3001.5	2930.4	4200.6	2366.9	2376.0	2986.4	1551.2	3016.9	1973.8	3026.6	2017.9	2067.9	6639.9	1843.6	2079.9	2242.4	1893.9	3929.2	4262.9	3319.3	2608.5	1557.8	2915.5
200012_x_at	19320.1	16278.1	26272.1	20738.5	9860.5	24895.4	27111.8	25029.4	13986.7	21795.2	12901.9	27624.1	7539.6	18540.2	31632.5	31190.9	14230.2	35294.3	10825.3	18525.6	20561.6	24865.7	30151.3	14005.5	28109.9	17218.0	26815.1	19163.2	12516.6	19129.1	27941.0	27891.3	21474.2	19780.3	29232.9	24988.5	36512.0	25030.2	28858.0	28359.9	28386.4	19382.4	24658.2	20657.9	16665.9	13690.8	15979.6	18981.4	20325.4
200013_at	14588.4	12308.7	19506.9	15559.9	16191.6	19768.6	24309.1	13663.2	12886.6	19077.4	11238.2	11918.9	11898.2	17027.0	20864.3	21596.2	14051.7	18654.6	15335.8	14068.2	11823.8	8712.8	19648.7	13138.8	10816.2	13129.7	17613.3	9423.1	15170.4	14005.9	20322.0	13631.5	10643.6	13111.8	16221.9	19959.1	19487.0	17713.1	16220.2	17442.4	16532.5	12970.3	22491.7	13248.2	21733.6	8856.8	13015.8	10764.4	18114.8
200014_s_at	2857.2	4569.4	3976.6	1919.6	2483.3	3410.4	4259.0	3102.7	3187.9	4502.9	3123.6	3424.8	3328.3	4728.1	3868.3	5412.8	3108.0	2390.9	2017.8	2684.6	2720.8	2999.0	2960.8	3423.6	3181.4	3501.2	3852.7	3824.2	4343.8	3325.8	3998.9	3091.6	2827.0	3094.9	3822.3	3440.2	5378.6	4179.2	4024.2	2590.2	2741.7	2221.3	4284.9	2854.1	1978.1	3019.4	3277.5	2159.0	2985.3
200015_s_at	7209.6	6738.8	4640.8	4462.5	4084.5	8355.6	7948.2	6258.4	5763.3	7246.5	4960.7	5687.6	10140.4	9406.9	6258.1	7559.4	5877.4	5644.0	3080.4	4581.7	4578.0	6095.9	6414.9	4787.9	5568.8	4468.6	8956.4	8504.7	4374.9	6830.6	6826.6	5354.9	5805.1	3942.7	11943.5	8806.1	6710.2	8952.4	7885.4	7274.4	5088.8	5617.4	9350.4	5926.2	2948.6	5779.4	6437.9	6670.2	7165.1
200016_x_at	14933.3	21946.0	17583.4	18782.3	13018.9	18430.1	23958.2	25193.5	13592.6	18426.9	15618.9	16860.7	14822.0	16085.8	21500.9	22028.7	10777.8	11625.8	9421.0	11490.5	15378.8	10780.8	13672.4	11341.3	14057.4	15135.2	13804.2	16712.7	15078.6	13519.4	18670.7	14186.0	10973.6	20233.8	26858.3	19418.8	21976.5	20175.2	22604.4	17162.8	15875.5	16806.5	27604.6	17360.2	17775.6	14807.4	20084.3	16491.2	19039.1
200017_at	13502.7	15311.6	15953.7	13008.8	8799.7	28047.3	31437.4	22567.6	13289.1	24143.7	11417.7	19962.7	7244.3	18956.4	31066.5	25837.0	15040.0	29179.7	11580.1	15150.8	19410.3	17412.2	22309.2	10702.7	17596.8	14686.8	23894.9	17280.0	17832.6	15228.6	25961.8	27889.4	20850.9	11497.0	26749.7	24350.8	32985.1	21587.5	25986.4	22929.0	25049.3	13651.2	29288.0	18340.0	15960.9	17167.8	16589.8	21465.2	23775.6
200018_at	17590.1	20679.5	23592.2	22607.2	13180.1	24967.2	27620.4	31359.1	17090.0	22357.3	17188.9	18756.3	14702.6	21166.6	29773.7	18775.9	19340.4	31437.9	16051.5	18173.3	18795.9	21974.3	27501.4	17002.3	21684.2	16297.9	26161.3	17814.3	18700.0	20345.6	23459.1	28712.3	28408.7	24907.1	23513.1	29424.6	35606.3	28690.7	23545.8	24927.7	30920.7	22230.8	25089.8	36776.5	22849.7	16346.5	21863.9	26429.4	23688.0
200019_s_at	16708.9	20561.5	21412.8	22205.2	20657.7	19625.0	23346.2	22473.4	13093.1	18195.2	15135.4	14389.6	15485.5	22439.4	20128.3	18736.0	14093.6	30002.1	14755.4	15915.3	14122.4	15640.7	22626.4	16857.6	19322.6	11576.1	23663.7	12744.3	17178.7	15611.2	17983.9	17966.5	16893.3	18027.3	26912.6	23979.5	18213.3	27957.0	28129.3	21659.9	25559.6	16017.8	23269.3	23550.3	19505.5	19269.7	40588.7	23209.0	24567.2
200020_at	2261.2	3769.3	2649.7	2227.5	3220.2	2826.7	2972.9	2733.4	2296.0	2473.5	2289.2	4292.3	2926.6	2352.8	2456.2	3175.3	2175.7	2462.6	3073.3	2293.0	3228.2	2397.3	2862.9	2357.3	2348.1	2470.4	2532.1	3395.2	2649.4	2564.6	2765.7	2285.8	2714.2	2755.8	3295.9	3394.6	2348.5	3443.6	2925.5	2982.2	3636.9	2582.0	3326.5	3345.9	2379.5	2816.7	3765.4	3116.0	2195.3
200021_at	24079.9	40446.0	22353.8	49025.3	45576.7	23517.3	22140.5	32561.6	25481.9	17529.1	27187.3	31733.8	33629.7	19749.1	30615.6	19429.4	21053.6	23228.4	36707.4	25719.7	28038.9	38886.9	38388.0	23983.6	38904.0	23988.5	34970.1	22172.6	24792.2	28020.5	16603.1	32736.6	37440.4	24699.9	38094.4	22566.4	17128.6	33502.9	25959.4	31956.0	26041.9	30233.5	31978.4	33565.8	34654.6	36125.6	35427.3	38570.9	23573.4
200022_at	17897.2	9695.7	25455.7	22004.4	13900.7	22954.2	29970.7	25608.8	14990.7	19907.8	14167.1	14131.0	11005.4	21765.0	33018.1	19788.1	18625.1	14209.0	12788.8	19619.5	18758.6	12461.6	23599.9	16027.4	13879.5	25284.2	18974.2	12408.9	17389.8	15134.4	17823.6	16128.2	14378.3	18302.6	8276.3	23342.8	21205.5	14038.2	13242.7	14128.7	17939.7	16004.7	27688.4	17405.6	22486.5	16845.6	12620.2	10746.9	23782.8
200023_s_at	5103.3	4526.4	4856.9	7229.2	2941.7	6652.4	8329.1	5551.6	5607.1	7845.7	3006.7	4323.4	3659.3	6433.1	6482.8	3877.6	4184.0	5960.9	2689.9	4645.6	8477.7	4757.0	8586.0	2893.0	5207.6	4121.1	5559.5	6431.8	5676.3	5570.8	5763.3	7022.2	4396.6	7601.1	4853.6	5805.4	5755.7	6360.2	5020.0	7894.1	7368.1	5221.8	5365.6	4940.8	5843.4	4010.3	6041.3	6346.7	7816.7
200024_at	13993.8	3296.3	18415.8	14180.4	4666.6	12568.9	22366.8	14127.5	11224.2	15658.1	10046.8	6964.6	2849.8	14236.2	22995.0	12180.5	11416.2	11262.0	7124.4	13520.4	8364.8	9403.5	18687.9	14243.5	8395.9	16246.3	10532.4	9609.3	16378.2	13741.2	20557.8	13470.8	10674.3	13274.4	3723.0	13602.1	19393.7	11043.2	5832.4	9528.3	11630.9	13181.0	10771.2	10062.4	15766.8	12333.2	29521.8	5006.2	15838.1
200025_s_at	21685.8	29230.1	22926.7	17519.9	12116.9	23408.3	27795.4	27776.0	15039.2	22278.7	21057.1	17364.9	15938.3	20576.6	30710.2	27402.8	16210.6	27678.6	12836.5	15556.0	20517.0	19551.7	23937.6	17022.5	21809.3	19123.1	26336.5	19227.5	20093.1	21886.2	24135.7	23161.2	21347.7	22689.4	40849.4	24708.5	44149.0	25948.5	27473.8	22589.9	22976.8	19146.5	22497.6	21715.9	17887.1	19233.5	20488.6	21573.1	23453.8
200026_at	25107.1	25845.5	30111.5	22763.7	29912.9	33803.5	37485.8	43584.1	19706.5	31803.7	22411.3	17068.2	19000.4	23843.1	33763.5	50565.3	20917.4	61283.4	32171.5	14480.2	21329.6	19475.7	35055.5	20028.4	28590.5	26744.1	31082.8	25458.3	20629.2	25794.2	33649.8	32616.4	29101.0	30990.5	51381.4	39806.6	45912.8	29893.0	45936.4	29057.6	46147.4	24091.0	42544.0	23974.1	20090.7	23631.0	23314.4	32745.8	33874.3
200027_at	3920.0	4546.6	5686.2	2506.7	4046.7	4101.0	5228.3	3890.8	5096.4	5711.5	6246.9	3611.5	5436.4	5593.2	4198.9	5237.4	5821.5	4940.5	4238.2	4554.5	4195.5	3999.3	5991.9	5121.9	5597.6	5047.0	5556.0	4674.4	4665.6	4245.2	3992.7	5095.1	3893.7	3886.2	5506.8	4968.2	5325.0	7594.4	4545.4	5576.8	4722.4	6549.7	3509.3	8447.1	3073.3	3214.1	7804.0	3180.4	4100.1
200028_s_at	3032.1	3251.2	2904.7	3322.0	3499.0	2554.7	3830.9	3068.5	2668.4	3475.3	2602.9	3887.6	2232.8	3754.6	3155.2	4035.0	4673.0	4430.4	2045.9	3688.0	3741.5	5327.4	2377.0	3846.4	3312.5	2739.9	4534.2	3262.3	2659.1	2780.8	2956.0	2889.6	2213.6	3683.9	3117.6	3564.7	3713.0	3660.0	5441.1	3790.6	6538.7	1988.0	2960.2	4053.2	3979.2	2121.6	3944.5	3434.2	2883.2
200029_at	18597.6	18731.0	23209.4	34837.7	54628.1	21257.5	24821.4	31586.2	16066.4	34335.8	19047.5	19896.9	16191.6	21861.6	25920.7	23430.7	17700.8	24716.9	10847.1	16285.4	19609.4	18665.8	20448.1	18305.1	34460.2	18753.4	22384.3	17917.3	18811.4	18140.8	24231.9	22821.2	18140.5	27476.9	20655.7	21813.1	33729.1	20741.2	24732.6	21750.5	29386.1	16968.3	21326.7	20327.5	15737.2	18104.3	23677.1	24221.4	21086.0
200030_s_at	7096.3	3979.7	7920.7	9137.1	8507.1	6059.2	11011.2	8446.7	6911.5	6768.3	5551.8	6013.8	5874.9	7128.7	8454.1	5561.4	5632.6	4923.1	9132.5	9792.3	8329.4	7488.7	5911.6	6974.0	7638.4	6313.5	7466.2	7536.8	8664.9	7838.3	8483.8	9321.0	5022.0	7033.8	3405.8	7493.1	5557.3	6492.4	5575.6	6888.3	7858.3	7494.7	6839.6	8444.7	13025.7	6575.5	6338.9	7261.4	8253.8
200031_s_at	27680.3	26276.8	37895.0	44609.0	26532.2	33341.7	37079.1	46025.0	22827.8	28624.3	25298.3	26473.5	20274.6	29696.2	40070.0	42040.1	23945.9	51780.5	27851.9	27243.0	28499.8	29581.9	39988.7	24087.8	24583.0	27172.6	29586.2	24626.2	32311.9	28684.5	32134.7	39329.0	33626.2	41339.9	31571.3	38125.6	50066.8	34856.4	37907.3	31263.9	37458.8	27049.4	39544.0	32026.0	44827.9	28688.9	31787.7	26022.4	34297.0
200032_s_at	23165.8	25136.8	30862.2	23204.8	20748.4	33604.8	34451.3	37862.3	23018.8	28918.9	25448.4	21833.8	25955.9	23788.6	41325.3	45121.4	23968.1	45969.8	27890.6	20237.4	20081.2	22577.2	30630.9	18682.8	28001.7	23665.8	26711.5	22924.3	23621.3	24526.0	29141.1	27289.5	25213.2	21157.0	40002.6	29922.5	47866.2	30918.1	33147.8	28522.9	27007.5	23717.4	36562.4	25367.3	34180.6	22826.1	20341.8	16892.6	31426.2
200033_at	8531.4	16809.7	9050.2	13186.2	11415.3	9626.4	9765.4	16497.1	8838.7	10316.7	9143.5	10418.4	10291.9	8183.0	9059.9	12155.0	11254.0	13872.3	4379.2	7467.3	8313.0	7779.1	6748.1	6406.6	11301.9	10061.4	8607.2	9153.9	9234.7	9323.1	10544.4	12886.3	10800.9	8603.5	4472.9	6785.7	5982.5	8823.2	6805.1	10692.9	9564.6	8190.8	10824.3	11213.9	9298.4	5724.8	7738.0	8278.9	6399.1
200034_s_at	13595.1	8945.4	13778.2	12185.6	10153.0	15536.3	18035.8	17412.7	10380.4	15376.8	9953.3	10374.9	15484.5	12677.1	17886.0	16258.0	12113.5	17215.9	12709.7	11234.3	10514.6	9923.2	13730.1	6069.8	10645.5	10256.0	12441.1	10965.6	11217.8	12941.7	14459.3	13251.5	11543.6	10769.3	8669.5	17729.9	17839.0	8245.9	13163.8	14025.5	13605.1	10360.4	16996.4	11520.0	15027.9	8937.8	8884.7	10558.6	14443.3
200035_at	1189.1	1126.3	1200.6	1141.0	1624.7	1211.3	926.3	1171.9	816.1	1134.8	1478.9	1895.1	2035.9	1824.5	912.0	1439.0	1160.4	1802.3	1440.7	821.0	1612.8	1146.2	871.0	1283.1	1176.5	914.6	1353.1	1544.6	829.8	1073.0	1014.9	1051.8	994.4	1674.2	2129.6	1321.4	933.0	1239.4	943.2	1383.8	1539.0	1351.5	970.1	1331.1	1184.8	878.8	1815.9	1803.8	1593.5
200036_s_at	10923.0	9370.6	12577.1	11313.5	6223.6	16666.2	21386.4	18263.5	9911.8	15715.7	8433.2	10341.3	2611.8	13517.4	18516.3	11873.4	9240.4	7746.6	13670.8	10072.2	12860.0	7146.9	22062.7	6720.1	7160.6	11117.9	13316.6	10424.8	14751.2	11297.1	18356.7	12283.1	8531.8	11530.5	11393.3	18771.5	21391.0	14940.7	12671.5	12464.0	15201.3	9532.2	17607.5	7997.0	10837.5	9048.3	10712.1	12806.0	15518.0
200037_s_at	4315.4	7006.1	3093.1	3396.4	3920.6	4274.7	4028.4	3780.4	3564.5	6868.2	9505.0	6698.2	3024.5	5206.0	5024.7	9736.7	5395.2	4103.2	3113.6	4607.3	3841.5	6516.6	5667.9	11671.5	6393.8	5118.3	9763.6	6222.7	3317.4	4749.0	5520.2	4756.6	4511.6	4279.6	6736.9	5555.3	9214.3	6715.2	5470.6	5872.3	3867.7	4435.6	6015.1	6862.9	5301.2	2074.9	6359.2	3789.2	3565.3
200038_s_at	17782.4	11774.8	25002.0	19425.2	10386.6	25978.6	29386.5	28790.2	16608.2	24977.0	14739.3	15149.4	8107.8	20371.7	31936.6	29650.3	16113.8	32604.9	14064.7	15523.0	14409.3	16478.1	28323.8	18614.8	18785.0	15811.4	24879.6	17158.0	18210.3	18753.8	27447.6	22706.5	20169.9	24715.6	19131.2	27152.1	31405.8	24081.8	20362.8	21995.8	24122.4	22053.1	22691.5	21713.0	19908.3	13906.3	20594.9	18104.1	24268.4
200039_s_at	1997.0	4313.9	1674.2	4205.8	2152.4	2332.7	2431.5	2311.4	2317.7	2433.4	4630.3	5312.0	1708.7	2623.9	2939.2	4142.0	2249.4	2406.7	3321.4	3528.7	4156.5	5054.7	4201.0	3815.2	2651.7	2123.7	3687.4	2793.0	3286.1	2404.1	2519.0	2819.3	4157.7	2080.3	2577.8	2570.5	2636.3	2335.8	1973.2	4381.0	4053.7	2271.0	2875.1	4255.9	2526.2	5657.7	4053.1	4338.6	2088.3
200040_at	3323.8	4522.6	2935.2	2817.8	3596.5	3016.8	3912.5	3819.2	3909.1	4492.2	3783.5	4776.1	2627.3	3808.9	3369.8	5429.0	2371.0	2550.6	3411.6	3205.6	3554.1	3571.0	4097.8	2979.2	3818.9	2681.3	3688.0	4149.0	4135.0	3434.2	4260.0	3515.3	3230.3	3089.0	3114.1	3338.9	2518.7	3441.4	2208.2	3737.5	4558.6	3331.6	4519.0	3958.2	3033.5	3076.4	3222.5	4029.6	3497.9
200041_s_at	4527.6	3609.3	4202.4	4391.8	7775.8	4904.7	6293.2	5174.2	5712.6	4410.6	2040.8	6518.8	6136.2	4138.8	4506.9	6974.5	9413.1	3304.8	7760.6	5634.7	8416.6	5330.3	5671.1	3979.7	5503.5	4583.0	3519.8	4996.2	5008.8	4374.7	5113.7	3291.9	4012.0	4763.9	1236.0	4755.9	2016.1	4110.6	3025.9	4014.8	4181.6	3782.2	6031.3	3070.9	5908.1	3938.9	4644.9	4999.3	3381.2
200042_at	1751.4	2257.9	2554.1	2579.3	1175.2	1892.5	2896.1	2421.2	2291.2	2097.2	1713.9	2180.9	2093.2	1917.8	2017.9	1285.7	1262.7	1552.1	1878.9	2241.1	2218.6	1770.8	2546.9	1407.9	1366.7	2467.8	1798.4	2027.8	2621.1	1844.1	2202.5	2269.1	2867.8	1941.1	2352.5	1468.1	1943.3	1908.6	2424.6	1524.9	2223.1	2204.1	1824.8	2312.6	1667.6	2316.5	1972.3	1855.7	2136.7
200043_at	6116.7	4907.6	4063.9	4365.2	6519.5	8976.1	9722.1	3370.7	7543.5	12753.6	6692.7	9987.7	9442.8	10122.0	7079.7	7649.9	6958.1	3714.4	4919.5	7035.2	7014.4	5484.6	6080.7	7588.4	7535.7	10745.4	6623.8	8000.0	9147.2	7234.5	7938.6	5872.4	4521.3	6507.7	4434.8	9044.5	9750.9	4728.5	6991.1	7344.3	5052.0	3628.4	12108.2	5810.0	9373.1	4285.1	9772.4	4485.6	8021.7
200044_at	3149.1	2109.4	2515.7	2738.2	2732.3	2134.1	3967.4	2555.1	2555.2	2479.0	3288.5	2544.2	3129.7	3438.5	2468.0	2851.5	1418.2	2174.3	3427.0	3049.5	2767.6	2586.4	1701.9	3904.1	2794.6	2998.1	2374.1	2734.4	4281.8	3233.5	2719.1	2714.0	2072.4	2232.5	1969.4	2486.8	2558.0	1753.2	3904.4	2734.4	2524.0	1848.4	3332.9	4516.5	2962.5	1862.9	2552.6	2180.3	2832.4
200045_at	1207.0	1280.4	1566.5	1595.2	2343.0	1257.0	1725.1	1313.3	1284.2	1278.8	1544.3	2222.3	1434.7	965.5	1090.7	1180.0	1886.3	1521.0	1839.6	1705.2	3025.6	2094.8	1390.7	1172.6	1767.0	1728.4	1292.3	1280.2	1858.3	1325.3	1271.8	1668.2	1350.1	1655.3	822.0	1399.5	1304.7	1292.9	1129.7	1268.0	1547.6	1072.0	1208.7	1297.6	1149.8	2410.9	1462.8	2775.5	1341.5
200046_at	4690.1	2158.4	4769.4	3032.3	1726.7	4118.4	4606.3	3797.1	4251.3	4433.4	2925.2	2041.3	4891.3	4461.0	2753.1	3683.5	2873.9	2702.6	2264.7	4668.0	4903.7	3202.9	3946.6	4758.7	4161.0	4646.0	3784.9	5538.5	6630.6	4521.8	3858.7	3340.4	3838.4	3957.4	3399.8	4315.3	3139.0	3709.3	3777.2	3398.4	3075.2	3805.9	3613.8	5483.1	3612.9	5649.9	2702.9	2816.3	4841.2
200047_s_at	2946.5	4975.1	2656.0	1726.4	1934.6	2495.5	2402.5	1654.8	2992.5	4277.7	3006.8	3737.6	2798.4	3784.6	2547.9	3575.3	2963.7	2458.8	1041.7	2583.9	3574.7	2800.6	2957.7	1655.4	4260.7	2664.4	3485.4	3446.3	2746.0	3229.1	3300.8	3817.5	2806.4	1643.7	6691.3	2991.2	3284.3	3082.6	3707.1	3316.4	3149.3	1664.0	3546.6	2252.7	3020.8	1479.0	2160.2	2713.2	2660.6
200048_s_at	7317.4	4800.9	8624.6	5716.6	5355.9	9524.5	9296.7	7425.4	6566.8	5924.9	4920.1	4973.1	9146.6	7901.3	11791.6	7735.4	4913.2	6924.9	6738.0	9644.5	9752.1	7050.3	8416.5	8477.2	6326.7	13955.5	7029.2	9822.4	10578.9	5423.6	4833.3	8687.3	5619.8	7950.8	4312.2	7148.9	9661.3	7983.2	12190.8	6467.1	5806.6	6417.0	8290.5	6256.7	6289.1	11744.3	7563.3	10205.5	6681.5
200049_at	611.8	949.5	600.7	4964.5	532.1	490.1	714.8	1877.0	737.5	574.4	991.0	543.6	413.6	450.5	626.9	600.3	1131.3	316.2	386.0	816.9	837.9	597.1	325.7	525.7	587.3	659.8	512.7	484.5	592.8	650.5	660.3	652.1	479.3	903.4	433.0	321.3	727.9	813.5	465.7	463.4	546.2	396.1	333.4	1183.8	657.1	804.1	514.6	636.2	494.8
200050_at	1586.7	2369.6	1505.9	1253.7	1159.1	2188.0	1951.8	1488.8	1339.5	2088.9	1236.0	1771.2	1422.2	1332.6	1686.0	2404.2	1690.5	1475.0	1513.2	1192.4	2289.8	2100.0	1666.8	1639.1	1331.7	2350.3	2440.8	1791.1	1356.0	1718.1	1774.2	2512.7	2280.4	1022.4	1767.7	1644.2	1810.4	1873.8	1736.1	1555.4	1819.9	1449.9	2220.3	1421.7	1917.8	1612.6	1415.2	2999.9	1783.8
200051_at	514.4	891.3	630.1	1081.8	848.2	591.8	634.9	934.6	529.5	492.8	552.8	656.0	714.7	635.4	625.0	1067.7	564.8	904.3	694.9	576.2	590.8	554.5	721.6	616.4	481.6	484.7	882.9	551.1	687.2	608.5	588.8	728.9	808.3	745.1	1035.6	570.1	663.0	671.9	703.5	724.7	971.2	634.5	650.0	764.2	569.5	672.8	1167.8	1029.9	593.0
200052_s_at	2108.2	942.2	1703.1	1497.1	1867.0	2421.1	3470.5	1888.2	2187.6	1860.2	1140.2	2125.9	1445.9	1901.1	2345.2	1478.7	1739.0	1249.9	5207.5	1950.7	6947.1	2729.9	2664.2	2402.3	1400.5	3086.3	1140.6	3250.9	4193.1	1649.8	1545.8	3248.1	2021.3	2051.4	541.5	1531.3	2168.0	1636.2	1210.2	1672.7	2178.7	1385.2	2222.2	1604.6	2077.0	9149.0	1567.0	4522.9	1744.4
200053_at	1647.0	906.6	1876.2	1309.5	1610.4	1259.1	1155.2	1871.5	1413.5	1027.7	1581.9	1076.7	1690.6	1732.8	1429.1	1886.1	797.7	1425.0	1073.6	889.5	1167.0	1644.1	761.9	1652.4	1372.4	1328.2	935.3	1453.8	1089.9	1950.5	1569.9	1252.9	1093.9	1778.3	1226.5	1457.0	1242.9	1040.3	1792.9	1123.5	1633.8	1467.5	1228.6	1178.3	1169.8	1032.5	1703.1	1867.3	1596.3
200054_at	511.6	754.5	208.5	466.3	553.2	419.4	431.0	489.8	320.3	454.9	741.4	628.2	468.3	466.4	398.8	312.6	460.3	591.5	278.8	569.8	423.1	491.6	548.4	373.6	452.9	333.9	530.6	326.0	401.5	438.0	602.9	522.2	586.5	450.4	576.8	599.4	725.8	836.4	333.6	660.0	625.8	516.4	545.4	644.0	420.2	728.5	441.8	784.5	532.7
200055_at	3578.8	3654.5	3152.0	6249.4	3605.3	3707.1	4187.5	3206.5	2683.4	3533.3	2674.9	3078.8	3989.5	3558.3	3724.2	1872.0	3332.0	2816.0	2447.7	3862.4	6125.3	2724.0	4689.1	3470.0	4529.0	2402.2	4159.4	3356.4	4459.3	3556.0	2804.1	4414.2	2777.0	5966.3	4225.9	4192.9	2885.2	4183.8	4459.5	4386.0	4008.9	3942.2	2927.5	5241.8	4790.4	2558.1	4395.3	3569.6	3908.8
200056_s_at	677.5	417.8	558.6	425.0	233.9	705.6	496.8	635.0	469.8	870.0	590.8	506.6	138.3	719.4	405.5	495.3	238.5	423.8	300.9	446.3	501.4	513.2	458.7	301.9	513.3	515.8	457.7	558.6	557.7	905.7	606.6	438.7	419.1	189.1	391.5	550.1	523.3	445.3	579.1	535.0	354.6	417.2	656.6	745.6	285.7	473.3	441.3	349.0	583.8
200057_s_at	6321.2	10160.8	6484.7	7516.9	9782.2	6528.5	8849.0	7253.4	7180.9	7819.3	9850.4	8592.1	6717.0	6513.4	6590.2	7733.3	6835.4	4879.3	13093.8	5311.4	9250.1	6973.4	10939.2	6872.2	6405.8	7329.1	6421.7	8060.9	8128.7	6566.5	7358.1	6580.7	8148.2	10724.2	6351.2	8345.5	9004.9	8336.8	6432.9	7057.0	7448.2	6911.3	9332.1	8776.6	5563.9	8283.0	5983.3	10568.9	7588.1
200058_s_at	2499.4	2291.8	2290.8	2598.6	7346.3	2532.5	3008.9	3001.6	2795.6	2362.5	2141.3	1690.5	2630.9	2644.3	2624.4	3339.5	3576.4	2470.6	3763.4	2963.6	2973.1	2637.4	2649.9	2428.6	3004.3	2390.7	2599.0	2323.9	2724.0	4019.5	2858.1	2478.8	2017.4	2927.3	1758.0	2815.6	1549.1	2688.3	1955.6	2548.4	3166.9	2485.1	2674.9	2786.6	3854.1	1626.2	3872.2	3131.7	2712.8
200059_s_at	9890.9	3134.4	11978.4	7130.3	4943.3	12524.8	10419.7	10058.6	11956.9	6405.6	5102.4	5940.6	3230.1	6922.9	12065.5	5554.4	2779.1	6005.9	7218.9	9047.8	4960.5	4970.8	7135.6	6479.5	4986.9	6907.1	3784.4	5674.2	9172.6	9640.7	7252.9	7470.4	9606.3	10243.2	2927.7	7732.5	5553.1	4811.3	5378.2	6653.7	10390.1	9782.8	7623.8	5764.8	9219.6	6700.7	3958.2	7414.3	12738.1
200060_s_at	4419.9	6178.0	2464.4	2714.1	2641.1	3170.5	3259.6	2623.5	2018.8	3161.0	3459.6	3082.1	4824.2	3389.7	3225.2	4533.9	4059.3	2161.3	3431.0	4820.3	4398.5	3863.0	3025.3	3241.4	3191.8	3291.3	3662.0	2992.9	3192.0	4920.4	2219.8	3077.0	3160.9	3830.0	3047.3	2444.6	4223.8	3028.3	3484.1	3000.8	2349.8	2530.7	3923.6	4184.3	3353.3	1996.8	4339.9	2747.7	3472.5
200061_s_at	26107.4	31328.3	32275.6	29667.1	43027.1	31713.6	35737.8	44036.3	21079.3	25614.1	21529.0	24040.5	28737.5	24389.0	45676.9	43791.1	20771.4	47228.4	33237.0	24437.5	22960.7	26788.4	33807.1	20775.6	24881.6	26470.7	33558.3	21856.7	25404.3	23823.0	28987.7	29400.9	31916.9	38515.1	45893.8	32947.5	49020.7	30135.4	37470.2	29568.2	33896.9	25116.6	38075.0	29028.0	31683.1	24166.4	34836.4	45694.2	28562.4
200062_s_at	25483.8	29756.9	27396.1	32763.7	39440.8	34468.1	36110.9	40517.2	21360.0	31958.0	36831.1	30026.5	15829.8	26252.3	43624.8	39714.2	24121.4	42554.8	52532.8	34267.5	32744.2	31137.3	39113.7	27682.0	37226.3	28520.3	31319.7	22971.3	29039.4	29091.1	36090.8	37431.3	30293.4	41508.3	42246.6	38924.4	67609.6	39457.2	37108.7	34404.3	36151.0	24890.6	33837.7	36553.0	37879.2	39302.0	37193.4	30926.8	30874.5
200063_s_at	14150.5	19537.0	16300.4	12213.6	11617.2	16254.4	16195.0	15131.3	10707.4	15538.9	14110.2	16868.4	13022.1	12222.6	16584.1	18808.7	9377.3	19362.1	8747.0	12519.8	12251.6	12479.4	14310.9	10669.1	14958.3	11632.0	17491.7	14512.0	12131.3	11556.3	15997.3	14958.1	13887.6	13545.6	22670.0	17134.7	17051.0	15853.4	16958.0	17155.8	19145.6	12699.5	18284.7	10859.4	16923.7	7787.4	12116.3	16915.0	13907.1
200064_at	9531.8	5091.7	18795.3	13896.2	9814.7	10568.3	17598.1	14123.0	8608.6	10239.5	13870.8	13718.0	7133.0	8638.9	12147.9	10948.8	9681.1	6147.5	27209.6	8724.8	6720.9	8990.7	15220.5	13863.1	7356.7	10235.0	7507.8	9124.2	17874.6	9851.8	11944.7	9412.1	13131.1	29872.1	6671.1	9274.6	8088.2	8751.0	6596.1	7391.8	9482.1	9164.0	10381.5	12155.6	13918.4	26346.5	11484.2	18508.5	10525.9
200065_s_at	9197.4	4999.5	9781.1	11166.8	11374.3	9012.3	12272.5	7505.1	10882.7	4048.4	4394.0	4964.7	17112.1	6923.5	9688.6	6177.5	11490.5	5360.3	14045.4	8279.0	6755.6	5955.4	10949.5	9783.4	6014.3	13484.0	6303.6	8792.6	12559.2	8898.4	5993.0	6834.6	6249.6	11056.9	2789.3	6044.2	6818.5	4116.3	6306.7	4685.3	6258.7	7873.9	6969.3	9867.0	13199.8	12254.0	7418.3	6842.9	8025.4
200066_at	1857.5	1344.9	1691.5	1313.1	1312.0	1477.3	1669.4	1462.0	1364.9	1522.9	1687.8	1728.8	884.0	1552.1	1421.4	1462.0	678.9	1934.6	1043.0	1315.0	1184.8	818.0	1743.9	1659.9	1366.3	1420.5	2003.4	1859.6	970.4	1348.8	1567.3	1498.1	1423.8	1871.8	1562.4	2079.7	1418.9	1164.0	2054.7	1793.9	2397.6	1627.6	1900.7	1077.1	1240.5	1081.1	1323.6	1541.0	1416.8
200067_x_at	3121.1	2374.9	2608.5	2890.3	2471.8	3376.4	3028.7	2693.4	2796.0	3333.1	2092.8	4184.8	2050.9	3739.2	2066.7	3109.3	2243.9	3580.7	5585.8	2709.6	4516.9	4719.1	12928.7	2042.8	3262.9	1853.7	3127.9	2802.9	1925.4	2363.6	2702.9	2324.8	3178.7	2902.8	3755.8	2680.3	3972.3	4964.0	3847.5	4507.1	2428.3	2722.2	2196.5	2413.2	2567.3	3836.9	2562.0	2676.6	3369.7
200068_s_at	10699.7	9798.8	10018.5	10904.9	7344.3	7814.7	11930.2	9784.6	8564.7	9391.5	9237.3	10419.1	7159.9	8573.1	7565.1	6402.4	7655.9	7887.2	9592.1	11630.2	8759.3	6195.7	7429.8	11966.6	11741.8	8793.6	9862.5	12347.8	10294.8	4979.2	7791.7	9357.1	7828.0	14482.4	7436.2	8842.0	6893.2	8081.8	7834.5	7015.2	8033.1	11141.4	7489.6	9253.1	13070.0	18252.8	5685.0	9798.3	9514.2
200069_at	729.4	680.0	260.7	418.1	570.3	468.9	332.2	485.3	398.0	752.0	527.2	577.0	501.6	664.8	609.7	480.1	869.9	402.8	347.9	779.2	895.3	682.2	328.4	413.5	892.5	602.4	506.2	467.4	557.7	430.4	658.0	305.3	324.4	218.1	508.9	561.9	470.2	551.9	443.3	640.7	537.6	244.7	464.8	584.7	363.4	208.5	882.4	447.3	444.4
200070_at	1031.6	1635.6	939.9	845.0	605.5	810.3	790.5	1077.1	841.6	998.4	851.1	1108.8	809.8	1232.2	951.5	918.2	667.0	519.7	304.5	887.9	704.1	1084.9	773.1	682.7	1231.2	535.4	1364.2	719.5	570.0	1099.3	663.8	790.7	935.6	771.0	1205.7	993.2	1401.3	1045.0	1366.8	1396.2	834.6	698.1	914.5	1407.3	600.0	857.2	1317.8	717.1	820.0
200071_at	795.8	1370.0	740.8	511.5	539.4	1008.2	937.7	817.8	963.9	1028.6	960.1	1255.8	566.8	1379.1	924.0	999.1	738.8	956.4	629.9	817.1	1045.5	963.5	1026.9	856.0	1005.1	723.2	932.2	772.8	1039.7	821.4	1085.4	781.2	892.3	666.4	875.8	951.3	1034.2	1038.0	849.1	1022.2	1060.8	827.6	1054.4	1012.7	859.6	1145.9	803.7	544.2	838.1
200072_s_at	3651.4	2869.8	3477.7	3648.1	3845.9	3968.7	4291.6	4428.1	3631.9	2935.4	2194.1	3714.4	1981.4	2963.9	3348.1	4065.9	1174.7	2899.1	3429.4	4349.2	5908.7	3623.7	3657.8	3502.8	3121.8	3104.4	3138.6	4110.3	3191.3	4305.6	3250.9	3752.4	3570.7	5230.2	3512.2	4014.3	2949.2	3024.2	4089.3	3247.8	4737.8	3939.9	4608.7	4552.8	3877.3	3095.8	5273.0	5397.1	3542.0
200073_s_at	1893.3	2957.0	2613.2	2389.1	3566.5	2313.8	2214.9	2715.6	2770.6	2612.8	1836.2	2627.9	1710.3	2236.6	2123.7	2654.9	1732.6	2317.9	1896.5	1925.0	2131.3	1937.8	1944.5	1500.0	2294.7	2171.0	2232.7	1896.8	2810.4	2765.2	2468.9	2904.1	2114.1	2609.3	2222.5	2461.3	1598.0	2374.9	2892.0	2751.7	3954.6	1619.5	3218.9	2273.1	2048.9	1596.8	3326.8	2910.7	2690.9
200074_s_at	6082.8	3998.3	8791.6	4113.6	5252.8	8641.6	12687.1	8229.5	6117.4	9658.4	4595.7	6660.7	5187.3	8166.3	10410.2	8956.4	7218.1	6474.5	5312.8	7164.4	6357.7	4567.2	9100.5	5128.0	4110.0	7740.5	7227.8	6709.9	7015.5	7002.3	11227.7	6461.9	5683.9	5131.6	5184.3	8319.7	8965.4	5607.2	4091.3	6696.2	6371.6	6195.0	10308.8	3768.0	8261.5	4479.0	5175.3	5092.5	8702.1
200075_s_at	2548.5	790.6	1726.5	2579.3	4169.7	2075.6	2796.3	1914.0	2037.9	984.1	612.6	1567.6	2336.6	2039.0	1761.9	1296.6	3750.5	1953.7	3378.4	2454.3	1261.4	2363.2	1723.7	2589.3	2611.3	2610.2	891.7	1907.6	3247.7	2793.4	1746.0	1236.1	1773.0	2565.4	599.6	1506.4	2202.6	1117.0	1169.6	1258.0	1896.2	2121.9	1173.0	1562.1	3271.6	3907.0	1450.3	952.2	1818.5
200076_s_at	1079.5	871.8	912.3	1113.9	1183.6	1242.7	1012.7	963.3	1056.9	814.3	989.8	1206.2	1061.3	1324.3	1277.3	882.1	1157.5	1440.0	891.0	1202.1	1119.4	1517.9	1127.7	1143.5	1170.2	1483.4	1161.0	956.5	1141.0	922.8	1049.3	1292.1	1144.8	952.6	929.8	1063.5	1225.7	1472.4	981.5	1205.5	1461.2	1111.0	965.9	923.1	1445.2	1086.1	1761.2	1523.7	1092.9
200077_s_at	12505.0	17209.8	13496.5	15227.2	15725.5	13283.1	13708.7	13645.3	10600.3	9823.5	12884.1	11664.1	12758.3	10681.0	14083.0	11788.1	7889.8	18015.1	7943.8	13841.1	10943.4	12613.4	17195.5	15148.4	15017.1	9826.2	17738.7	11398.1	12493.7	13546.7	11177.5	11458.7	15537.5	7833.6	29722.1	13013.2	16374.7	19217.9	14363.1	15707.9	16329.9	13339.6	14826.3	17533.9	13744.0	10735.2	19212.7	7710.1	12194.3
200078_s_at	2102.8	1662.6	4983.6	3077.3	2444.2	2532.3	2646.8	3624.4	3216.0	1433.6	4173.6	1353.5	3450.4	3726.8	2526.1	3202.6	1707.2	2676.7	3728.8	8509.0	3238.6	3267.9	2268.7	4117.7	2612.2	2139.2	3411.6	2864.6	2881.8	2901.0	1305.0	2933.3	2277.8	3329.6	1989.6	2363.1	1780.7	3282.3	1413.8	1808.6	1655.0	3002.7	1995.5	3388.6	5575.5	4828.4	2997.2	2393.1	2761.1
200079_s_at	2841.6	2462.2	3082.9	3391.9	3825.6	2168.3	2514.1	2982.6	2059.3	2391.7	2052.7	4603.1	2122.4	2208.5	1748.4	1531.0	3865.1	2974.5	3582.2	2268.6	4794.2	3794.0	1939.3	3129.6	3077.1	3603.5	1818.7	3013.1	1825.8	1698.5	3411.1	2651.9	4106.6	2025.7	1038.0	2176.9	1927.3	1951.0	1495.2	3729.3	3327.5	2251.7	2122.9	4328.5	3049.6	2559.2	3379.7	2616.3	2139.9
200080_s_at	12627.7	17563.3	10096.9	13583.8	20292.0	15518.7	14516.6	16070.0	15007.5	11906.5	10196.6	9416.2	13060.7	8350.3	17454.8	16451.9	9083.5	12462.3	18655.4	15946.0	15027.7	10786.6	15218.4	4392.7	14458.0	12422.2	13373.0	12637.9	14272.5	12960.3	9641.8	16057.5	10793.9	18866.3	13839.6	14148.8	18013.4	11111.2	18121.6	10809.9	11410.1	9435.1	18662.9	14536.8	24939.1	8635.5	13007.3	11768.2	10979.1
200081_s_at	19095.2	7733.5	27009.9	21242.0	18301.8	28500.1	35214.5	26499.2	17797.2	22920.4	13165.2	25272.6	19981.9	20238.4	33978.2	30214.7	17864.9	22026.2	27354.5	22021.2	19828.7	13326.6	18762.4	11656.7	13431.0	13999.9	19031.8	14695.8	13384.7	18569.8	28869.5	16479.2	10817.5	28668.0	19426.1	25841.9	29146.0	11323.6	19853.9	16789.5	24083.5	18671.4	26170.7	11658.2	24123.8	24874.5	19332.8	20727.8	24459.3
200082_s_at	14564.9	7861.5	15026.4	16379.6	15752.9	18755.0	21496.0	20237.4	12167.8	20881.5	12489.6	18589.0	9898.6	16203.0	17487.6	25883.9	17154.3	21536.1	20980.1	11689.3	16505.6	18175.4	18701.5	11841.9	14148.9	11966.7	14866.3	12540.6	13834.3	14358.4	22410.2	15960.6	12564.0	13455.0	10930.0	19911.6	24698.6	15699.9	19054.4	17591.9	19424.6	12828.2	19048.6	16104.5	22065.7	15055.0	14143.9	17649.1	16859.6
200083_at	2809.3	1726.7	2026.4	1942.8	1976.5	2574.7	2134.7	2740.6	2077.0	2934.8	2208.2	2057.9	3517.7	2094.3	2785.5	3002.1	2106.7	1690.0	2114.9	3424.9	2130.6	1565.0	1671.3	1699.7	1309.1	1731.2	2219.6	2901.3	2887.1	3481.1	2050.9	1808.2	2404.6	3610.5	2384.3	2310.4	1655.3	2889.1	2173.3	1619.7	2311.5	1718.1	2144.4	2003.2	2183.5	1628.6	2642.6	2728.6	2241.0
200084_at	4204.2	3373.7	3812.1	3407.6	2476.8	4303.4	4297.2	3650.9	4934.8	5782.7	6411.7	3393.3	2398.9	4986.4	3906.1	3126.7	3224.9	3372.9	1813.5	2832.1	3048.6	2513.0	3602.5	3737.3	4659.3	3411.0	2996.2	4045.6	3753.1	3847.5	3930.2	3496.1	4676.2	4304.9	3022.5	4242.0	3375.0	2667.7	4286.5	4404.2	3249.2	4752.0	4606.8	9375.8	2598.4	2006.1	3303.3	3568.9	3790.5
200085_s_at	9244.9	7117.6	7495.4	4641.6	4262.6	3829.5	3435.4	4467.3	4682.1	4422.1	7860.6	3720.0	7167.7	7460.4	5520.8	6334.6	2271.0	3506.1	9510.0	4388.0	4535.4	3256.7	5829.1	7470.1	2437.4	6938.0	7154.0	5248.3	10360.6	7214.7	3269.7	3680.8	3930.1	7682.5	8046.0	5272.0	6107.2	6786.7	7927.7	3968.7	4396.8	4342.7	4412.3	8084.3	4994.5	2519.9	6380.8	3198.8	4428.2
200086_s_at	3892.3	7713.2	3826.0	4423.2	4695.1	3309.4	3638.7	4742.2	2826.2	4383.8	2670.4	5952.0	4816.6	4032.4	3000.7	2439.1	6298.4	4309.9	3753.5	2916.9	5294.8	4872.3	4324.8	3790.3	4337.3	5969.7	3739.7	4172.6	3063.4	3314.6	4400.9	3200.9	4101.6	2706.6	6334.0	3665.1	5097.6	4397.3	4553.0	4424.4	4278.5	3387.6	3101.4	3163.4	3552.1	3059.9	4750.9	3683.8	3598.3
200087_s_at	8774.2	8629.7	9813.0	8637.0	5250.7	6380.9	9062.6	6806.3	7695.4	7744.7	10048.5	5384.3	11751.7	8648.1	6467.3	6215.5	6882.5	7410.6	7378.3	6588.0	6606.0	6360.5	4409.7	8544.8	7821.4	7603.1	8372.5	9415.7	8135.9	5978.1	7161.5	6608.4	7861.7	6105.0	7510.1	7500.0	7016.2	7305.2	8439.6	5729.4	7000.9	5375.6	8378.4	11269.3	6569.7	6682.6	10137.0	5639.4	8380.3
200088_x_at	22063.2	38543.8	34998.6	34309.7	26485.3	36959.4	43568.5	43033.6	20795.9	29926.4	15947.2	24943.6	33457.3	27641.8	43469.2	39933.0	30943.3	36848.4	18291.7	38786.3	19746.0	25389.0	34584.1	19198.4	21822.8	20013.6	34191.0	21412.9	19881.2	24106.9	35592.2	22652.9	25135.5	29602.2	39062.9	36616.4	39620.1	33796.7	26972.5	30130.1	35491.2	23827.5	41665.5	17780.2	26207.8	24070.9	30477.7	29570.6	33693.6
200089_s_at	8492.2	10524.8	14783.5	9485.6	7745.2	13221.8	16214.1	13107.5	8896.5	14424.2	6733.6	9299.9	10259.8	9924.2	14570.7	17023.8	12677.8	15943.8	6017.9	9648.8	11100.5	8596.5	13934.4	6094.2	7620.4	7233.8	19090.2	12641.4	9801.4	12298.3	16142.7	10440.8	12407.1	9133.0	16893.1	15231.7	19960.8	17024.3	13519.8	14422.9	14571.0	8674.7	16708.6	10234.7	11652.2	10000.7	15414.3	8909.4	12635.5
200090_at	4299.9	3322.2	4925.3	3593.8	3635.4	5211.0	5599.5	3881.9	2841.4	4423.9	4764.3	5007.7	3195.6	5367.1	5333.2	5573.6	4924.1	5795.8	2397.7	2833.3	3711.3	5528.2	4396.1	3030.4	4190.3	3029.8	4015.3	3986.7	3335.4	3831.9	4159.2	4101.9	5959.1	3457.6	3902.1	4301.7	10326.4	5425.2	6564.1	6796.6	5495.6	4141.1	4286.8	5153.9	2032.2	3320.6	3093.6	5607.0	4270.3
200091_s_at	9041.7	6551.3	7282.5	7190.1	6187.3	12014.3	13098.2	9501.8	8216.5	12417.3	10179.1	6705.3	6550.8	10161.1	10946.7	7557.2	7394.3	11737.9	3872.0	7432.9	6633.7	6041.2	11439.6	3686.5	9351.3	7481.3	11936.0	7682.0	7395.0	10513.5	9885.0	6791.6	8027.3	5159.8	11774.5	13803.0	13502.8	12323.3	9417.0	12089.2	10723.2	7957.9	12198.1	12543.0	6910.4	7753.3	7362.6	9184.2	12419.1
200092_s_at	21392.8	23557.6	22042.5	21217.2	20593.4	25004.3	29366.7	27911.8	14511.6	21581.1	15381.4	17201.9	13032.1	22073.9	28789.3	27859.8	17023.8	28586.3	17574.7	22449.0	14650.8	16603.1	28611.1	10011.9	17625.4	21238.1	27521.5	18901.5	19680.1	18469.1	23904.6	27696.4	22172.1	17064.5	31685.2	27909.6	37386.9	30553.8	25747.3	23266.6	26225.9	16843.9	27576.2	23700.9	23402.3	19495.5	21411.7	22783.1	21762.4
200093_s_at	5967.4	4401.3	2026.1	5366.3	4590.1	6023.9	7774.8	5950.0	4380.9	6242.5	7742.0	4574.8	2047.3	5988.3	6438.0	7197.2	2058.0	3902.1	2510.8	3211.8	5344.5	3017.8	6447.4	5224.5	6594.2	4803.2	4456.9	4692.1	7998.6	5585.7	3998.1	4467.9	3713.3	9562.8	6581.5	4749.2	11257.4	6965.6	6371.1	5791.2	5451.5	4657.2	5337.1	3373.0	4323.9	5000.0	2939.7	6499.2	4303.3
200094_s_at	10895.3	12670.9	16332.4	13237.4	6520.0	12744.5	21591.7	15535.4	9931.6	9005.4	4071.0	4938.8	11656.5	9267.8	17573.7	13280.9	12516.3	10244.3	6862.9	10378.5	6885.4	6108.5	12473.6	9753.6	6062.4	7237.6	6911.0	8122.5	11315.3	9205.7	13690.7	7606.3	9223.5	12211.7	6243.2	13111.2	9618.1	6998.7	5915.6	5809.2	13577.1	10551.2	14806.7	7039.8	12305.2	7888.7	12400.6	4933.1	17406.8
200095_x_at	39944.3	68495.3	46994.7	45494.6	46961.9	50197.3	56859.1	69520.8	32992.6	40828.2	41564.9	44763.8	37983.1	38268.5	73191.9	72487.8	37270.8	85675.3	46765.8	34574.7	39001.8	48233.4	55936.6	34197.1	54031.3	39631.9	59984.0	39054.4	41338.8	42132.2	45539.5	54200.2	57357.3	59403.4	80651.4	57184.1	92256.3	56229.6	61942.9	53707.7	71217.9	36498.4	70598.9	42586.4	58118.0	41737.6	56242.1	65331.4	50055.0
200096_s_at	5588.4	2267.2	4217.0	3107.2	1914.0	3936.0	4330.9	3504.1	4103.7	3835.8	5606.4	3126.9	2181.6	4704.2	3212.3	3058.3	2066.9	2879.2	1549.5	4774.8	2844.3	2240.7	2922.0	3987.4	3864.3	4234.8	3405.7	4989.1	3785.4	3896.6	3992.6	3625.2	3336.4	2414.8	2400.0	3843.2	2470.2	2407.1	2719.9	3287.3	2980.3	3931.7	3235.5	2654.8	3144.5	2160.2	1179.0	2349.8	4247.4
200097_s_at	4705.3	4442.0	4737.6	3370.8	3618.9	5474.6	4715.6	3959.8	5435.5	5393.0	5077.0	4787.5	4016.2	4519.5	5136.9	6190.7	3877.8	2938.7	3894.0	3171.0	3436.7	3352.5	2920.1	2927.2	4260.8	3972.1	4876.8	5561.5	3304.2	5371.7	5604.0	4340.8	4032.8	3422.1	2929.5	4475.8	4315.9	3595.9	3717.1	3833.9	3967.3	4803.1	5272.2	4511.3	5267.9	2255.8	3215.4	3253.4	5406.3
200098_s_at	3174.0	2615.1	2845.2	2507.2	1780.4	2014.0	2962.3	2076.2	1855.2	2616.0	1777.0	2867.4	3755.7	3345.4	2782.7	3173.7	2798.6	2776.7	1926.1	3567.2	3074.0	2954.8	1689.8	3343.9	3599.9	3118.7	3488.2	2915.5	2720.0	3036.0	3460.8	2505.9	2359.6	2158.3	2718.3	4057.2	3243.5	2457.2	3383.2	2882.5	2501.6	2277.3	2993.6	3093.7	2759.6	1533.6	3792.0	2439.0	2346.2
200099_s_at	19932.1	18594.0	28102.4	24105.0	14246.2	32788.2	34364.1	31202.1	21308.0	27483.3	22180.6	19478.9	12538.8	20372.7	36146.1	37957.9	15318.0	36250.1	23022.5	15776.8	16989.0	15475.7	28186.8	14515.4	18397.5	21789.3	21726.6	20531.0	20076.3	23754.6	32492.1	31037.6	19233.2	22555.1	26703.2	28211.4	46311.0	25626.5	26787.6	25295.6	24414.3	25087.7	31636.5	23763.9	23602.1	18866.9	19077.4	22926.8	29977.7
200593_s_at	1543.1	1008.1	1187.9	2005.6	2555.6	1438.5	2327.9	1215.2	1955.8	899.0	571.0	1183.0	1541.6	1225.8	1566.3	1324.0	1401.0	984.2	2464.9	1740.1	1507.2	1332.9	1321.1	2201.8	1134.9	1165.5	1257.4	1537.9	2190.8	1344.5	938.3	1504.4	1219.6	2670.4	888.4	1308.4	1651.7	854.9	1497.1	1182.7	1892.3	1026.9	1704.6	992.5	2674.3	1388.5	1313.0	1489.0	1506.6
200594_x_at	5244.0	4366.7	3836.2	5029.8	7820.9	5177.4	9432.6	4666.1	6090.7	4834.3	3994.0	5759.1	6004.5	5081.4	5660.9	6525.9	6484.9	3335.1	4330.3	4480.3	3634.2	4428.2	4324.9	5914.4	4487.3	4583.3	4030.4	5746.8	5794.8	3697.8	4336.5	2826.0	3404.0	7480.7	2505.2	4037.4	3191.6	2831.0	4464.1	3678.4	4101.6	4088.9	6272.3	4426.4	7013.5	4240.1	4324.1	4091.6	5718.6
200595_s_at	1665.1	2615.2	2515.0	2104.5	1421.0	2450.2	3280.9	2421.3	2222.7	2357.4	1867.1	2324.6	1368.4	2383.9	2449.5	2849.7	2764.4	2146.3	1538.7	2340.1	1683.4	3142.6	1881.2	874.7	2631.6	1579.9	2029.0	2056.5	2450.8	2114.2	2229.0	1804.1	1867.4	1789.7	1376.7	1959.1	2148.0	2014.8	1948.8	2013.3	1874.7	1614.5	3879.9	2767.5	2144.7	2171.3	1555.2	1310.9	2779.7
200596_s_at	553.1	788.2	2287.3	2048.2	1119.9	1568.1	2362.8	2476.3	1189.6	1042.2	458.0	1764.7	1199.2	1796.5	1796.4	982.2	1383.6	1495.3	1815.4	1177.7	992.6	1214.6	1975.3	1014.2	463.8	908.7	1388.3	1613.1	1041.3	1593.5	1366.4	1012.5	1132.4	1836.9	1555.9	1896.9	540.5	792.1	1690.7	992.4	2597.5	1703.4	1936.3	2245.6	1917.9	1812.7	1317.2	1398.8	1595.9
200597_at	541.9	756.9	557.5	291.8	328.1	514.0	709.2	701.5	617.8	775.6	415.5	607.6	696.4	891.0	624.4	1111.6	742.2	450.1	373.8	579.1	442.9	788.5	769.4	352.5	681.6	429.7	969.9	886.2	527.0	587.9	743.2	304.3	401.7	390.8	880.1	709.3	777.2	1028.7	944.5	593.7	709.1	499.0	816.8	983.5	498.2	509.3	830.1	365.4	705.2
200598_s_at	1376.2	1165.9	1590.5	2638.7	1106.3	626.2	1248.8	1028.2	1400.5	1464.9	631.5	1549.9	1705.2	2044.6	866.7	510.3	843.4	1582.9	3185.6	587.8	463.6	580.5	898.1	2583.7	882.2	1422.7	3038.7	2764.2	1388.4	1232.1	736.9	461.2	647.7	1253.9	2789.4	1039.7	734.5	753.4	1847.2	1281.3	2801.4	1108.4	608.6	1007.7	1838.4	1418.6	2011.4	1259.0	1941.8
200599_s_at	10396.4	10059.9	8759.9	7033.7	6551.8	5847.6	8521.6	6859.0	6538.4	9303.2	8387.2	10641.2	7864.7	9299.3	5424.3	4724.8	9411.9	14503.6	8549.1	6032.6	5715.5	6685.2	5240.1	5151.8	7558.6	8325.1	9633.3	11661.3	8882.3	5090.3	10241.4	8750.8	8382.7	4644.9	8449.8	6926.3	5167.7	6870.8	5471.7	7572.0	7890.6	5699.4	7422.5	8816.0	7512.0	7255.1	6160.9	6967.3	9290.0
200600_at	1567.6	543.3	1204.9	1519.4	2381.8	2223.7	1036.7	1429.1	1880.9	1285.4	1195.1	3674.6	3274.2	2081.5	1129.8	860.9	2103.0	2206.0	3412.9	1665.2	1736.9	3064.6	1046.8	1504.4	2316.9	1021.6	741.1	1650.5	1083.7	1480.2	1682.8	2329.4	5240.8	822.7	1109.4	1556.9	870.6	1786.7	703.4	3406.9	2378.5	2591.9	1120.2	595.4	1439.9	2258.1	1515.7	3615.7	2437.4
200601_at	4207.4	1378.1	2313.9	5528.6	2914.7	4045.2	2619.4	3101.4	2736.4	1409.3	2085.2	4390.8	4719.9	2966.3	2114.7	1732.5	5171.0	1517.0	9568.7	3473.0	4740.8	3310.5	3494.9	2161.4	2193.7	2954.0	1636.4	3254.8	3646.9	4375.1	3444.1	5762.3	8043.6	3246.9	1288.8	1499.4	908.7	1694.8	1569.1	1441.8	1989.2	4344.4	2493.1	1936.4	2341.4	8508.2	2486.6	3908.7	2978.3
200602_at	3434.4	3265.3	523.1	1544.7	1544.6	2734.4	1809.9	2014.9	1963.9	4333.5	3029.9	1961.0	1930.5	2791.0	2686.2	1875.7	3513.4	1122.5	2811.8	1750.7	2283.3	2607.7	1035.8	1719.0	1185.0	1402.0	2469.9	2053.3	2918.6	4266.6	2599.1	3751.2	3456.4	1232.3	5477.0	2311.0	3712.1	4084.0	2709.2	2899.0	1739.4	1942.5	2407.8	1966.0	729.6	2108.5	5483.3	3446.7	1564.1
200603_at	4188.8	3802.4	5197.5	1862.0	2839.8	4531.2	4134.0	7233.9	3520.0	5378.2	4477.0	4000.1	1930.7	3695.1	3874.1	4767.4	3507.8	2882.9	1086.2	2014.2	2961.6	3108.6	2429.0	3149.6	4431.7	3951.7	3480.9	3957.0	3407.4	3373.2	5007.3	4766.5	4547.2	2172.8	2784.9	2877.8	2888.4	3312.1	4588.0	4221.0	3146.3	3083.0	3133.6	7244.9	2637.8	2457.1	3171.9	2613.1	3668.5
200604_s_at	647.4	580.2	1134.0	610.7	875.3	509.8	735.4	1800.8	1333.8	375.4	540.2	1048.3	412.0	393.0	657.5	367.5	391.7	539.3	843.7	601.0	402.6	451.4	947.4	1474.5	890.9	490.6	447.8	449.0	806.4	770.1	439.2	799.6	692.3	980.6	470.8	489.1	296.9	330.9	258.2	329.9	462.4	630.5	419.9	1091.0	1030.7	1084.7	715.6	471.5	712.7
200605_s_at	2333.2	392.5	3851.6	1551.0	1998.6	3134.3	3136.7	4904.5	3783.3	2412.6	1718.1	1678.4	579.1	2049.6	2638.6	1576.1	1853.7	1706.2	1652.0	1411.7	1205.1	1223.2	1529.6	2865.6	2682.3	3164.0	738.7	1958.5	3626.7	2525.1	3598.8	2669.9	1600.4	1805.5	247.3	1046.0	728.1	323.1	665.9	1126.8	1378.4	2567.4	980.4	3815.0	2707.1	2296.6	585.2	1336.9	2759.7
200606_at	5309.7	3876.5	2053.9	3875.9	2795.5	5364.7	5334.9	3416.7	9541.5	8110.9	9564.3	3916.5	1931.0	3406.8	5882.3	7853.2	3501.9	1092.7	3287.1	4847.0	7311.5	5538.5	4510.4	5287.1	3377.9	318.8	5072.8	8377.2	8388.4	9665.8	6756.7	4684.1	6017.2	7746.1	2937.6	3333.6	4872.3	3536.0	5188.8	4244.7	5757.7	3436.7	7298.8	8184.4	4739.7	2520.8	7466.3	5781.4	6754.7
200607_s_at	649.9	876.7	833.7	512.6	1069.1	591.7	858.5	416.5	1330.0	406.0	1286.2	484.2	216.6	288.1	610.1	334.1	526.1	400.3	3132.7	1217.0	900.7	307.1	1589.9	985.3	428.2	336.9	530.2	590.6	592.2	601.4	579.9	459.6	342.5	864.9	389.4	432.0	455.7	189.0	319.2	258.1	430.0	1106.3	393.0	935.0	1008.7	2158.0	569.4	838.7	886.7
200608_s_at	1948.2	5179.1	2407.7	1066.1	4477.7	2156.8	1842.2	1067.2	1779.9	2857.1	5859.9	3154.9	1502.9	2175.2	1615.1	3241.7	2008.4	1407.8	2888.6	3492.4	2909.5	1974.9	3150.9	1741.6	1982.6	1452.2	3085.9	2886.4	1650.8	2255.2	2201.7	2161.7	2174.4	2324.5	1373.3	1278.4	3710.9	1738.5	1538.1	2312.4	1228.4	1614.2	2669.5	3473.1	1555.0	3662.6	3583.7	1797.9	2222.3
200609_s_at	2745.8	2802.2	4332.3	2907.4	2987.3	3352.7	4058.6	3743.1	3346.0	3104.7	2454.1	3088.0	4322.5	2444.9	2906.0	4094.7	2608.4	2426.5	3093.9	2648.6	3910.2	2624.3	3086.2	1974.9	3463.2	3405.7	3426.2	3578.1	2505.2	3341.8	2933.2	3659.7	4728.5	3177.1	3007.2	2864.3	5132.6	4653.0	1889.9	3730.3	2600.6	5219.1	4127.0	2464.4	3467.5	4078.3	3121.9	2134.4	3379.4
200610_s_at	5596.8	7036.8	6791.3	4687.1	6418.0	7004.9	8096.5	6117.1	2853.6	6293.9	3814.7	7711.8	4344.6	5852.1	5923.7	3848.8	9626.7	4380.5	3743.8	6105.9	6725.4	5932.5	5873.7	6015.7	4689.1	4684.7	6782.3	6132.7	5885.5	6553.3	8129.0	5830.4	6126.7	5352.3	4590.4	7182.6	6489.6	6433.9	6262.3	5818.2	7935.7	3676.5	5120.6	7102.9	5986.1	8809.8	10478.2	7985.1	7326.4
200611_s_at	1895.2	1318.4	2200.1	3630.6	2886.1	2332.7	2820.5	2068.4	3669.6	1204.2	1351.2	1460.6	2898.0	2255.7	1959.5	1131.4	1303.0	1646.7	4317.4	2849.3	2006.0	1956.4	2281.6	2098.9	2109.7	1970.9	1813.7	1553.8	2073.2	2521.2	1356.2	1932.1	3754.9	3069.3	1634.6	1260.4	1161.1	2420.4	1002.9	1795.3	2983.2	3570.5	2878.3	1154.2	3580.7	3462.7	1817.7	1546.4	2257.9
200612_s_at	1748.9	895.4	503.4	760.3	479.8	473.8	711.4	904.7	840.4	1066.9	1051.1	344.1	1100.5	620.2	731.3	625.1	949.2	502.0	763.9	1075.5	575.7	595.1	473.0	2084.3	2384.5	848.2	810.5	1417.0	408.0	1069.2	859.9	581.9	369.0	1101.9	385.2	463.2	612.8	1184.7	581.8	509.0	446.2	386.7	494.1	602.4	1055.2	883.9	927.7	553.4	793.3
200613_at	1392.1	1053.9	2715.6	2904.8	2382.9	2347.6	2501.8	1791.4	2746.9	903.9	1070.7	1699.0	2384.9	1229.2	2070.5	1342.9	1862.4	1533.5	3382.1	2204.3	2096.9	1766.0	2600.2	1539.6	1724.9	1638.0	1187.4	1396.5	2701.5	2117.2	1894.3	1553.8	2867.8	2212.5	940.6	1883.5	993.3	1964.6	779.2	2555.4	1623.4	2408.1	2036.7	1995.8	4236.3	3195.3	1728.2	2895.2	2716.8
200614_at	8336.7	18235.0	10816.3	16598.1	12524.8	9513.5	11352.1	26643.6	9520.3	11133.4	11841.4	12035.0	10700.8	11084.1	9330.4	10263.1	7376.1	10081.5	6726.1	9372.0	8481.7	9463.0	20599.4	10510.5	8873.0	12905.6	8261.0	9505.2	9959.5	7653.0	7539.5	11858.6	13185.1	14089.9	7817.5	6861.3	4916.5	8379.7	9057.1	7476.1	7192.2	10060.8	8209.3	18038.6	11865.6	9994.8	7606.7	10228.4	9162.1
200615_s_at	1254.5	795.8	743.9	898.3	719.4	720.6	1720.1	739.5	1207.4	1774.3	459.4	661.3	1392.7	1055.8	764.0	687.2	418.9	636.5	369.0	661.6	514.1	961.2	1132.5	973.6	1514.7	652.9	892.2	1304.6	853.0	830.4	591.9	1144.7	1216.7	857.0	554.3	779.7	663.2	1547.9	705.6	571.6	648.3	581.2	761.8	982.9	775.8	878.6	536.2	695.2	763.0
200616_s_at	1189.7	721.8	1953.2	1737.3	944.0	550.8	821.3	718.3	1004.6	846.5	662.6	1448.9	4211.5	1910.3	528.8	442.3	1064.9	873.0	1242.5	2004.0	546.5	1384.2	839.5	2232.0	2298.9	729.3	3323.3	2639.9	839.6	1523.7	1090.2	609.0	673.0	778.7	2527.9	1666.4	960.2	343.0	1622.9	923.4	1118.5	958.1	858.2	1410.7	1800.7	896.2	1547.9	989.0	1890.7
200617_at	2278.3	1089.4	2997.8	2796.0	1397.0	1454.2	4010.8	1935.1	1277.1	2515.5	1799.4	1938.9	10107.4	3128.7	1831.7	2376.3	2231.0	1531.2	2418.5	2807.5	1431.3	1922.7	1405.6	3499.0	1385.0	2645.3	2751.0	3715.3	3028.2	1438.0	1204.2	1728.7	1512.4	1676.6	945.5	2006.6	3652.8	1284.3	1124.0	2403.1	1394.4	1932.6	2239.5	1750.2	2032.9	1150.2	2396.9	1948.4	3674.9
200618_at	5343.8	4171.8	6474.0	5439.3	10536.7	4766.6	7739.8	7566.5	6031.6	9785.7	3375.4	2579.9	6694.5	3530.8	4034.2	5511.8	2598.3	2942.3	1400.1	2079.6	2283.9	2996.4	4286.8	1700.4	6609.2	2782.6	4032.4	4992.8	6184.6	4014.4	3826.2	2412.5	5942.5	7192.4	2710.4	2911.0	1720.2	3262.9	4627.2	3422.6	3891.8	2992.9	4631.0	2096.3	2688.7	2689.2	2346.4	2840.2	4521.7
200619_at	1507.5	1819.9	2277.1	2235.4	2187.8	1554.3	2031.6	1281.7	876.2	1105.1	862.6	1507.8	1805.0	1650.6	1278.3	5390.8	1250.1	1488.4	1373.2	1189.6	1078.6	1745.3	1653.1	1368.1	1281.0	1367.3	1569.2	1723.0	1882.9	1533.7	1634.0	1642.4	1360.0	1097.8	1837.9	1604.9	715.3	1412.5	1963.0	1665.2	1517.6	2103.9	892.1	1959.5	1212.9	2820.9	5578.2	2147.3	1514.8
200620_at	5069.5	5462.8	14717.8	5381.0	2612.3	7335.7	8915.2	8334.5	8418.5	5775.5	5205.4	5227.2	2740.6	5708.6	7067.1	8893.8	5935.9	10151.7	4354.5	6434.4	6786.7	5407.0	4196.0	7966.4	5494.3	8635.0	8521.6	7325.1	7228.2	5902.4	7550.1	7354.5	6454.8	3374.8	6916.9	6456.5	4976.4	6213.4	4617.0	5855.1	5551.0	6484.6	6539.5	5313.7	3438.4	6768.8	4444.3	5176.4	7590.6
200621_at	2350.3	1837.8	3124.1	2038.9	1893.8	3049.8	3294.8	3241.7	2761.9	3319.6	1587.1	1403.1	3312.5	2268.0	4090.4	1332.5	4675.9	2038.3	4355.5	2437.0	2658.0	1977.3	2320.8	1871.9	2132.7	2343.6	1905.2	2111.8	5096.6	3088.6	5591.6	2447.8	4775.3	1761.3	1597.1	2800.0	2329.5	2506.5	1514.7	2287.0	2984.3	3428.2	2913.6	1371.9	2055.4	1116.2	3636.9	2265.8	2331.5
200622_x_at	1215.9	1163.2	977.0	914.0	1252.8	1105.8	929.3	899.0	1027.6	523.8	1006.9	1197.8	984.9	1309.8	748.2	1020.9	637.3	1123.5	774.0	802.5	627.8	677.4	1293.3	1328.7	731.4	630.0	1193.1	939.9	956.9	826.9	605.2	861.6	700.1	852.2	807.8	600.8	1084.0	699.9	707.7	1123.6	1446.9	794.9	919.4	1101.0	1588.3	925.1	453.1	511.5	918.8
200623_s_at	1350.0	3108.1	510.0	1892.5	1798.1	1900.4	1504.0	1961.0	1257.9	1152.9	2340.0	2428.2	1113.3	1345.2	1652.1	1641.9	1459.3	897.8	2860.4	1444.6	2367.1	1418.8	2138.3	887.4	1618.1	1511.9	1705.2	1970.8	749.6	875.5	1316.4	1505.5	1601.5	2497.5	2311.8	1724.8	2829.5	2428.2	2114.6	1689.2	2209.7	1456.9	1374.4	1927.1	2489.0	1681.0	1086.4	1080.6	1413.8
200624_s_at	3121.9	1057.7	2180.6	2224.6	2272.3	4227.7	5070.3	3661.3	4025.2	2751.9	1556.7	1187.8	1068.0	3611.0	3974.9	2171.8	1657.2	2016.9	2360.5	2604.1	975.8	814.6	1729.0	4197.5	1768.5	3092.5	1046.7	2193.9	3090.5	1786.9	2513.7	3282.5	1081.6	3659.0	900.9	1833.1	903.1	860.2	616.4	1015.7	2255.0	3198.8	2717.3	1391.2	4196.1	2231.7	773.9	2197.3	3191.1
200625_s_at	4514.1	5529.9	3707.5	6842.0	3661.1	5488.5	4053.5	4380.6	5040.0	4586.4	3320.5	4446.5	5825.8	4810.8	3975.1	6187.2	3455.7	5199.5	2731.0	4159.8	4774.0	8643.7	4177.8	2791.6	8180.1	2737.7	4940.6	4991.3	2902.5	4568.8	4435.7	3889.6	7765.8	3233.2	5027.4	4420.6	4127.6	8591.7	2856.3	7130.4	4198.6	4987.2	5359.9	3467.6	7184.2	4357.6	3472.9	3488.0	4302.8
200626_s_at	4891.6	2432.4	2919.5	2324.2	2156.6	4789.3	5990.0	3645.3	4068.6	6226.2	5419.1	2826.5	2059.0	5676.6	5122.4	5367.4	3088.4	2704.8	1902.4	3828.6	3340.2	2450.6	3132.6	3159.4	4227.0	4815.9	3337.6	6078.9	4508.8	3559.5	5131.7	3662.3	2901.6	2868.9	1685.3	2771.7	3548.4	1894.3	4125.6	3571.1	3155.8	3891.5	5265.5	3641.4	3789.8	2424.7	1264.0	3459.5	4246.6
200627_at	6932.2	8501.5	4443.7	5788.9	4352.7	5914.8	7461.2	6248.7	6105.4	7639.3	9131.8	8619.0	5363.7	6902.3	6673.6	6724.1	4313.8	4288.0	5342.0	5607.7	5520.4	4385.3	7428.2	7349.2	7883.7	6472.4	5311.6	6421.5	6222.8	5091.6	7269.4	6275.0	5122.3	7519.8	4460.6	5626.7	8805.0	5656.5	5131.6	5775.5	6546.5	6998.9	5954.6	8631.5	8182.8	6834.4	5196.6	4196.1	6366.3
200628_s_at	222.1	55.1	436.0	1463.9	1776.9	408.9	615.2	293.5	351.4	211.9	279.2	1692.5	429.0	314.0	450.6	63.2	313.9	605.3	1082.6	864.8	476.9	1131.1	34.8	923.4	1085.3	314.6	32.6	35.7	605.5	324.7	429.1	381.8	779.8	839.9	75.9	243.3	243.9	161.0	57.7	852.1	2589.2	404.0	294.5	266.9	1694.6	1188.2	104.8	354.0	431.8
200629_at	1444.5	2162.2	1580.0	3382.2	4555.4	1056.4	1734.9	1028.2	1022.9	1120.2	857.0	13154.0	2094.4	1654.7	1166.9	919.2	763.7	2353.6	1428.1	3910.3	4243.0	6308.8	1973.4	1281.6	4239.0	1444.8	1689.0	1377.8	1610.7	1059.0	878.5	1351.5	3318.6	1203.9	1935.8	1308.6	964.9	3168.4	2519.9	4148.3	14148.0	718.3	1827.6	2326.4	2376.7	1724.3	1232.6	2683.5	1619.4
200630_x_at	4924.5	5317.0	4653.3	5490.2	7589.0	3657.6	4315.5	3926.5	5584.0	4333.1	3843.3	5918.2	7891.4	2667.8	4279.1	4554.0	7329.0	4550.4	4208.3	3082.8	3594.6	4661.9	5650.4	4041.8	5129.3	3080.5	5977.6	3961.2	4005.9	4501.4	4798.4	3256.0	3883.4	5247.5	4074.0	5539.9	2904.7	7168.4	4330.0	6377.7	8175.3	6993.8	6076.3	5977.6	6720.2	4458.2	5617.1	5390.6	7231.9
200631_s_at	5235.3	4804.9	5795.7	5674.8	5389.0	5883.2	7577.8	6988.0	4667.1	6607.6	4264.5	5472.8	4479.5	5259.0	6770.0	7051.5	3351.1	4140.1	4693.0	3564.5	4795.5	4983.6	4060.5	3303.4	4250.5	3856.1	5955.9	5675.5	3546.8	5522.5	5631.4	4799.7	3983.4	6869.8	4420.6	7649.0	7025.4	7836.0	6736.5	6453.4	4729.3	4988.3	7481.4	5032.6	5169.0	3460.3	6573.2	5435.0	5952.4
200632_s_at	1271.3	2553.4	994.0	2200.3	4382.5	2828.1	1014.8	2277.9	1861.3	1795.3	3547.6	15473.4	836.1	1430.9	1685.2	1119.0	1434.5	3352.3	37296.3	2670.7	14887.9	6496.3	742.5	1577.1	1293.0	751.8	1759.1	1227.6	664.8	1589.3	1959.0	3263.6	6990.0	1753.7	4728.4	1423.0	1204.1	2615.2	3746.7	3272.3	4690.1	3344.7	2927.4	1532.4	1143.3	19159.7	1612.8	5989.8	1953.0
200633_at	25059.3	34737.0	32641.1	24185.0	26079.1	22754.9	17020.0	26595.2	19769.8	22933.5	33486.4	34806.4	23851.5	19125.0	22354.5	27478.9	18678.2	26893.0	4659.7	19288.1	22766.9	26486.2	37042.0	24040.1	32706.8	28523.8	37432.9	24859.6	22989.2	26543.5	21884.3	19174.0	25437.0	23368.0	45763.9	23476.0	33586.1	36244.4	35504.8	28205.3	29595.8	27761.5	19592.5	30956.0	22296.8	28520.7	29640.8	43362.4	25418.4
200634_at	7397.0	2695.1	5047.1	7491.6	6627.3	6609.9	4592.9	6327.2	7363.9	3895.0	7109.7	9813.4	7268.0	12420.8	5291.3	6191.5	4843.5	3142.5	3954.5	6219.2	9160.9	6104.6	4063.0	4571.3	4970.4	6798.4	4583.8	5868.9	8521.0	5874.8	5004.8	5830.9	9927.3	6743.6	2374.1	4804.6	6612.4	7882.5	3789.9	6601.6	5823.9	6466.3	4770.5	6369.9	6893.0	6411.8	8083.3	6716.7	7161.6
200635_s_at	1541.9	1461.2	1311.6	3093.2	3287.2	925.7	1915.0	1289.5	1492.7	1203.9	1290.4	1004.3	1189.4	1053.9	1159.4	1511.2	1995.6	397.8	3743.2	2037.7	1721.5	1216.1	1921.7	1395.7	249.5	1524.0	2139.2	4182.9	2123.2	3284.8	2752.7	655.2	454.3	1746.2	1216.1	1892.7	348.0	1211.0	1840.2	682.5	1171.0	1527.6	2053.8	1709.0	3289.0	2201.9	971.5	3833.3	1893.1
200636_s_at	2236.2	3394.0	2395.2	4129.6	4116.8	4035.0	6135.7	4180.1	2595.9	5597.0	2920.9	3250.0	3318.2	3043.6	3773.1	8169.8	3682.5	990.0	3951.5	4139.6	4685.5	5460.8	2542.5	2169.0	1897.4	3714.3	4101.7	6844.0	4666.8	3690.1	4027.2	3342.7	2175.5	2661.3	3032.8	3319.9	2539.1	5649.0	3623.7	3239.9	2856.8	3515.4	6083.4	4013.1	6195.1	3956.9	2937.9	6025.7	5030.2
200637_s_at	558.9	282.4	706.2	1657.9	1280.3	557.8	800.1	653.5	1193.9	325.8	258.9	349.6	563.8	313.2	564.8	616.2	711.6	197.4	3134.6	986.1	403.9	438.9	656.8	995.7	135.8	494.4	413.6	971.9	1399.5	1277.9	866.1	231.8	246.9	1151.1	160.7	360.6	196.8	418.9	239.9	235.8	471.1	710.4	447.0	645.4	2000.7	1758.0	245.0	1614.5	964.4
200638_s_at	2592.0	3418.1	2379.0	2528.0	7177.3	3173.1	4880.6	3013.8	4266.4	1625.8	3494.4	1985.9	2223.1	2156.4	3156.2	1994.5	2448.0	1999.7	8332.8	4419.5	2276.3	2256.7	1599.3	4564.6	1854.7	1204.5	1278.3	2107.6	2367.6	2182.1	1688.5	5073.6	4034.0	5478.6	504.1	1814.0	2495.2	1462.0	1509.9	2032.0	2578.3	3312.7	1631.6	2960.0	4138.3	6678.8	2245.6	3407.8	3281.5
200639_s_at	4307.2	8717.4	6155.8	3986.5	8725.7	5346.3	5331.3	4004.1	3887.9	6018.7	9114.9	7147.8	6360.7	3127.7	3952.1	9105.6	6400.7	3717.9	10142.9	6181.0	4680.3	4534.5	4704.3	4618.1	4657.4	3757.0	5324.3	5252.1	4319.9	5190.2	5223.3	7848.6	9197.6	6882.3	3499.1	3547.8	8978.7	4970.7	3322.8	6045.2	4091.1	3673.7	3336.8	5319.1	5589.5	9880.4	7667.3	3667.3	4816.8
200640_at	5245.3	4269.6	8191.4	7921.3	18608.9	8379.0	10671.9	9491.6	6560.0	6568.4	13847.1	8431.4	8739.5	5022.7	7578.9	8819.0	5487.1	6273.8	26888.4	9743.1	6857.6	4920.2	4803.3	7207.6	5200.0	5156.2	4081.1	5595.1	6243.1	6650.3	4186.4	11376.2	11596.8	13099.8	1376.0	5560.4	8153.8	3981.0	3348.5	6539.9	4944.6	8716.0	4888.4	9770.0	11510.3	16278.4	6611.6	7415.3	9689.7
200641_s_at	931.9	459.3	1094.7	1864.5	2741.0	1270.7	2322.0	1372.2	3149.0	377.9	1389.6	553.9	568.6	639.1	1584.4	564.6	864.7	645.2	9552.7	2266.3	701.9	637.2	693.6	2758.1	466.6	612.3	375.5	555.5	1490.5	987.9	745.4	1533.9	1001.5	3150.9	317.4	324.2	1069.6	191.0	148.6	405.3	952.8	1805.5	524.7	604.7	3191.1	5208.2	275.3	905.8	1629.0
200642_at	10568.6	14618.8	14221.2	6030.5	8462.1	8530.6	12808.6	10483.4	8064.7	9121.2	11003.5	10228.6	6556.6	10034.7	8731.1	9668.1	5964.6	4465.5	9060.2	9943.9	8720.0	8049.0	8533.1	17218.5	6440.0	6937.8	9529.8	7705.3	12211.1	8511.2	8191.7	10554.4	8244.4	8186.8	11378.8	7432.5	11995.9	9041.9	8191.6	10400.7	8136.7	7234.6	8189.8	15628.5	7723.0	10445.3	13209.1	12287.8	9756.8
200643_at	1575.4	589.0	2815.8	3520.0	2091.2	2166.9	3336.7	1336.0	1497.3	1084.8	735.0	1122.4	2125.0	2142.3	1848.4	1420.1	1905.3	2137.4	1796.4	1593.8	894.4	1705.9	1437.0	1836.7	806.3	1615.9	1157.2	1810.3	2296.4	1818.5	1604.2	1496.6	1686.7	1912.0	610.7	1426.4	851.6	1224.2	1578.1	1441.3	1398.0	1968.2	1695.0	1317.9	1527.0	2916.8	966.8	2005.3	2784.9
200644_at	4059.0	6404.2	2428.4	3350.8	8100.0	3730.2	5198.0	4395.1	5002.7	4284.7	4405.5	2863.0	4364.5	3176.3	5007.9	7305.6	5242.4	2128.0	11773.8	6737.6	5001.1	3239.6	4268.6	3326.9	4179.9	1892.7	2232.7	8683.2	5691.7	4948.2	3953.7	2817.3	1939.1	6371.4	2207.0	6482.9	5407.9	4408.9	2351.9	3461.1	4831.6	3902.3	7085.9	6134.6	6519.1	6352.9	6293.4	5700.3	6027.3
200645_at	9813.7	2144.3	11357.1	5260.2	6833.7	7425.1	6185.3	7845.4	9630.8	5055.0	7886.7	7067.5	5743.8	5425.2	5052.5	6309.4	6336.0	6639.1	5812.9	5907.2	6555.5	5083.1	5551.4	6403.7	4238.6	6790.2	4965.8	7211.8	5009.5	8018.9	7266.6	4192.5	5250.8	4347.0	3342.9	5943.4	2179.4	5070.6	6086.0	5329.9	7927.6	9328.8	4614.3	5696.2	7301.1	4937.0	4956.1	6477.5	9650.1
200646_s_at	243.2	17.2	523.6	645.9	244.3	205.1	301.9	244.0	477.3	90.6	141.4	103.6	167.6	116.6	338.0	104.9	280.4	154.6	600.6	287.1	90.2	137.1	210.9	486.0	138.5	299.3	127.0	124.3	389.7	299.8	178.4	276.3	95.7	336.2	155.8	261.2	122.3	50.1	154.9	90.5	197.9	562.4	95.3	73.9	773.1	721.8	95.6	144.1	494.3
200647_x_at	7698.8	5132.4	8639.3	8412.4	3544.4	6274.3	9285.6	4915.4	5772.4	5819.8	7997.7	9727.2	8781.1	6240.4	6978.2	8560.4	9668.1	3804.6	5768.1	8761.6	9800.2	6060.3	4694.6	4942.9	4780.3	7205.0	10682.2	5263.2	9097.9	12078.0	10506.1	6692.2	6699.4	11250.6	4202.2	5255.0	7793.8	8240.4	8804.5	4900.7	4742.9	6995.4	3087.7	10585.0	3606.0	7633.1	6230.9	5191.1	7656.9
200648_s_at	602.3	478.9	678.9	346.1	690.9	794.4	947.4	453.3	1372.4	365.0	500.4	583.2	610.9	619.1	572.1	676.2	420.9	895.6	614.7	675.1	329.7	406.8	1489.2	6683.6	346.8	719.5	506.5	920.1	1417.9	449.4	321.2	382.6	642.5	1404.5	487.8	385.4	371.0	322.0	311.3	509.8	538.1	564.2	884.8	347.2	831.5	1001.4	561.2	437.1	583.8
200649_at	1434.9	642.8	2632.0	2019.2	1670.1	1492.1	1627.3	1420.1	1394.4	621.7	934.1	1266.3	1526.8	1196.6	1324.4	1084.6	3149.6	1474.6	1608.4	1284.1	1480.8	1501.4	945.2	1972.5	989.8	1912.3	803.9	1348.9	1660.5	1548.4	1332.8	1460.3	1368.9	1900.3	563.2	861.9	607.8	852.4	741.2	1083.8	1673.2	2247.9	642.8	975.3	2476.1	2619.8	842.6	920.6	2550.7
200650_s_at	10950.2	10070.4	18703.0	15376.6	14358.9	11268.7	10942.1	13210.2	12533.1	9662.9	8861.7	16524.4	14830.5	12892.1	13823.4	6323.5	5793.2	11837.3	10477.7	11069.6	14954.8	18078.2	9305.9	18849.6	11979.0	14036.8	14536.0	10925.7	14576.0	9275.7	8936.8	15367.6	25584.0	15271.6	14079.2	12196.1	7768.6	11345.2	12884.4	11843.2	8511.3	18768.8	16107.5	23914.3	11423.8	9439.1	15177.3	17136.9	13564.3
200651_at	13689.6	9387.1	20325.3	17023.7	8897.7	17337.1	24913.1	19510.4	12571.7	18222.2	9397.1	14059.3	8515.4	14839.6	19566.5	14102.9	12712.9	11287.8	8924.2	16123.8	12130.2	9879.0	22928.0	15005.0	11588.4	9688.8	16831.3	13771.1	15591.2	12839.9	18898.5	11650.4	7810.9	17233.6	15573.5	18475.9	16450.3	12312.1	10331.5	12570.1	18525.1	15593.2	18198.9	8111.1	20925.3	21552.7	10177.6	16977.5	21446.3
200652_at	6001.6	2429.0	5470.0	5055.7	5482.0	5341.4	7716.1	4514.1	5683.1	4026.5	2378.8	3328.3	6287.1	5931.1	6411.5	2998.1	6386.1	4858.8	8988.3	5430.4	5552.8	4512.5	5046.3	6405.2	6759.4	7562.3	3676.2	6396.6	9196.3	3901.1	4261.3	6673.5	4249.1	5734.3	3032.7	4173.0	3809.1	4258.3	5139.5	4529.1	5781.8	4211.6	4225.8	3425.3	7297.5	10815.4	4662.7	9001.2	6190.7
200653_s_at	2522.0	3415.9	1618.6	1666.6	1885.5	2160.8	1075.0	1269.4	1929.3	2431.1	2539.3	2116.2	5872.4	2129.7	1260.6	1408.4	2085.2	2211.1	1111.8	2173.1	2184.7	2455.8	2769.4	1316.0	3593.5	1397.0	2284.7	2491.1	1067.4	2234.0	1748.9	1599.9	2617.7	1257.5	3837.4	2209.9	1343.8	2124.1	2085.8	2897.4	1650.2	1443.9	2069.8	2579.1	2859.8	1171.7	1828.3	774.8	1883.2
200654_at	9412.1	2797.7	22464.7	11582.8	13783.4	7730.5	15955.4	12703.4	10704.8	5151.2	8141.2	11104.1	24905.9	8995.6	7897.2	4148.0	17640.7	9929.9	7556.1	14802.7	11019.2	14568.2	6391.1	15067.3	6117.0	10021.1	11089.6	10078.4	18272.1	8831.6	6559.1	5974.0	14329.2	10541.6	4074.1	6642.2	2572.6	12463.2	3958.9	5164.7	5303.5	9511.3	6596.0	17210.4	15174.7	18197.2	9518.8	15251.3	15727.6
200655_s_at	5010.3	4710.1	3242.4	3682.4	3795.0	2277.2	1560.5	1727.7	2401.9	2164.8	2927.1	2809.8	8891.8	4163.8	2052.3	1929.3	2977.4	3786.7	2045.0	3673.2	3600.6	4235.8	2349.2	3651.6	6759.4	1485.8	1796.5	3847.8	2187.7	3330.7	2490.2	1970.1	3919.2	2967.1	5191.9	3704.7	2774.3	3698.1	2800.0	3524.3	3051.9	1938.8	3138.1	2334.3	4178.9	2558.8	4224.4	2049.6	3025.1
200656_s_at	2209.4	171.9	5625.4	2242.3	2299.9	1238.7	2631.4	1718.8	3567.5	363.5	1180.0	1101.5	3396.9	849.7	1204.2	772.4	3070.3	1304.3	1849.7	2226.5	584.3	1084.7	1112.7	3663.7	678.3	2140.6	697.2	1072.8	4952.0	2144.1	1126.8	672.1	1558.7	1795.8	218.6	587.8	789.5	277.9	140.8	521.6	691.3	2460.0	624.2	1744.8	4759.5	4143.9	555.1	1426.5	3864.5
200657_at	7116.0	11723.3	6291.3	8739.9	6697.9	7420.4	8390.4	8143.8	6367.7	9945.7	7773.4	9815.9	5763.1	9144.9	9114.5	8566.2	3510.6	5097.4	10568.0	8051.4	11415.4	10470.7	14995.3	9107.3	11892.4	7881.2	8200.6	6131.0	8606.7	7024.6	9700.8	12864.1	7556.1	7424.6	8825.6	9667.0	10993.6	9831.8	9118.5	11897.2	8817.9	9208.7	10410.0	10332.8	6704.0	11831.5	11073.2	12150.1	7468.3
200658_s_at	1495.7	1084.5	1161.0	10800.7	622.9	899.7	1366.3	3359.0	929.9	699.8	1201.0	1346.8	650.0	1060.0	1533.3	956.5	815.2	876.4	1119.2	1318.4	1535.9	645.9	965.7	1636.6	413.0	1335.7	1034.6	773.4	1528.7	1139.9	934.8	1211.5	707.6	1017.0	295.4	561.2	740.3	1359.4	483.6	606.8	922.5	1126.9	482.2	1470.1	1685.1	2130.7	872.3	1927.2	1227.5
200659_s_at	822.4	1144.3	504.9	6920.3	339.3	456.1	903.8	2815.5	649.7	1024.7	1269.1	551.9	359.3	829.3	1007.9	707.6	485.2	135.3	583.4	823.6	842.7	124.3	448.4	672.6	238.3	766.5	633.2	486.1	652.3	731.6	712.4	710.4	316.1	1044.1	507.5	480.8	621.5	1165.9	782.3	425.2	595.4	720.5	381.1	1004.2	632.6	1083.5	1470.3	631.8	891.4
200660_at	9718.1	2729.2	2089.9	11836.3	10121.4	10533.9	5840.4	4965.7	6726.6	3350.4	5501.7	4782.0	16957.8	6972.6	9813.3	2713.6	4849.8	4416.1	19857.6	4810.5	5459.2	15118.5	9032.9	10326.8	7246.8	5387.1	3290.4	4736.0	11123.3	4377.6	3573.6	13940.1	12162.1	7970.6	2439.4	4279.2	3859.2	8123.7	5163.7	6698.6	1548.5	8606.7	11726.7	3023.0	6265.9	18764.3	5225.4	13985.2	6579.5
200661_at	1976.4	1448.7	1947.2	1837.5	2291.2	1545.2	667.7	1647.3	1604.5	868.1	2556.5	1142.3	1978.6	1544.7	1314.7	1148.8	978.4	2332.3	1042.7	2236.3	1253.3	1638.6	1671.3	1234.2	1730.8	3007.6	806.3	1652.3	1370.3	1673.1	1071.8	1604.2	2620.0	2248.8	1337.4	1147.7	913.7	1685.3	1104.9	2153.0	1568.8	2772.2	897.9	1841.9	2249.1	3475.5	1455.1	1919.6	1778.9
200662_s_at	4589.2	3487.7	5807.4	3223.9	3655.4	4816.8	10002.3	3640.0	3998.9	6796.5	3536.6	3295.4	2868.9	4096.5	6801.0	6197.5	4378.7	2692.9	4650.4	2979.0	5872.8	3284.2	3758.4	2871.8	3129.0	5925.1	6818.3	5594.3	6457.1	3875.8	5260.2	2802.2	2624.9	5221.7	2411.5	3630.0	10099.1	3376.6	4275.2	3301.6	3303.4	2938.3	5578.2	4726.2	4143.7	4403.8	4279.0	3399.8	4726.2
200663_at	14560.0	10328.2	20075.5	15377.1	12791.5	16797.3	13504.9	13806.2	13890.3	10024.2	12086.4	9624.4	22836.0	13188.9	13009.1	12850.1	9423.3	13259.4	7184.5	11650.4	8293.6	9876.0	15029.0	12173.3	11916.9	14953.4	12235.7	14432.7	16161.3	12498.7	11852.0	13566.0	14886.1	11725.5	21659.8	13570.9	13546.3	16692.5	14539.6	11458.7	12163.5	19101.5	12369.2	9553.3	16650.2	15186.7	12931.9	9883.4	14316.7
200664_s_at	841.2	394.0	485.4	790.8	677.8	442.3	669.8	535.4	620.3	369.6	369.4	555.3	449.2	442.7	670.7	378.3	497.9	631.2	751.4	479.6	627.8	433.6	432.5	1542.9	296.3	645.2	247.9	284.5	884.2	629.9	435.1	513.4	882.0	1131.6	208.0	367.8	322.4	568.0	312.2	398.2	406.3	547.8	443.0	355.1	753.8	610.0	1087.6	764.0	711.5
200665_s_at	13689.6	15412.9	3881.0	11185.5	4324.4	18179.8	5859.7	12517.6	14243.8	6727.0	6531.5	4362.2	13259.6	10117.4	17484.9	8372.6	3535.5	19971.6	26016.1	4472.8	8145.3	7750.6	11075.1	5485.8	4587.5	10955.3	11383.7	12216.0	5674.9	16672.0	11624.2	12206.0	21565.4	15376.7	26334.8	21327.3	13992.9	21133.2	11885.5	11418.4	4071.2	20455.7	13968.1	11929.1	10442.0	5847.8	11299.6	10275.6	11819.9
200666_s_at	2440.0	1580.3	1685.0	2019.1	1313.7	1368.5	1938.5	1649.0	1521.0	1432.8	1966.1	1949.3	1228.1	1828.4	1672.4	1759.4	2111.9	1190.8	1396.9	1314.0	2267.5	1505.8	2029.6	2732.0	1135.9	2399.3	1178.3	1065.0	2707.4	2066.2	1429.3	1643.9	1149.1	2999.6	962.4	1230.9	1327.0	1301.3	1431.7	1681.5	922.0	1731.0	1427.7	1646.5	1525.7	1714.8	3284.0	1645.5	2084.9
200667_at	2172.3	2486.8	3812.2	2015.7	2455.7	2549.1	3091.7	2094.9	2583.8	3107.2	3937.3	2245.6	2633.4	3040.3	2155.8	3915.6	1846.8	2682.1	2519.9	1643.9	2353.0	3543.5	1612.9	2059.3	2662.1	2787.4	2490.1	2839.8	3806.8	2442.5	2774.3	1945.3	1851.3	3857.9	4174.7	2759.3	3264.7	2207.2	4296.8	2622.5	2410.6	2510.5	3209.2	2933.1	1767.3	2067.2	3191.2	2571.5	2527.6
200668_s_at	2557.0	2609.4	4534.5	3091.2	3480.0	4459.9	5054.8	3366.9	5398.2	4764.3	3244.2	4148.3	2332.0	4032.6	4110.4	3539.3	2176.0	3498.4	5176.0	2708.8	2266.7	4459.6	2623.5	2889.2	3821.2	4632.9	2627.3	3586.4	4541.6	2954.3	3424.2	4656.6	3782.1	3997.9	2066.5	3254.7	2979.5	2563.1	2857.1	3495.9	3948.5	4641.7	4367.7	3230.6	3618.1	5030.8	1933.8	3511.5	4000.6
200669_s_at	1417.2	903.5	1637.5	1345.4	1881.8	1516.3	2120.6	1565.0	2448.9	1263.8	1026.7	1263.4	838.8	1276.9	786.2	729.1	1050.0	1427.4	2793.2	1500.0	818.4	1280.1	980.0	1263.6	1281.2	1473.5	802.6	1212.0	2392.6	1516.9	1159.8	1876.8	964.9	1544.3	1074.3	1029.9	911.8	676.8	891.2	954.9	1488.8	1810.6	1267.5	1085.2	1722.2	2220.4	441.6	1212.9	1559.5
200670_at	10189.6	4342.3	20766.5	8503.3	4613.9	12503.4	16613.7	10591.7	14157.9	11073.2	7885.9	3840.7	6594.8	9884.3	15498.1	7986.6	3758.9	12054.5	2387.9	15685.3	1623.1	2482.7	13182.3	12542.1	8603.9	16120.1	9928.5	12864.7	14583.9	11824.3	7204.0	8519.8	2127.3	17565.8	4195.3	9525.5	6081.1	5816.9	9418.0	5308.6	3497.3	8034.6	10862.5	12237.0	8715.6	5230.0	9018.5	1579.1	16201.3
200671_s_at	7.0	9.5	6.4	39.6	10.5	8.1	7.9	36.2	30.2	6.9	11.3	20.0	37.3	17.9	11.7	31.7	7.5	8.7	227.0	6.8	6.1	8.8	41.3	13.7	8.4	5.5	7.0	6.4	8.1	7.1	8.2	30.4	9.8	11.5	115.4	8.8	12.4	26.0	35.0	18.5	9.9	7.4	10.6	7.3	11.8	22.5	9.1	16.3	12.7
200672_x_at	391.3	266.5	486.4	505.7	328.5	617.1	448.8	558.1	728.4	175.7	405.0	119.1	272.8	314.3	457.1	270.4	735.2	365.4	1012.1	650.3	238.1	382.8	312.9	649.2	159.6	233.4	81.9	244.2	595.0	536.2	470.7	341.7	339.5	350.5	260.8	236.7	319.7	52.0	338.5	128.6	333.0	300.7	296.8	233.7	473.3	502.6	63.7	508.5	725.0
200673_at	10692.0	9107.9	8456.1	9396.0	3866.8	12071.4	8120.2	9331.8	8803.1	7651.6	7762.2	5048.5	8526.0	10736.9	9146.7	8359.2	8153.0	8274.8	11761.3	7355.4	10068.1	6472.9	7673.9	8729.1	6615.0	8092.4	8759.5	9760.0	10087.6	9713.1	8827.6	8972.5	9834.8	9794.5	8640.6	10433.1	8758.8	9018.5	9368.0	6868.0	4553.4	6524.8	9510.9	9778.1	8975.9	7239.4	10455.7	8785.9	8455.4
200674_s_at	24484.5	26029.6	27710.2	36011.6	26872.2	29939.0	36634.2	37822.7	17943.4	28573.1	18357.7	23060.7	19650.6	23717.6	37231.1	36661.8	21824.9	39159.2	30618.1	25457.0	31335.4	25708.0	36714.9	18301.1	31378.0	26538.8	30464.7	21474.0	29367.7	22108.8	28745.5	26585.6	26986.6	26512.0	39290.5	32259.7	47193.1	35111.5	33194.3	28558.5	31777.1	22656.7	32770.5	20154.2	32787.6	26047.5	27525.3	30660.8	27838.8
200675_at	5707.5	2369.1	7287.9	6750.8	4750.1	7191.7	6652.6	5770.2	6144.7	4397.6	4899.7	4146.5	5185.1	5376.2	6225.3	3069.7	9175.1	5419.7	6493.1	6882.2	7811.4	5260.3	6667.8	6259.8	7695.3	3266.3	3656.7	6705.3	6179.1	6496.0	7162.2	6710.1	6024.4	8570.9	3037.3	5132.6	3868.0	4722.9	3748.2	6522.9	6521.6	8818.7	4209.8	6380.2	7315.2	7590.7	3886.9	8970.1	7277.9
200676_s_at	362.1	349.9	583.7	434.4	147.6	316.1	414.9	390.5	319.1	419.0	427.1	295.8	591.6	264.6	181.2	321.0	644.3	328.3	1020.4	371.1	419.4	221.5	404.6	377.7	234.3	406.4	426.0	327.2	365.2	400.5	285.6	205.1	479.1	453.4	217.3	275.2	222.6	445.3	425.4	263.8	457.5	444.2	321.1	499.4	303.8	405.5	492.0	192.8	451.4
200677_at	9275.6	7217.7	6710.8	8261.2	4874.2	8139.4	7238.6	6608.8	7715.2	5446.1	3336.0	3782.4	8704.0	7721.7	7607.4	6326.3	4463.2	8243.7	7948.9	5487.5	6239.8	9408.1	5680.4	8476.8	4829.6	5505.1	5825.8	6738.1	7772.2	7850.8	6182.7	10805.0	12122.4	7010.6	9544.7	6446.8	5258.3	8393.5	4692.1	5647.1	4812.3	6927.4	6426.5	5746.5	5335.1	18681.7	4978.7	8119.6	6913.6
200678_x_at	3368.8	1336.8	6049.5	5711.4	5956.5	2799.7	3579.8	3682.7	4156.8	1448.2	2513.0	2948.6	2451.5	2811.3	2792.7	1501.7	2084.0	3837.5	4999.1	2855.7	3169.3	2752.8	2417.7	3241.2	3087.1	3133.2	1758.9	4180.9	3948.0	3436.2	2278.4	4669.3	3917.2	10680.1	1109.5	2138.6	1298.3	3493.2	1745.1	3422.9	4895.6	4054.8	1403.1	2134.2	5224.6	9959.4	3298.4	7961.9	6236.1
200679_x_at	2620.0	1396.2	1577.6	2494.6	3150.0	2392.5	2681.1	2194.0	2907.2	1367.5	1558.3	3990.3	2585.8	1915.1	2051.2	1538.5	2257.6	2007.0	3206.5	2676.9	3029.9	2714.5	4453.1	2234.6	2412.1	1192.2	2336.8	2439.6	1749.2	3222.5	2282.0	1475.1	1423.3	3094.8	2173.9	2746.7	2636.6	783.6	2649.9	1554.7	3200.2	2689.2	2272.9	3627.3	3628.2	2045.8	1605.1	2702.7	2979.9
200680_x_at	11398.1	13580.5	7533.1	12185.1	14215.5	13250.4	14213.2	11799.5	10635.1	11230.2	10354.9	20074.2	12354.0	10292.2	12169.3	11121.1	11498.9	12386.4	12708.1	11252.3	17290.7	18004.8	17123.2	10151.9	15440.2	9226.5	14512.3	13244.2	9180.8	11397.8	9271.1	11360.5	11303.8	17978.3	13942.3	13917.6	16039.1	14076.1	14407.1	13580.3	14936.9	15094.3	14164.8	19150.1	14239.0	10714.8	15710.5	13614.7	12524.0
200681_at	5595.3	4180.6	5499.3	3989.0	5042.1	4001.3	4864.4	5504.7	3522.7	5118.2	14210.7	4424.3	3228.8	5043.8	4532.8	4584.6	3759.5	3723.6	6753.8	2431.1	6265.2	3125.8	5703.6	8899.6	5739.1	5815.7	4035.5	4918.7	10005.1	5301.6	4238.7	2807.4	4397.5	5019.3	2747.8	3613.2	7373.3	2875.2	4326.8	3029.2	2254.9	4538.9	2951.3	4023.1	4029.6	7903.3	5185.5	5489.1	4446.1
200682_s_at	1455.4	837.2	2640.9	2848.8	2308.4	1867.8	2540.8	1209.6	2826.2	1899.7	1699.4	2302.1	1786.6	1325.1	1011.2	1086.1	1519.6	1521.7	2134.8	2627.9	2041.3	1848.5	3317.2	1853.1	1654.1	2833.4	1882.8	1893.1	2631.6	1795.1	1607.6	2284.0	2533.5	1515.7	1167.0	1277.7	978.9	1456.4	1250.2	1967.4	1673.9	1930.4	1290.0	2697.4	1911.3	2939.1	1390.8	1590.1	2305.9
200683_s_at	1038.7	799.8	709.4	1705.7	979.1	1095.3	1608.2	1226.8	1269.3	767.0	788.2	701.4	1084.6	1124.2	720.7	844.2	1320.9	948.7	2021.0	1442.5	1582.3	1095.1	1433.5	963.4	526.0	1044.1	662.2	913.3	1920.1	1123.7	900.7	723.9	1619.2	1270.6	777.6	1004.5	874.7	1206.6	806.0	858.5	870.1	1090.4	943.2	1306.5	1094.5	1523.1	1302.8	704.8	1168.7
200684_s_at	416.9	500.5	677.5	833.2	423.7	423.1	649.5	507.7	585.8	446.5	451.5	523.4	475.3	318.7	419.7	304.3	639.9	387.3	1337.4	461.0	576.8	405.7	626.8	604.9	422.0	673.9	546.2	477.6	720.0	607.5	554.9	421.1	513.0	627.6	578.2	382.9	561.3	570.6	572.8	422.5	435.9	612.8	326.2	747.4	521.3	637.0	678.8	360.8	459.7
200685_at	350.9	234.0	307.8	133.1	139.1	335.3	424.0	184.4	217.1	713.2	574.8	174.9	228.2	227.1	221.3	1261.4	503.7	396.2	188.2	140.3	353.5	330.2	186.0	233.6	305.3	289.9	519.7	434.3	109.5	276.4	455.3	170.5	286.7	169.5	104.5	211.9	224.0	239.0	214.8	300.3	220.0	361.2	298.6	257.3	138.4	143.5	368.7	194.0	216.9
200686_s_at	2222.9	6078.1	2088.6	1043.8	1513.8	2725.2	3573.2	2630.0	2566.3	4625.0	3299.8	2803.5	2745.1	4940.8	2360.3	6915.9	5847.6	2386.6	1496.8	2712.6	3461.3	5828.2	2488.3	1898.9	5143.6	1938.1	4357.2	3840.6	1703.0	2995.4	2522.3	2732.5	2745.3	522.8	2306.4	2081.2	2355.3	4015.9	1536.0	3477.7	1771.1	1793.3	3607.9	2397.0	1773.7	977.5	1948.1	1404.8	1617.1
200687_s_at	699.6	1381.8	670.8	996.8	1395.6	710.5	565.0	956.3	599.6	780.8	506.2	1840.3	689.4	498.5	589.5	512.2	1552.8	802.1	2005.7	787.0	1561.0	1123.3	788.6	690.0	1132.9	1045.7	534.7	748.1	538.1	590.4	828.5	841.4	959.8	698.8	1117.0	678.8	569.4	880.6	458.4	1417.0	671.1	878.0	642.2	1441.4	1245.6	1292.3	1698.9	1388.8	563.1
200688_at	310.7	774.0	217.8	383.8	348.0	241.2	294.1	563.4	239.6	410.9	331.7	494.6	308.7	288.5	396.2	374.7	323.7	158.4	483.2	295.1	660.8	414.7	313.6	555.0	253.1	294.7	403.1	388.5	255.9	214.5	327.1	482.1	421.3	367.9	452.4	304.3	393.2	436.2	300.9	365.2	295.1	365.7	385.1	379.3	424.4	337.4	544.7	585.7	288.1
200689_x_at	17011.3	18791.4	28796.3	27002.3	20601.4	21121.0	30033.2	24203.4	15090.3	21616.0	15302.7	18784.9	25299.3	15752.6	27987.6	19366.0	22859.2	29879.3	20813.9	14923.7	16352.1	34010.9	30256.7	20582.1	24764.1	15392.4	24180.1	17132.1	15836.1	17829.4	23460.0	21419.8	17985.8	16716.9	15486.9	20515.3	21607.6	24429.0	20964.8	23485.2	26165.3	25190.8	23921.8	19070.6	23428.8	26990.2	23877.3	25332.3	26167.3
200690_at	606.6	1175.2	642.7	322.5	375.0	555.7	415.0	309.2	534.1	647.1	1059.3	590.6	298.2	543.5	619.8	583.4	360.9	272.2	652.0	574.8	484.7	322.5	474.5	773.7	442.6	488.8	697.7	511.8	516.2	328.1	413.6	516.7	436.2	353.4	472.4	458.7	820.6	459.7	430.5	687.4	272.2	478.7	434.2	602.0	651.8	390.3	399.9	231.9	458.4
200691_s_at	2909.7	1787.6	3421.0	1670.4	2828.5	1733.8	2536.3	1578.7	2514.2	1765.6	4513.6	2171.9	1668.7	3827.0	1709.9	1858.8	1790.1	1336.6	3160.0	4776.9	3629.4	1776.4	1778.2	4873.9	2220.3	2366.4	1918.8	3678.8	3634.3	2404.7	2994.3	1668.4	1353.7	2075.4	1476.2	1996.4	3002.4	1822.6	2234.5	1906.6	1863.6	1998.1	2247.1	2414.3	3071.3	2850.5	2057.6	2085.7	2208.5
200692_s_at	1730.6	697.4	1843.5	1192.2	1610.3	1142.4	1411.1	1149.3	1015.7	856.2	1830.4	1114.0	1163.7	1230.3	1006.0	822.1	599.0	837.6	2162.4	1783.1	1056.0	483.2	1410.7	2739.7	651.8	1752.9	1102.7	1221.5	1675.5	1379.6	805.1	1012.5	681.9	1933.0	1769.8	955.2	612.4	377.6	1248.0	852.1	868.6	1538.9	1180.9	1205.0	2719.9	1562.0	690.5	1429.2	1423.4
200693_at	4802.0	2650.2	3231.2	5902.2	4721.4	8457.5	8508.3	6441.2	5817.4	7583.9	3115.7	6527.5	2729.8	3966.4	4948.2	5639.1	4740.8	3356.3	8931.9	5318.3	6707.2	6270.1	9040.4	3163.6	4157.5	2759.7	3918.6	5017.8	4857.2	5403.0	5060.7	7252.0	5024.0	4996.4	2622.6	4966.8	4216.2	6938.3	3370.0	6713.9	2886.8	4830.5	7573.2	5291.4	6052.7	7985.4	3273.7	9052.1	5141.5
200694_s_at	1881.5	2901.7	2603.6	1980.0	1435.6	1850.5	1972.5	1198.8	1799.7	2244.1	1628.8	2996.9	2161.1	2070.8	1844.0	1699.9	1548.2	1818.8	1549.1	2074.5	2350.4	1865.4	2060.4	1613.6	2486.0	2864.1	2914.8	2187.7	2530.4	2185.8	1882.4	2063.5	1695.5	1718.8	3458.2	1939.4	1751.3	2413.5	2182.4	3192.8	1981.9	1667.0	2237.4	1690.9	2915.4	1219.2	2300.2	1926.5	1980.6
200695_at	1373.1	647.5	2365.9	2236.1	1603.2	879.4	1393.6	1566.6	1507.2	426.3	911.5	921.3	1206.6	804.9	1300.2	1151.6	1261.6	803.1	2013.6	1164.8	569.8	595.1	1685.4	2037.2	700.5	1004.1	509.8	1032.1	1858.1	1365.5	1038.0	1145.5	1343.5	1786.8	606.5	1175.1	720.1	681.9	545.1	514.8	876.5	1573.6	1176.3	792.4	1861.4	1914.4	1401.5	773.6	1575.9
200696_s_at	3644.1	2288.0	2441.2	4789.5	3640.6	6055.5	3417.4	3155.3	3790.1	3407.7	2568.7	1940.9	2733.3	4443.7	3116.9	1331.0	4533.3	4163.8	4039.7	4454.6	3868.3	5428.4	1646.0	1594.4	3337.6	1675.6	1395.4	3560.3	1663.5	4921.0	6464.8	2345.1	4469.8	2606.8	5578.8	5762.6	1997.7	4878.9	7206.6	6259.5	3632.4	3563.0	3461.2	1235.0	2459.5	2711.2	3629.1	3739.0	6493.3
200697_at	1745.7	2034.0	2691.6	1933.8	1670.8	1965.9	1702.2	1835.4	1880.4	1449.7	917.1	2369.8	2104.5	2255.4	2042.4	1797.3	1678.8	1596.7	1434.4	3299.2	1501.3	2050.5	1182.7	1940.3	1330.1	1693.8	3492.0	1299.0	2525.8	2401.7	1873.1	1197.6	2846.8	2533.5	2930.6	1777.6	1913.7	1617.8	3219.7	1552.2	1155.6	2492.7	1883.2	2676.5	1598.7	1981.2	1004.6	3125.2	1766.6
200698_at	1817.7	1369.6	1798.9	4274.5	1372.8	3451.8	1766.7	1951.0	1883.4	1271.3	1166.5	1917.2	2644.4	3241.8	2154.5	1619.7	3010.4	2155.4	2434.2	2307.1	1170.4	3550.3	1745.0	1836.4	1185.3	1852.3	921.6	2237.4	2330.8	1439.1	2316.7	3033.2	4377.9	1717.8	1407.1	2157.8	1461.7	1899.2	1069.3	1538.8	916.4	2409.3	2027.7	2275.3	3995.0	3128.5	1497.7	1354.1	1920.4
200699_at	2541.5	4742.4	3401.4	4802.5	1435.6	3388.7	2071.1	3220.6	1290.0	2476.9	1889.7	2943.8	4309.3	4076.8	2421.4	3585.5	4435.8	2916.2	3335.6	2072.3	2740.3	2741.1	3484.3	1983.6	1459.9	3308.6	2232.0	4669.5	2918.7	2447.7	2883.0	2901.0	5002.3	2715.2	4210.0	4274.7	2282.7	4881.7	8028.8	1978.5	2379.6	3383.8	3100.0	4589.3	2198.6	3440.4	6513.1	2779.3	2368.0
200700_s_at	2582.0	1944.1	3581.2	6048.2	5127.8	3930.2	3313.1	4371.1	3388.4	1308.6	1560.3	1725.1	5341.7	6073.4	4042.7	2097.7	2707.4	4185.2	3787.8	7696.8	3109.2	7612.5	2822.9	4669.0	2839.0	3423.3	1532.3	2467.3	3896.5	2303.4	1722.3	6016.7	5894.3	2021.7	2338.4	2810.8	2741.6	4211.9	1790.6	3195.4	3478.8	4148.1	4187.1	3196.4	6738.1	6723.2	2925.6	3679.7	3075.1
200701_at	4955.0	2727.2	5244.4	6860.4	4972.2	6649.1	3570.7	4454.1	3736.6	2700.0	2731.4	5558.4	5206.6	7534.4	3889.9	3177.2	4921.2	9557.6	4899.7	5803.6	7296.6	5656.7	4967.3	2705.0	7688.3	4263.3	2814.7	4619.8	4373.7	4428.1	4574.0	7613.6	5786.3	5658.7	9858.8	5053.0	6478.0	9770.3	6190.2	8049.2	8580.1	4296.3	5004.7	2682.8	6389.1	9402.2	4754.5	4953.8	7216.4
200702_s_at	717.3	1075.8	1470.0	998.7	666.2	302.9	261.1	163.7	525.2	454.4	469.9	966.0	1310.0	666.3	396.6	310.5	396.9	423.7	478.0	552.5	511.7	598.9	845.6	545.2	1037.6	499.0	948.8	1159.5	324.0	912.3	839.3	52.1	435.8	972.6	1988.0	1281.1	201.9	206.6	1571.0	703.8	1813.7	675.1	815.5	534.3	1832.5	315.6	567.7	714.4	568.8
200703_at	8223.0	12663.0	7449.5	5715.6	3534.8	9491.1	8878.9	5665.2	7449.4	7234.9	8157.2	8328.8	9895.5	6404.1	7813.7	10002.6	6428.5	3775.3	4613.1	7482.8	7913.2	8862.7	10307.9	4842.3	6920.0	6658.3	7930.1	7238.5	8295.6	9171.8	8305.1	7340.1	9755.2	6448.8	8088.6	8843.4	9400.5	8968.8	5528.4	6020.0	7333.6	8136.2	11731.0	10983.6	6659.3	7026.2	4905.7	7644.3	8755.7
200704_at	5038.4	3421.9	3561.6	6551.2	3081.0	4688.1	3425.5	4851.7	3405.3	5173.6	3527.6	3975.4	2742.1	4366.0	3462.1	3623.7	2408.6	3201.4	3464.0	4006.6	5994.0	5884.9	3293.1	2723.1	6642.0	4438.1	4710.7	3922.3	6472.2	4746.5	4182.8	5346.7	3762.1	6170.3	4675.5	3143.0	5029.0	4696.7	5475.0	4555.1	10155.1	4313.0	4502.1	5499.6	4010.5	10471.1	2824.0	3354.2	4336.6
200705_s_at	10360.0	11252.7	15256.5	13365.0	7513.0	15421.4	19537.2	19321.8	9059.3	15680.2	7120.9	10943.3	6195.8	13962.6	16536.3	17727.6	9838.2	19697.3	5426.7	8233.4	11811.3	10271.7	12672.5	4954.8	10656.9	8814.8	15673.3	9590.6	10360.0	11713.0	18413.4	14941.4	10781.4	8199.4	11286.3	18620.1	24582.8	16886.5	17444.2	14036.4	24553.0	8229.1	16075.1	8861.8	8986.0	14800.1	10341.1	12866.7	14117.6
200706_s_at	2488.2	316.9	1907.5	3928.8	3011.8	1839.4	1521.5	1881.1	2453.2	1037.7	1010.6	981.1	1875.8	1477.8	1843.7	1332.2	1922.9	1881.1	2451.9	2310.2	1794.3	1905.9	759.4	2178.3	2312.6	1654.1	553.2	790.1	3864.4	2510.0	1985.2	1693.0	1334.7	3575.9	270.1	751.1	957.7	406.6	727.0	1182.8	1801.4	2302.2	1188.9	1600.9	2710.0	5000.7	680.9	1171.8	2292.2
200707_at	1209.8	497.3	1544.3	2193.5	1433.3	964.3	1163.3	766.4	1218.2	443.9	495.8	437.0	1108.4	712.7	1218.3	700.3	1337.9	752.4	2367.7	1339.7	209.4	741.8	1517.6	1412.7	693.1	1959.8	475.1	1070.8	2130.3	1099.7	1199.8	957.7	675.1	1973.6	316.8	671.8	410.7	426.0	460.0	623.5	632.8	1426.6	729.9	738.2	2274.5	1948.6	1297.6	1505.2	2258.1
200708_at	3913.2	1441.2	2165.6	1283.2	1337.5	901.3	2077.2	1430.9	1898.1	1321.7	2321.0	3155.1	2101.8	1473.9	1294.1	1604.1	2697.2	1104.1	1608.4	1669.2	1593.4	1729.8	1275.2	6090.0	3808.8	4110.4	2093.9	2925.9	1768.3	1685.3	2273.6	1681.6	1622.2	1519.0	527.3	870.9	1807.2	1063.9	962.4	1223.0	900.6	1873.7	847.4	2277.3	1965.5	2456.2	1915.3	1509.4	1356.0
200709_at	4135.0	2503.4	2573.1	4963.2	5520.4	5014.9	4221.9	3874.2	3997.8	2532.4	2922.8	3456.2	6087.0	4293.4	3134.7	2476.6	4815.5	3154.7	2048.0	3311.0	4597.6	3888.2	2237.4	2157.9	3854.6	4007.3	2703.6	3924.8	2097.5	1479.4	2463.9	4583.5	5560.6	5656.8	1759.2	4197.1	2913.7	4285.7	2568.1	4154.5	5051.4	3841.8	2878.4	4784.4	3650.6	5296.9	4271.5	2906.9	3464.5
200710_at	3190.3	1155.6	2111.9	2177.3	2232.7	1918.3	2224.0	2657.7	1907.2	1930.2	2442.1	2182.0	3813.5	2269.6	1781.1	3663.3	3016.6	1680.0	1662.3	1788.4	2797.9	1871.8	2108.8	3307.0	1657.6	2527.7	2567.6	3156.6	2547.2	3528.5	2533.8	2207.3	2291.3	2007.8	2821.2	2093.1	1569.0	2142.5	3131.6	1829.6	2873.1	2244.2	1724.5	3165.2	1836.9	1641.7	2582.7	2255.4	2564.7
200711_s_at	6465.0	5728.5	5688.1	2727.8	1861.8	3971.3	3767.9	4449.1	4169.1	4456.2	8636.7	1890.7	3369.2	4611.8	3673.0	4725.6	2251.3	1842.5	2533.7	2261.1	2648.7	2656.1	4478.1	4487.1	4582.9	5306.7	5092.0	5313.4	4603.3	4219.6	3530.2	2193.5	2057.3	4745.3	5385.9	4138.3	6138.3	4138.4	4859.2	2430.1	1094.6	4766.7	4507.5	3896.0	4046.7	2727.4	3687.7	2809.2	3603.2
200712_s_at	565.7	331.9	523.9	490.4	606.4	401.0	543.0	413.0	636.7	337.0	357.6	425.5	594.2	416.8	539.0	256.1	203.5	509.8	796.9	477.6	343.6	484.5	372.3	460.4	497.9	595.1	372.4	281.6	529.6	349.4	260.3	508.7	405.7	638.7	720.1	278.4	332.8	275.4	334.7	396.1	350.5	645.5	344.6	465.5	1053.4	567.3	282.4	399.1	549.5
200713_s_at	4150.4	5348.3	3119.1	3386.3	4307.8	3367.7	3646.5	2478.4	2684.2	2870.3	3780.1	5119.9	3859.9	2323.7	2602.9	3016.0	3329.0	2738.0	4507.6	2415.9	4667.5	5194.4	3390.5	2937.4	6257.4	5484.4	3372.9	2907.5	3036.6	3183.0	2949.4	2694.4	2906.8	3890.2	5005.6	2382.6	3945.1	3279.0	2667.3	3418.4	2582.7	3988.9	2725.4	5611.7	4374.3	3204.2	3521.4	2646.2	2865.6
200714_x_at	4099.6	3889.9	4992.8	5847.2	2836.0	3440.2	4252.1	3808.2	3350.9	3630.3	3714.9	3173.8	3911.2	4235.6	3725.9	3130.7	5457.0	3718.5	2985.8	5178.5	4995.7	5189.6	3797.7	4819.7	3658.1	4979.6	5103.0	5305.8	3445.4	3332.6	4183.9	3930.9	3865.6	4264.7	4456.9	4469.2	2777.7	5856.0	4581.9	3364.2	3211.7	4250.2	3230.1	4288.8	3556.5	3163.6	4171.0	5208.5	4012.6
200715_x_at	11368.2	17219.1	22380.9	24242.1	6487.6	18413.3	26908.4	28229.0	11547.1	18864.0	14370.0	11440.5	9433.1	16949.3	37057.0	16529.5	11505.1	16120.5	4872.9	12995.8	12197.9	12630.4	17602.6	9077.1	14956.8	13030.4	14107.4	11755.1	15672.0	11789.5	21227.4	20795.2	15605.0	21064.5	14074.7	24359.4	25992.5	18301.0	16487.4	17180.3	21823.7	15795.1	21267.6	13525.5	20373.9	20861.2	16979.3	8257.9	19074.1
200716_x_at	29397.2	36345.4	43156.9	53488.1	26013.0	41356.4	45956.3	55865.7	27970.3	32093.6	33334.9	34418.0	25284.2	31730.4	61861.5	51849.0	29011.5	62660.3	21440.0	31051.1	35181.7	38754.0	51362.3	36891.0	30524.4	34470.6	44337.5	26356.0	37381.2	31208.3	39327.3	43515.8	35132.4	55466.7	46173.5	42544.4	67254.8	44757.8	43788.7	36797.8	45515.9	32004.8	55301.6	34883.0	53644.8	38482.0	41945.8	25676.9	42269.3
200717_x_at	34615.8	36779.5	40955.7	39953.3	36776.8	43978.3	45999.0	54953.1	26413.1	36080.1	37695.4	32703.1	20513.0	29943.0	49162.0	47018.3	30153.8	50192.9	53100.9	34105.1	29064.4	27711.9	36735.9	29523.8	24977.4	30228.7	37141.4	32260.8	29605.2	33050.2	39856.4	50523.5	34114.2	51347.4	48660.3	46304.1	69530.7	36896.3	47664.5	36412.7	50305.7	34956.6	45646.9	37933.1	38283.8	42949.8	36883.8	36955.8	37947.6
200718_s_at	15473.8	25792.9	13062.8	6345.3	5581.1	10132.1	9784.6	10856.1	12516.8	12793.1	23714.1	8044.9	4339.7	12800.5	11010.4	9758.5	6901.2	6276.8	8812.1	8121.1	7289.1	8216.3	18194.7	9813.1	13021.1	16502.8	19993.0	17073.3	11219.3	16722.8	13208.8	8784.6	9258.2	8510.8	19193.1	12570.5	17333.7	11813.9	14032.4	10269.2	11655.6	12767.6	13024.4	11445.7	13133.6	10310.6	10135.5	8554.8	11291.6
200719_at	1203.4	1185.1	889.4	498.4	416.0	542.5	667.9	753.1	615.4	1009.7	1812.3	676.6	699.9	714.3	846.1	1022.9	1055.4	421.8	457.9	522.8	735.8	592.9	743.1	1422.5	1428.1	756.6	940.5	1352.8	693.2	643.1	815.0	490.6	314.2	805.7	1269.2	875.1	1379.7	747.2	699.5	675.4	346.7	885.8	1034.1	1016.1	815.0	526.9	904.9	321.3	799.0
200720_s_at	591.6	701.8	551.5	705.2	718.4	560.2	574.8	565.6	532.0	287.6	506.9	444.3	726.9	764.8	462.7	354.2	338.6	755.9	395.1	456.0	539.8	533.8	513.1	894.2	460.9	360.6	495.9	336.1	635.3	494.3	305.5	489.2	755.8	536.8	631.9	461.2	673.5	793.9	498.5	673.2	591.4	737.5	591.1	581.1	1068.7	505.6	500.8	439.5	701.6
200721_s_at	982.6	1059.5	1010.4	1042.1	881.7	1041.4	921.1	1314.2	951.5	620.9	987.1	851.2	1293.8	1121.8	953.1	913.4	763.8	900.8	798.3	809.7	758.3	797.4	1062.1	839.6	785.7	749.2	996.2	650.0	1013.0	1220.7	775.0	780.5	934.3	1016.8	924.7	1040.9	781.6	1276.5	779.9	1035.6	1450.8	1106.1	1177.8	1294.3	1437.8	1549.7	1084.2	781.2	886.2
200722_s_at	541.0	137.1	563.4	902.2	368.6	466.8	1267.4	584.4	1194.5	427.8	480.2	412.3	235.0	362.5	671.3	366.6	391.6	423.4	889.7	854.8	305.6	580.9	335.1	1285.6	526.3	445.6	353.7	462.9	676.9	479.7	448.2	441.5	648.4	921.5	409.2	331.2	453.6	256.3	259.9	309.4	458.3	1025.4	279.9	335.5	1132.3	1215.5	291.9	476.5	619.9
200723_s_at	3954.9	541.5	2122.8	2219.2	1311.5	3755.0	5747.6	3222.4	2732.5	2728.2	2233.9	1493.1	738.6	2423.2	3035.2	2245.2	1126.2	1734.8	2867.8	5685.0	2461.8	6665.1	1965.6	4013.6	3718.2	1745.3	1470.7	2419.0	1989.8	2850.5	2307.4	3302.1	6495.0	3645.9	721.1	2400.8	1264.2	729.0	1200.5	941.5	2024.0	3321.6	2895.2	2684.6	2938.2	3711.5	828.5	1965.6	2760.5
200724_at	242.3	361.7	271.5	272.2	368.5	179.7	83.8	208.7	209.9	197.9	251.9	222.3	189.8	102.5	207.5	207.5	241.1	315.4	261.3	255.8	236.0	244.6	280.1	100.1	319.1	116.6	204.0	208.9	162.8	150.2	242.3	315.8	234.7	230.5	329.3	265.4	378.5	240.2	161.4	216.1	291.1	204.1	223.9	244.1	249.4	197.1	305.7	193.0	223.6
200725_x_at	19026.4	10600.9	26446.5	31567.5	15962.8	24004.1	28933.2	31651.5	18003.1	18807.3	14997.5	16542.0	25362.5	21231.2	32311.4	24281.4	17515.8	31277.7	19200.2	18186.8	15076.9	20903.0	30846.1	17776.4	24469.6	20939.7	20753.5	15650.2	22602.1	20276.7	22435.0	20648.1	18830.2	25736.7	14899.3	24009.1	24445.4	21385.0	15427.5	20448.2	23246.0	21876.4	23287.8	19101.6	19961.9	18923.8	22895.6	24943.4	26057.9
200726_at	2914.9	3042.8	2672.7	2698.1	2987.2	2488.1	3462.4	3373.8	2498.7	3431.7	3120.5	3309.4	2989.1	4385.9	3158.3	3204.8	2651.1	3649.8	1815.0	4170.8	3441.9	3984.6	1892.6	2465.4	4215.7	3095.1	2494.7	2397.5	3323.9	2192.4	2816.2	2814.0	2810.0	2142.0	2848.3	3070.2	4082.6	3338.7	2876.3	3448.0	2692.5	2140.6	3182.1	3786.4	3368.8	2023.0	2389.4	2565.5	2692.5
200727_s_at	538.0	1159.8	702.1	934.7	664.2	397.2	415.8	565.3	906.3	671.7	597.9	2283.2	975.2	347.2	535.9	378.1	560.5	570.7	1163.6	397.4	581.0	1001.7	1262.9	429.0	556.8	570.8	1415.3	612.0	342.4	900.8	609.0	616.9	836.7	488.7	1360.7	852.4	327.8	580.0	958.7	897.8	994.3	858.1	500.7	692.5	963.6	972.4	394.9	666.9	703.2
200728_at	2159.0	978.5	3591.7	4531.1	3062.1	3327.0	3522.0	3226.7	3639.5	2614.8	1547.1	2797.7	2577.1	4714.5	3218.5	2388.8	1560.5	3365.9	4438.9	1511.8	3271.7	3315.7	2111.0	2767.5	2631.0	2850.6	1708.9	2999.0	2657.1	2595.7	2789.5	3220.8	2961.8	2625.3	1029.4	2678.8	1241.1	962.1	1899.9	2747.9	3395.9	3344.5	2648.6	2225.1	2510.2	5084.7	1231.2	3076.5	4074.6
200729_s_at	978.9	1121.6	1008.6	1421.2	1215.9	1468.2	1550.9	924.4	2010.3	352.8	602.3	710.9	1440.7	1067.0	1397.9	919.0	905.7	1188.9	1445.1	865.7	699.8	1266.0	900.1	985.7	846.6	907.0	298.7	1060.6	1131.2	1019.6	804.1	808.2	1556.4	615.0	566.4	870.7	495.9	765.0	803.5	837.9	1561.3	1169.3	998.4	467.3	1697.2	1509.3	488.5	890.7	1312.8
200730_s_at	290.3	247.6	1480.1	489.2	564.0	340.9	319.4	300.6	785.9	197.9	266.5	277.9	356.0	299.9	315.8	214.8	532.8	311.7	517.3	394.9	343.3	326.5	277.5	324.5	274.4	393.3	134.7	261.8	494.7	483.5	604.6	674.8	328.3	299.9	161.5	547.8	249.7	152.1	203.2	175.5	270.1	260.8	309.2	366.8	711.5	664.0	130.3	1110.2	330.3
200731_s_at	366.8	636.3	1198.6	443.5	519.7	267.2	197.3	516.0	931.7	372.5	642.9	374.4	307.9	294.3	387.2	532.4	454.8	532.8	1099.3	309.3	460.1	289.4	294.1	594.2	214.0	496.9	348.4	308.2	387.9	438.4	425.8	643.4	385.4	514.2	375.6	773.2	369.0	265.5	336.8	335.6	299.8	733.1	289.1	574.7	877.0	537.6	325.0	1352.3	342.6
200732_s_at	1266.6	1506.2	6256.8	910.3	888.3	1129.0	941.0	1445.1	2107.2	1036.0	816.0	977.4	598.7	824.8	1429.8	1269.4	796.6	1077.9	1873.8	798.4	1043.3	748.7	1065.6	1448.2	1055.4	1126.7	1086.4	1066.9	1057.6	1747.1	1309.3	2076.0	1468.7	1099.1	1219.5	2022.7	1273.8	1209.1	1268.7	975.3	1220.2	1568.5	866.7	1768.0	1709.3	1550.7	1683.9	3158.3	1105.1
200733_s_at	393.1	727.5	1060.3	343.1	449.3	422.2	415.6	354.8	543.2	512.6	372.1	589.3	585.2	257.5	312.7	397.7	593.1	549.1	394.1	286.2	347.7	412.1	332.9	229.3	331.1	399.9	448.2	525.2	368.2	422.0	461.4	740.0	618.2	240.9	555.6	571.0	381.0	361.2	441.3	432.4	324.2	337.3	489.6	564.4	442.6	397.3	454.3	908.4	441.9
200734_s_at	1688.2	3703.4	1854.2	2086.8	2062.3	1217.7	1328.1	1277.0	1460.3	1771.7	2233.3	2238.4	3985.5	2368.2	1365.1	1257.2	1200.6	1045.0	1298.8	1949.8	1953.4	1315.1	2816.7	2162.2	1737.7	1075.9	2823.4	1821.2	2541.3	1202.4	961.4	1297.6	1479.0	1128.3	6071.6	1897.1	1396.7	3175.8	4053.3	1865.5	2147.7	1246.3	1573.1	3307.7	1788.4	1332.8	1651.6	1587.7	1434.1
200735_x_at	18575.4	16255.9	19437.6	22805.2	19874.3	21274.5	27699.2	25770.4	16182.2	22632.2	15772.4	14260.8	18388.0	19356.0	23115.1	22537.0	13604.2	19998.8	15975.6	16233.6	14487.9	10238.2	21555.6	16065.3	16746.4	17661.9	20968.7	17052.4	20150.1	19733.3	23614.9	17162.1	14275.7	21222.5	25941.3	27958.0	26709.3	16610.9	27803.7	16577.5	26286.6	18457.2	27853.2	17105.4	22681.4	15024.5	15914.6	15658.6	20928.2
200736_s_at	6046.5	2408.2	4881.6	2608.1	6704.2	3747.9	3751.0	4494.8	5132.7	5134.2	5325.3	4642.3	3993.2	6235.0	3162.1	1826.8	2536.3	5617.9	2006.0	4521.3	3756.8	4000.8	5428.6	4948.3	5209.8	4334.8	3667.3	5576.1	6004.0	6689.3	4522.7	1901.8	4314.2	4721.4	5551.9	4500.1	3188.7	6936.0	5025.9	4882.9	4555.6	5391.6	3731.3	3824.7	5141.0	1811.5	5990.0	3543.0	6182.3
200737_at	1639.2	957.0	2644.8	2806.8	2296.8	1537.3	1655.9	1836.5	1481.1	1103.0	1531.2	2476.9	931.0	1411.1	1314.2	657.8	371.6	962.0	3382.2	1360.0	3076.0	1930.5	2430.0	1903.1	2007.7	1531.5	938.7	1096.4	1462.9	1529.2	980.9	2229.3	3489.4	1984.0	915.7	1065.1	960.8	1026.4	954.3	1581.2	1114.0	2424.7	1576.3	2128.8	1199.7	2382.3	823.5	3908.0	1439.9
200738_s_at	6592.1	8026.7	8845.8	9213.4	10902.9	6565.7	6292.5	6294.1	5290.1	6165.9	7055.4	12267.6	5386.0	7029.4	4729.9	4441.5	1934.2	4813.1	8424.5	5623.0	9012.0	10305.9	9359.2	8151.7	10649.2	6930.4	6801.0	5279.1	6264.9	6284.0	4281.9	8518.9	14166.0	6624.2	8262.0	4985.6	7771.7	7596.4	6881.5	8244.1	4770.0	7868.3	7955.1	9405.3	4675.6	6774.8	6114.4	12245.8	7679.1
200739_s_at	657.0	848.8	464.3	884.8	829.5	729.4	652.7	809.7	827.5	390.6	348.7	455.6	258.3	590.1	773.9	834.5	190.1	631.9	3580.2	884.0	607.2	759.9	1168.2	713.7	705.8	425.2	541.2	605.6	709.9	620.5	460.2	727.1	924.1	1038.7	1119.7	703.2	646.2	1027.6	745.1	672.5	688.5	928.7	582.3	473.9	1213.4	3741.5	834.2	1119.9	787.3
200740_s_at	4613.5	3320.2	2149.0	3425.2	5272.9	3712.9	3363.5	3702.3	3366.2	3784.8	2084.9	3198.3	2061.6	3535.8	3768.2	4415.1	2997.2	2691.0	10588.5	3988.9	3616.8	3627.7	6408.6	3833.1	4786.1	2794.6	3292.2	4035.9	3249.1	4187.8	2661.6	3011.4	3729.8	3257.4	4735.0	4086.8	3637.5	5184.1	3260.9	3282.5	2882.4	3605.3	4231.2	3690.1	3458.7	12143.5	3732.0	6331.5	2931.6
200741_s_at	25776.9	28332.4	30804.4	29456.4	20947.4	37284.0	37948.4	45283.4	21352.7	32071.2	23080.4	29062.9	19070.2	24160.4	47064.7	49857.3	18313.5	47910.6	30067.2	24851.0	28554.0	30018.8	40063.2	23862.0	37298.0	31871.4	35954.5	28281.7	27597.9	25207.2	31220.6	42362.6	30238.0	34634.6	39922.2	33840.0	54915.4	40264.3	39743.4	38920.3	36583.3	25045.0	41830.3	27006.8	34568.7	32243.6	34163.5	33427.0	31119.3
200742_s_at	1274.3	971.5	1330.4	1458.2	1508.8	1585.4	931.8	1322.4	1639.2	1235.4	836.7	1230.0	1404.7	1311.8	1321.0	659.3	2309.5	1408.3	1274.4	1284.2	1434.2	1108.7	997.3	2046.4	2726.2	1823.0	1375.1	1744.3	2560.0	1074.9	1158.7	1441.3	1190.8	1986.1	1245.3	1144.6	1226.4	1072.9	1027.2	1104.9	1622.3	2104.2	888.8	1511.4	1835.7	929.7	864.2	959.5	1896.2
200743_s_at	1833.6	1640.0	1763.6	2071.3	1750.7	2182.5	1333.5	1881.9	1542.0	2188.3	2036.7	2200.0	1679.1	1966.0	1807.0	1195.0	1498.3	2995.0	1036.8	1750.3	2063.6	1884.4	1741.6	2522.8	3383.6	2363.9	2041.6	2607.2	2929.1	1493.7	1820.2	1468.8	2708.7	3418.2	2846.1	1962.9	2074.6	2974.1	2390.7	2748.3	3392.3	3094.5	1587.4	2080.1	1721.9	1093.9	2138.2	2002.6	2197.4
200744_s_at	662.3	556.6	1290.3	1371.2	1628.1	1081.4	1261.4	1211.6	1619.0	577.8	473.2	1145.1	983.9	811.2	750.2	1137.3	669.5	1037.9	1576.4	1371.9	902.4	758.2	1096.6	1459.1	789.7	479.6	440.1	905.5	1440.1	973.4	586.2	721.5	1766.3	1324.5	752.0	976.7	435.6	1053.6	499.8	973.9	1162.9	1233.9	1249.2	787.3	2486.5	1611.8	675.4	1583.3	1211.2
200745_s_at	1147.7	441.2	2983.0	1440.3	1143.2	1423.3	2271.2	1828.0	3052.4	715.7	553.3	577.5	626.9	691.7	1303.9	1124.5	955.7	871.4	2285.7	2024.5	720.4	930.5	1308.5	2381.9	927.1	785.2	715.7	1547.7	1597.2	1986.8	1482.1	461.4	1077.9	1657.9	737.6	1236.5	614.0	809.9	500.1	602.3	622.3	2403.9	1086.9	1904.2	2334.2	1847.9	1080.4	2000.2	1985.2
200746_s_at	3778.2	2945.9	6124.7	3647.0	5691.4	4890.3	4441.3	5963.7	5151.8	3143.4	3001.6	3072.4	5413.9	4902.1	4917.4	5913.6	4055.4	4485.3	4886.7	5691.9	3457.3	4078.6	4067.1	3242.5	4361.2	2627.6	2506.3	4564.7	3948.3	4527.8	4105.0	2466.9	4914.3	4135.7	2950.4	4667.0	2776.1	3734.4	2401.3	3776.9	3123.1	4274.9	4337.4	6108.8	4601.4	3952.2	3842.7	4956.9	4943.3
200747_s_at	1041.5	826.7	2891.3	2137.1	2212.7	1222.1	2472.4	1153.4	1463.1	1389.4	1076.4	777.0	1238.3	845.2	1427.0	1183.9	1546.3	932.4	1400.0	1605.3	808.1	1193.7	1890.9	1101.8	1189.5	1262.0	2262.2	1712.4	1590.7	1816.0	1560.2	1023.4	1062.6	1240.9	2904.3	1007.6	958.0	1559.2	1424.5	1109.9	769.7	1364.9	1763.4	1370.7	1900.0	1125.3	2603.4	1370.9	1843.7
200748_s_at	13430.7	15613.6	17395.9	20107.7	20029.8	17403.9	22450.0	18964.5	14129.0	18256.2	18495.0	16188.3	11434.7	19194.8	13705.7	9448.0	8732.5	18924.4	8865.6	14540.5	7110.7	10665.2	23204.7	15084.6	10364.4	13169.7	17661.9	18296.0	19964.6	15201.4	12159.6	18924.7	16918.9	15797.7	53232.1	18753.7	10480.9	21045.7	16720.0	16344.2	22753.7	17622.4	22170.9	16833.3	19857.8	24233.4	19632.5	12501.9	19893.0
200749_at	1959.5	2171.9	2275.6	1169.9	779.4	1778.3	2026.0	1232.1	1497.5	2324.7	2451.5	2322.9	1410.6	1824.4	1328.2	2003.9	774.7	727.8	874.1	1224.4	1418.7	988.2	442.3	1879.5	1151.7	1877.2	2227.3	1529.3	1309.0	1799.9	1963.9	1048.5	658.3	1207.2	2680.9	2037.2	3058.9	1912.8	1899.9	1173.4	1166.5	1087.7	1838.8	2407.9	1268.6	438.3	1989.3	932.6	1706.9
200750_s_at	4273.9	3596.1	4602.3	5617.7	4512.4	5348.5	6412.4	5750.3	3927.5	4413.8	3608.0	7368.9	2906.1	4143.6	4684.9	3889.7	1647.6	3222.5	5910.3	4431.5	7038.2	4100.2	3455.3	4339.7	3776.0	4188.4	2740.8	3441.3	4921.3	4038.4	3666.6	6052.1	5327.2	7091.4	2235.2	5122.7	5211.4	3331.7	4591.6	4795.9	5136.6	3618.5	6929.1	8232.6	6382.2	6051.3	4461.1	7934.4	4944.5
200751_s_at	969.5	135.2	1108.4	708.7	651.4	995.3	1738.3	514.3	1235.7	651.3	281.2	257.2	648.9	906.4	973.1	783.3	895.8	539.9	945.2	790.9	174.4	328.5	496.4	899.9	321.2	851.2	265.2	627.9	1219.5	1116.3	1113.5	593.4	481.2	608.2	193.0	449.1	870.2	157.2	352.3	227.2	556.6	892.3	659.0	383.0	1106.5	957.3	320.0	603.6	951.0
200752_s_at	349.7	194.0	361.7	943.0	884.6	411.0	709.7	317.2	501.8	244.8	350.1	258.6	684.1	253.9	548.3	469.1	577.2	496.2	981.6	514.5	353.6	518.1	379.8	600.7	493.0	388.9	329.5	416.3	541.4	371.4	391.5	269.9	464.9	881.5	217.6	300.5	215.7	357.8	81.2	390.3	419.5	588.8	480.3	273.8	715.1	698.6	629.0	551.4	559.3
200753_x_at	732.6	1133.3	669.0	1076.5	1280.1	1040.9	1201.0	921.2	1155.8	729.2	887.3	1171.6	570.4	647.0	1028.7	952.1	1021.2	745.2	1118.1	1344.2	1100.3	1159.6	669.6	750.6	854.6	778.3	759.7	485.1	1199.7	931.5	736.5	1114.1	910.8	1148.9	579.6	400.5	789.8	546.3	422.7	751.6	1399.7	903.3	736.9	1089.0	1488.2	1193.5	701.7	774.3	943.9
200754_x_at	6801.1	15551.1	8494.3	13062.4	15312.4	6431.9	9623.0	8565.1	7504.4	7544.1	8745.3	15431.8	6311.2	8650.6	7931.8	13036.0	5960.7	9506.8	13548.1	8552.6	9841.6	11739.2	8496.7	10521.6	8293.6	10018.5	9714.7	10185.9	11234.0	7701.9	8405.1	6649.1	9165.1	12175.6	7030.3	8216.4	9957.7	8199.6	7590.8	9920.5	11843.7	8550.0	9500.0	14159.4	12772.3	10738.2	10547.4	10818.5	9159.8
200755_s_at	762.4	88.0	328.3	2043.0	496.2	778.7	240.4	547.1	899.2	303.9	546.8	530.2	644.7	1126.4	617.8	384.9	687.8	346.7	1479.5	535.8	939.7	902.6	751.8	1035.9	350.0	707.0	336.7	877.9	300.6	459.4	615.5	760.1	1269.9	495.4	402.8	461.3	327.5	511.8	160.3	381.9	434.1	1869.3	473.2	569.4	1154.3	1064.8	300.2	1823.4	490.2
200756_x_at	404.8	307.0	321.4	599.9	343.6	418.1	251.2	546.2	618.3	252.2	356.7	371.9	361.9	363.4	536.5	220.9	414.5	407.3	774.9	441.8	337.7	299.3	298.5	644.4	293.0	380.2	265.5	321.3	360.3	232.4	341.8	452.9	458.0	380.9	139.0	348.4	559.6	238.0	209.8	450.5	280.0	949.4	208.0	295.6	602.9	510.1	182.5	532.8	378.3
200757_s_at	2279.3	1687.7	1189.2	4178.1	1572.2	3090.2	1307.8	2368.4	2298.1	1557.0	2214.9	1381.8	1669.6	3457.5	2508.2	1399.5	1889.0	2538.9	1962.0	2075.3	3519.6	2850.8	2170.6	2351.4	1651.7	2176.4	1411.0	2980.2	1575.9	1679.8	1451.5	3023.4	4187.2	2257.5	2090.8	2547.9	1896.0	2991.0	1508.2	1771.2	1313.6	4669.4	2050.7	2077.6	2296.9	2670.1	1715.4	5227.5	1666.1
200758_s_at	1377.2	1890.1	3000.6	1179.6	979.6	1363.1	2220.0	1320.2	1440.6	1316.7	960.7	1156.7	1730.0	1340.9	1452.9	1043.3	1395.9	996.2	1018.7	1582.0	1128.7	961.9	887.5	3018.6	751.2	1094.2	929.0	1194.6	1448.5	1504.1	1096.5	1218.8	1228.6	2305.3	1008.7	950.8	750.4	908.8	632.8	929.4	1479.4	2105.3	800.8	1460.8	1266.5	1634.2	956.4	1792.4	1639.2
200759_x_at	3112.4	13673.3	4559.0	2497.8	1756.6	3385.1	4616.0	3524.6	2708.5	3792.2	4055.4	3116.5	4236.4	2769.7	2887.4	3480.6	2812.1	3239.4	2258.0	3252.8	4054.2	2633.7	4159.9	4436.7	2064.8	3593.0	3587.4	3228.9	2767.1	3142.7	2869.7	3284.3	2897.0	4676.9	7792.2	2961.8	2491.0	3721.3	3250.9	3221.4	5509.2	3984.0	2627.1	5816.7	2089.7	2877.9	4340.3	4754.5	3597.0
200760_s_at	2481.1	596.9	3095.7	2538.7	2809.7	3049.3	3279.7	2681.6	3050.0	2079.8	958.6	2863.0	1719.6	3169.2	2759.2	999.5	1077.7	2709.1	3462.1	2126.3	1783.1	2162.7	2336.4	2384.6	2123.4	1978.2	2078.4	2445.9	2937.1	2951.7	2522.8	1816.6	1473.6	1783.7	1869.4	2897.8	1527.5	676.1	4429.1	1474.1	3657.1	3362.8	2226.4	1790.2	2852.1	1978.6	937.5	2315.8	3296.0
200761_s_at	6741.9	6730.5	9040.8	3726.4	6058.4	9500.7	7633.3	6330.2	6275.6	7527.6	4658.5	8708.4	5982.9	8790.7	6222.5	7108.3	6250.1	7405.1	4178.4	4414.1	6140.5	10028.9	5805.6	4739.0	10375.2	5690.8	9254.3	7084.4	6203.6	5833.1	9002.4	7962.1	6914.1	3345.4	11222.5	8111.1	9128.2	9174.6	15183.5	7388.1	9520.5	7716.8	6155.3	6972.2	4605.8	3777.4	5443.9	5187.4	7555.0
200762_at	2703.6	1244.3	937.9	1339.9	1655.8	2691.8	1363.1	2579.8	1445.9	3720.4	1123.5	2681.2	1574.7	2686.4	1290.4	1482.1	2682.3	3173.7	567.5	1499.6	2216.8	2049.5	3926.4	511.5	2888.0	1026.0	1204.6	3838.9	1042.4	1750.5	3921.3	2234.2	3975.1	802.7	3221.1	2079.1	2418.2	2509.0	2300.6	3406.0	1545.7	4985.3	1826.2	747.5	876.2	1689.1	1261.1	2671.1	3609.0
200763_s_at	19440.4	26908.4	32018.0	22536.4	18018.6	26678.8	30963.5	30004.9	20529.5	26662.2	18076.9	22139.3	26708.5	22915.2	46923.7	39984.1	20699.3	48142.6	17658.5	22496.4	19261.7	23649.9	29086.3	22342.5	31931.3	26424.1	35151.9	30862.2	27502.1	25588.4	28790.0	25140.7	24709.0	28574.7	38663.4	31507.7	48454.1	27418.0	33916.3	29499.6	31130.4	22953.6	33757.5	24719.0	36192.8	24814.3	33481.0	21598.7	28246.6
200764_s_at	1824.6	1047.1	1504.2	1788.0	1799.5	2197.8	2454.6	1823.9	1775.8	1633.9	1298.6	1076.1	1218.1	1598.7	1818.0	1600.0	876.2	1524.8	2163.7	1177.7	1065.5	679.4	1300.1	2769.0	721.1	1472.0	1004.5	2058.7	2302.1	1796.8	1497.2	2309.3	1265.7	2214.4	1052.7	1191.4	1114.7	827.5	725.7	1010.1	1202.4	2597.2	1852.1	834.8	1947.6	2755.4	620.0	1834.5	2308.9
200765_x_at	4878.0	6080.2	2940.7	4475.9	4690.1	4233.8	4783.0	4220.6	3787.9	4748.8	5065.1	3564.2	3725.1	4417.2	4023.1	4246.9	2139.6	2187.7	4281.7	2422.4	3525.1	2672.5	3718.7	3905.6	2739.6	3657.8	4215.7	6081.7	5640.5	3994.1	3735.6	4746.6	3854.7	5039.7	6401.8	3837.4	3570.7	4488.0	3894.9	2993.4	2742.9	5866.0	5111.0	2704.5	3279.4	5280.2	2754.4	6034.8	3552.2
200766_at	1341.4	591.6	1445.6	1993.5	1090.0	1095.5	610.4	685.4	1769.1	1172.0	605.7	467.2	1770.1	799.7	681.1	499.6	642.3	650.3	1345.6	1258.5	573.7	441.9	1031.1	2925.7	894.2	771.9	644.1	2909.0	7355.0	1373.3	1046.9	672.6	754.1	5131.6	2841.9	700.6	587.0	756.0	430.8	640.9	639.3	1961.4	931.0	477.0	2181.4	1416.4	570.6	829.6	1303.3
200767_s_at	704.5	537.4	748.1	854.2	751.8	646.3	808.1	686.4	1125.3	604.0	612.7	667.9	1119.5	621.2	846.3	703.6	749.9	546.0	892.5	712.0	468.1	672.9	641.7	771.4	566.2	661.1	742.3	703.4	886.7	1104.7	618.5	361.8	411.1	1376.4	642.5	853.7	612.4	347.6	751.6	493.7	845.5	1123.1	807.5	690.4	1193.1	726.9	661.6	649.7	986.5
200768_s_at	4905.3	5040.6	3249.3	3039.8	3978.3	3943.7	3825.0	4321.4	3618.7	4161.4	5979.8	3445.9	3817.0	6345.2	3897.3	4583.5	3927.1	2893.7	2935.9	3010.5	3320.9	2674.0	3243.3	3483.4	3602.3	2861.2	6923.3	4932.8	4440.9	3143.0	4351.8	2994.2	2773.8	3928.6	6367.9	5009.4	4132.0	4368.6	7346.0	3716.0	10908.8	2764.5	5227.0	4566.4	2463.3	1633.8	6269.8	3776.3	2176.6
200769_s_at	304.8	32.5	302.7	319.9	305.0	227.8	278.5	230.5	592.1	43.3	181.4	50.5	199.7	213.0	154.8	108.3	191.3	110.1	686.1	327.7	166.2	36.6	411.7	746.9	191.2	161.6	156.0	102.8	493.7	199.1	192.2	262.1	161.3	346.6	182.8	202.9	368.6	172.0	61.9	144.2	291.0	227.8	45.7	179.4	612.8	374.1	163.0	128.7	209.9
200770_s_at	453.3	266.7	298.7	522.1	177.5	789.3	598.7	581.5	379.7	555.3	310.1	461.7	835.6	594.3	959.2	972.7	885.9	771.9	552.4	459.7	435.7	649.7	206.7	576.5	231.3	461.8	215.2	542.5	1394.3	404.9	369.2	1305.4	1286.0	540.9	599.4	585.8	695.3	674.1	416.2	639.6	459.7	759.3	716.0	195.5	557.3	488.3	489.3	890.0	865.0
200771_at	2103.8	1709.5	887.7	1321.0	983.3	2894.8	1611.4	2109.3	2399.3	2559.0	1348.0	1124.1	3165.6	1922.7	3302.8	3290.0	4392.1	2565.8	1921.7	1806.9	2686.7	2209.6	1192.0	2171.7	908.7	1310.0	916.2	2615.9	2323.5	1919.0	3747.8	2625.1	3863.8	2101.7	1635.5	2020.4	3060.6	2204.3	1525.4	2814.1	1403.2	4267.6	1680.8	1214.6	1234.3	1331.1	1410.4	2169.8	1679.6
200772_x_at	13923.2	33136.5	11457.7	35548.7	40349.9	11253.1	16135.2	16163.7	15161.6	16536.5	9919.5	27077.8	26429.3	20446.6	14203.4	20814.1	12335.6	11183.4	22856.2	16477.1	17543.7	21561.0	21067.7	18477.3	14291.8	11551.5	27492.7	19836.1	16764.2	18884.8	16570.0	8528.5	12128.4	32382.7	40329.7	26095.7	15764.8	16810.4	28943.7	16888.4	39756.0	11855.4	25965.4	19372.3	22620.7	21334.7	32997.0	27573.9	18537.9
200773_x_at	8290.9	13860.2	8453.7	12912.8	15330.1	10060.4	10640.4	9864.8	9497.7	11918.8	8635.9	12507.3	7731.1	8293.3	10641.9	12914.5	10768.1	10461.4	12007.9	8135.8	9859.0	11510.8	11158.8	7423.4	12231.0	6996.3	9244.7	10405.1	9580.2	12455.3	8880.5	11528.6	9139.4	12963.2	8551.3	12932.0	14254.5	8954.5	8159.9	10366.0	10651.9	8073.4	12524.9	11147.2	18173.6	10741.0	8521.9	10934.3	10727.6
200774_at	6057.2	3563.5	5762.9	4132.5	4206.4	5378.3	6029.9	5263.2	7801.6	4937.1	6092.4	4789.1	9342.1	5894.8	5663.1	5710.1	5429.5	4265.9	3429.9	4724.3	3930.8	6530.3	4338.8	4074.2	7849.4	5249.7	5624.4	7345.0	5998.0	7015.6	5536.3	4395.1	3450.5	6112.6	3110.1	7035.2	2745.6	3075.1	6468.5	4163.9	5121.4	7164.1	7303.7	7300.1	6515.5	4395.4	3731.3	3749.6	8339.1
200775_s_at	5559.8	6851.8	3962.2	4416.3	5559.2	4499.2	4560.6	3502.2	6762.7	5225.8	6944.2	5331.7	5712.3	4116.3	4752.3	5448.0	5603.1	3338.5	5985.9	3642.8	5603.4	3927.8	4795.2	3694.2	4882.5	4442.4	6903.9	6657.5	3129.1	5934.2	5121.8	4173.6	3852.1	4537.1	4527.1	4567.8	3331.3	4915.1	3809.4	5259.1	5094.6	4775.1	5150.7	3309.6	6746.5	2962.2	4137.1	3293.7	4448.1
200776_s_at	1604.8	892.5	2260.5	1267.4	923.9	1674.9	1666.4	1063.0	1569.1	1098.8	814.9	596.8	898.1	999.7	1169.0	672.2	547.4	743.0	803.6	803.7	525.9	814.1	1143.0	990.2	831.8	1774.8	1500.5	1261.9	1451.0	1455.9	988.6	1309.9	774.2	1541.7	793.6	1268.9	579.8	860.3	868.5	694.1	587.9	949.3	1693.8	1052.6	2893.4	894.9	2285.2	998.0	2368.9
200777_s_at	3994.6	7367.4	8433.9	3464.4	2871.3	4527.3	5093.5	3303.9	3948.5	3988.9	4160.9	3104.5	4779.9	5967.9	3535.4	5327.3	2712.2	3700.7	1438.6	2180.8	2129.9	4163.4	3653.5	3452.9	3249.8	4631.3	6314.3	6029.6	3855.0	3792.6	3549.1	4533.8	3630.9	4063.9	2962.4	4610.3	2236.8	4043.5	5357.8	4118.0	2614.2	3490.5	6099.2	5475.9	4253.5	2847.7	7569.9	3239.5	5841.4
200778_s_at	1853.6	1639.9	1420.0	2043.3	1380.7	2036.6	2262.2	1421.8	2759.3	1119.1	1069.6	1619.2	1808.3	2034.8	1611.6	1503.3	1865.0	1265.9	2344.5	1616.2	959.5	2311.4	1540.8	1760.0	1045.3	1092.1	1379.8	1210.9	1806.6	1677.1	1216.1	1914.8	1526.9	1151.7	1724.8	1300.8	1354.7	1601.8	790.5	1258.8	989.4	2033.2	1528.1	1071.0	2071.6	1873.0	780.8	993.9	1758.4
200779_at	4469.9	7094.0	9530.7	5972.8	7671.9	6468.5	7943.4	7947.5	5345.0	6290.0	7343.5	6564.0	10308.3	6158.0	6155.9	4668.0	8064.6	11235.0	6712.8	7894.4	9025.4	8713.0	10861.3	4105.8	6396.5	5730.5	6652.8	5135.3	8745.5	4533.8	5745.0	5485.2	11262.3	6165.7	10268.6	7373.6	8444.6	9102.3	7050.0	8003.1	15249.0	5899.5	7694.8	10317.3	4249.4	8946.6	9242.9	6228.4	6485.2
200780_x_at	19344.7	15415.3	20099.0	27364.4	34015.5	17577.1	20167.8	19481.2	16223.9	18117.4	15388.9	16575.1	32879.6	12580.4	16164.1	16156.0	21153.4	19885.3	58873.6	17789.1	20113.2	21824.9	25312.6	31509.4	20543.5	15646.1	14263.9	18359.5	21002.8	17654.9	15383.5	15570.9	22225.0	31763.0	16638.7	17987.0	14472.6	14439.5	14096.6	16909.2	19208.8	20059.7	18819.7	25176.5	25884.8	32434.6	20462.6	22122.8	21495.9
200781_s_at	25821.1	23054.5	27685.6	34826.3	22652.8	30986.6	31648.5	41255.2	18678.6	25056.5	23480.2	25881.6	24416.2	22873.8	47338.4	44583.6	15403.0	41549.8	27591.9	20689.3	18517.2	19057.1	35220.4	20431.0	28347.6	25057.1	29026.8	21683.3	26083.4	26814.4	28491.0	34097.7	26408.3	38050.7	26356.1	34032.0	42249.3	35109.7	37917.4	30739.7	34729.9	25397.8	36094.8	32178.3	33728.7	23721.2	30199.4	28122.6	27934.0
200782_at	3891.1	3300.3	4588.8	4507.9	6083.4	6948.4	2726.8	5056.2	4827.4	3545.4	3989.2	3714.5	3599.1	5165.6	4112.1	2146.9	3787.1	3350.0	2312.0	3955.6	5909.9	4827.4	2886.1	4813.1	3717.7	7816.7	2403.2	5296.3	6581.3	3472.2	3594.9	3575.5	7883.1	2396.2	2279.9	4173.8	2743.8	3231.9	4266.2	3869.0	3548.3	5758.4	4716.7	1367.2	3211.1	2553.5	3426.0	4150.1	4622.1
200783_s_at	242.3	1497.6	392.1	858.1	968.9	482.6	343.8	706.8	384.5	303.7	801.5	1444.1	706.2	265.7	335.4	451.7	392.8	705.2	961.2	640.5	1888.1	804.7	861.3	206.2	286.5	330.0	487.4	511.3	472.0	316.3	466.0	735.9	602.0	722.8	626.2	671.8	773.4	1127.5	545.0	746.7	495.6	388.0	777.4	535.9	754.6	831.5	979.7	887.7	436.4
200784_s_at	48.9	60.8	30.9	74.5	294.0	135.1	24.2	60.8	306.9	39.2	60.4	61.4	80.2	37.0	57.1	28.0	115.2	429.9	37.2	21.5	28.1	78.8	69.4	208.3	33.3	178.2	29.9	33.9	51.0	49.9	46.9	30.5	246.7	261.1	61.7	23.7	67.8	41.0	74.3	46.5	36.9	269.6	44.4	25.1	423.6	269.3	186.2	106.1	220.5
200785_s_at	777.3	464.3	223.9	935.0	609.9	1133.9	393.0	820.8	1030.4	639.9	476.7	404.5	574.2	622.8	619.4	441.2	867.3	842.8	237.2	618.1	587.2	566.0	537.2	415.7	415.3	685.7	585.1	620.6	351.5	907.7	859.3	496.1	1188.9	959.2	821.7	787.5	517.5	1319.9	512.6	954.6	326.8	1673.8	477.5	300.9	709.0	432.5	293.5	404.5	740.9
200786_at	3109.3	4287.1	3641.8	2702.5	2305.3	2428.4	2886.9	2754.9	2517.7	2777.9	2629.8	7928.2	4408.5	2848.3	2202.6	2739.9	2396.6	1846.3	1663.2	7757.1	2447.0	4280.2	9232.8	1813.4	2142.3	1844.9	3034.3	2430.0	1624.4	2699.6	2913.3	2689.1	2394.4	2701.8	3147.8	2686.9	3287.4	3459.8	2903.5	3093.9	3487.1	2444.0	2374.1	3371.7	1789.9	2449.0	3009.9	2854.6	2412.1
200787_s_at	1481.9	574.3	797.9	2283.7	1408.0	1643.6	1255.4	1044.7	2317.0	731.5	831.5	652.3	1209.8	1138.8	1991.2	2111.5	1186.9	793.3	3069.8	1588.4	1154.0	1377.9	3441.7	1328.0	1477.0	1879.5	1365.8	2438.4	1063.7	984.6	1074.6	1405.8	1246.7	1455.1	463.2	1338.2	1539.3	674.3	801.1	964.7	987.0	968.3	1671.8	945.8	1794.6	3195.9	782.7	1036.6	1440.5
200788_s_at	4224.0	2121.9	2235.1	3850.5	4545.6	7123.2	3749.4	3714.5	3852.5	4033.7	2251.6	3541.2	7080.0	4697.7	4931.1	8518.3	3839.4	5731.4	5299.6	3859.3	3789.8	6090.5	7246.6	3996.5	4369.3	4080.3	3716.5	6871.2	2913.4	2903.2	3311.3	5638.9	7768.4	3205.4	5923.2	3917.4	6781.8	4337.4	4575.2	6147.0	3105.2	5264.3	5644.7	2654.4	3042.2	6859.3	3793.8	4615.7	4689.5
200789_at	1579.9	1452.5	974.3	3299.0	1184.5	1364.1	1999.5	1319.7	1211.9	1135.8	1472.1	1768.2	1757.0	1524.4	1647.5	1308.4	1297.7	1277.8	1451.3	1380.3	1580.7	902.7	1251.4	2224.7	1365.1	1410.9	1353.4	964.9	1516.5	1657.3	923.7	1742.5	1158.0	2002.1	893.2	900.2	1842.3	1149.6	1302.4	1316.3	1143.6	1246.3	1446.9	1655.7	1011.0	1208.9	2202.1	2003.4	1353.5
200790_at	779.3	552.7	1085.6	1311.1	1079.1	1181.1	2338.6	1330.0	1664.1	1012.0	733.7	1623.6	670.1	858.8	763.0	556.6	2341.1	2017.4	2168.4	1305.4	3308.8	1011.7	700.5	933.0	1637.6	479.8	1657.1	915.2	480.5	813.0	1291.7	2265.5	1053.7	849.8	529.3	1011.7	877.3	1657.1	389.5	1980.8	2329.3	798.6	1192.0	2669.5	1101.8	1668.8	619.0	2842.2	1190.5
200791_s_at	1748.8	920.2	1485.6	2803.8	2112.2	3236.5	1917.6	1857.9	2786.4	4139.7	1633.8	1501.4	1797.6	2048.6	2368.9	3858.6	2342.9	2487.0	1430.7	1466.7	2185.9	2341.8	8988.3	1939.9	2519.8	2103.8	2149.9	1620.9	3120.1	1991.7	2480.2	2312.7	3054.8	2494.5	1481.4	2217.1	1281.2	2254.3	1837.2	2454.8	2156.5	3268.8	3524.3	1521.9	1517.4	2130.0	1896.1	1452.3	2755.7
200792_at	3734.3	5690.9	9746.5	4877.1	6401.0	4723.2	8019.4	3973.1	5074.7	4870.4	3527.2	6265.1	5773.0	3070.8	4147.5	3870.7	5060.1	3575.9	11785.1	4776.3	8690.7	4685.9	8052.3	3271.1	3216.8	6617.6	6092.0	6823.9	8424.4	4901.3	5380.8	5711.2	9226.1	6543.3	4706.6	3741.6	5536.2	6261.3	6950.1	5668.7	7408.7	5997.1	3913.6	8479.8	4302.6	8702.7	7499.6	5970.3	6239.8
200793_s_at	694.2	833.9	3630.1	1228.9	1025.2	872.3	2410.0	961.4	1240.7	775.3	657.5	1023.6	1447.2	522.4	712.8	482.6	1124.0	1080.0	2270.5	1168.4	1730.8	1123.4	1063.6	716.5	1096.5	1786.2	1244.3	1033.9	1819.8	1232.2	962.3	627.7	716.8	1003.8	934.6	739.7	573.6	1454.6	1193.2	728.7	854.0	1432.3	782.1	1527.7	1110.6	1707.4	1035.7	750.2	2075.7
200794_x_at	7900.5	3716.8	4896.2	6011.1	3639.2	6793.4	6632.4	5691.1	6493.3	5493.0	6982.7	3845.7	4950.7	6210.9	6597.5	5956.1	3193.0	5254.2	5099.9	7084.2	5360.4	4888.6	5764.9	9319.3	8250.8	7426.3	5020.8	5929.2	6440.7	6170.6	5481.2	6085.8	4927.2	8039.3	4554.6	4988.4	4669.8	4940.6	6468.8	5167.6	5394.2	9334.4	5591.2	6843.0	6751.6	7604.3	3493.3	3820.2	6701.7
200795_at	7509.1	2514.7	2883.2	4632.9	1856.9	14292.4	5841.8	8416.4	3684.7	9367.5	4081.2	2353.5	2114.3	10001.0	7113.1	2317.0	6356.2	8584.3	2506.4	7625.4	3065.2	4908.2	4257.7	4133.2	6148.0	8187.5	3992.7	5934.9	2184.3	7664.0	8995.3	8577.7	5044.4	4019.5	8199.5	10881.4	7837.9	8828.0	6567.7	8180.0	4016.7	5014.6	9059.9	4651.7	3002.5	1457.3	3933.5	2454.6	7391.6
200796_s_at	13.3	9.1	16.8	43.0	18.3	25.3	94.1	27.4	170.6	19.1	28.4	7.2	52.5	16.3	21.4	50.4	18.1	26.2	137.3	66.7	14.1	18.9	27.8	184.5	10.4	31.2	18.0	12.5	54.6	59.3	68.7	32.2	88.1	19.5	47.4	9.7	108.6	16.7	7.6	4.1	80.9	74.0	61.7	22.1	125.4	207.7	8.9	7.1	17.6
200797_s_at	6782.5	10168.9	4467.9	6830.7	6945.5	6653.8	5830.2	4684.4	8051.7	6641.2	5043.9	7910.8	9173.3	6521.8	8586.0	10810.2	9703.1	15614.1	8261.2	5387.3	10238.9	10658.3	6239.0	6738.7	9815.7	9173.9	5064.1	12006.1	9076.7	9418.5	10491.8	11196.4	8965.3	7769.3	10972.8	12916.8	6141.6	9010.3	7421.8	10895.7	18418.9	4903.1	8607.4	4077.0	5544.1	10395.2	4127.5	8820.7	5403.1
200798_x_at	895.6	1022.2	565.6	1637.4	951.0	1422.1	977.1	837.4	2264.9	1032.0	954.9	1666.1	796.0	1243.8	1400.3	674.2	1222.4	1218.2	1453.3	1311.4	1203.8	1488.2	973.6	1453.6	1102.8	1566.1	588.5	1051.7	1465.8	1100.2	1743.9	2762.1	1533.8	728.8	185.6	1072.0	745.3	981.7	439.3	1475.3	2942.4	1083.8	1725.8	661.9	1664.5	3163.5	410.8	1258.8	965.3
200799_at	12232.1	22900.7	8674.2	7918.6	5748.5	8679.9	7185.9	9668.3	5166.5	13831.2	17659.6	14062.0	12997.2	7619.0	5283.2	12268.3	8596.4	4798.1	445.9	5418.4	13802.4	9062.3	11973.4	8462.7	8013.9	10763.9	6088.2	6853.1	11324.3	10416.0	5976.2	8788.4	11101.0	26990.7	17298.8	7550.4	10514.5	12987.1	15345.3	10259.8	8006.6	5569.0	14891.4	15178.1	10228.0	7580.2	13439.0	8361.3	8894.5
200800_s_at	6615.6	5718.8	5376.7	3592.9	2306.7	3383.7	2883.7	4003.2	1498.5	3804.3	6350.0	4715.7	5585.9	2156.9	1579.4	4851.5	2202.0	1780.2	1260.1	1577.8	5296.7	2549.9	3467.3	3956.4	1382.6	3645.0	1770.5	3690.3	5414.7	5011.5	3327.4	3682.8	4585.3	25812.2	2569.0	2779.2	2018.2	2648.5	4485.9	2887.2	3473.9	3250.7	6557.7	5610.9	5259.9	3476.8	4119.9	3627.7	4829.6
200801_x_at	33374.3	33461.9	32419.9	57367.2	59243.2	45159.5	39433.3	46696.9	32077.2	30324.3	34788.0	37804.4	70934.2	29081.8	50773.5	57946.9	31689.3	65328.4	72808.8	27042.3	29854.4	43498.5	48938.2	34420.7	37082.3	31607.1	32721.7	32599.0	34482.7	35493.8	36095.2	58152.2	60720.6	53483.6	43702.3	38891.4	40029.4	39878.7	35226.8	45599.1	55021.8	47259.0	48337.0	32389.8	53312.3	49753.7	41145.3	50772.8	38245.0
200802_at	1641.3	1620.1	2981.9	1811.1	1279.9	2019.7	2967.2	2273.3	2024.7	1890.6	1990.4	1607.3	1045.4	2381.4	2438.1	1352.9	1408.2	1672.9	1517.1	2599.2	1753.8	2006.3	2027.1	2272.2	1511.6	1840.4	2248.0	2256.2	2235.3	2386.6	1915.4	3077.3	2265.2	2498.6	2800.8	2423.5	1697.3	2494.5	2835.6	1740.0	1748.3	1830.8	2306.0	2377.7	1929.5	2408.9	1983.7	2420.5	2688.8
200803_s_at	4566.3	3771.9	6361.5	6366.4	4390.4	3005.8	3929.8	4264.0	5815.3	2563.7	2511.5	3265.8	7170.8	4569.2	2592.9	2731.0	3255.7	6243.0	3899.4	5433.9	4500.1	3044.4	5701.0	5649.4	3493.3	3915.1	5335.4	3322.5	5977.7	2828.1	2790.9	6162.1	3251.1	2361.3	5128.0	3101.6	3725.9	5502.0	4234.0	4153.8	5187.1	2152.1	4388.9	4631.4	6592.0	9126.1	3387.1	2661.1	4910.9
200804_at	11172.1	3540.4	14103.4	15271.0	7727.8	9070.8	15115.6	11371.1	11759.2	7765.1	10417.8	4816.4	15594.9	8988.6	11263.7	8888.7	6212.0	6344.1	13920.8	10820.9	6553.0	4410.5	10095.6	13514.7	9157.8	12077.6	8981.2	10999.0	11439.2	10216.2	8132.1	6946.8	4799.3	13134.9	4892.4	8817.9	6807.3	7497.7	11334.5	6590.7	5422.5	8315.1	9898.7	11438.0	14275.3	15634.3	9654.0	4415.0	13376.8
200805_at	1035.5	1371.9	1528.7	1219.7	1195.9	1000.4	1094.7	1241.5	1304.7	879.4	1052.9	1091.3	1161.6	1987.6	1403.3	1213.3	528.6	1089.2	1014.7	1394.6	951.5	749.1	1103.9	2303.8	1040.1	778.8	1685.1	1796.3	2330.4	1173.2	891.3	974.7	797.7	1032.7	2239.6	1223.8	1154.8	1299.3	1330.7	1159.4	1553.8	768.9	1093.5	1041.7	1632.3	2254.5	1081.5	1648.7	1988.6
200806_s_at	1496.2	356.5	3795.7	4671.3	2548.9	1776.3	3039.5	3377.3	2329.5	1103.5	1451.9	4133.0	871.9	1240.6	2358.3	1120.5	1911.7	1717.3	5718.7	1742.5	1328.5	1831.9	1609.5	4435.0	903.6	2005.1	934.6	940.4	2821.9	1361.3	1765.7	1954.6	1150.2	4515.6	316.0	1587.8	1390.6	256.3	736.6	906.9	2016.4	3174.1	1929.8	1950.5	8156.6	8220.3	866.8	3070.1	2643.8
200807_s_at	6978.2	15004.2	10998.2	9415.6	11010.2	6584.2	10048.4	9926.4	6177.5	10230.1	9907.4	20907.8	6399.5	8674.7	7627.8	8777.3	12654.5	6655.6	12054.5	7774.9	9798.6	13015.4	9544.4	11125.3	7130.5	8750.9	11365.2	6907.0	10053.4	7566.4	9778.1	8116.6	7100.3	12109.3	10455.6	10397.2	13847.1	8719.3	10360.4	10765.9	10880.8	8035.3	12277.8	13307.5	17455.2	18674.1	11283.8	12694.8	7930.3
200808_s_at	1156.9	827.2	598.0	1679.5	1433.5	2057.5	838.7	1827.7	1218.0	1024.2	644.2	794.6	2224.5	1259.0	1506.2	868.9	1664.9	1372.0	2634.5	1300.8	1027.6	1494.0	1716.3	687.0	1288.6	887.6	784.3	1199.8	1966.9	1503.0	1467.5	1617.9	2563.0	1761.9	1202.2	1388.4	1179.8	1941.6	879.8	2014.0	1904.8	1675.6	1287.5	650.3	1587.5	975.5	1242.8	2219.6	1160.6
200809_x_at	23351.2	28208.2	36409.9	41013.1	32967.4	40262.4	43444.4	52529.4	20858.7	30721.0	16050.8	24446.0	33459.1	28593.3	49529.7	43011.4	28223.8	46864.3	20195.8	43282.9	20716.5	24346.7	34928.9	19033.3	21122.3	20838.6	32505.1	23203.3	19905.8	25536.3	33377.2	27297.5	31657.6	33416.3	35006.7	40617.3	41585.5	38670.2	29946.1	30765.2	39691.0	24135.7	43642.7	20922.0	30391.1	24394.6	29958.2	34698.8	35930.7
200810_s_at	4091.8	3992.7	5594.3	2228.1	2579.5	4967.1	5187.2	3469.2	3658.3	5543.4	2834.3	1403.6	5332.9	5633.7	5798.4	4220.0	3021.3	2339.3	1142.7	4060.2	1981.0	2004.9	3856.3	2841.7	4159.5	3049.6	7354.8	5467.2	5543.2	5983.4	5468.9	2427.8	2625.3	4237.5	8102.9	4214.5	4585.8	4377.6	6248.8	3800.6	3010.9	2580.9	5508.1	2679.8	2977.4	1380.6	6828.4	1306.7	3733.8
200811_at	3586.8	2713.5	5045.7	1914.5	1949.9	5257.2	4866.0	3065.2	3816.6	3201.1	2961.8	1111.6	3993.4	3754.1	5606.6	3818.2	3114.8	1982.3	1288.4	4198.5	1885.4	1845.7	2978.0	3805.0	2682.2	2308.5	3749.3	4393.5	4684.0	4368.8	5189.9	2796.3	2284.1	3458.6	3491.7	3208.7	2767.7	2490.3	3300.2	2712.4	2380.2	2256.6	4181.8	1981.4	2571.1	1903.2	3289.9	1293.8	3949.2
200812_at	2080.8	1656.4	2376.8	2215.8	1566.5	1760.7	2417.3	1915.4	1337.0	1470.3	1247.6	1988.9	1536.4	2356.1	1521.6	1595.1	1826.9	1214.9	3118.2	1699.6	2863.3	1649.9	1698.8	1727.3	1013.4	951.4	1645.2	1888.1	1650.2	2260.1	1878.9	1415.8	1552.0	2260.8	1415.4	1915.7	993.0	2146.5	1677.4	1687.3	2013.3	1702.7	1633.8	1759.7	1570.5	3942.2	2123.2	2931.0	2090.7
200813_s_at	625.4	688.6	653.9	456.5	546.5	458.0	410.4	768.1	648.5	215.9	660.8	447.2	446.3	384.1	402.7	281.9	605.5	594.6	778.1	411.5	446.0	374.9	312.6	738.5	281.9	362.6	480.7	406.0	410.7	394.4	433.8	437.3	337.4	559.5	709.0	520.4	489.9	514.3	605.1	266.2	288.0	601.2	238.1	388.2	402.3	671.5	479.1	551.7	414.4
200814_at	4368.3	4964.2	5615.4	3409.6	4141.5	3211.7	2986.0	2989.1	3734.1	3353.1	4298.7	6732.3	3367.3	4782.5	4197.8	3583.6	3769.9	3951.5	2529.1	3904.8	2935.2	4205.5	4136.5	4728.7	7613.0	4920.8	3367.0	3440.8	6655.2	3331.2	3934.6	4240.9	3824.2	3919.1	4078.5	3570.4	3201.1	4750.6	4295.2	6186.9	9631.6	3033.2	4709.9	5549.3	3668.9	4984.3	3286.1	2553.2	3477.7
200815_s_at	659.7	966.0	678.8	814.2	518.2	557.4	482.7	516.1	606.9	466.5	1043.9	1518.5	688.9	773.2	648.2	732.5	446.3	473.5	619.1	572.6	1417.1	1579.6	440.7	466.0	847.6	592.9	875.4	693.1	535.4	430.8	484.3	915.6	1046.9	470.8	1117.2	556.1	934.2	644.9	922.9	989.7	1162.2	449.2	521.6	732.8	605.8	1962.2	755.6	1479.8	509.1
200816_s_at	1450.0	1164.1	1574.9	779.3	762.3	1339.7	942.0	1218.5	1429.1	1495.3	1481.7	1568.3	959.7	1631.1	920.9	1591.0	1243.1	1020.5	1170.0	836.5	1855.5	1300.4	909.6	1303.4	1242.7	1683.0	1387.1	1537.5	633.8	2432.6	1878.9	921.9	1455.6	836.0	1348.2	1144.7	1546.9	1128.7	1604.8	1631.7	1406.5	1685.2	1000.0	2125.4	861.8	1179.1	1227.8	1676.7	1393.6
200817_x_at	33108.9	36997.6	38619.6	31896.5	24986.5	42466.3	48509.3	47745.4	30152.0	38199.6	34535.4	37265.2	19391.9	33053.6	46845.4	39336.6	24747.5	48071.6	41606.7	24773.1	30099.4	30130.9	52483.6	29393.9	28336.8	38459.0	38214.2	25319.6	35166.7	29098.5	36919.7	27664.9	32206.4	40381.2	44783.1	45275.2	58300.6	43530.0	37289.2	39039.4	43073.6	30461.0	47868.6	26730.4	45534.9	44472.8	39840.6	42517.6	41394.3
200818_at	8530.3	9824.1	6607.3	3645.3	5865.6	6965.7	8181.6	4709.9	4974.0	8115.9	4626.4	7847.1	4070.2	8049.8	5646.6	5376.4	3721.6	4272.6	8870.0	6084.3	8347.3	4877.6	7585.5	5631.8	5707.2	6087.8	7588.0	6588.4	6682.8	6890.0	5048.4	5904.9	5356.9	4641.1	8179.7	8816.1	6805.7	9644.3	12125.8	7573.8	7317.0	4671.0	7407.5	6110.4	5080.0	5503.2	6836.4	8382.0	6644.2
200819_s_at	24840.6	20382.8	37976.7	32353.6	21301.7	30000.5	37977.4	38253.4	18753.8	25054.5	19600.7	22891.9	22941.6	27366.6	46361.8	36326.7	22930.6	36998.6	21971.1	27171.9	30086.9	22150.0	41856.6	31553.5	26112.4	29400.6	33851.8	22066.5	32434.9	23338.8	30692.6	25516.1	23328.8	35955.9	43148.0	34898.4	51905.7	35463.9	33539.6	31913.9	33583.6	23435.0	38050.9	29635.4	29065.1	22243.9	48167.3	19805.1	31458.8
200820_at	2067.5	840.2	2784.0	2130.0	885.9	1207.5	2165.0	1524.5	1651.7	527.0	1347.6	2440.5	1031.9	1863.4	1219.2	1294.7	795.7	823.3	1664.7	1787.0	1904.5	1312.9	1473.8	4019.6	945.9	2474.9	1287.2	1109.5	3376.8	1778.0	1093.3	4633.2	2183.2	2300.0	1025.7	1317.8	1401.0	1425.5	1031.4	712.0	732.3	1835.1	1324.7	1634.0	1871.4	2410.6	1309.7	2203.7	1807.1
200821_at	1290.6	524.9	596.3	474.7	734.4	1163.3	948.2	861.2	988.0	1436.8	1404.5	1155.0	976.0	2093.5	593.8	888.5	1319.7	974.8	1228.2	1070.1	911.3	1808.0	865.1	1173.8	2028.7	1634.5	891.7	1341.8	1345.9	763.1	913.8	1112.4	2185.0	280.7	836.0	769.4	850.6	887.8	769.0	1407.4	778.1	742.2	1182.4	976.3	450.2	1316.2	622.2	1413.3	890.5
200822_x_at	4859.6	4996.4	6498.0	5658.2	7493.0	4459.6	6635.4	6561.9	4310.4	5751.0	6352.2	10722.1	7008.8	4920.5	5771.9	5133.1	4288.7	3709.6	4965.7	8127.2	11978.8	12766.1	6263.7	8153.6	7459.0	4631.3	4415.2	4815.4	6895.2	3927.9	4612.1	4437.9	6234.8	4801.0	6420.3	4704.9	5529.2	4604.3	5327.7	6382.8	4474.7	8011.3	5872.4	9622.3	5651.3	5191.3	7241.9	6431.8	5799.3
200823_x_at	12419.3	3160.0	21759.8	8917.8	11134.0	12655.5	23164.4	13182.9	10530.9	10382.3	5896.0	7544.4	8437.9	10090.5	19030.2	12315.4	9470.0	11863.7	11474.6	9809.7	6401.4	4763.3	17594.4	10991.3	6077.7	15497.8	9476.5	7093.9	15282.2	12472.9	14492.7	8008.1	5566.4	11198.5	4192.1	11024.3	13834.0	7100.2	5480.4	7512.4	8918.1	12141.3	11396.9	5185.6	14457.5	8550.9	8749.7	9543.0	19194.9
200824_at	1457.6	803.1	735.8	3518.8	922.1	1247.6	2117.5	1156.7	2851.0	1001.9	633.7	3047.2	1452.6	1122.7	920.1	578.4	2353.4	1659.7	2408.9	1863.3	3576.5	2307.1	2982.6	668.5	928.4	628.0	1756.5	780.7	505.2	1056.7	1631.2	2417.8	2422.7	886.7	1104.4	1231.8	1343.7	2318.7	757.0	1349.2	2318.4	1253.7	1880.6	403.4	1900.7	3208.0	690.9	3846.1	1386.4
200825_s_at	2083.5	1630.1	1987.1	3455.7	3563.3	1998.8	2744.0	2381.9	2818.9	2182.5	2031.3	3138.2	3023.9	2337.6	1748.9	1187.3	5014.9	1816.6	3389.2	2220.0	2265.4	2664.7	2765.0	2984.3	3524.2	1925.5	2738.2	3865.2	2530.1	1921.8	2543.7	2534.8	1799.3	1908.5	1281.0	2932.9	1382.0	2320.6	1323.6	1647.7	2016.4	2703.0	2575.9	4533.4	2389.2	4596.4	2520.8	4057.6	3412.9
200826_at	7611.7	4932.5	5071.7	7891.8	6344.7	5619.7	8387.0	5692.8	5391.4	7262.3	6854.1	10666.4	3921.4	8712.6	7119.5	6663.2	4894.4	5941.5	8981.6	5992.7	8796.3	5820.6	9689.3	9372.9	5388.2	10842.9	6050.7	4453.0	9378.6	6215.6	7266.6	5304.9	5902.6	8421.5	3853.5	5405.5	9499.4	8092.4	6476.6	5439.4	6883.0	5387.7	7166.3	7669.4	8423.3	8182.6	6488.4	13807.1	6922.2
200827_at	577.8	495.8	559.3	411.8	705.4	837.6	437.2	597.1	536.8	380.2	321.2	2351.3	1189.6	672.0	646.0	828.5	2343.0	919.9	1481.0	430.2	1564.3	1353.8	382.2	517.6	428.8	569.8	518.4	750.5	577.9	685.2	716.9	590.3	3089.0	675.9	735.5	515.3	591.0	1258.9	504.0	547.7	661.0	829.4	776.0	475.1	594.1	1214.9	750.8	2120.4	553.7
200828_s_at	2429.0	1247.5	3088.9	3257.2	3125.5	2678.5	4416.0	2669.3	4189.1	1475.6	2052.7	1765.5	1654.3	1594.2	2678.9	1712.2	1833.6	2043.0	3360.9	2294.6	2001.0	1771.7	2640.7	3722.6	2008.5	2604.3	1159.1	1869.3	4085.5	2276.6	1972.3	3369.9	2049.0	3193.9	626.0	1703.2	1910.3	1218.8	863.8	1618.4	3156.4	3502.0	1778.1	1476.5	3073.4	4654.9	929.9	2692.3	2784.3
200829_x_at	2302.6	2632.2	1802.4	1722.7	1756.4	2113.6	2302.1	2024.9	2219.8	2123.8	2553.9	2284.7	1732.0	2372.6	2057.5	2467.9	2314.1	2055.1	1800.7	2313.7	2631.6	2423.2	2798.5	1973.3	2466.3	2012.8	2105.9	2271.3	2283.6	2024.9	1932.6	2167.5	1755.1	1859.0	1893.3	1935.9	2681.8	2294.3	1943.7	1971.1	1911.4	1715.5	2048.7	1755.2	1489.0	2083.1	2229.0	2260.8	1774.7
200830_at	2433.5	5781.5	2671.8	4777.8	3304.8	1917.0	2675.1	2870.6	2137.7	2578.3	2797.8	4044.8	3011.5	2555.4	2560.3	2407.5	2124.5	2048.2	3192.6	2468.6	4482.2	3566.7	2985.5	2870.3	2282.4	3256.9	2856.8	2886.3	3280.0	2305.2	1787.4	2535.9	2917.7	2472.9	3445.8	2888.4	2466.6	4765.2	3655.7	3911.3	2466.0	2480.7	2710.3	4327.2	3970.0	3401.1	3568.3	4978.2	2320.6
200831_s_at	517.5	806.2	2939.4	2323.0	536.7	486.1	3022.1	516.1	766.5	216.7	122.3	843.5	1108.4	285.1	542.6	355.8	305.9	237.6	391.5	2631.2	436.9	283.9	383.0	5861.6	653.3	563.6	663.1	186.1	438.7	896.0	300.2	1023.3	373.8	590.8	144.8	577.2	83.1	323.6	286.7	763.1	95.5	499.2	174.3	823.6	2688.3	748.4	476.2	114.4	1668.3
200832_s_at	2245.3	10856.4	10002.9	10851.7	3662.3	1393.8	13275.8	1756.6	2111.1	3650.1	2005.8	4375.0	3870.4	1382.5	3161.2	4258.7	413.3	1043.6	1003.1	12190.1	3717.1	982.4	2768.3	13910.5	1487.4	3467.4	6000.7	1414.7	1979.4	3516.4	1107.9	5105.1	1255.5	4316.4	2060.8	3203.4	513.7	4902.6	3191.8	3574.6	455.2	2153.7	1367.1	8055.7	6835.5	2619.8	6054.7	1242.0	5912.6
200833_s_at	4278.5	6838.8	3174.8	2605.3	2953.6	4456.1	3622.9	3310.4	4931.6	4271.8	3999.7	3582.2	4615.6	5461.5	3213.5	3811.5	2257.0	4231.8	2127.8	2889.5	2844.2	4399.3	3492.3	9244.5	4332.5	4567.7	3792.0	3736.8	6646.5	3183.5	3448.4	3441.5	4026.1	2965.2	4205.9	3954.5	3336.3	3740.9	3955.8	4268.6	3818.6	4832.3	4602.1	3311.0	2526.3	2121.5	4439.4	2633.4	3827.1
200834_s_at	22650.9	34828.0	22674.6	15205.6	17846.9	23701.9	28922.3	25209.3	13063.6	29007.2	30841.2	30348.9	26474.7	25458.6	30567.3	27527.7	18677.9	27374.1	22459.0	21338.8	26269.1	21242.1	28393.7	11011.3	27927.9	30354.8	32772.5	18979.4	20845.8	21175.6	28882.3	18722.6	27430.7	28385.4	31470.9	28184.8	47877.0	30620.1	31032.4	27699.7	29350.0	17766.4	32181.4	35313.6	21113.5	20847.0	32598.7	21019.4	20829.7
200835_s_at	247.1	57.9	333.8	190.2	117.4	30.5	17.3	30.0	65.5	27.8	20.7	142.3	58.9	31.6	30.3	29.4	16.5	60.1	376.5	44.3	25.4	35.1	236.3	105.3	57.0	23.4	52.1	274.3	17.7	269.9	79.8	16.7	47.9	245.9	330.4	174.8	21.9	27.2	110.1	45.1	251.7	237.9	46.2	50.8	162.1	52.5	16.9	325.0	178.4
200836_s_at	631.8	119.5	380.8	775.9	1003.1	690.6	783.6	781.3	627.3	168.5	151.0	330.3	804.2	498.6	589.8	319.2	462.2	180.5	750.1	473.5	467.0	416.4	763.2	535.1	208.5	476.5	146.5	533.0	786.0	560.5	612.5	593.3	580.4	851.4	113.1	567.5	110.6	313.8	131.6	419.7	847.1	744.5	465.4	255.2	857.1	429.8	200.4	828.6	612.6
200837_at	2800.9	1176.9	4103.5	3662.0	2622.2	1636.6	2800.2	2277.0	1727.1	1262.1	1685.4	2135.5	3969.8	1777.9	1358.1	1636.4	2432.4	2449.0	4816.6	1726.9	1745.0	1353.7	1944.7	2571.4	1917.7	2691.0	1871.7	2251.3	3218.9	2382.6	1675.6	2088.5	1877.1	2474.2	1535.9	1504.7	1293.8	1872.0	1344.0	1674.3	1626.4	3542.5	1098.1	2828.0	1904.5	5038.6	3767.8	1974.1	2522.6
200838_at	5011.3	1808.7	9297.9	5986.3	10856.4	6684.9	1607.4	3583.1	5573.5	1453.1	8031.1	4520.9	3053.1	2980.6	1929.6	1883.9	1544.6	8174.9	2444.8	2779.5	5473.5	4671.5	3543.2	6541.2	2655.2	1741.8	1979.7	4536.0	3164.9	3220.4	1191.2	5289.0	10478.9	8593.4	1857.5	2814.5	1338.8	2585.1	1483.9	2872.7	4258.4	9189.5	2329.9	2342.4	8246.9	13040.1	1514.6	6835.9	6144.8
200839_s_at	10855.8	8645.0	16036.2	13002.0	21912.4	13100.5	3046.1	9821.2	11823.9	4081.0	20708.6	12125.1	8513.8	11356.8	6149.0	4669.3	3439.3	22687.1	6852.4	5577.7	12404.1	13779.6	11043.1	13041.6	8409.7	5399.2	8961.5	12171.5	8817.6	7284.5	4574.3	10895.5	23815.3	10734.6	12915.1	7205.3	5885.6	16208.6	6921.0	10051.0	10372.4	14618.0	7348.4	6377.7	12672.5	16269.9	6378.9	17176.5	12108.0
200840_at	5558.9	12348.7	4963.2	4111.5	4532.9	3246.9	3052.2	5070.8	3188.9	6414.0	4953.7	6755.3	6122.9	5036.8	3238.3	4202.5	7128.3	3258.0	3821.1	4612.6	8877.4	9365.2	4246.1	4425.2	5654.6	6868.9	6105.2	6211.6	3907.4	2961.0	5590.2	3976.4	8221.7	2754.9	9548.2	4813.8	4092.0	6483.7	5058.7	5604.1	3875.0	3889.4	4714.0	9041.6	3726.9	3349.7	8796.4	5423.6	3514.6
200841_s_at	12.3	27.6	201.0	71.1	188.4	14.7	8.0	22.3	377.0	63.7	55.8	175.0	212.8	13.8	67.7	107.6	105.4	35.2	398.4	90.3	11.6	96.2	136.3	247.9	57.8	90.8	80.1	160.9	106.9	137.4	158.2	30.2	69.2	201.9	39.2	24.0	71.4	11.7	60.0	35.7	97.9	179.9	14.9	29.6	218.1	198.1	16.3	145.4	147.8
200842_s_at	1181.9	919.0	1441.4	858.3	1848.8	440.1	729.4	492.2	1386.8	717.9	549.5	1613.9	2439.4	754.1	730.5	331.5	560.3	849.5	2180.4	953.3	448.0	1403.8	1626.0	1337.3	840.8	1102.2	1721.9	1923.8	842.6	895.0	743.5	484.9	792.3	1170.1	1392.3	987.4	821.6	690.5	2146.2	1178.6	1537.1	796.6	1462.6	1148.1	1053.2	1627.2	1566.0	1250.0	1306.4
200843_s_at	1598.6	2014.5	1729.0	1091.8	2107.1	1995.2	3387.9	1307.0	1772.0	1965.6	1184.8	1985.3	2836.7	1702.3	1938.0	2006.9	1276.4	2007.7	3588.6	2135.3	2402.3	2836.5	2145.7	1507.2	1274.4	2555.4	1666.5	2115.4	1955.0	1038.1	1104.7	1985.3	1900.6	2127.5	1481.6	1643.1	2471.1	2516.1	3239.8	2070.6	2758.3	1463.0	2357.3	1757.4	1128.8	2970.2	2300.8	2482.8	1600.3
200844_s_at	4312.1	2923.6	2680.3	2158.3	3632.1	2486.5	4130.4	2047.7	1754.6	3244.0	5325.2	4214.2	3647.0	2874.3	3218.5	3010.0	3175.5	2227.0	2967.7	2391.3	2886.2	2526.5	3347.6	4586.2	2306.4	4499.0	3425.2	5222.1	4989.9	2253.6	2469.7	3087.8	3024.6	4258.2	3447.2	1821.1	4684.5	3391.0	4047.9	3638.7	2769.1	2675.6	1747.1	2634.9	2530.5	3970.9	2637.8	5244.4	3032.8
200845_s_at	4556.3	5953.5	3289.1	1960.4	4119.5	3493.1	5428.2	3127.1	2864.6	5181.4	8549.1	5706.9	5815.5	3194.6	4593.4	6575.9	4090.2	3496.4	2642.3	2447.5	2492.7	3399.5	3606.7	2687.3	2862.7	6331.7	5930.3	6226.3	3920.0	3150.8	3630.2	3959.0	3724.5	4867.5	6235.7	3060.2	9566.3	4049.7	5911.1	5028.4	2869.1	3059.9	3137.1	3362.3	3436.5	3484.6	4480.1	4424.9	3449.6
200846_s_at	1105.6	447.4	1679.0	2170.2	2224.8	1003.3	1688.2	1050.6	1843.7	510.3	860.6	910.3	1456.1	730.1	1298.0	1052.7	1113.6	801.8	1222.0	1248.7	697.1	988.9	816.8	1628.0	1220.8	740.9	720.8	858.4	1509.2	2111.4	718.7	671.8	879.4	1771.0	624.0	666.8	639.0	718.0	1738.3	800.6	1015.7	1820.5	567.0	918.0	2673.6	2124.6	1245.1	1032.9	2050.5
200847_s_at	5140.4	2871.2	9628.0	4943.3	1605.0	4468.5	4708.3	4933.0	4885.3	4714.5	7713.9	3276.3	3888.7	6903.2	4272.1	5440.6	3128.8	5676.0	1297.5	3311.3	2101.7	2987.5	5322.6	6125.3	4969.8	4660.4	6247.8	6920.8	4253.9	3805.1	3654.0	3059.9	5427.3	2361.8	5832.1	5937.8	2638.2	5126.3	6509.2	4711.0	4120.3	4920.9	4983.4	2708.6	1604.5	1864.7	3650.9	2973.3	5877.0
200848_at	802.0	276.4	1703.0	525.8	821.4	895.6	1246.1	697.9	1535.6	1087.5	885.6	470.4	1294.1	1092.4	843.6	592.6	959.4	373.1	1047.7	1038.5	353.6	802.4	880.7	1087.5	829.2	1416.7	870.7	1180.4	1245.6	1161.5	985.3	927.1	531.4	839.7	392.0	867.7	448.2	262.9	2016.5	448.8	809.0	1167.1	609.3	622.8	1203.0	794.7	694.9	471.4	1171.7
200849_s_at	1791.0	1077.4	3134.8	1338.8	1878.8	2000.3	2667.5	1642.4	2051.4	2304.6	2110.3	1332.2	3854.2	2722.3	2194.3	1437.5	2299.7	1120.0	1755.8	2501.7	1098.7	2223.1	1594.3	1836.1	2375.8	2636.3	2661.0	2038.5	2468.1	2136.4	1179.6	2824.4	1145.5	2023.3	1423.6	1679.5	789.8	1663.7	6320.7	1373.1	2022.1	2081.1	1711.6	1607.6	2351.5	1410.3	2502.7	1485.7	2521.7
200850_s_at	2119.8	1538.0	5093.6	1877.5	3169.5	3722.1	4175.5	2775.8	4176.5	3850.4	2759.6	1871.7	4526.4	3732.9	3396.7	1855.0	3700.8	1751.9	2876.4	3231.1	1602.4	2489.3	2643.6	3002.3	1826.4	4131.4	3162.0	3464.3	3729.6	3704.3	3282.3	5461.9	2151.8	3494.5	1932.9	3032.4	1524.1	2582.5	8742.8	2280.9	3344.5	3609.5	3081.7	2605.8	3411.8	2117.3	3584.4	2374.9	4120.1
200851_s_at	3040.4	4272.2	2683.0	2418.9	2351.9	2261.3	1630.1	2710.7	1855.0	3040.4	2981.1	3195.1	2864.8	2038.7	1594.2	2326.6	3995.5	2395.1	1983.7	2189.0	3479.1	2882.1	2251.7	3501.7	3567.2	3786.7	2737.8	3823.0	2052.3	2663.5	3065.7	2268.5	2793.9	1335.6	2542.0	2236.2	2071.0	2860.0	2067.4	3080.0	2364.4	2107.8	1671.0	4319.0	2032.8	1439.0	2724.2	1995.3	1840.4
200852_x_at	1181.2	526.7	1252.4	2068.6	1600.0	1188.7	1644.6	1236.7	1513.9	377.9	1092.2	892.9	1434.3	811.7	1126.7	742.8	1243.4	1121.0	2273.4	1791.1	1119.5	910.4	1094.6	1835.8	1965.5	910.0	563.5	801.0	1852.0	1856.8	831.1	748.7	867.0	1621.3	352.6	914.2	957.2	469.4	489.1	627.5	1102.1	1435.9	984.1	1044.1	2654.8	1829.9	944.4	907.7	1600.6
200853_at	3894.2	3500.4	2457.3	4828.4	7460.5	4517.0	4755.6	4603.4	4863.0	4354.4	4046.0	6672.0	1566.5	3445.2	4751.3	6726.7	858.7	4109.0	8047.0	4912.0	10536.3	2598.3	3052.7	5418.3	2748.3	5708.2	1515.5	2814.4	4275.5	3080.1	1970.6	5621.4	5881.4	6028.3	1578.3	5074.7	3050.6	3361.7	5479.6	4740.9	4609.8	5749.9	6235.6	7493.2	5142.7	8858.5	6254.0	9300.3	4114.6
200854_at	1215.9	577.3	998.4	570.3	883.6	766.3	202.6	852.5	1132.1	570.4	1646.8	932.1	843.8	1049.6	431.7	1326.9	815.3	789.3	647.2	709.0	702.2	699.5	713.0	852.9	720.6	1426.1	1157.7	1070.1	728.9	923.2	947.7	738.1	626.6	488.8	337.4	672.3	988.3	704.3	1159.5	852.3	929.5	965.4	727.3	843.0	631.7	360.9	795.3	933.9	1009.7
200855_at	152.4	269.9	324.0	164.0	318.2	213.7	135.3	295.5	327.9	182.8	322.2	287.6	181.6	203.1	289.5	270.1	217.7	367.8	211.9	248.9	277.5	267.0	193.2	356.7	300.4	464.2	214.9	217.6	189.1	276.8	305.6	287.4	220.8	127.4	289.8	237.1	245.5	200.3	255.2	230.9	315.0	303.2	235.0	167.1	282.8	168.5	162.0	213.6	289.1
200856_x_at	368.5	573.9	439.0	257.7	164.2	381.1	195.9	266.1	309.7	234.9	561.3	457.7	289.9	295.6	473.9	423.1	326.3	175.6	232.7	314.0	363.8	419.5	278.1	316.1	367.8	523.0	288.7	302.4	306.5	345.5	349.5	327.0	387.0	203.8	532.4	358.8	699.0	332.8	447.9	438.3	269.7	293.9	349.5	338.3	309.4	176.5	309.5	303.0	418.5
200857_s_at	720.9	436.9	956.0	870.9	932.3	812.5	401.8	887.5	1014.7	414.3	839.2	705.4	597.4	680.3	863.6	639.6	805.2	615.6	781.2	809.0	598.9	650.7	518.3	932.4	667.8	1000.7	484.2	520.1	933.0	787.6	698.4	828.6	601.2	816.0	418.1	599.7	452.5	353.3	439.0	520.5	675.1	864.3	652.3	449.2	850.6	603.5	609.9	989.0	1093.7
200858_s_at	10614.7	11567.6	18922.3	13517.5	9345.0	21524.7	20080.0	15492.1	12222.8	18869.0	7712.7	12218.9	9942.0	13935.4	16235.9	29123.6	13902.0	19276.3	10351.9	13576.0	9910.6	17239.6	19670.2	10204.2	12968.1	9287.7	21491.3	10761.4	11716.0	16966.5	16397.4	15242.4	11609.6	10412.8	20848.2	19520.4	23291.8	15703.4	13146.4	19242.9	19822.4	12923.0	19967.9	14256.9	23209.3	10216.1	11925.9	12932.1	17024.9
200859_x_at	2404.1	741.6	505.9	2222.9	2426.7	2147.4	940.1	1832.5	1844.5	1057.3	1444.0	1383.3	1867.4	1628.1	1761.2	1004.7	1386.8	2260.5	5677.7	1616.3	2321.2	1510.4	1608.7	1833.3	681.2	1333.3	961.3	1359.8	2328.1	3091.0	1847.5	1517.0	4789.6	2133.3	1385.6	2115.6	1254.2	1290.5	925.3	1418.4	2931.1	4300.5	1963.3	664.4	2489.3	2136.7	2204.3	3497.8	2114.9
200860_s_at	2085.5	2629.5	1893.4	2578.2	2201.3	1463.1	2473.4	2279.1	1105.6	1960.2	1861.4	2905.4	1931.2	1797.1	1956.5	1545.4	2822.2	2915.9	2629.5	2036.8	2222.8	2900.8	1607.2	2772.9	2512.4	2544.7	1823.9	2244.9	1506.6	1311.9	2517.0	2409.2	2560.5	1278.1	1648.2	1624.1	2706.9	2218.6	1890.9	2532.7	2248.1	1642.3	2258.3	1425.4	2057.3	4563.0	3008.6	2648.8	1596.9
200861_at	622.3	659.1	655.7	922.8	1177.4	629.5	676.7	760.3	678.2	716.3	774.0	767.8	640.5	485.0	823.0	575.7	1139.9	802.7	1099.1	650.4	694.6	821.8	587.2	647.2	570.8	762.9	601.0	704.4	575.8	386.4	852.2	627.3	737.8	643.2	550.1	721.4	717.9	677.8	615.0	746.2	833.1	610.0	574.4	633.8	936.7	1257.9	637.4	610.7	502.7
200862_at	2580.7	1647.7	2949.2	2365.4	1548.5	3839.1	1784.4	2081.7	4207.0	1816.9	5801.7	1574.3	3866.9	3490.4	2609.0	3600.6	1259.5	1254.9	946.4	5532.2	1505.0	1868.7	1174.3	7471.9	2698.5	6242.2	5904.0	3374.0	4555.3	3609.0	1566.3	3306.9	732.0	2404.6	2573.4	1769.1	1690.7	4441.5	1888.8	1738.6	472.6	4362.6	1933.2	1361.9	3893.6	2596.8	4190.9	2549.0	3056.2
200863_s_at	2975.5	2885.7	5047.9	3732.0	2076.3	3877.5	5010.3	4868.3	4941.1	3133.1	3343.0	2315.7	3421.3	3434.6	3606.3	2954.0	1989.2	2766.5	2294.2	3184.9	3439.9	2686.6	3887.7	4226.0	3336.5	3356.3	4022.3	3277.0	4686.7	3944.7	2492.4	3353.3	3738.7	3114.9	3201.4	3929.0	2613.0	4704.8	4131.0	3466.4	2548.5	2820.9	4524.5	3676.1	3319.2	4937.8	5767.5	3145.8	3491.3
200864_s_at	750.8	1022.6	1206.9	754.2	460.1	1070.8	1497.7	1177.6	1331.2	1127.0	1206.1	453.0	1225.4	895.3	1118.1	1346.5	844.0	324.2	255.7	576.7	615.0	475.9	776.8	541.1	684.5	832.2	1079.1	1253.5	782.9	1074.4	933.8	435.7	586.2	401.0	619.4	1258.5	945.8	1085.0	1320.7	565.0	407.0	568.1	1378.6	901.3	829.2	545.4	1134.2	417.2	762.6
200865_at	5.5	40.3	6.6	9.2	8.2	43.3	19.2	3.9	6.3	25.1	9.4	4.0	8.2	4.8	10.4	56.8	6.6	2.1	39.8	36.5	8.4	25.4	7.6	21.3	2.3	4.4	6.5	3.2	10.9	9.2	2.2	9.8	8.7	2.4	36.6	5.4	56.7	21.1	102.7	35.1	63.1	9.8	107.0	7.1	2.4	5.9	38.4	83.1	7.0
200866_s_at	3451.6	783.5	5864.3	6986.7	3997.7	5044.2	3539.2	3175.6	6480.3	1344.5	2215.2	2164.6	935.4	2264.0	2833.8	1115.3	1528.1	3072.0	11182.4	4645.8	1997.0	1789.2	3630.8	6832.9	3120.0	3365.5	1098.2	2318.9	4061.5	4794.1	2473.3	2649.3	3241.8	7624.9	590.3	2528.1	1539.5	991.1	1353.0	2705.4	6149.3	6903.1	1616.1	2816.2	10755.0	8967.7	969.7	6614.7	6817.5
200867_at	1183.1	957.8	1014.0	1379.3	963.7	858.3	778.0	788.6	697.1	773.3	861.5	1601.9	1120.2	853.3	722.9	704.4	592.4	870.4	1431.0	1203.2	683.9	770.3	811.8	3652.8	1003.0	1007.5	809.6	770.1	838.3	1124.1	679.7	735.9	1098.5	893.1	1508.7	888.4	873.0	569.7	843.3	1274.6	2597.0	1069.7	997.5	1745.6	929.5	1433.3	1001.9	963.4	741.4
200868_s_at	1384.9	825.8	998.2	1686.5	1347.9	877.3	1127.5	682.7	706.0	889.2	931.6	1394.7	952.8	860.7	788.7	581.9	912.0	815.1	1309.8	1673.0	614.9	1341.2	604.5	5861.9	1683.7	972.7	881.4	632.6	1148.5	779.9	656.7	1204.7	1309.3	1122.7	1688.1	859.1	1143.0	1100.7	661.4	1021.1	1865.0	762.2	1006.6	1353.5	1504.1	1435.4	946.7	505.8	774.9
200869_at	17812.7	3990.5	25880.0	28068.0	14128.7	16287.6	27470.3	23321.0	14398.4	14350.5	8220.9	12294.0	6058.5	16053.6	31236.0	20065.4	13272.9	30594.2	19409.9	18904.7	10366.7	16520.1	23070.2	19294.3	14373.3	18313.6	11997.1	11980.2	19463.4	18006.1	21536.7	21114.7	13710.8	22677.1	1639.3	17634.8	23226.3	8108.9	6247.9	17280.9	19857.1	18305.3	14307.6	16036.0	36205.9	14421.6	19526.5	18640.7	23452.4
200870_at	4205.6	4173.5	4356.9	1976.9	2890.4	3042.6	3725.0	2382.2	4455.4	3629.8	4618.8	4024.3	4884.9	3708.2	3122.4	3332.1	2661.9	2135.8	2314.7	2979.1	2968.1	4424.9	3938.9	4089.9	3043.4	2661.3	4051.3	3599.2	4280.6	3873.0	3408.1	2653.7	2802.6	3091.2	3240.4	3784.1	3584.7	2580.5	3303.4	3237.0	2942.4	4359.1	3153.0	4939.3	5849.0	2467.2	3846.4	2899.9	3716.5
200871_s_at	16831.5	18087.1	23121.2	23636.1	31811.3	21972.9	13947.0	20810.9	18038.9	13214.0	18851.1	18394.2	18335.7	19742.1	16992.0	8794.2	12724.8	29511.3	27284.0	18782.5	17346.7	17226.5	22873.3	13654.0	21370.6	15413.5	19276.8	16787.2	14640.1	17652.2	11103.5	16779.8	27434.7	22881.0	39176.1	18597.0	16349.0	26276.1	22123.8	23058.8	33938.1	18290.8	15230.7	20123.9	22103.3	23194.0	15482.0	33838.0	20628.7
200872_at	5782.2	3522.6	1065.3	6767.7	4774.5	7606.1	1425.5	6478.8	3076.4	4312.0	3561.8	3215.6	7295.1	5629.1	3797.0	2661.7	2186.8	6361.9	5114.1	3756.6	5251.8	11905.3	3971.7	17432.1	2552.8	3942.3	1730.4	3022.3	8535.5	6949.2	4011.4	12903.0	14649.1	7748.5	4051.7	6205.1	4968.0	7689.8	7648.9	6893.1	3109.0	11667.9	2101.1	4435.3	4107.4	10822.4	8998.0	21272.9	6771.4
200873_s_at	4693.6	7657.4	4169.5	4389.7	4675.1	4269.7	5003.3	4901.8	2981.5	5723.5	2940.3	6276.3	3345.2	4573.3	3770.9	5176.6	4402.4	3852.8	5058.8	3737.6	4392.7	4388.9	4263.6	4058.5	3680.6	2969.4	4723.3	5216.0	3608.5	2979.4	5344.0	6638.3	6054.5	4029.3	4923.6	6569.0	4635.9	6090.1	6001.3	5506.4	5884.4	3095.4	5450.3	5470.1	3818.9	4477.6	7815.4	6258.6	3508.4
200874_s_at	537.2	503.5	589.6	580.3	574.6	491.2	611.5	663.2	527.1	363.1	380.2	416.7	578.4	288.4	685.2	574.6	400.1	646.9	595.3	475.8	349.3	260.2	532.4	820.6	332.3	475.0	348.3	520.1	481.5	405.8	380.6	602.1	519.9	920.5	607.2	438.1	566.3	363.3	378.7	354.5	527.9	419.4	480.7	649.8	606.4	600.9	530.8	589.5	517.7
200875_s_at	1803.2	2499.9	1526.3	1216.5	1978.6	1272.5	1766.2	1675.6	760.4	1549.0	1427.3	2157.3	1764.9	1076.8	1141.5	1719.9	1303.5	2075.6	1466.4	1651.4	2255.2	1622.8	1301.2	1321.8	1739.1	1955.5	1613.6	1541.9	1312.3	865.1	1165.5	1414.8	2074.7	2337.4	1731.1	1358.0	2140.5	2612.3	1583.0	2180.2	2073.2	1492.4	2233.5	2615.4	1474.1	2390.0	2570.2	1520.8	1356.7
200876_s_at	3493.2	4040.1	3421.0	3816.5	3483.1	3650.8	4319.0	3592.4	3918.7	3763.1	3042.6	4593.7	3763.7	3210.5	2486.7	3183.8	3218.7	2969.2	6493.3	2952.6	2397.2	2609.2	2799.5	4937.1	2745.6	2070.5	4013.5	3214.8	4417.9	3602.2	2433.0	3162.0	4353.5	3507.8	3270.7	3093.1	3139.7	2932.7	3650.5	3979.5	3851.4	3103.9	2598.0	6491.9	3313.2	2834.6	3585.9	5121.5	3723.7
200877_at	5863.2	5698.0	7402.4	5821.1	3297.3	6670.2	8871.5	5368.3	5141.4	7400.2	4071.4	10566.8	2879.1	6028.0	5117.2	6450.2	3644.6	4923.3	10306.8	4335.1	8791.2	7950.2	8044.4	5624.9	3768.1	3816.5	3948.1	5301.0	9200.7	5036.1	6725.3	5757.4	5747.0	5541.6	3389.5	6149.2	4823.9	7013.8	6775.3	6391.2	6037.1	5072.0	6909.0	5832.4	5847.1	8669.4	4970.8	10387.9	5997.0
200878_at	1740.6	529.4	1457.6	1697.1	1207.1	3740.3	3279.6	2126.1	1714.9	3355.2	1158.8	1164.0	1002.5	1430.5	1917.0	804.7	2167.2	4221.7	1497.0	1881.3	1157.7	1982.8	1033.4	1030.6	1565.1	976.9	1250.6	2762.4	908.2	2558.4	2398.2	5594.4	2364.0	2182.6	1658.3	1839.7	2690.5	1434.3	2090.5	4944.1	937.1	2616.8	1707.5	1767.8	849.0	3528.8	1180.4	1775.7	3419.4
200879_s_at	50.9	132.2	53.1	110.7	109.7	115.3	75.8	162.2	148.2	20.4	32.9	113.3	40.7	71.7	99.9	95.0	94.4	133.8	120.1	98.3	25.7	87.6	132.3	76.6	184.3	82.3	20.6	63.1	22.4	78.4	65.9	78.3	125.0	118.3	23.9	186.1	199.0	82.2	100.5	90.8	86.0	116.1	54.5	93.8	95.1	139.9	124.9	123.1	40.1
200880_at	2599.9	3915.5	3631.4	1706.7	1510.4	2248.0	2007.0	3072.5	2397.7	2882.8	3085.8	6599.9	1596.3	2579.0	2383.0	2888.9	1053.8	1611.5	2081.3	2632.8	2505.8	2108.2	1780.7	1431.0	2763.0	2111.9	1812.8	2194.3	1430.9	2216.6	2084.7	2189.7	2038.7	2932.1	2995.9	2457.0	4270.4	2958.2	2793.6	2361.3	2275.6	2160.7	2595.7	2853.3	2469.8	2680.0	3438.0	2043.3	2680.7
200881_s_at	3664.4	4415.0	4681.9	2935.0	3678.8	3592.5	4317.6	3699.1	2871.8	3274.5	2917.6	12884.2	3331.0	3129.8	2758.1	3126.9	1889.6	3563.8	4706.0	3540.9	2935.7	2411.1	3032.6	2441.0	2681.0	2963.2	2041.4	3652.7	2336.7	2827.4	2877.8	3904.6	4167.0	5837.3	2578.2	3287.2	3256.4	2659.5	3003.9	3439.1	5309.3	4149.4	3520.1	2961.2	4508.3	6161.4	2763.5	3387.6	4000.1
200882_s_at	4218.1	6091.7	3706.9	2529.0	4759.0	3895.7	4081.7	2476.1	2693.2	3114.0	3268.8	3553.8	5088.9	3079.2	3333.5	4295.7	3121.8	3295.3	3706.8	2590.8	4744.6	3975.3	5306.5	7080.9	2929.3	4651.4	4183.3	4452.9	5506.8	2899.7	2142.0	4392.5	3473.9	6340.9	6156.3	3005.9	4977.6	5046.7	6631.6	4192.1	5848.0	2650.2	3311.9	4539.2	2279.7	6417.4	6318.2	6859.3	2430.0
200883_at	1906.8	367.0	1481.1	1223.6	604.9	1848.1	2347.6	815.5	1992.3	1138.6	1024.7	1043.0	726.1	2000.5	1566.6	1106.6	789.6	982.2	940.4	1385.9	1203.5	581.6	1174.8	1127.0	868.7	1294.8	932.6	762.2	2513.7	1988.6	1236.3	1400.6	878.5	1952.0	319.0	954.3	936.4	418.6	1235.1	956.7	1250.6	1582.4	1152.5	1269.0	1389.4	1268.6	645.3	1053.8	1549.8
200884_at	405.1	1760.4	643.4	489.2	542.0	256.2	460.8	247.7	549.5	350.2	374.4	156.4	1283.4	306.6	309.6	168.5	323.7	183.8	172.7	282.9	572.2	275.8	2207.2	170.8	247.6	289.4	595.0	274.9	361.9	491.9	136.6	315.5	977.6	436.0	730.7	606.9	475.8	393.7	240.7	448.4	167.9	383.7	225.2	699.2	728.4	1311.7	1629.2	393.5	447.9
200885_at	2417.4	370.5	2764.6	1804.0	816.7	1790.1	3296.7	1729.3	2961.6	682.1	1612.2	497.7	2529.7	938.1	1654.0	2917.3	1440.1	1010.3	2043.1	3711.1	601.4	1023.7	1713.1	4251.1	945.8	1990.1	1108.9	840.4	4483.6	2262.7	1202.9	1625.0	1158.8	1368.3	360.1	1040.4	862.7	625.2	642.6	706.9	491.3	2840.5	1066.4	1250.5	4270.0	2688.8	1207.1	1569.7	2521.8
200886_s_at	3940.4	5038.7	7787.9	4113.6	3898.3	5239.9	4514.5	4586.8	3530.3	3212.2	3310.7	8583.2	4377.1	4254.9	3722.1	2914.7	1463.5	5595.4	3576.6	4262.8	5491.4	5867.5	4356.1	5807.2	3982.2	3626.9	4646.4	2425.8	4004.1	4070.7	2898.3	4140.8	7277.4	4295.6	4034.1	4088.1	4192.9	5038.1	4272.1	6590.6	4230.1	6011.8	3501.6	6374.6	5148.4	7145.2	5818.0	4274.0	5044.5
200887_s_at	5314.2	13980.9	8427.6	7809.2	9621.6	2823.7	2365.2	4673.9	2729.1	3494.8	5164.3	19774.0	2142.5	6484.3	5085.4	3913.5	3658.8	7537.0	4423.9	5753.7	4266.7	15670.4	5293.4	10323.2	15326.0	5789.7	3387.8	3671.8	5810.3	2699.6	3188.8	3908.5	8282.4	2085.4	3538.2	3623.2	4813.6	6979.1	3352.0	11518.8	15019.1	2695.9	3627.0	10538.5	11150.4	4030.3	3260.5	6987.2	3901.4
200888_s_at	21965.5	18840.9	25086.5	20277.8	40830.4	28401.2	30424.0	33593.2	15130.9	30036.7	19330.0	13388.4	13122.1	19018.4	29018.9	29716.8	14692.3	28364.7	13269.8	11736.8	16926.9	9943.9	19153.0	15098.1	14449.4	15788.9	21739.3	14517.1	19444.9	21583.9	21190.2	23376.3	17441.1	23304.2	29357.0	23944.9	26842.0	19819.8	27587.0	20787.8	24665.0	19264.1	22267.0	18258.3	17909.8	16472.7	21183.6	19754.0	21097.9
200889_s_at	424.8	412.7	955.0	507.4	536.5	538.8	589.5	632.4	839.8	551.7	612.4	798.6	269.9	653.8	394.7	436.0	373.3	865.1	403.1	577.9	519.0	524.7	554.2	856.0	616.4	430.5	665.7	597.2	967.1	424.3	457.1	903.5	1745.2	486.9	599.6	325.1	417.5	677.1	413.5	525.6	659.3	390.8	506.4	330.8	869.2	906.3	671.9	597.7	933.8
200890_s_at	344.0	298.9	505.9	281.3	293.3	226.0	395.9	220.5	516.0	300.4	370.7	613.1	485.6	357.1	170.7	260.5	194.0	702.2	386.0	266.8	538.7	354.8	342.2	471.4	311.7	318.9	307.2	299.9	596.1	251.3	222.4	270.8	524.3	214.8	459.6	190.9	220.1	250.5	272.9	274.1	383.2	260.0	171.7	215.9	548.4	951.5	311.9	188.1	436.9
200891_s_at	4304.5	7669.4	4797.8	3676.5	3267.7	2886.1	3044.5	2834.2	5329.5	6219.7	6540.0	8438.5	4246.7	7007.3	3385.3	3761.6	2441.1	4655.8	3166.0	3165.1	4852.4	6354.7	4743.9	2360.6	7515.5	4300.7	7209.2	5676.9	5130.6	3752.5	2904.7	3409.2	6881.6	2625.4	8896.6	4568.4	4266.3	5662.8	5195.3	5724.4	4019.4	2804.8	3003.0	3747.7	4062.9	4295.5	5300.5	3000.6	5529.2
200892_s_at	1171.1	1122.6	1157.3	1526.1	1684.1	1682.9	1741.9	1496.8	1833.2	1402.8	1217.1	1814.0	737.0	1292.8	1428.0	1252.2	1281.6	1267.2	1757.4	1701.0	2572.7	1220.0	1395.4	1070.7	1513.5	1155.5	880.7	1129.6	1961.8	1192.8	1651.8	1738.1	1174.5	1256.7	713.6	1664.5	1377.9	887.9	1065.9	1289.2	1730.7	1163.9	1720.8	1343.8	2366.7	1575.3	845.4	1612.8	1349.1
200893_at	3937.7	6817.0	3700.7	4040.2	4723.1	4102.7	4246.5	3667.1	4379.4	5351.5	5062.6	6628.6	3193.1	4722.6	4430.5	5758.2	5058.3	4262.1	3802.5	4258.3	6021.0	4204.8	4925.4	3646.7	5059.1	4728.8	5281.2	3855.8	6132.1	3845.5	4198.2	3068.4	3241.9	3724.9	4148.7	4874.9	6963.4	5063.8	5421.4	5425.4	4398.5	3604.9	5780.4	5454.9	4363.4	3306.0	5575.6	4234.3	4173.8
200894_s_at	660.3	386.3	791.2	828.8	314.4	490.6	547.1	836.7	544.1	268.3	670.1	184.8	754.4	467.5	562.5	669.9	484.0	209.6	532.4	1016.8	326.3	265.5	1170.9	1416.1	240.2	371.8	381.7	410.5	1073.1	741.3	390.0	424.3	205.4	1139.7	590.2	388.8	506.7	203.9	208.3	342.8	262.2	993.8	500.1	679.7	1363.0	413.4	258.9	317.5	557.6
200895_s_at	2854.9	2623.3	2739.0	1845.6	1131.9	1455.2	2013.6	3396.2	1142.7	1403.6	3559.3	1221.8	2491.2	1703.8	2082.2	2981.9	2792.4	550.2	886.8	3163.4	1595.8	1398.5	4483.3	4767.9	1090.5	1644.7	2052.2	2121.2	3360.6	4014.6	2380.1	1425.4	853.0	3564.0	2183.4	1745.7	2300.9	995.1	1083.8	1219.6	933.1	3369.2	2764.6	3407.2	3833.4	926.9	1795.0	1286.3	1712.5
200896_x_at	3865.8	5906.2	3880.1	3902.4	6537.7	3957.7	4343.4	5149.9	4642.4	4388.4	2569.2	4754.9	3514.2	3210.0	6340.3	4843.1	4529.9	3041.0	6563.6	5251.9	5844.3	5860.4	5674.8	3752.0	4923.6	5138.9	4310.8	4524.7	6600.5	3675.8	2245.0	5614.2	3901.1	6939.8	2972.6	5335.9	5206.6	2529.3	6795.0	3245.2	4488.5	4599.8	5576.2	5664.6	4915.9	10021.2	5720.7	8759.2	3637.8
200897_s_at	8111.9	5424.8	1507.2	4355.1	2778.5	7726.5	3886.7	5230.5	5827.2	4475.1	4736.2	2106.7	5295.8	8370.5	7589.3	2840.2	2934.3	5791.3	6228.0	3362.7	6415.9	5228.4	5101.6	1727.6	3450.7	4469.9	3728.1	5954.2	2666.3	7529.9	8046.5	8030.4	10288.0	5047.4	8709.2	9026.3	4433.3	8683.1	4376.9	4909.0	2772.3	13344.0	6341.5	3731.4	2368.1	3297.6	4470.2	6656.0	4471.0
200898_s_at	501.5	441.3	416.3	896.5	835.5	529.5	941.9	774.6	843.5	264.7	282.4	331.2	467.2	884.7	371.7	611.6	760.9	655.2	531.3	1175.0	336.1	464.3	442.5	1064.1	504.7	329.7	228.3	261.0	891.9	388.6	331.4	640.5	524.0	609.2	277.0	545.0	175.8	358.4	260.5	675.3	641.1	588.2	790.3	403.9	2208.2	725.2	523.9	365.3	398.8
200899_s_at	1830.3	2061.4	1266.8	894.1	1002.6	1921.8	1915.5	1744.5	1558.3	1910.1	1760.2	1141.0	2284.8	2177.3	1836.2	3036.2	2264.7	2090.9	788.1	1835.5	1280.9	1489.0	1671.8	1294.0	2038.3	1245.6	1601.6	1559.5	994.5	1912.6	1883.4	1283.4	1312.5	1317.5	1191.2	1826.3	1506.7	1463.4	1735.5	2125.8	1883.5	1417.9	2058.8	1887.0	1568.0	950.0	1885.5	866.6	1404.0
200900_s_at	639.1	152.2	511.9	1012.4	482.8	241.6	333.8	267.4	667.4	216.2	125.7	538.7	622.8	284.4	320.2	211.0	507.8	393.7	372.9	460.7	352.6	712.1	515.7	931.9	556.5	315.8	547.3	545.0	409.4	508.0	305.1	108.7	272.4	531.5	171.7	310.2	189.8	74.9	325.4	550.4	711.0	878.8	210.8	434.5	846.9	530.5	340.0	351.1	634.5
200901_s_at	2197.8	1111.9	1482.5	2355.5	1572.5	1655.6	1762.2	1761.7	1572.5	1288.4	1334.5	1842.9	1360.1	1526.3	1493.2	1589.0	1611.2	1920.7	1045.6	1682.9	1891.4	1596.3	1557.5	1565.0	1551.1	1586.8	1557.8	1485.1	1455.2	1307.4	1599.7	1316.9	1386.6	1982.8	1346.0	1586.9	1418.3	1837.1	1951.3	2092.1	1963.0	1709.2	1469.3	1565.4	1593.8	1322.8	1180.8	1693.8	1696.4
200902_at	2113.2	1037.1	2245.9	1463.9	1166.0	3208.0	2713.4	3322.4	2792.8	2560.8	1794.4	1544.8	1069.7	2772.2	2127.9	814.8	1442.5	2477.3	1226.8	2645.2	3481.0	2096.2	1771.7	1765.2	2212.9	2262.4	1995.6	2852.7	2331.1	2193.8	2914.2	2203.7	2814.9	1043.1	986.5	2651.6	2136.3	1301.6	1257.1	1935.3	1714.2	2116.9	2385.4	3110.5	2034.2	3191.0	1026.0	1311.6	2984.8
200903_s_at	2694.4	865.6	3391.6	1274.0	2560.8	1542.4	3527.1	1904.0	2421.0	1829.6	2318.1	2939.3	2894.2	1285.9	3479.2	2600.9	2226.7	1222.2	2143.8	2528.4	2018.7	966.4	2207.5	2009.5	1665.2	1984.7	2200.0	1379.7	2657.0	1986.4	2576.7	1477.8	1226.8	2495.0	651.1	2105.8	1888.9	927.0	1010.7	1070.2	1258.7	2734.3	2058.8	2929.9	4898.7	3874.1	1975.3	1891.9	3011.5
200904_at	1380.4	1281.3	1331.4	3152.2	2556.0	1954.4	1169.0	1814.4	711.3	1323.2	836.2	3537.9	811.9	1603.1	1567.2	943.8	1654.4	4239.3	1710.5	1763.1	1946.8	1888.5	693.4	1327.9	6189.7	1191.4	623.4	997.5	683.4	1067.7	1395.6	1384.4	2407.6	1060.0	1073.9	1570.6	1471.6	1379.3	1223.8	3945.0	4293.5	886.6	907.9	697.2	1761.0	3487.8	799.6	2148.1	1410.2
200905_x_at	7755.8	13307.7	9054.1	15919.1	14376.5	5138.5	3683.5	6624.7	4669.1	6891.3	4020.8	24236.6	6883.5	7009.2	5966.8	4850.9	6294.8	28138.7	8956.8	8595.0	6281.1	16015.0	7882.1	7858.5	26571.3	5521.3	5728.1	6483.9	4721.1	6101.3	7036.2	6154.4	12673.5	5719.5	10238.5	7758.0	7961.5	14194.4	10089.2	24214.3	25374.7	4676.0	10581.3	5348.1	11209.8	14502.9	7560.1	12081.9	10316.9
200906_s_at	584.1	343.5	189.5	465.8	279.0	260.8	237.3	254.1	961.1	227.7	216.3	120.9	440.5	378.6	456.2	11.9	122.8	382.4	1318.3	257.0	334.5	461.4	427.9	93.6	231.6	201.8	206.6	431.9	203.8	848.3	563.2	367.9	447.2	498.3	775.8	665.3	194.0	88.9	416.4	207.3	282.8	1483.3	344.2	349.0	385.7	336.2	310.6	586.4	441.5
200907_s_at	4001.4	809.2	598.7	2189.0	904.0	4340.9	2449.0	2279.2	3750.5	1781.0	1339.3	663.6	2312.9	3822.4	3536.0	683.1	958.7	1700.5	4863.2	1275.4	2051.4	1691.3	2046.9	653.8	771.9	1961.5	1074.5	2174.1	1630.7	3475.4	3470.2	3091.7	3091.5	2135.0	2626.9	3339.0	695.9	752.0	1553.6	989.0	876.4	8286.5	2397.2	1190.5	1345.7	1964.9	1325.4	2854.6	2617.4
200908_s_at	268.3	396.9	310.4	281.7	130.4	426.9	353.5	248.4	142.3	318.2	32.5	315.8	565.4	294.7	483.1	423.5	142.1	364.9	265.4	234.0	210.5	282.8	432.7	153.8	511.1	162.8	349.4	261.4	189.9	217.8	164.4	493.9	486.2	320.5	725.7	252.2	678.7	453.3	451.4	359.8	397.7	312.7	219.2	786.1	328.8	268.2	320.2	228.9	297.4
200909_s_at	21026.1	19745.8	19092.1	30981.4	21891.7	25360.1	32154.3	25905.5	14704.5	23003.8	13689.8	14268.1	15321.7	24338.8	28121.5	13409.0	20482.9	29053.2	22473.7	23817.0	21490.9	16068.0	24095.1	15668.9	19224.9	14897.2	23068.4	15723.7	22886.0	23249.1	25755.5	24255.2	19856.1	40620.7	29283.7	36266.1	31598.7	32648.0	26995.2	23205.0	25724.1	18790.8	31470.3	24604.1	28197.0	14300.4	26769.4	20280.7	20504.4
200910_at	4609.3	6591.5	4408.1	3623.6	5338.0	4800.3	7586.3	4845.2	3329.2	4657.5	3155.2	6033.7	6713.6	3177.1	5745.0	4929.2	4083.6	2763.8	10475.5	3903.2	6522.0	4187.5	7874.3	3650.9	2578.3	3730.4	3624.4	4994.2	6124.4	4207.5	4206.1	7529.9	4197.8	10364.4	3260.3	4236.8	7719.5	7306.6	5621.7	4553.7	5739.6	3340.1	5784.5	5478.9	4298.3	9344.0	6649.5	9715.3	3289.5
200911_s_at	2689.3	1387.5	1043.1	1955.3	1533.7	2767.5	1989.0	2316.8	1494.7	2516.7	1435.5	1772.7	2151.4	2311.5	1807.8	1025.4	1689.9	3327.0	853.8	2390.0	1967.1	3205.3	1786.6	1108.6	3267.9	1285.6	1382.6	1844.7	1000.5	2330.3	2360.8	2482.8	2874.9	1217.4	3026.2	2214.1	2438.3	2869.4	2576.9	4483.4	2712.5	2175.5	1801.0	1270.1	1332.3	735.1	1688.2	2194.4	2525.8
200912_s_at	8606.8	7451.2	19389.9	13829.3	9241.2	12971.6	16016.0	20243.6	7475.7	11616.2	10526.2	10237.6	8557.8	9821.0	15139.6	15617.0	9599.5	15042.1	9341.1	12809.3	15302.5	10874.9	11996.7	12979.5	10741.4	11772.1	10541.2	7237.7	12059.7	10429.3	12160.5	10033.2	10887.3	11505.2	8146.9	13570.5	10680.5	11885.8	10927.8	14699.4	11886.6	11142.2	15950.2	12863.1	14263.1	10198.5	11609.5	15536.9	12501.5
200913_at	455.9	298.6	573.6	692.2	687.2	210.1	666.0	316.3	537.8	250.3	177.9	704.2	439.1	469.7	451.2	322.6	579.9	736.6	935.4	473.7	565.7	419.6	563.8	638.4	390.3	305.4	398.0	482.7	784.8	450.5	470.6	471.9	380.8	459.2	157.6	617.2	430.4	474.0	570.9	587.2	376.0	375.7	455.2	562.7	618.7	627.7	657.8	755.8	349.1
200914_x_at	1019.1	1194.2	886.4	432.6	883.1	723.5	391.7	438.6	887.5	1145.8	461.9	759.9	1362.6	1301.7	527.7	890.2	1157.8	436.3	305.6	1575.3	1007.3	911.7	1087.4	888.9	1325.3	1292.5	2781.8	999.9	1159.2	1318.1	985.5	267.6	461.3	694.8	2426.7	970.1	558.7	585.2	1667.1	798.1	464.2	827.1	953.3	1604.7	649.8	325.5	1048.7	620.5	1171.4
200915_x_at	4616.4	4486.5	4203.6	2314.8	4431.5	4944.2	3680.6	2218.0	3932.1	5699.3	3351.6	4283.8	5247.5	5590.1	3351.5	6589.3	2666.5	3153.9	1212.5	4269.8	3400.4	3363.0	3729.3	5198.8	4722.5	6372.2	7780.5	4772.2	6163.5	3286.8	4753.6	4063.4	3658.5	3470.1	6330.3	4052.6	3279.4	2683.3	7175.3	3485.8	2594.9	4883.6	5073.8	6803.8	2980.2	1906.2	3537.8	2934.2	4154.4
200916_at	8903.1	2290.9	1078.6	2910.5	5068.0	4423.8	3748.8	2876.0	3825.7	4297.5	4770.3	4668.9	8484.9	2887.5	5381.5	2093.3	2422.5	1753.9	6994.5	7735.2	8006.0	13957.6	5382.6	5984.2	5302.4	5312.8	739.5	14844.8	5288.1	3736.0	6518.4	7881.5	4888.1	3517.2	1149.5	2033.2	3788.8	3700.3	942.5	2095.2	1705.1	3261.5	3100.4	5381.3	3212.4	5618.3	3724.7	6705.9	3862.4
200917_s_at	330.2	277.2	273.1	350.0	219.5	90.0	134.6	114.0	289.1	122.4	212.7	563.3	346.5	71.1	116.7	23.7	111.1	295.8	420.3	29.0	64.7	158.6	528.4	183.1	199.9	84.3	557.8	393.7	110.6	465.8	163.1	87.6	167.8	148.7	159.8	325.4	66.4	34.7	248.4	207.7	330.5	234.9	60.8	495.5	351.7	347.0	121.8	365.6	361.1
200918_s_at	1582.0	996.8	1531.7	3891.6	2829.9	1790.1	2095.1	2292.2	2481.1	1806.8	1550.5	2226.4	2828.1	2238.0	1809.0	632.8	3909.7	2669.2	2578.2	2585.0	2019.1	1894.0	2658.1	2195.4	2864.0	1975.9	1967.5	2401.2	2511.7	2237.1	1914.8	2152.8	1430.7	1518.7	804.8	2747.6	1248.0	1531.7	788.1	2479.5	3050.7	2747.6	1872.6	3246.3	2040.8	3048.7	2020.0	2096.1	2687.7
200919_at	1308.2	1263.0	1599.3	2062.2	1727.0	1829.5	1613.8	1872.7	1873.8	1520.9	1633.6	1268.5	2005.4	1254.1	1871.8	2135.0	1983.4	1854.3	1666.5	1903.2	1853.8	1512.9	1254.1	1407.5	1580.6	1507.3	1376.0	1792.5	1412.3	1823.0	1906.7	2123.4	2023.5	1958.2	1608.6	1695.8	1808.6	1821.5	1190.8	1460.4	1498.9	1815.0	1711.7	1232.0	1434.2	1771.0	1393.3	2075.4	1445.8
200920_s_at	1568.4	621.8	1375.6	3494.6	2075.5	1423.1	1448.1	2151.5	2082.9	3082.1	2285.1	2379.5	1458.6	1204.0	1445.5	1203.8	3099.6	3276.7	2019.2	3182.1	5005.8	4198.0	3093.9	1844.5	4428.3	2780.8	1916.7	3187.5	2145.3	2569.5	2608.9	1185.6	1499.4	2802.7	3781.4	2669.0	688.4	2778.5	3923.0	5049.6	4418.0	1777.5	1309.7	1606.9	2685.3	1735.7	3136.9	2524.3	2805.2
200921_s_at	2292.1	916.7	2094.4	3099.1	3082.7	3100.0	2400.4	2185.1	2924.6	4047.0	4207.6	2676.9	1767.9	1771.4	2475.8	3256.6	4918.0	6552.7	1687.3	3972.5	4095.2	5411.2	4116.7	2733.5	6497.9	3272.7	1512.5	4854.7	3674.8	2651.6	4350.5	5242.5	3542.9	2176.9	2451.7	2330.0	1895.5	2476.1	3391.2	5334.6	4385.0	1817.5	2762.3	2867.8	2645.0	1903.1	1792.7	3664.9	3477.3
200922_at	579.7	104.5	461.5	915.5	526.9	283.7	412.6	444.0	854.3	166.8	335.7	240.8	682.2	257.5	564.6	341.2	502.7	348.1	539.8	443.1	186.2	221.8	343.6	1192.5	258.0	486.6	180.1	317.4	972.5	263.7	248.0	351.6	376.3	600.6	234.7	283.1	316.7	170.7	160.6	164.2	172.5	567.2	178.1	183.7	1167.3	1097.4	263.5	186.6	526.2
200923_at	4849.0	2932.2	7228.1	11568.3	4147.5	3779.8	3253.6	8506.8	2143.6	2559.6	3912.0	7774.8	3804.3	6604.7	4248.8	2560.9	2764.5	4840.5	1197.0	2520.7	3859.4	9138.5	3199.6	5520.2	7789.5	5900.2	2914.6	2464.8	10149.4	4488.9	2473.7	2998.4	8645.6	6407.8	1799.9	1731.2	2467.9	2430.2	2020.5	3406.1	3080.0	3020.3	2395.7	14484.1	9535.5	10460.3	1256.9	3232.1	5890.5
200924_s_at	743.0	422.3	857.7	1145.7	1048.0	654.7	670.5	703.3	630.2	514.4	1096.7	645.4	947.8	451.3	692.0	456.6	1107.4	709.5	992.4	1103.4	773.5	863.5	954.8	1778.5	1102.9	636.1	626.2	743.4	1059.2	1027.3	978.1	578.1	1079.5	734.6	447.1	817.0	388.0	538.2	569.6	540.6	801.2	1576.1	765.0	908.9	941.7	2238.5	1024.8	1343.6	760.1
200925_at	14981.6	11169.1	13758.0	12886.6	12812.0	6960.1	12098.8	7852.5	9572.5	9405.0	14039.3	12151.9	15265.9	13392.1	8538.7	8548.8	5497.3	6656.0	13827.5	13513.8	10751.1	9038.2	6250.9	19202.9	11814.6	17064.9	12138.0	8593.6	12683.1	10992.8	7823.8	10453.8	6175.4	18404.4	11058.2	8747.7	13830.2	8707.7	15539.6	7684.8	10413.9	7261.2	8465.7	21209.5	10694.3	7779.8	13298.2	9297.7	9513.4
200926_at	36099.2	35326.8	36020.4	36974.3	30609.8	41232.2	43400.6	49941.5	23945.6	37322.5	42583.6	29896.3	23562.8	31315.1	54990.4	47783.3	27366.1	55833.9	26548.1	20141.2	24618.3	31546.2	44643.1	26145.5	43727.1	34249.2	51666.0	35752.3	30698.2	35959.9	42494.5	41012.5	33575.7	40330.3	68500.4	49250.3	73142.2	49953.6	51204.0	46497.8	55840.0	31997.2	45006.2	31458.0	28878.0	31376.3	31158.4	33504.0	38543.2
200927_s_at	1219.7	365.8	1757.5	1547.8	881.7	1510.3	1431.4	1955.6	1724.3	1158.1	764.3	1114.9	695.2	1602.9	1935.2	1254.8	613.9	849.3	1238.2	849.2	630.0	1118.9	613.3	997.3	698.0	1225.8	519.8	963.9	738.8	1372.7	1198.4	1349.7	651.3	1361.0	189.8	1381.0	721.0	415.7	624.1	796.7	738.9	1549.5	1373.8	806.3	1151.7	776.7	507.5	942.9	1371.1
200928_s_at	114.8	111.4	139.2	120.9	41.3	107.6	66.4	139.8	114.3	135.9	260.9	100.7	122.6	92.2	159.2	42.3	198.7	34.4	116.8	94.5	85.3	146.3	28.2	47.8	65.3	81.6	171.5	81.0	83.7	136.6	147.9	76.4	134.7	60.6	152.7	127.9	258.5	229.6	101.2	135.4	116.2	92.7	98.2	65.2	89.6	61.2	156.2	63.3	121.9
200929_at	3017.7	1776.4	6150.1	2826.4	1581.4	2548.7	4186.3	1727.5	3480.0	3024.3	1642.1	2768.5	5107.5	5270.0	3234.1	1518.8	1618.3	3082.1	1672.7	4239.8	1988.4	1805.4	3129.5	3754.9	3798.3	3790.2	3424.3	3627.2	4612.5	2381.6	1954.4	5857.6	2753.7	3397.6	2412.0	2732.0	1568.9	1538.2	2535.9	2168.5	2414.1	2687.8	2601.6	2664.7	3593.7	2577.7	2143.3	2545.1	4530.2
200930_s_at	17.4	20.2	17.9	10.2	43.8	60.5	17.8	18.3	75.3	13.2	23.7	32.5	16.1	25.3	18.5	83.1	18.3	33.1	37.9	11.2	12.7	23.2	35.4	85.0	13.0	29.1	45.3	18.2	14.3	44.6	21.5	17.8	23.5	7.7	28.7	19.1	30.6	15.4	18.0	14.2	17.0	12.0	16.9	11.7	21.3	108.7	134.1	11.8	53.9
200931_s_at	4858.1	2978.0	2380.1	3358.6	2519.8	4986.1	4057.3	3719.9	3740.1	3241.4	2894.7	3070.3	7159.6	4135.6	4562.9	3123.7	3494.6	2096.1	5387.1	4249.9	5507.5	4701.3	3900.3	3245.3	2298.7	2987.9	3530.2	2280.3	2783.5	3398.9	3881.2	4494.2	7058.9	4363.2	2069.8	3728.3	1938.4	2011.6	1924.8	4825.4	1635.2	5065.4	5123.6	2328.3	3104.7	4145.1	3718.6	9092.9	3000.6
200932_s_at	2134.9	1658.6	1703.3	2315.7	2081.8	1498.2	1929.2	1313.6	1235.7	1578.3	1839.5	1499.5	2952.4	1966.2	1393.3	1553.7	924.1	1463.8	1846.9	1011.8	1896.2	1156.5	1552.1	2252.5	1566.9	1496.1	1220.1	1651.4	1707.2	1518.0	1929.7	1801.0	1277.6	2048.9	2378.4	1569.5	1042.4	2029.5	1643.4	1701.7	1051.7	2595.9	1437.2	2690.8	1559.9	2221.2	1918.3	1571.9	1389.2
200933_x_at	25979.4	42315.1	33328.6	35322.8	28191.8	36203.8	37915.4	45557.3	24102.9	28027.8	24474.0	25402.9	45444.6	23060.0	47449.9	45058.0	25748.7	47753.5	27740.9	24908.3	22923.1	32071.2	35057.6	24582.6	29748.2	29687.6	36192.8	24899.4	28465.2	26712.0	28616.5	30554.3	34910.1	34943.9	51337.1	37592.3	46144.4	38182.3	41704.7	31144.3	39119.7	25183.8	45249.5	32699.9	31719.4	30005.6	31376.5	33738.9	33558.6
200934_at	1758.7	1426.2	918.1	1921.8	2466.3	1943.5	1225.0	1864.7	2005.1	2662.1	2754.6	5249.6	846.3	1965.0	1591.8	1933.0	1775.2	2086.9	2350.3	1446.8	5951.6	2410.7	1409.6	1345.2	2737.7	2022.9	1792.1	1808.0	928.2	1572.8	2666.2	1718.0	3422.0	1281.5	1477.3	1729.7	2631.6	2059.1	2956.9	2724.2	2595.4	2123.1	1433.5	1002.1	3161.7	2010.8	2023.8	2996.2	1266.5
200935_at	289.2	123.1	360.4	580.3	999.8	369.2	477.2	584.9	308.7	100.0	199.6	424.4	240.7	250.2	508.5	49.8	358.4	119.3	1488.8	285.2	273.0	150.7	252.0	370.7	181.7	302.7	86.1	291.6	286.2	147.5	118.3	337.6	190.5	448.0	14.9	269.2	15.8	128.9	96.6	215.9	256.5	305.6	143.9	233.4	727.6	500.9	223.5	475.2	486.7
200936_at	18322.9	11084.9	25419.5	19607.1	11637.4	19287.1	30508.9	25694.1	12247.2	19683.1	19699.4	21122.2	11124.5	23005.5	28623.6	22269.3	20140.3	19841.2	30686.2	21943.5	23417.3	15942.8	22627.6	24731.4	9357.1	15228.0	13526.0	13024.9	21053.6	19080.7	21483.3	13520.5	15949.2	35360.8	20552.6	20954.3	43476.4	10397.1	18042.4	13360.4	21112.9	20516.5	18540.0	19056.8	25598.9	20611.1	31399.2	22289.4	24116.6
200937_s_at	8257.8	6461.9	13175.2	13240.2	7746.4	16343.3	19485.9	16363.2	9566.4	16774.4	6999.2	10143.7	8411.6	12763.9	19588.7	11608.9	11061.3	14088.2	11566.6	10522.7	9194.4	11942.2	11810.9	8336.2	8660.5	8170.8	12303.1	10078.6	8497.8	10004.2	16646.7	11731.0	11853.1	9645.9	10349.5	16304.5	11818.9	10369.7	9414.2	12336.7	14347.5	11998.8	16842.8	9793.0	15753.1	14907.5	9430.6	13967.0	14847.6
200938_s_at	15.0	10.3	3.8	22.3	37.9	15.2	41.2	6.3	9.5	7.0	14.0	11.1	21.8	5.7	14.1	9.5	14.2	123.7	6.4	9.1	6.0	16.7	12.9	10.9	12.2	12.9	10.2	12.9	6.8	14.8	61.6	16.5	6.0	4.0	13.3	19.7	96.0	14.2	9.8	44.5	10.3	15.4	10.2	9.9	45.1	13.3	19.5	61.6	7.4
200939_s_at	27.0	12.8	18.4	109.1	140.1	7.0	25.1	27.7	71.0	18.7	10.8	93.5	102.2	10.0	33.2	13.2	18.7	23.5	89.8	33.6	25.7	18.4	13.6	7.3	6.3	5.4	12.8	21.3	17.7	9.5	10.2	30.2	38.8	56.7	80.2	12.1	86.6	16.1	34.1	74.2	38.7	17.1	38.1	9.7	106.6	38.4	8.4	11.5	44.7
200940_s_at	1083.2	1743.8	1328.3	1110.7	1788.5	1739.7	2460.1	2066.1	1378.9	1823.0	1273.8	1089.0	1691.2	1364.5	1796.9	2614.8	1973.0	1456.1	2445.4	1890.9	1289.9	925.1	1331.1	1196.0	1319.7	1245.8	1686.0	1952.4	2348.0	2008.8	1799.0	699.3	1135.3	1285.5	1081.7	1870.7	1450.4	1696.7	1067.1	1755.1	1202.2	1300.9	2073.9	1436.1	1737.0	1166.4	1705.4	1701.4	2172.2
200941_at	2786.7	6497.4	3569.8	1236.1	1424.1	1317.9	1574.0	2353.8	1579.5	2255.1	3450.1	2371.0	1873.3	2053.0	1527.6	2268.5	2030.3	1265.0	3866.9	1230.7	2818.2	1235.2	1985.3	3478.3	1517.0	2982.6	2171.0	2847.7	1788.7	1599.6	1659.4	1553.7	1730.0	1581.4	2863.2	1843.9	3475.8	2027.4	2699.9	1943.5	1236.5	3132.1	1542.4	4080.1	1525.6	1676.9	5096.8	1475.3	1377.9
200942_s_at	3900.0	2885.6	3212.9	3232.2	2825.0	2458.9	1976.6	3684.1	1958.0	2166.3	2660.3	2683.1	2113.6	2352.2	2124.2	2333.6	2637.7	2891.7	3173.7	2621.7	2982.2	2651.2	2082.7	4521.7	2909.0	4032.9	2433.1	2502.5	2564.9	2662.8	2002.0	2019.1	3225.9	2009.0	1274.6	2619.0	2581.6	1729.6	1818.4	2285.3	2059.0	3436.5	2162.5	4363.4	3544.3	4186.4	2540.9	2060.8	1601.8
200943_at	4011.7	13025.3	5730.8	3209.1	10375.5	9175.9	8117.0	8801.7	10102.2	10584.0	10439.9	9257.1	4833.1	3036.7	10779.7	13382.8	5505.7	3002.5	11021.1	3344.7	10271.0	6627.2	4833.6	8251.0	11858.0	6289.8	10493.5	10627.1	8881.8	10127.5	3316.1	8071.7	7731.8	3106.8	3584.9	13002.6	11183.6	4499.4	3740.1	11222.6	7947.9	8878.3	5486.9	6487.5	6128.2	7725.0	12099.9	8054.2	10498.4
200944_s_at	8982.5	15961.5	5145.3	7990.3	11800.9	7534.5	9494.0	9222.9	7888.0	8711.2	8823.0	7495.2	6643.0	8299.2	8652.8	13113.7	5144.5	5799.0	10960.5	5758.7	10037.3	8228.2	12075.5	9418.5	9667.8	4330.5	10242.9	8639.7	7685.4	7833.7	8071.1	9139.1	7419.7	8063.8	10866.8	11075.0	9041.0	13939.7	12579.4	8948.2	7807.0	6342.5	14102.2	8337.9	7979.2	6946.8	14463.8	10129.1	7499.0
200945_s_at	3547.2	3135.7	4591.7	3879.2	2573.9	4150.8	3181.7	3351.5	4715.1	3329.4	3427.6	2571.0	3182.5	4370.9	3282.4	4130.5	3330.7	4538.4	3133.4	5379.1	3671.0	4799.6	2871.0	2736.5	3279.5	4799.2	2611.1	5100.2	5187.2	3881.8	4007.5	3902.0	5530.1	3245.2	3168.0	3934.4	2111.4	4695.1	3909.2	3412.0	2043.3	4983.9	4939.6	3414.3	2768.4	3335.4	4163.6	4257.1	4149.4
200946_x_at	1098.7	386.1	997.5	1037.5	702.8	1055.9	640.4	671.3	1536.9	591.7	997.3	278.6	551.8	933.7	1241.3	527.3	682.9	702.1	1430.6	1252.6	579.8	454.9	541.4	1823.3	762.2	680.9	700.1	530.1	1548.9	886.1	1075.0	646.4	771.9	917.9	483.9	701.0	746.6	370.1	539.8	498.7	374.9	1293.2	838.5	564.3	1260.5	1085.0	443.9	421.4	1208.9
200947_s_at	1883.6	683.8	1928.9	1392.6	982.5	1359.8	802.3	1031.8	1881.1	980.3	1896.7	529.1	716.1	1380.8	950.5	1056.5	1521.7	1084.6	1521.3	2084.3	1531.2	1366.9	978.7	3065.3	2249.6	858.5	1152.7	1515.9	2337.6	1685.7	1454.6	798.6	967.5	1225.9	726.6	969.7	1215.2	754.7	1038.3	658.6	1081.0	1935.9	1085.5	1089.9	1362.4	1219.2	865.0	948.2	1958.2
200948_at	1440.0	608.1	1613.8	1558.3	2066.7	1001.5	1688.5	1312.4	1523.3	734.9	1347.7	578.8	2785.9	734.0	1190.9	1073.9	2389.5	293.4	1700.6	1548.5	1065.8	1526.4	875.1	2658.9	997.6	1456.2	710.3	775.6	2228.1	1271.0	974.3	611.8	683.3	1388.0	368.4	827.3	784.4	459.7	437.5	360.7	650.9	1985.9	787.2	1638.9	2227.7	1127.9	1554.3	595.0	1166.3
200949_x_at	16790.1	21727.0	18218.3	21399.8	22168.8	24524.7	24627.6	26150.8	11688.7	21844.2	17788.2	23520.0	14964.8	21479.9	31169.8	24147.6	17758.1	31050.5	14148.9	17167.6	14041.0	19361.8	26692.7	15027.4	17619.9	16670.4	20452.8	15582.1	21553.4	21138.7	24906.6	27186.0	18248.6	23951.6	26397.6	25400.1	46958.0	23905.1	25949.6	26731.8	26722.0	18092.0	22609.7	22744.5	22872.2	22428.2	26741.9	20133.2	21190.1
200950_at	1794.9	1084.2	1436.3	2396.8	1667.2	2882.8	4038.5	2145.1	1600.0	1892.6	2141.6	3200.2	1236.7	2067.5	2366.7	1328.1	1367.4	1154.9	3677.6	2309.3	2898.6	1184.1	2709.1	2262.5	1258.8	1477.1	955.0	2193.2	2350.7	2112.8	1763.6	2628.3	1431.6	2892.8	953.3	1771.7	1689.1	1205.2	1485.7	1255.2	1223.8	2279.5	2619.2	2272.8	3599.6	4387.9	1625.7	2954.9	1992.5
200951_s_at	93.9	65.2	6.7	136.1	191.2	168.3	17.0	51.4	87.8	21.0	20.7	247.9	55.9	66.1	35.6	25.4	22.0	263.4	23.4	45.0	38.2	199.9	33.6	84.7	184.8	99.0	48.8	120.3	24.5	166.0	125.5	36.9	29.2	36.4	342.5	57.9	28.2	42.7	130.1	180.4	444.1	115.4	21.8	101.5	142.2	82.0	62.5	73.4	161.1
200952_s_at	25.3	43.9	125.5	43.3	151.6	135.5	79.0	229.8	102.3	61.9	187.3	87.7	38.4	55.4	161.6	115.6	191.9	40.2	30.6	81.2	105.4	26.0	43.6	85.9	29.0	122.4	94.3	125.6	25.9	62.0	91.1	30.5	83.3	186.2	83.9	143.7	227.2	59.7	22.2	21.2	84.4	12.6	82.9	92.7	127.8	81.7	34.5	53.0	111.4
200953_s_at	1998.7	1227.4	483.4	1269.9	1776.7	1794.9	502.5	1403.6	1026.8	1239.4	1005.6	1308.8	975.8	1061.4	1253.9	757.6	1566.3	2944.3	667.1	1234.5	888.1	1510.6	1025.2	1053.2	1426.6	839.3	904.8	1452.4	484.7	1718.3	1314.7	1366.1	1296.7	618.4	1196.6	1620.7	1052.9	1854.3	1128.6	2207.7	2306.3	1555.1	1118.4	644.7	1012.2	672.2	732.6	802.4	1278.3
200954_at	1083.9	804.8	1698.3	1189.6	1666.0	1303.6	610.1	1378.2	758.1	798.8	1362.4	801.5	2012.1	1083.4	1005.3	941.9	721.6	1040.2	785.4	2307.4	822.0	1014.0	907.6	993.4	1184.8	813.3	734.4	655.9	1724.6	1784.9	818.2	1226.7	986.6	1372.7	507.2	1009.5	703.7	866.4	660.0	876.2	1152.1	1470.2	1099.9	2486.4	1754.0	909.2	1100.0	374.5	1144.4
200955_at	1319.5	1721.2	1807.6	1768.9	1682.3	1797.9	2111.4	1611.7	1310.3	1227.2	941.2	1803.5	1108.8	1394.4	1582.8	1404.2	1228.7	1339.7	2627.4	1735.5	2120.5	1262.4	1883.7	1610.2	1173.1	993.4	1501.4	1095.6	1478.0	1840.6	1041.6	1825.0	1467.6	1782.3	1908.0	1874.4	1594.3	1863.8	2353.7	1927.2	1986.9	1233.5	2327.9	2099.8	1839.8	1656.8	2108.3	2479.8	1955.4
200956_s_at	519.3	257.7	656.8	1151.9	986.6	467.3	734.3	642.1	727.6	341.7	340.1	634.6	344.8	353.5	746.7	226.3	320.1	295.0	1305.3	456.1	311.1	382.4	799.9	860.7	174.9	361.9	522.1	628.2	573.3	816.5	628.7	424.7	457.1	713.8	514.2	616.9	338.8	68.8	535.3	270.5	898.7	1108.4	522.2	677.2	864.4	1847.2	379.1	1245.0	1028.6
200957_s_at	672.1	779.6	833.0	1036.2	1585.1	848.8	1085.2	1005.2	687.1	821.8	656.0	1037.0	813.2	639.9	961.0	615.0	952.9	822.1	1107.7	725.3	1289.1	919.2	1013.4	687.0	398.5	598.7	683.0	825.5	915.1	668.2	890.5	1065.9	970.2	854.0	693.9	909.2	1045.7	859.5	905.8	789.9	1163.6	1066.5	1088.1	1398.5	912.7	2069.7	1232.0	1801.2	906.9
200958_s_at	3667.3	3902.2	4191.2	4782.5	5388.1	4816.0	2946.1	3545.1	4461.8	5230.3	3028.5	9127.1	2460.5	4898.8	2898.1	2208.2	6044.6	5938.2	4759.3	4214.7	2702.2	5109.5	3036.9	3772.5	4695.1	3091.5	2047.7	4785.4	2355.4	3162.5	4317.9	6505.3	5343.1	4678.1	5918.2	4348.4	4056.2	5602.7	3554.5	5776.3	6965.7	5759.6	3832.3	2569.1	3632.3	5164.3	2875.0	4296.1	4239.3
200959_at	2279.7	2332.7	1429.1	2444.6	2543.2	2579.6	1969.3	2947.1	1568.7	1156.5	2047.6	1937.6	3008.9	2071.3	2650.0	4252.9	1517.9	1736.1	3211.6	2303.6	2332.5	1733.6	1960.4	1666.9	1231.4	1419.0	1218.2	2108.1	2062.2	2655.3	1765.8	1803.7	1826.0	4369.3	2358.5	2553.0	2144.5	2532.5	2730.8	1602.4	2670.5	1564.8	3126.6	2312.3	2689.9	1749.4	3361.7	1928.8	1722.5
200960_x_at	4394.2	4243.0	6817.5	3842.6	3038.6	6378.3	6122.6	4943.7	4542.2	5304.3	2623.5	10729.7	4799.2	4822.8	3827.9	4724.0	3647.4	3841.6	5201.1	7529.9	7162.5	4286.4	3742.7	2829.5	4683.4	4439.6	3813.4	4448.6	3718.2	3842.6	5281.0	4447.6	4889.8	4518.8	4457.8	5824.6	5701.7	5105.5	5521.2	5862.6	5319.7	4732.2	6904.6	4574.8	3005.2	9624.1	7161.1	5213.5	4853.3
200961_at	2392.9	3329.6	1387.5	2490.0	1132.6	1618.4	1223.5	1672.8	889.4	1684.6	3280.2	1402.9	2510.3	2643.7	1788.2	1543.9	1363.7	594.5	1163.8	2587.4	1498.7	1018.5	2524.7	1768.8	1543.2	2338.6	2077.5	1607.4	2738.3	2509.9	1170.6	1891.4	1349.4	1549.9	1476.8	1503.0	1865.4	2495.7	2120.7	1714.3	1089.9	1397.2	1571.5	5731.2	1945.1	1497.2	2739.6	823.7	1306.7
200962_at	584.2	349.2	919.1	476.1	566.7	794.4	1005.0	361.0	496.3	1074.3	352.2	621.9	377.0	472.0	727.8	344.5	1670.1	580.5	546.0	572.8	697.5	333.6	325.8	322.7	496.2	442.8	675.2	333.5	233.9	424.1	1178.0	290.7	416.7	469.7	656.6	703.7	538.4	576.7	777.7	601.5	752.9	707.3	545.0	644.5	688.1	538.3	421.7	394.1	618.4
200963_x_at	29229.7	37951.2	39599.0	33208.1	22963.5	38610.3	44818.4	51700.1	25249.4	34770.9	25446.9	17787.9	22342.2	33860.7	52773.0	48278.0	24666.8	48173.1	19236.2	25323.8	33302.8	24857.9	41891.4	20443.8	27010.3	24365.3	38591.8	24930.7	28108.1	30090.3	36029.6	33993.7	25450.1	28722.0	54128.3	45378.2	62521.1	46120.9	49680.4	34025.1	41701.5	21113.2	48657.3	29444.7	39279.9	21324.8	27222.8	36504.1	36394.2
200964_at	4173.9	3461.7	5185.2	5595.2	4715.3	4915.7	4858.3	5989.7	6068.7	2958.7	5347.3	5302.1	6986.2	3989.5	4995.4	4097.9	5013.7	4214.3	12550.2	3250.4	4145.7	3403.2	5700.6	4676.6	2561.0	5757.6	3789.5	4580.4	7253.3	5874.0	4805.2	3843.7	4997.1	6358.1	2601.4	4900.2	2598.5	4509.7	3508.0	4071.1	6710.5	6503.5	5799.5	5425.0	7956.6	6585.6	4839.6	5372.6	4694.8
200965_s_at	1210.9	556.3	3357.0	2444.4	1076.5	1939.1	1485.7	1853.2	1196.6	2380.0	1070.3	1710.7	1051.3	2305.1	1682.3	925.6	1699.6	1491.4	1384.4	2061.1	979.0	903.1	492.8	958.7	1095.8	1018.8	1603.6	2051.6	2253.1	1953.0	2538.2	1721.9	978.2	2487.8	581.8	2023.6	1644.1	1656.4	3197.5	3080.3	1620.4	1432.9	2677.7	2801.8	940.0	1277.7	1313.0	813.4	1872.0
200966_x_at	15144.0	12302.3	29983.2	20563.4	16185.3	11564.4	16681.5	14913.1	10576.9	6929.3	17166.6	13426.1	23527.8	10953.2	15158.9	7800.1	4650.8	5641.3	13607.6	17947.1	10366.4	8905.1	16727.9	34626.8	7280.6	10901.1	17020.5	12535.7	18113.2	17565.7	5550.7	11235.3	14087.0	25257.9	15615.3	11493.4	7864.7	15254.4	10009.7	9471.6	8239.5	20036.3	12237.1	21426.0	19456.2	17863.7	19223.6	7212.7	14473.9
200967_at	2765.8	4722.6	4537.1	3412.3	3062.2	1722.9	2751.0	1932.5	3726.6	1575.3	1085.5	3091.6	2497.5	3164.5	1701.1	1232.4	4240.8	4452.8	4069.8	2149.9	2461.5	1613.7	1413.7	3676.2	2477.0	2132.4	2946.6	2440.5	4683.8	4168.0	2798.1	1694.6	3207.6	2426.2	3518.8	3179.8	1645.7	4267.8	2304.9	2715.6	4608.0	3312.4	2165.8	2695.6	3941.7	5916.6	4195.2	1943.2	5664.1
200968_s_at	2563.6	1707.3	3597.9	3500.1	2935.4	1414.7	2790.9	1809.8	3226.2	911.7	942.0	1875.0	2046.8	2314.2	1585.3	987.6	3630.6	3676.8	4337.9	2174.0	2005.8	1485.0	1083.9	4212.9	1902.3	1760.1	2034.8	1485.1	5196.6	3279.5	1864.8	1107.0	2312.2	2810.6	921.0	2015.6	1277.9	1797.0	1276.4	1719.6	3395.4	3525.3	1676.5	1730.2	3267.7	7819.7	2923.5	2055.7	5403.1
200969_at	2021.3	3085.0	4745.9	1257.7	922.2	1839.0	4422.9	1213.3	1821.6	2146.2	3566.8	2087.0	1740.2	3483.9	1711.7	2417.6	1854.9	1912.5	1229.7	1764.0	1986.3	4098.4	1915.2	2084.1	3914.4	3336.0	4963.8	3248.9	3437.0	2115.8	2201.5	1157.5	1794.1	956.3	3088.0	2819.0	2822.5	3137.9	3728.6	2276.6	1662.7	1099.2	2499.6	2868.9	4116.2	751.6	3378.3	1205.0	2657.6
200970_s_at	2349.0	1927.0	5817.8	1702.7	1236.9	2812.3	5935.7	1511.7	2690.2	2868.3	3601.7	2809.0	2583.4	3118.9	1597.6	1945.3	2279.0	3389.0	1487.6	2062.6	1896.8	4312.0	2501.7	2179.8	3695.7	3024.9	3358.5	2421.8	3562.2	1930.5	2543.4	1825.1	2794.5	1618.9	1583.4	2587.9	1484.4	2297.1	3016.8	2515.8	2165.8	1752.9	2389.1	2513.7	3926.0	1404.1	2530.6	1489.5	3553.6
200971_s_at	5403.8	10339.0	9359.6	3925.8	3171.2	4750.1	10286.3	3383.0	5229.4	6478.6	5728.0	8397.5	6010.4	8131.9	3722.1	3872.6	4639.5	8219.4	3990.0	6393.1	6773.8	10176.4	8535.4	4201.9	10825.2	6997.3	10357.8	8264.2	10152.3	5157.8	5813.7	4453.1	9016.1	2550.4	8209.6	5160.3	5998.9	7664.5	7711.0	8106.6	7100.1	3508.5	5832.5	6451.5	12406.2	3686.5	6368.2	5166.5	8189.2
200972_at	2474.3	761.9	4788.9	1211.8	2254.2	2710.2	3904.8	2556.7	3499.9	2517.7	3126.9	1979.2	2523.4	2297.9	2050.3	2856.1	3142.7	3135.2	1750.5	1548.6	1805.2	1658.3	2279.7	2321.1	1295.5	4315.2	3134.4	9379.9	4435.8	2546.0	2201.1	3427.6	2278.2	3822.3	2399.9	2475.4	3319.6	1710.0	3390.5	3053.6	1985.4	2668.8	1617.8	4277.5	2638.6	6495.1	2961.1	2530.0	3727.4
200973_s_at	720.9	22.9	2164.8	558.8	377.1	721.2	1751.7	760.5	1637.1	493.1	486.9	212.3	386.8	641.6	761.2	363.0	556.6	679.4	946.3	532.7	530.9	324.4	706.3	1533.3	211.4	1542.2	321.0	2634.5	2082.8	985.6	642.9	1110.9	404.6	1955.2	82.0	491.1	472.4	23.8	595.6	652.0	419.0	1117.7	334.1	930.9	1309.2	3354.7	252.5	774.6	1596.5
200974_at	7110.8	3683.6	921.4	5353.8	1288.0	10145.5	3997.6	6258.2	4049.1	8195.2	2350.5	1224.6	5111.9	8252.5	6377.6	1784.9	6589.3	5252.3	2820.5	4838.3	6974.1	5131.2	6339.5	2281.5	1279.1	3079.6	3625.4	5754.2	3217.9	9033.4	12186.9	7937.8	11995.0	2008.7	10108.8	9220.7	5676.3	8495.0	3083.7	7227.2	1087.2	14145.2	7149.1	2512.8	2648.7	1914.8	5174.3	4907.4	4301.6
200975_at	3587.0	4102.6	5151.7	4622.9	3489.1	4856.2	3134.9	3069.0	4181.2	7221.0	6294.8	4285.9	3351.8	4129.3	5227.7	5515.4	3222.7	4311.6	2411.5	4211.8	3137.2	3948.9	3541.3	3433.4	3954.8	6156.1	8361.7	2739.4	4732.9	5211.4	3697.8	2463.5	3019.8	3748.8	6079.0	3703.7	4052.6	5478.5	9408.1	3720.3	2268.1	3950.1	3429.1	3565.7	5040.7	4214.0	2788.3	4541.2	4790.1
200976_s_at	4091.9	3649.2	5217.9	6175.0	3278.0	4229.8	5502.6	4602.0	4024.9	4690.9	4467.0	3241.0	4364.5	5266.4	3797.6	3981.9	3456.9	3615.1	5507.9	3446.4	2353.3	4419.6	4316.7	9140.7	5146.9	5917.0	6397.0	4109.4	3573.6	4096.4	3603.7	4904.6	4771.1	4315.8	4934.8	4555.3	2235.6	3814.6	5858.3	3343.7	3594.8	4078.5	4093.2	4495.8	3826.7	1950.0	3807.0	2955.6	3779.8
200977_s_at	3046.3	3225.3	3949.9	3814.5	2251.7	2963.2	3399.9	3045.8	2875.4	3995.6	3224.1	2501.3	2756.1	3139.1	2598.6	3352.2	2501.7	3574.2	2338.7	3064.3	1701.7	4262.3	2504.1	5532.8	5416.3	3205.8	5886.2	3439.4	2930.5	4410.1	2975.8	5001.7	3802.3	2234.7	4481.8	2692.6	2203.7	2547.5	4583.7	3125.0	3253.2	2782.1	2757.5	3680.5	2755.8	1208.6	2210.2	1945.7	2750.3
200978_at	4697.1	5188.7	5510.8	3943.7	4545.3	5451.9	6707.4	5579.5	5644.8	4833.1	4266.3	6331.2	3360.7	6056.0	4953.9	5019.8	3329.2	4338.1	5909.4	4552.4	8676.1	5550.5	5455.5	4206.8	3591.1	4556.9	4737.5	5243.2	7057.0	4290.9	4611.4	4949.2	4838.5	6392.8	3775.0	6303.5	3617.2	5475.6	6297.5	5312.6	5807.3	3934.0	5353.1	5651.3	3746.6	6984.2	5609.8	7531.8	5976.6
200979_at	534.1	715.7	549.4	440.9	330.5	349.1	343.4	466.0	363.2	541.2	416.0	996.4	455.0	466.4	357.0	302.9	1279.4	390.2	247.8	395.7	812.0	825.0	221.0	362.0	550.7	449.0	383.2	319.0	275.8	394.5	592.7	374.2	495.5	272.6	357.0	370.2	679.5	438.4	546.1	583.3	448.4	457.2	360.5	621.4	340.1	785.9	324.1	212.7	459.3
200980_s_at	1376.7	1966.4	1550.8	2089.9	2270.9	1422.1	1579.6	1406.6	1271.5	1281.9	1845.5	4849.2	2541.8	1353.2	1392.7	1454.9	1778.2	1384.5	2707.5	1296.9	4138.6	2118.5	1308.5	1429.0	1003.7	1662.8	1327.2	1343.4	1010.3	1356.6	1446.3	2620.6	2444.9	2304.1	1648.0	1776.8	1938.9	1635.7	1994.3	1771.9	2157.2	1558.0	1475.2	1742.7	2301.5	3076.3	1903.7	1889.3	1349.8
200981_x_at	22002.7	14566.0	19395.9	29153.9	36198.9	17668.7	20444.6	21104.5	17767.5	18803.6	15227.4	15477.2	30160.1	13222.9	16783.0	15730.3	21823.6	21787.7	68045.7	19209.2	20219.9	21773.2	25159.5	31069.6	19726.5	17226.0	14020.3	18744.9	24047.9	20015.8	16489.1	17918.4	22538.8	36276.2	16734.1	19621.5	16163.3	15722.8	13746.4	16078.9	21193.4	18740.6	19904.2	27197.6	26454.9	31938.2	19276.5	23721.6	21277.9
200982_s_at	1933.6	793.9	1718.7	1405.8	1429.6	1553.5	1235.6	1349.7	1351.5	1202.2	827.1	776.3	1577.0	1444.0	1223.9	1061.8	1300.2	1244.0	855.0	1221.1	1385.6	1682.0	901.5	1146.2	2301.2	1533.7	487.2	1281.7	1125.9	1946.4	1242.0	487.2	1340.8	913.0	1011.2	1565.6	880.8	1019.3	2438.8	711.8	1961.9	1704.6	1334.8	432.0	1394.2	1435.9	485.0	954.5	1094.3
200983_x_at	4648.8	3102.2	37405.2	4517.1	2233.0	5880.3	7412.4	4731.7	9174.4	4810.5	2065.1	5880.6	5526.9	3663.9	5218.9	4290.1	6423.9	4015.5	5988.5	7988.0	11547.3	14308.8	2111.8	5704.3	1889.8	7165.2	5443.9	7320.2	4737.3	3651.5	9089.5	15628.3	19467.1	4540.5	3629.4	3520.6	3395.2	3954.3	7194.5	3570.0	6303.3	9603.1	3200.4	2530.6	3243.9	18149.6	4738.9	10632.5	5307.6
200984_s_at	2985.0	1830.1	24169.8	2859.1	1174.4	4370.4	4948.5	3507.6	5862.1	4385.7	1946.0	3831.6	2281.9	3113.1	4165.3	2680.8	4152.4	1669.3	3680.2	3601.9	4239.3	10363.1	1364.7	2839.7	1286.6	4761.1	3563.3	4210.3	2534.9	2940.3	6704.4	7502.0	13873.4	3022.1	2201.8	2788.0	2266.4	1752.6	6167.3	2645.4	4710.8	6825.6	2547.9	1933.5	2115.1	9888.9	2467.3	5384.9	4088.2
200985_s_at	3874.6	1674.4	29404.5	4626.0	1536.5	6827.5	7365.7	4685.0	7960.4	6723.8	2068.1	3745.3	3867.3	4158.9	5197.2	3360.5	5538.0	2417.9	4896.2	3072.4	4706.7	10938.9	1905.0	3228.7	1375.3	6045.9	5292.3	6195.7	2816.7	3054.2	8499.2	8580.6	19511.9	3706.6	2118.5	4127.8	2560.9	2318.3	10608.8	3583.3	5904.4	10241.3	3708.3	3041.5	2195.3	10564.5	1906.8	7824.9	5242.4
200986_at	1762.9	834.9	608.6	2387.5	2629.3	3242.7	758.3	2335.2	1587.5	1271.9	739.0	2550.2	1779.7	1911.7	2468.5	1006.5	1819.2	4913.9	1168.5	1941.2	1934.0	3968.3	1566.1	958.0	2560.1	1696.9	1114.3	1734.7	966.6	3114.8	2940.3	2203.1	3792.1	1350.4	1110.5	1787.3	1448.7	2174.8	942.4	4440.6	1888.9	3681.9	961.8	1082.3	1788.2	2126.0	923.9	2980.7	3006.6
200987_x_at	546.5	527.5	552.3	353.2	465.0	410.3	640.3	462.9	558.6	382.2	549.9	496.0	569.8	515.4	547.7	300.1	307.1	436.5	540.9	378.5	459.1	343.0	344.5	852.6	225.2	479.4	374.3	358.1	719.8	353.9	362.1	618.7	541.7	593.2	475.6	286.7	324.2	346.6	476.7	325.9	608.7	455.4	347.3	432.9	526.5	780.3	290.4	687.7	353.4
200988_s_at	330.8	234.1	266.4	133.2	150.5	215.0	517.4	383.0	209.1	501.9	435.7	232.3	211.3	272.9	217.9	195.8	293.1	125.4	345.6	153.9	527.2	190.3	175.6	421.3	174.3	502.6	202.8	359.1	288.8	300.3	255.6	264.4	113.0	466.3	173.6	223.8	254.9	307.8	288.0	157.9	306.9	388.3	220.4	335.0	172.9	428.8	459.3	529.5	244.3
200989_at	3697.3	3261.1	2797.3	2492.1	2820.5	2965.1	6972.9	1519.1	2677.9	4391.0	4310.1	4001.3	5635.5	2573.2	1458.6	1756.4	3182.1	4930.3	1874.7	2582.3	4671.6	5490.2	4489.0	2596.1	4482.3	1764.2	2704.5	2564.0	834.8	3018.7	3287.2	5914.7	7077.0	760.5	8494.3	1679.3	3994.8	4587.3	2601.1	4335.9	2813.0	2837.8	1500.0	3910.4	970.8	1950.0	1573.4	3345.5	2200.5
200990_at	2259.5	1677.5	2305.4	3142.1	3492.8	1994.8	4020.2	2504.8	1910.8	1700.4	2647.8	2373.4	2362.5	2358.9	2638.2	2745.2	2924.9	1430.3	2219.9	3954.3	2032.6	2012.9	3056.6	2971.4	1919.9	2398.1	2052.1	2181.3	4398.1	2491.0	2071.9	2778.9	2626.4	2930.7	1572.7	2512.0	1933.5	2771.2	1591.4	1629.4	2811.3	2520.6	2805.6	2246.8	3664.4	3960.9	7908.0	1338.5	2659.6
200991_s_at	377.5	74.0	759.3	621.0	277.5	389.0	685.8	116.1	259.3	363.5	183.3	231.5	106.4	589.8	703.3	326.8	1043.0	515.9	543.5	280.7	169.6	308.2	79.5	535.1	800.4	486.4	125.6	408.9	1242.9	611.4	628.9	248.9	263.7	430.9	41.6	253.7	157.5	74.5	85.7	278.7	90.3	728.3	84.2	333.0	472.0	304.1	69.5	237.0	535.6
200992_at	929.9	1297.5	1180.3	1505.4	652.4	1191.5	1658.3	1281.8	1501.4	1923.6	1029.4	1309.9	752.2	1449.0	1179.4	1078.9	1123.0	1054.0	1265.2	965.9	1599.5	924.8	1366.5	1261.9	746.9	1039.7	1652.4	884.2	1161.5	1174.2	1425.6	1653.2	948.2	1786.6	1405.6	858.4	900.3	1057.9	876.9	1186.0	1578.8	1985.3	1535.5	1958.2	1571.2	1453.5	1319.2	1004.6	1655.3
200993_at	1314.3	1044.6	1449.1	1717.1	956.2	1582.7	1538.2	1281.2	1736.6	2167.3	1617.0	1252.3	587.9	1660.8	1558.2	676.1	1421.3	761.3	1119.2	1227.4	2552.9	690.0	1394.2	1129.2	1114.0	1630.3	1356.7	1444.0	1115.2	1492.1	1994.4	1286.3	899.9	1656.6	375.5	1573.2	804.7	626.4	766.9	924.9	1078.2	1996.0	1547.7	2175.0	1279.6	924.3	1152.2	1671.8	1571.5
200994_at	1271.0	1183.2	1331.1	1128.8	738.1	1597.1	1327.7	1423.1	1477.5	2088.4	2067.1	1251.1	1231.3	1680.0	1354.7	1258.3	1336.4	944.4	869.3	998.7	2424.6	1213.7	1379.7	1225.2	1237.2	1229.1	1946.0	1453.5	1025.3	1280.8	1387.4	1263.5	963.7	1168.6	1211.9	1151.7	1272.5	1214.2	1227.3	1325.7	839.4	1669.8	1594.1	2453.0	1020.0	826.0	1775.2	1204.8	1512.3
200995_at	636.8	844.7	627.3	431.5	450.6	588.2	463.7	496.6	611.3	891.5	1342.2	776.2	533.2	860.3	553.1	622.7	686.6	597.2	447.9	460.4	1254.8	563.0	550.3	661.9	691.2	917.5	935.3	785.9	380.1	476.4	742.5	485.1	415.4	451.2	735.1	381.5	955.1	648.8	699.9	595.4	547.0	639.8	552.6	1067.4	278.9	320.6	792.1	516.2	575.9
200996_at	3178.6	1579.9	2524.7	2471.1	3641.7	2198.8	2307.6	2808.9	5045.9	2547.1	2083.1	2416.4	2483.6	3574.8	2842.2	2718.8	1887.5	2665.2	1541.0	1436.3	3042.2	3411.1	2760.1	2495.9	2955.2	2355.2	1891.1	2527.8	2149.3	2601.0	2964.5	3273.9	5240.5	1250.6	694.3	2347.7	1162.1	1603.2	1087.3	3632.5	4529.1	2966.0	2810.1	1852.6	2979.4	3182.8	1803.0	2529.0	3136.5
200997_at	1698.9	1995.6	1858.1	1852.2	1732.0	1534.6	2650.1	2192.3	1959.2	2093.3	1438.8	1708.5	1504.0	1559.6	1683.1	4528.3	1678.5	1695.3	1310.0	2659.8	3146.3	1715.0	2890.4	1922.3	1962.7	2213.6	2912.1	2157.3	2367.4	2408.9	1726.3	1417.5	1239.3	2818.6	1854.3	3194.6	1843.8	3437.1	5437.8	1773.2	2633.4	1450.1	2303.6	3762.7	3673.5	1362.5	2789.6	1587.2	1908.3
200998_s_at	1924.9	1264.9	1548.7	4358.8	1246.9	1519.5	1384.0	1557.0	2270.8	1256.6	1364.3	2058.9	1562.8	1617.9	1635.1	1183.4	1462.8	1350.0	1951.2	1539.1	1359.9	2430.9	1523.9	1430.7	1878.1	1731.1	1844.0	2021.9	1367.7	2261.0	2042.5	1586.8	2012.0	2191.4	1615.3	1928.7	921.0	2069.7	1425.2	1765.6	591.9	2215.7	1381.1	1419.9	2036.8	1119.5	1800.5	2021.8	1645.9
200999_s_at	4328.3	4532.2	2976.8	8483.0	3124.4	3786.4	3584.3	3309.7	2804.0	3526.3	3003.1	3723.9	8778.0	6210.4	2470.0	3918.1	4855.0	7221.6	2214.2	3305.4	3899.5	9111.4	2413.1	2254.8	6000.6	3404.9	4738.7	5387.5	3387.9	3405.0	3548.4	6219.1	7328.3	3304.5	7716.7	5003.9	3215.9	12709.7	6072.0	6899.7	3072.4	3847.4	4687.4	4310.3	3496.8	2034.4	5182.1	5099.3	2624.4
201000_at	1704.1	2585.9	2609.8	2982.5	3031.2	1506.0	1508.9	2036.5	1394.0	1615.3	2298.6	3239.8	1966.7	1443.8	1601.6	1370.8	2484.3	2696.0	4084.0	2065.6	3301.1	2301.8	2046.4	3496.4	2569.2	2655.9	1545.3	1791.6	2481.7	1699.5	1639.0	1828.0	2845.4	2253.2	1548.6	1456.4	1811.0	1663.3	1344.3	2769.4	2105.6	2178.1	1543.7	4129.0	2299.9	2189.0	3174.0	2257.6	1695.9
201001_s_at	629.6	1075.2	378.3	689.8	864.7	518.4	426.6	379.2	807.2	422.1	567.8	568.5	758.8	521.8	417.7	473.8	563.5	619.3	546.5	649.7	361.5	594.8	633.9	1863.1	878.7	471.5	601.1	486.6	597.9	426.3	370.7	355.4	813.2	288.1	2738.8	464.6	628.4	496.8	421.0	525.7	590.8	493.6	291.8	984.8	1340.8	761.0	369.6	395.9	374.3
201002_s_at	2460.2	2207.7	1875.8	2254.6	2236.0	2187.9	2487.7	1132.5	1717.9	2249.5	2361.2	1641.5	2628.2	1896.5	1276.0	1818.4	1656.3	1633.9	1843.8	1975.1	1216.8	1721.4	1785.0	5882.3	2992.5	2247.1	1701.4	1883.5	1572.1	1407.4	2058.5	1923.3	3164.1	2755.5	4464.5	2087.8	1494.2	1940.8	1861.4	2096.8	2173.0	2719.4	2210.0	2822.5	3144.4	2688.2	1530.5	1755.3	1982.3
201003_x_at	2088.6	2359.1	1969.3	1390.0	2125.8	2218.7	3513.5	2048.1	2581.5	1669.5	1369.4	1338.8	3468.8	1336.3	1791.7	1922.5	2454.1	1791.3	1855.6	2087.2	1733.9	1260.3	2174.4	1485.9	2179.9	3411.6	1632.8	3944.7	2633.7	2210.2	1643.1	1946.0	1920.3	3628.0	1242.9	1948.1	1582.3	2172.8	2491.6	1662.6	1884.4	1295.5	2223.2	1717.5	1836.3	2084.7	1726.3	1388.3	2336.7
201004_at	8139.7	2437.2	16403.8	11304.6	9297.3	4610.6	9240.0	5171.8	5862.7	4511.1	3357.3	10673.8	15382.5	7848.2	4976.2	3269.6	8142.6	31356.6	6765.0	5289.5	8509.9	7395.6	5653.8	11007.7	12773.8	9678.9	5759.3	6404.7	9527.0	4582.6	5315.4	10475.7	4503.0	4459.1	3003.7	4721.4	6983.4	6134.8	4501.6	8470.9	13725.8	4791.8	5090.1	6115.2	7017.8	12358.0	8280.7	8600.7	10788.5
201005_at	7197.6	5777.4	6641.2	7831.5	2460.1	7577.8	8294.1	8869.2	9193.1	4939.9	6022.5	2207.5	6209.8	10507.9	9423.0	6185.9	2989.5	1642.4	5157.3	8242.0	3432.8	4325.4	3783.7	7950.0	4919.6	6215.2	6046.9	6488.4	8867.0	11693.3	6481.1	6689.0	3346.2	7723.9	4341.8	8548.4	5667.7	2994.0	11519.8	3255.7	4724.5	9741.5	11898.4	7428.6	12034.1	2486.0	4661.3	4504.6	6412.3
201006_at	275.5	505.6	325.7	343.2	216.5	283.1	340.7	384.3	233.1	285.4	433.0	262.8	246.6	222.6	440.1	480.9	213.9	282.8	272.4	289.8	371.9	272.7	394.3	347.7	299.2	242.6	389.4	229.5	348.5	313.4	312.6	249.6	376.9	409.4	496.9	408.5	153.3	403.3	527.7	282.8	220.2	312.0	485.8	319.8	331.7	186.3	169.5	478.2	376.8
201007_at	3627.8	3487.1	4636.9	3348.7	3042.0	4550.4	5477.1	4278.6	3645.7	4346.6	3782.6	3375.9	3722.5	5193.1	3501.3	3060.6	4010.3	2527.6	7734.4	2298.6	3007.1	3343.1	3506.1	2538.2	3459.7	3393.7	4015.4	4348.2	5198.7	4502.2	3325.5	2897.5	2789.8	3323.9	4230.5	4524.4	2845.7	4033.3	5342.1	4274.0	2270.0	3641.7	4176.5	4261.5	3364.0	5298.6	3528.0	5721.8	4165.3
201008_s_at	873.8	373.1	852.1	1320.1	928.2	480.5	682.9	479.6	2405.9	1270.8	398.4	1055.7	1511.6	465.7	673.3	624.2	1185.1	1053.0	1587.9	514.1	669.1	905.8	351.4	1830.1	1897.4	507.9	1386.1	1546.9	685.2	1706.9	946.4	185.6	262.1	473.2	1177.2	538.8	666.8	301.1	1562.5	1100.2	718.5	841.4	345.6	260.7	2106.9	1385.9	396.2	270.5	1875.9
201009_s_at	3963.0	1339.2	4504.7	4434.1	4321.7	4392.6	4941.0	2992.1	5520.2	2402.5	1769.0	2086.4	6691.8	1627.6	3906.6	3823.3	4491.5	6613.2	5253.2	2082.8	2436.2	2887.9	1343.3	4838.6	5048.4	1813.1	2236.0	4036.8	1807.1	4642.8	4034.8	1141.4	1408.2	3095.5	3014.7	2758.4	1820.6	1051.5	4196.3	2144.8	2968.4	2714.4	1477.1	1002.6	4821.5	4865.8	1054.0	2060.4	6403.2
201010_s_at	7535.5	1982.5	7262.0	8002.3	7337.6	11659.5	11439.0	8024.8	6991.2	10161.0	3695.9	6777.6	10445.2	5432.3	8339.6	12517.1	9874.5	15264.4	7838.5	5126.6	9922.1	7367.3	3261.9	7022.8	14300.8	5209.2	5153.3	11359.3	3983.1	9070.0	11126.2	4913.7	5356.4	5787.0	4319.8	9251.4	5378.1	3867.1	9008.4	9881.0	6497.6	5468.4	5583.0	3059.5	7863.0	8407.6	2633.0	5457.0	11660.9
201011_at	1844.3	1753.7	2039.6	1508.7	1818.9	1277.7	1801.4	938.3	1418.7	1194.8	1875.7	1203.0	2105.0	1894.3	1114.4	1584.0	1471.0	2429.5	2640.5	1542.5	2135.0	1893.8	1163.2	1810.0	1972.0	1133.6	1632.8	1259.2	3009.4	1550.8	1169.7	1503.3	1521.2	1939.2	1396.9	1439.7	871.9	1531.5	1401.4	1619.7	1339.9	1309.0	1430.2	2010.1	3106.4	2381.1	1952.1	1208.8	2697.7
201012_at	4118.2	1693.8	1778.9	3028.6	2779.4	8505.9	2509.8	5307.6	2939.9	6049.6	1483.2	2852.5	4503.4	4660.2	3297.0	1226.1	5344.0	5355.6	1343.3	2491.9	3674.0	3847.2	2012.2	1156.3	3046.8	2608.3	1647.7	3837.5	1072.2	4081.3	6107.2	8939.9	10723.9	2447.5	4823.0	6088.8	3077.2	3675.7	3156.1	7895.4	3456.9	6574.5	3125.0	2023.8	2239.8	4142.7	2505.3	4818.8	4490.8
201013_s_at	1491.9	2473.8	2483.5	1673.8	3299.4	1739.3	2632.7	2191.7	2006.4	2670.4	4325.2	2942.5	1822.0	2098.2	2480.1	2047.0	2892.2	806.5	1620.6	1675.1	5046.3	1949.0	1727.0	2109.2	2338.2	2899.3	1570.7	2580.8	2634.8	1912.2	2299.6	1844.9	1577.1	2178.8	1408.3	2318.3	2671.3	1151.0	2195.6	1488.4	1075.4	2065.8	3664.9	4629.0	1782.5	1800.4	3953.2	4261.5	2064.0
201014_s_at	515.8	766.3	586.8	732.4	976.3	486.8	953.5	481.9	773.9	667.5	1208.8	1498.7	373.8	464.7	652.5	575.7	771.7	407.8	772.9	490.0	1262.4	559.7	668.4	696.0	504.8	895.1	528.5	651.8	882.9	579.6	997.1	1600.8	582.3	607.4	588.2	752.9	987.4	358.8	537.5	661.1	852.5	593.2	789.4	817.2	1118.0	617.2	1034.9	1210.6	573.7
201015_s_at	2653.5	922.8	2271.2	8556.8	829.4	1098.0	1533.1	915.9	1868.7	1368.7	1621.2	629.8	2266.0	842.7	1163.3	1253.9	1508.9	276.1	2505.3	985.7	642.1	1046.4	1100.5	2240.2	870.4	1255.7	1365.0	936.4	2419.6	2932.0	1851.2	1996.8	731.8	3773.2	461.8	590.9	703.8	812.6	2445.5	753.0	870.2	1558.1	679.8	1199.5	1001.9	1720.5	1244.3	1938.2	1556.5
201016_at	743.0	520.8	513.1	303.5	412.5	749.5	581.2	472.2	785.7	891.8	570.0	1302.5	828.3	1168.6	506.5	688.0	915.1	400.4	448.6	530.8	788.2	1104.0	455.7	263.4	659.5	501.6	547.7	801.8	767.1	712.8	471.7	858.4	847.7	159.2	337.1	530.1	693.5	506.8	659.8	885.6	727.5	317.4	902.5	582.8	601.6	762.5	511.8	289.5	685.6
201017_at	365.3	41.3	311.0	304.1	284.1	605.0	928.8	462.2	822.7	704.0	282.6	192.7	675.3	657.0	537.1	580.1	796.6	402.5	1185.8	379.4	468.7	493.1	204.3	461.2	529.6	494.0	345.6	249.2	298.2	304.6	407.1	288.1	250.7	194.4	147.1	239.0	268.1	172.0	367.9	140.6	79.9	330.6	382.5	387.2	939.9	506.5	188.9	286.9	470.6
201018_at	1099.4	896.4	1123.0	694.7	523.9	1128.5	1526.3	1211.5	1421.7	2096.0	2165.4	1219.9	818.8	1219.6	1272.3	2170.7	1865.0	689.4	1524.3	1163.5	1226.5	963.9	901.2	1582.4	1272.2	1741.8	1598.6	1227.0	1135.4	1642.2	1690.3	800.8	749.8	446.4	410.3	1101.6	1638.9	818.2	1047.9	944.9	650.4	989.6	1057.8	2051.9	931.9	864.9	952.0	719.7	1140.2
201019_s_at	2017.5	1839.2	1976.6	1190.8	1419.0	2260.3	2057.2	1825.7	2472.8	2808.3	2093.4	3388.5	2899.8	2302.7	2085.5	2136.6	3603.8	1600.5	2053.5	2059.7	3365.1	3271.0	1867.0	1892.1	2493.6	1913.5	2841.1	2215.0	1511.0	2244.6	2470.7	1878.7	2189.1	1213.7	1939.6	2248.2	1882.0	2058.5	2209.6	2203.0	2014.0	1507.0	2912.8	2904.0	2269.3	1842.5	2262.4	1587.2	2185.8
201020_at	1268.6	665.0	2244.1	3170.7	1570.6	1943.2	1997.3	1463.8	2444.7	1028.6	1005.9	958.0	1494.9	1330.1	1640.1	924.3	945.0	1109.8	2066.3	1632.8	2179.8	1576.3	1240.1	1166.1	1061.8	1242.2	685.9	1674.0	1846.8	1436.7	1253.2	1741.3	2594.1	2064.9	797.1	1052.3	1360.1	804.8	1402.0	1083.3	1258.2	1793.0	1069.6	1212.4	1626.5	2197.9	1004.3	1431.5	1733.7
201021_s_at	7354.4	2122.9	5993.6	3217.0	1446.4	5932.6	5673.5	3459.2	6644.7	4911.8	6336.0	1294.0	3044.2	5433.1	4337.9	1360.3	2406.1	1226.0	1233.7	3863.7	2114.3	2200.8	5206.7	5319.3	3178.9	10281.9	3506.9	3591.0	4305.2	4832.5	3871.6	3904.5	3929.3	4159.1	2990.9	2702.2	2110.2	1405.2	3167.0	2480.1	1132.3	6487.3	4404.5	2511.3	3773.3	3451.7	2378.3	1261.3	4332.9
201022_s_at	15329.4	13998.8	19812.0	7762.8	5413.1	15831.1	13185.2	11993.4	11514.6	13844.0	18766.3	5015.6	13023.6	15480.3	14930.1	7227.9	6907.8	5085.0	2794.7	10650.6	8955.4	6881.3	13473.0	13122.3	9465.9	19039.7	17558.0	12442.0	7683.1	10536.0	11680.4	10543.5	21372.0	14277.2	17268.3	15608.6	13440.8	11624.7	18419.0	8581.3	2598.3	16708.0	15713.7	11901.1	7556.1	7200.0	13715.0	5272.3	9681.5
201023_at	3549.0	2941.7	2208.9	1512.9	1302.6	1585.1	2109.8	2205.3	1416.9	2178.7	4043.3	2002.0	1061.4	3017.5	1164.6	2086.9	1763.2	1912.9	1037.8	1231.7	2094.1	1761.1	1710.2	3046.4	2073.3	2992.7	2646.6	908.4	1387.7	1471.2	1541.6	1498.2	1447.3	783.9	1818.7	3374.0	2898.4	1942.8	2080.4	1950.3	2460.5	1327.3	2778.3	1899.4	1510.4	1084.8	969.4	2366.7	982.2
201024_x_at	2239.1	3862.9	2616.6	2718.0	2068.8	2265.0	2323.4	2080.1	2396.3	2806.1	1184.0	2659.2	4183.8	2905.1	2438.4	2034.2	2431.0	3134.2	1134.1	2500.9	3495.9	4982.7	2416.7	2182.2	2695.3	1770.6	5152.9	3238.5	1232.7	2596.6	2085.1	1597.2	1809.2	1626.5	5601.7	3621.4	1256.7	3730.9	4638.8	3903.5	3491.5	1941.9	3900.7	2680.3	2711.4	1319.5	4421.7	4010.2	3009.9
201025_at	339.7	799.3	329.8	341.4	257.9	334.7	415.5	376.7	410.6	437.1	374.9	399.0	313.3	360.6	292.5	348.6	520.3	314.7	317.3	386.5	510.5	402.6	502.2	353.7	283.4	335.8	542.4	380.1	245.9	311.3	354.4	414.0	404.4	284.8	406.7	360.2	488.7	529.1	468.5	359.3	332.3	301.8	416.6	381.2	448.7	253.3	486.8	410.4	342.4
201026_at	558.2	715.3	457.5	468.8	463.7	476.3	425.9	435.7	836.1	583.7	411.8	446.7	434.7	616.7	502.1	303.4	644.8	427.2	312.1	629.8	536.0	721.6	694.6	587.0	507.1	458.4	1012.2	576.8	377.5	652.4	454.7	279.5	437.4	387.1	732.7	504.8	364.9	446.4	667.0	534.8	606.2	362.2	619.2	516.9	504.1	308.3	633.3	467.0	514.7
201027_s_at	713.7	394.5	1078.0	832.6	974.6	1017.3	1190.5	1084.2	681.1	919.6	467.5	400.1	746.5	928.7	1118.7	597.1	599.5	497.0	731.1	562.3	871.4	408.9	798.7	969.6	399.2	489.8	732.6	706.3	743.4	613.3	568.1	1006.9	627.0	726.0	379.1	811.7	502.7	829.2	726.2	700.8	760.7	699.5	1123.4	714.4	1239.6	757.4	591.1	829.7	916.7
201028_s_at	2152.4	292.4	719.1	2715.4	1167.5	2579.8	1970.7	2561.5	2471.8	819.5	848.1	921.4	1272.0	1608.8	1668.4	466.1	1298.2	1646.0	3960.4	954.6	857.6	859.4	1323.9	1857.5	720.8	1513.8	788.7	1246.6	2089.6	2431.4	1187.3	1411.2	2675.6	1716.2	378.7	1487.1	816.6	1446.8	446.1	1139.8	908.0	3294.2	1185.1	1056.0	2304.9	1046.0	1103.9	1359.1	2287.2
201029_s_at	6132.5	5186.5	2474.7	6204.4	4793.8	9290.3	6235.1	7306.5	6052.2	5906.9	3182.9	4271.5	7989.4	7708.5	6357.8	3404.4	6014.2	11653.8	8543.3	4487.7	5198.0	6585.8	5985.0	5643.5	5233.6	6835.6	6103.6	7898.4	7560.1	7512.8	5158.2	7064.0	12469.0	4077.9	6342.4	8041.2	4285.6	15932.8	3592.4	9370.0	5390.8	10908.0	7606.6	6646.7	5945.6	3520.8	6266.4	6699.3	8903.7
201030_x_at	2440.2	1832.9	7431.2	2755.4	4766.2	3870.4	3397.6	6084.8	1887.4	5388.8	3349.5	11511.9	892.1	2365.4	1844.7	1031.0	4764.8	4799.2	6283.7	1927.8	8908.4	8768.3	3724.3	1280.4	3885.0	2018.5	1149.5	2098.7	841.0	2419.4	7647.4	6570.0	4816.2	1403.6	4310.3	3938.8	3214.7	5250.8	3615.6	7218.6	11201.2	4095.2	1963.3	14473.1	8405.4	4190.5	4372.8	9481.8	6143.1
201031_s_at	4025.3	7635.5	3561.0	2549.1	3178.0	3087.2	3087.6	2914.0	3322.9	6283.5	4514.1	4941.0	3227.5	3857.4	3566.0	7500.5	5386.8	3843.5	1992.4	3524.1	3581.2	4027.6	3227.1	4075.0	4747.5	3855.5	5631.9	3808.0	3344.9	3517.7	3500.1	3423.0	3386.3	3118.8	6071.1	2740.6	4420.8	4281.5	3730.4	5022.2	3898.6	2739.1	4854.0	2785.3	5143.0	1858.0	5555.7	2224.8	3635.8
201032_at	2887.7	1936.3	1029.1	1533.5	1523.9	1590.3	1593.4	1321.6	1654.6	2681.2	1979.7	3822.3	4418.8	2658.6	1969.6	1444.4	2056.7	2047.3	1208.6	2146.7	1144.6	1417.7	1575.5	2716.3	2071.8	2597.4	2334.3	1740.1	1451.8	1931.6	2734.3	1375.9	1815.6	2973.8	2807.9	2995.2	1216.0	2142.9	2938.7	1539.3	1769.5	1969.5	1901.4	2216.3	2175.5	1194.2	1326.1	1478.7	1692.3
201033_x_at	30798.8	40422.0	44387.1	48106.4	32508.9	41517.8	51437.0	59909.2	29516.8	35029.4	30682.7	29995.4	46614.8	31107.6	70373.9	55407.4	31978.4	59579.2	29447.6	34528.5	33530.1	43635.4	45153.6	42781.1	36553.4	33767.0	48453.1	31698.8	36891.8	29215.7	41324.8	49551.5	41748.5	50495.1	52982.6	52010.0	77405.5	44435.1	44260.5	38635.2	55326.6	34234.2	56550.8	42743.2	45273.6	38811.1	48549.1	42044.2	40755.5
201034_at	2516.9	1250.9	1031.9	2080.6	1108.4	4111.0	2968.3	3395.4	2175.6	4152.8	887.2	2943.1	802.4	2717.1	3448.9	2005.0	4470.8	5081.8	1308.4	3745.9	3163.6	4206.1	1417.2	830.4	4286.2	1650.9	4887.5	1756.4	499.0	2420.8	4275.4	2907.5	3443.8	896.6	2134.7	3394.7	2186.3	3838.3	1838.9	6100.9	5003.2	5143.6	1784.0	909.5	5624.7	2037.3	1018.4	1535.7	3429.7
201035_s_at	1239.1	1093.8	1608.9	1488.6	1400.0	1416.1	2049.9	1706.1	1448.5	1050.9	1223.9	1255.2	1056.6	891.2	1477.3	983.8	1047.8	1020.6	1748.7	791.8	1641.4	721.3	619.1	1520.9	1033.9	1635.9	908.2	890.0	1334.4	1027.0	1289.8	1610.8	1040.9	1577.3	1093.8	927.4	1889.7	1152.0	880.4	1041.6	1303.1	1110.3	1088.5	969.5	1103.5	1629.6	1007.1	954.5	1611.5
201036_s_at	1402.3	1830.2	2210.0	958.9	1438.9	1645.3	2407.8	1467.1	1049.2	2176.8	1087.6	1309.9	989.2	1181.4	1257.1	2018.9	1723.9	592.6	1093.1	684.3	1999.1	789.8	602.1	1715.9	1156.4	1901.5	1492.4	1121.0	1181.2	1620.3	1717.3	2856.7	721.3	1364.2	1403.6	1171.2	1979.5	1779.2	2239.1	1172.6	774.5	994.6	1804.4	1476.5	771.5	1113.0	1836.4	1186.4	1813.1
201037_at	576.3	1025.2	502.2	1072.3	2306.3	834.6	951.5	834.2	471.3	755.5	154.2	2673.9	628.1	908.5	952.0	833.9	478.1	828.6	1005.0	729.6	2396.2	2160.9	423.7	921.9	822.0	368.1	723.1	479.2	870.7	412.8	868.9	1006.1	2530.7	927.8	890.2	622.8	545.9	969.9	305.6	1674.0	1831.2	1460.8	1222.8	232.4	798.6	3732.9	174.7	6042.3	737.6
201038_s_at	458.9	557.9	850.6	297.8	395.2	588.1	1040.6	694.4	715.9	769.8	565.3	718.5	410.9	601.6	602.6	1007.9	602.4	573.4	305.8	589.4	557.1	540.7	323.0	475.2	759.4	614.5	1005.7	553.8	729.1	757.6	827.0	592.2	408.8	481.7	1089.6	703.6	839.1	738.4	704.6	724.9	608.4	417.4	809.5	623.0	596.8	429.7	751.0	631.4	791.9
201039_s_at	743.9	589.6	1115.7	1026.0	969.6	419.6	635.3	436.1	993.4	346.0	366.2	592.7	607.0	447.9	592.2	433.5	916.2	645.8	1189.1	1054.1	917.7	802.2	568.2	1483.2	572.0	675.4	653.6	728.2	933.3	718.8	553.3	324.2	451.9	1434.3	521.0	512.4	445.9	283.7	850.6	497.8	918.9	765.9	351.7	898.3	1117.0	848.1	1482.4	737.5	650.2
201040_at	797.7	317.5	1091.4	1124.3	2325.4	662.7	411.9	473.9	1417.0	103.4	225.2	514.0	932.6	489.0	641.5	282.3	444.3	794.4	1323.3	597.3	239.3	622.1	406.7	1055.1	672.2	393.0	313.4	744.3	1134.5	786.8	717.9	343.3	592.1	1192.3	690.4	1099.2	480.9	430.9	539.9	721.5	923.0	1109.1	641.1	425.9	2093.1	918.6	662.0	1018.0	1956.2
201041_s_at	5289.7	2026.9	8238.6	3912.3	794.4	9374.5	2647.9	1575.8	9892.1	6666.6	2980.9	1098.1	3404.1	4308.0	2064.6	6510.6	6485.2	7453.4	3662.4	3740.0	5593.7	3769.8	2370.7	4769.7	5140.7	6088.7	6424.7	4291.8	3058.7	16164.8	14666.5	10358.0	8283.5	2906.5	6810.1	20351.2	3543.4	10778.0	977.5	18483.5	788.4	7296.6	885.0	1443.8	2548.2	601.4	1098.3	1343.8	12768.7
201042_at	538.4	574.3	309.1	633.2	920.7	752.0	522.5	919.3	509.9	829.6	1012.7	1150.4	422.1	539.0	612.2	444.4	681.2	1279.1	440.3	1413.5	714.1	1173.5	358.1	1213.9	917.1	506.0	709.4	767.4	436.0	440.9	490.2	1045.1	1335.4	654.2	1435.2	585.3	975.9	868.1	694.3	1217.5	1341.1	1283.1	732.2	505.1	507.0	584.4	401.3	506.3	1100.7
201043_s_at	81.6	17.4	88.1	146.7	19.4	42.7	344.2	17.1	165.3	132.6	46.5	22.8	96.1	167.9	14.9	170.1	119.1	16.3	100.0	196.8	231.6	32.0	13.0	276.9	143.8	246.4	73.0	152.3	82.2	236.5	31.8	9.1	14.1	171.1	75.1	18.0	20.4	114.9	75.8	76.4	241.7	62.1	20.1	40.3	274.9	160.6	229.5	14.0	69.5
201044_x_at	7.1	19.5	15.8	15.0	9.4	12.5	10.9	17.0	146.5	7.0	11.3	8.4	8.2	8.1	12.7	19.3	11.6	19.4	23.5	7.1	10.0	16.5	11.5	14.6	9.2	23.0	20.9	8.6	13.9	27.4	13.2	13.3	15.1	14.5	11.0	25.4	33.2	9.6	9.4	8.9	11.3	23.3	11.3	12.0	12.0	7.9	14.2	13.0	22.7
201045_s_at	6.9	13.1	9.2	32.3	36.2	8.6	59.4	18.4	14.4	7.2	16.5	8.8	9.0	7.1	30.9	10.4	6.7	109.6	63.8	7.3	6.9	15.0	10.4	84.7	7.1	7.3	8.2	6.2	9.8	6.6	10.9	20.7	15.0	20.2	17.1	9.5	121.7	8.5	20.3	8.3	13.9	8.2	10.2	14.6	56.7	21.5	11.9	32.1	11.3
201046_s_at	1231.7	1975.6	1340.6	1516.3	1415.7	1545.2	1629.7	1647.2	1094.2	1322.3	2066.8	1439.4	1776.9	1184.2	1503.2	1600.7	1966.3	1630.8	1113.7	1724.8	1995.8	2520.2	1617.0	1473.9	1669.3	1627.0	1417.5	1319.2	1579.7	960.2	1227.7	2248.7	1342.7	2010.8	1978.4	941.5	1868.5	1398.9	1126.6	1867.6	1440.9	1264.1	1150.8	2255.1	1239.5	1875.9	2992.3	1476.9	1627.3
201047_x_at	2754.0	1169.0	2059.8	3459.3	2534.5	3665.9	3024.3	3154.9	3240.3	2487.4	2529.8	2236.8	2887.4	2282.9	3141.6	2130.2	2521.9	2063.0	1645.8	2583.3	1770.6	2269.5	3223.2	6191.7	3669.7	2101.7	2098.8	2788.1	1457.2	2316.8	2515.9	3619.0	3523.2	1522.6	1768.3	2339.3	2008.1	1961.3	970.7	2382.4	1842.5	3135.4	3155.3	2514.0	2310.0	2496.9	2822.4	3094.2	2613.1
201048_x_at	32.4	11.8	38.4	134.1	51.9	103.0	91.5	8.9	169.7	8.3	21.6	14.8	36.6	46.4	128.4	53.8	51.6	8.7	22.0	28.6	9.4	51.9	24.6	246.3	21.4	18.9	30.0	17.2	44.6	75.2	16.5	77.0	14.8	8.6	11.0	12.0	18.6	9.4	9.2	8.3	4.5	155.3	21.8	10.7	158.9	80.7	9.8	43.1	90.5
201049_s_at	27486.4	35558.7	40251.3	37536.1	37443.9	38192.5	40382.6	47332.9	27599.9	31319.2	30223.6	35600.8	38883.8	25456.0	50054.5	52893.1	29860.4	65707.1	52428.1	29322.4	29982.2	39593.4	50380.4	27158.1	42215.2	30961.7	42628.0	26822.0	32301.0	29285.8	32910.6	36785.9	32164.9	39454.4	46958.2	37671.6	65207.4	39382.8	41669.7	34344.1	43228.9	30767.6	46491.4	33623.1	42652.8	32851.5	37358.0	45432.8	36879.7
201050_at	534.7	186.1	1206.1	833.5	2014.1	440.9	380.7	248.7	777.9	174.7	221.0	321.0	353.5	190.1	285.5	329.8	696.7	469.3	1327.8	527.3	448.7	274.8	452.0	772.0	471.2	437.9	366.9	457.3	747.2	600.5	269.8	289.6	133.1	698.8	145.0	233.1	405.8	265.8	217.2	281.2	389.5	1023.2	224.5	247.4	1437.7	2544.6	318.0	556.4	781.8
201051_at	2028.0	956.1	2334.3	1094.9	834.3	2868.2	2982.1	2301.0	3902.4	1942.0	1306.6	2683.5	832.8	1228.2	2117.8	1830.5	1747.0	1267.5	2539.9	2207.5	2096.8	924.5	1094.7	1664.2	1954.3	1674.5	2102.9	2059.2	2279.9	3692.6	2543.5	1307.8	1228.4	3057.4	937.8	2097.0	1607.4	695.6	1333.5	1551.2	1821.4	1709.9	2272.9	2320.5	3080.0	2416.5	1587.6	1578.4	2852.9
201052_s_at	928.6	512.2	841.5	884.3	721.4	664.9	744.9	1232.6	843.9	470.8	644.5	619.1	929.7	721.1	551.6	597.4	884.3	704.1	299.6	1058.5	750.6	926.9	364.6	1012.6	1240.0	789.0	561.9	834.7	1287.7	599.1	660.6	648.9	888.8	759.7	452.4	791.1	640.7	437.8	553.1	657.6	989.4	846.4	648.9	626.3	988.4	935.6	929.5	397.5	885.0
201053_s_at	1556.0	2025.4	906.1	641.9	640.8	982.5	869.3	506.2	745.5	1309.6	1403.0	941.5	1783.2	1257.0	671.8	1177.6	1315.4	622.5	165.9	650.5	836.4	1052.7	589.1	603.8	1639.3	1646.3	1442.8	1679.9	829.8	1048.4	897.8	641.2	583.6	937.4	1171.6	834.2	1061.3	1235.5	1264.6	1017.8	938.7	921.9	988.2	994.7	835.1	858.9	1069.5	348.5	829.4
201054_at	3108.5	2041.3	3418.0	2026.5	1846.1	2431.1	2727.7	2315.3	2445.5	3708.4	2336.9	2901.2	1342.3	3299.8	2328.2	2646.7	1311.7	1468.2	1636.4	1481.3	2182.2	1462.2	2558.4	2068.2	1365.1	2623.8	2852.9	2866.5	2251.0	3305.6	2557.6	1829.8	1276.6	2284.2	1861.2	2397.2	2656.8	2359.6	2323.9	2194.5	1853.2	2367.8	2502.0	2078.2	3330.2	1339.5	2287.1	2016.4	2501.5
201055_s_at	520.5	435.2	534.9	304.8	561.0	524.1	388.1	236.1	615.2	317.5	563.8	352.6	437.6	339.7	477.3	579.2	552.2	496.5	529.3	700.6	447.9	316.3	582.8	920.4	458.7	375.2	484.6	492.3	874.4	637.0	521.2	483.3	567.4	525.3	833.2	504.9	744.8	513.0	570.5	387.4	582.2	360.1	549.9	395.0	939.0	429.9	552.6	529.8	543.2
201056_at	705.2	1114.7	1407.4	777.8	664.9	922.5	1435.6	794.3	934.7	853.6	1110.9	459.0	739.0	903.2	1102.5	1074.9	1072.6	746.9	1304.8	754.5	721.8	551.6	693.6	905.5	683.6	1376.4	1249.1	590.8	1179.1	951.9	808.1	584.7	530.0	929.4	440.7	792.3	610.0	1034.1	1208.1	466.1	526.7	999.2	686.0	798.3	828.5	348.3	983.4	483.4	1066.1
201057_s_at	2124.3	2569.9	3813.8	1571.4	1464.8	2469.5	3771.4	1845.1	2287.9	2840.9	1758.1	1673.6	1852.3	2639.8	2739.9	2875.4	2283.0	1692.2	1973.6	2775.5	2360.3	1555.2	2118.5	1838.4	2675.6	3721.6	2672.6	1855.5	2989.5	2325.4	1969.3	2190.2	1727.6	1510.4	2064.7	3236.1	1702.4	3643.1	4618.9	2029.6	1883.3	1822.5	2762.5	2883.6	2890.1	1017.7	2471.6	753.7	2396.7
201058_s_at	2147.0	270.9	28.9	1751.3	472.0	1860.8	960.5	1153.4	1682.3	883.4	483.4	285.1	1722.5	1592.9	1332.7	435.7	1745.7	877.3	1175.9	879.1	1406.0	891.3	1167.7	971.0	247.2	1075.7	574.6	1307.0	765.0	1812.6	2518.4	811.8	3165.9	1133.6	840.2	986.3	626.2	1507.2	417.6	1085.3	968.4	3135.8	1117.8	494.4	880.9	1248.2	825.0	1081.5	1158.7
201059_at	3028.1	11465.7	2666.6	3374.2	2583.9	3729.1	3332.3	3371.9	2262.2	3880.7	2949.0	2299.8	3980.2	2840.4	3071.2	9593.4	3194.0	1962.7	1875.6	7755.9	2471.6	2358.3	4456.6	8949.9	2001.9	2709.9	3087.9	4390.8	3095.7	5508.2	3588.0	4370.4	5467.0	17694.9	11598.3	4027.3	3316.5	6528.7	3092.6	3632.2	2554.9	5738.5	4771.7	5115.2	1756.1	3974.4	8133.7	3185.6	3041.0
201060_x_at	822.0	1327.1	878.9	1269.2	1720.4	2147.7	1258.1	2446.6	1504.1	1283.5	1394.6	1279.4	1430.4	698.9	2735.6	1556.5	721.8	1489.4	1318.4	912.1	955.2	1355.3	1348.1	1020.3	953.9	1103.2	1002.5	1057.2	2668.1	2059.0	1417.6	2705.4	1365.9	1085.0	1134.3	1238.6	1718.8	962.9	1846.8	1166.0	812.5	3548.1	1358.3	1181.0	1178.9	1030.3	392.3	1199.3	1089.4
201061_s_at	2407.9	6852.2	2738.1	2746.7	4024.3	4872.4	3408.7	4828.1	2616.1	6063.5	5129.0	3790.7	4623.6	2893.4	6100.5	10332.3	2735.3	6439.8	2177.0	2390.8	3106.0	4155.0	2784.0	3352.0	3682.7	4242.2	3697.0	3588.6	4480.9	4678.3	3851.0	5012.8	4161.5	3492.3	8673.0	5031.1	5678.2	5964.6	15001.2	5915.4	2842.1	8130.0	4868.1	3284.7	1718.1	2707.1	1403.9	3589.7	3730.8
201062_at	6.6	40.8	18.7	36.4	14.6	7.9	10.8	15.2	4.7	12.4	10.3	4.5	32.3	0.8	59.3	5.8	8.3	33.0	102.2	3.2	7.6	8.8	43.0	11.3	5.0	5.5	8.7	3.2	30.7	8.3	2.5	7.4	1.4	53.2	66.9	3.5	16.9	4.6	43.4	10.7	10.1	64.3	4.8	2.1	2.2	7.4	3.4	10.2	2.6
201063_at	2386.9	1499.3	446.7	1634.2	1338.1	2054.6	1002.2	1364.4	1647.1	2430.5	1701.0	3030.3	1901.5	2809.0	1703.9	2075.2	1969.3	2278.1	852.3	925.0	1964.9	5873.4	487.5	605.2	657.6	2506.2	1981.5	2469.1	987.8	1387.4	2014.8	2927.9	2920.0	1151.6	2517.4	1771.9	1791.7	1618.5	4606.3	1670.2	1712.8	2113.6	1872.6	779.9	1287.2	3582.0	590.2	2378.1	1452.4
201064_s_at	1086.9	1608.6	1179.5	3853.5	2286.8	1831.8	2462.2	1967.3	1066.4	1502.9	910.6	1392.5	934.8	1392.5	1892.3	2156.1	2724.8	2868.1	1463.9	1821.9	1716.8	2735.1	1338.1	1050.1	1313.2	1025.4	985.2	1402.1	1685.8	1955.8	1914.0	1704.1	1559.9	1383.4	546.1	1863.7	2004.7	2033.5	860.5	2405.2	2674.1	1319.9	2261.8	1624.7	6110.6	3302.1	1753.4	1648.9	2301.9
201065_s_at	2205.0	3862.4	2530.2	2121.0	2607.0	2030.2	2540.0	2892.4	2367.2	2241.1	3105.9	1367.4	2184.4	2132.9	2158.3	2515.3	2284.3	1141.5	2616.8	2808.5	1336.5	1994.7	2076.2	2112.9	2152.7	1832.3	2840.0	2402.1	2090.8	3001.3	3293.7	1779.3	1428.7	1813.2	2590.9	1818.0	1045.5	1253.2	2261.2	1276.2	1961.5	2358.7	1407.2	2945.3	3257.2	1495.5	2640.3	1894.9	2005.8
201066_at	1234.3	814.9	2061.6	1500.4	918.2	1273.2	1589.4	1528.4	1190.4	885.8	2073.1	2350.6	1045.5	1201.5	1515.9	913.7	1182.9	1220.9	3354.8	4657.8	2123.4	1440.3	1208.1	2372.8	1410.0	1111.3	1047.2	906.1	1305.1	1692.3	1198.0	1343.6	1104.4	2579.6	546.5	876.7	2489.9	771.6	470.0	1167.4	878.0	1484.4	822.5	1738.1	1700.6	2657.0	1597.1	978.3	1378.5
201067_at	788.3	623.2	448.1	712.2	544.2	1006.2	917.4	820.9	703.2	1535.4	1426.0	957.2	816.4	796.3	1068.8	671.9	829.2	695.5	583.8	752.5	883.1	577.1	546.3	944.6	1045.5	1335.1	504.1	728.4	528.0	615.3	646.4	289.2	457.9	910.2	474.1	768.2	566.1	535.0	711.6	867.9	385.1	1173.8	697.0	832.7	478.4	305.8	896.1	382.0	675.5
201068_s_at	3737.7	3998.7	2525.1	4616.2	2849.9	3903.4	3834.9	4124.5	2528.3	2767.0	2870.3	5492.0	3448.0	4210.4	3417.4	2272.2	3152.2	4529.5	2864.9	3667.7	6363.0	4223.1	3721.9	3929.0	4616.5	3776.1	2799.3	3532.3	2599.7	3704.3	2985.9	5296.3	5144.8	1655.1	3726.4	3907.5	3546.2	5547.9	4304.5	5066.0	5458.8	3805.7	3574.1	4129.0	3161.0	2900.0	3762.0	4653.7	2483.4
201069_at	5009.9	4105.2	605.2	3281.9	1790.9	7849.9	1441.0	4936.2	5277.0	4514.3	1248.8	1724.6	4066.0	5964.4	6453.9	1489.5	7140.8	9363.4	486.3	2537.9	5111.8	6487.9	5319.3	2182.8	2041.3	6575.0	3481.9	4911.2	1790.7	7206.1	4762.1	7282.9	12922.5	4494.2	6403.3	8609.0	5952.7	9683.7	2347.8	5469.6	375.3	10314.1	4648.7	3134.7	2489.6	1718.5	3443.7	5167.3	5119.4
201070_x_at	1040.4	1497.7	915.6	1301.7	1189.7	650.0	827.9	1053.6	1135.4	1134.3	868.0	1964.3	1251.4	760.4	883.0	1318.7	2318.7	1276.8	1112.0	1542.3	1532.2	2087.5	1809.0	1430.4	1726.8	1099.6	983.9	1633.0	747.0	1479.0	1371.7	522.7	879.0	1059.3	1231.5	1381.6	898.5	856.6	1567.1	1398.4	2039.8	1094.1	1004.8	969.1	1560.0	873.1	1380.3	1225.4	889.5
201071_x_at	6320.9	4199.6	6261.5	5212.2	5753.3	8000.5	7235.8	6983.2	7038.0	7909.2	6261.9	7224.4	6329.1	6843.6	8037.2	10896.1	11993.3	9000.7	4049.9	6350.0	6132.7	10148.8	6331.1	4509.9	7824.2	6828.4	5507.6	7412.9	7107.7	6835.9	9444.0	7743.0	5982.7	4304.2	3025.6	8689.1	5531.2	5312.2	6011.9	8034.3	8070.0	5533.6	9416.6	6040.9	7935.6	4894.6	4100.9	6764.0	5453.7
201072_s_at	529.4	613.7	625.9	450.5	983.9	264.0	227.2	344.8	722.3	385.8	529.0	647.8	477.8	282.9	331.1	382.8	555.1	544.6	1080.0	417.0	497.2	543.6	1462.2	655.8	368.7	421.6	740.0	604.5	539.2	672.8	584.7	352.3	316.3	551.5	687.0	545.4	656.0	416.7	665.1	282.9	560.9	387.8	578.4	320.2	604.7	408.5	370.1	897.5	653.2
201073_s_at	352.1	344.3	337.6	333.9	353.6	282.3	333.9	410.9	573.8	214.9	181.1	405.9	164.3	181.7	485.4	205.8	363.7	307.4	1578.3	320.9	229.9	256.1	333.5	523.6	291.5	412.1	229.8	453.1	330.4	573.6	462.4	326.3	283.3	302.4	179.8	256.9	536.6	196.8	198.2	239.1	369.6	457.8	208.7	298.0	715.4	320.7	202.2	419.7	360.2
201074_at	1809.9	4504.0	1364.3	1397.4	2689.5	1614.7	2416.7	1561.2	1516.8	2900.6	2644.3	2451.6	1587.6	1362.7	1897.0	2486.0	1300.9	1215.8	2023.9	1903.0	2583.5	1496.8	2881.3	1191.0	1506.0	2959.1	3278.5	3382.8	2896.1	1783.8	1974.1	2443.0	1502.8	1372.3	1928.7	1921.7	2703.0	3452.2	2456.4	2234.8	1779.8	1305.3	2728.8	1139.8	1593.7	885.3	2241.3	2448.5	1614.8
201075_s_at	471.9	191.2	720.5	682.8	1001.1	568.5	1142.6	599.3	555.8	276.0	500.5	306.0	235.7	294.6	601.6	453.4	448.2	306.9	1530.1	469.0	367.1	290.0	560.0	520.5	318.7	800.9	280.5	449.4	1113.0	626.7	684.8	596.6	285.4	698.1	237.0	423.1	403.0	228.8	283.7	236.9	517.8	668.7	417.7	272.6	900.9	534.4	229.2	731.9	700.9
201076_at	904.9	1039.5	1866.0	1082.2	1216.2	926.6	1294.5	719.4	1003.2	1138.2	768.9	1133.6	610.9	655.2	1321.4	923.8	1033.8	908.1	1689.0	521.8	1197.9	598.1	1693.2	719.0	500.5	1252.9	1456.6	1099.7	1592.8	1051.6	1416.8	1053.2	806.8	1719.9	1226.9	978.2	1449.1	1154.6	2075.3	805.8	1114.3	1059.6	581.2	1608.9	888.7	1249.6	1900.7	883.3	1206.6
201077_s_at	2455.6	2471.9	5441.9	3381.1	4157.1	2468.4	3407.0	2139.6	3196.6	3079.0	2331.0	4170.2	3398.5	2565.8	2554.8	1695.9	3891.1	3119.2	4745.9	3845.4	4882.1	3442.2	4079.3	2423.0	3143.4	4487.6	4758.7	3253.1	4578.7	2645.4	2985.2	3475.9	3585.7	2642.4	3127.9	1761.7	3773.9	3522.4	2840.1	3041.9	3424.5	2988.4	1801.4	4406.0	2925.2	4071.5	4658.4	2814.9	2891.8
201078_at	5367.1	1846.4	7289.2	5754.7	3281.2	4553.9	7528.3	4514.1	4817.9	4033.6	1235.5	5668.5	1794.5	3442.9	4728.1	2840.2	1613.1	3550.9	2388.1	2866.8	2527.2	3237.4	3709.0	4259.7	3361.0	4676.5	3699.2	4070.8	3157.7	3775.0	3335.0	4715.2	2781.3	4291.8	1120.7	2342.7	2402.7	1489.2	2728.5	2457.4	2147.8	4786.1	3650.6	5196.9	3701.3	3607.3	1689.4	2666.8	5690.4
201079_at	1916.4	422.8	6206.1	5197.7	3827.4	2328.1	4268.9	5011.4	3335.4	1026.4	1436.2	1509.1	2770.5	3200.4	3007.2	1425.6	3384.8	1989.7	1468.3	4321.6	2050.2	4405.2	1910.5	2000.9	2988.7	3150.5	2004.2	1496.2	6938.2	3716.7	1589.8	5246.1	1086.3	1920.4	830.4	1116.5	1474.9	3685.2	1651.8	1336.9	2110.4	1801.8	1048.9	3123.0	5011.5	2910.9	2853.5	2773.3	3577.1
201080_at	521.7	947.6	709.6	547.5	5262.7	701.2	802.1	901.5	444.3	2456.8	676.5	474.5	793.0	692.4	880.3	901.3	796.1	522.9	634.2	580.3	619.1	411.0	522.3	525.1	1242.7	755.5	548.8	639.1	941.1	705.6	604.4	519.0	849.3	971.0	785.9	764.1	741.5	478.6	669.2	651.4	583.5	647.4	484.3	557.5	586.2	326.5	817.4	953.8	581.7
201081_s_at	248.9	69.5	241.0	38.3	695.1	135.8	122.6	251.8	157.5	231.3	280.4	27.8	38.0	170.6	191.8	217.9	316.6	59.2	396.2	70.2	187.2	47.8	55.7	37.4	359.5	143.5	32.1	228.4	218.8	109.7	48.2	298.9	204.8	223.7	50.4	36.8	114.6	65.9	55.4	254.0	67.5	201.7	160.3	142.4	253.7	294.6	51.8	82.0	414.2
201082_s_at	376.5	13.5	594.1	815.9	388.0	370.1	550.9	339.4	748.7	145.8	167.7	246.5	403.2	215.7	486.3	473.0	419.3	338.4	749.0	420.1	305.8	323.7	376.8	330.7	338.2	259.5	214.7	287.5	558.4	551.6	396.1	237.0	274.4	738.1	24.9	258.4	146.8	200.7	117.4	345.0	261.1	726.6	210.8	281.0	560.2	655.7	341.9	408.4	574.1
201083_s_at	92.6	121.9	94.4	52.7	85.4	66.2	161.7	60.7	194.5	75.1	12.6	116.9	97.0	85.9	52.0	53.5	82.8	115.7	86.1	42.8	41.8	124.9	160.5	332.6	133.8	60.2	155.4	80.4	132.0	82.8	67.7	51.0	46.5	78.5	80.7	58.5	78.9	87.8	126.0	56.8	83.1	32.6	78.2	35.1	90.9	104.9	101.6	64.9	151.4
201084_s_at	3929.8	3928.3	4249.2	3059.5	3743.4	4725.0	5319.4	4652.1	5060.6	6021.3	4146.7	4536.0	3319.1	4524.5	3758.6	7048.9	4346.3	4479.4	4503.3	2816.4	4355.9	3890.1	5092.7	4146.1	3942.7	3801.8	4182.0	5191.9	3738.6	3639.9	4567.3	3712.5	3653.9	4008.7	3222.2	4111.9	3946.3	4377.1	4380.1	4223.1	4147.3	3607.6	3890.8	4625.7	4815.5	3120.6	4047.1	3853.3	4647.7
201085_s_at	1130.1	2183.6	1027.0	1969.1	1866.7	767.5	942.2	980.2	1894.7	1746.5	916.5	2262.5	1920.7	1240.3	1140.5	969.3	832.3	1501.4	2517.1	710.4	1008.3	858.8	2012.4	1348.4	933.4	1183.4	2545.1	1968.0	563.5	1507.5	1745.2	266.3	1005.5	1592.0	1724.4	1648.0	437.6	463.5	2282.8	1484.0	1937.8	1303.4	1916.7	1336.3	2398.0	1211.8	1290.8	1752.4	1600.3
201086_x_at	2253.2	3791.1	2566.7	3295.9	4068.1	4044.3	3157.7	3342.4	2515.4	3461.0	2964.3	3229.6	2777.8	3185.5	2708.6	3489.1	3155.6	4446.0	5024.2	3768.5	3726.5	3458.6	3131.1	3117.8	2652.8	2786.8	2790.4	2591.1	2438.8	2147.9	2849.2	3197.0	2719.7	3751.0	1355.0	3211.2	1742.3	3013.8	3019.0	3664.6	3605.7	2391.7	3775.3	2434.3	3055.3	2759.5	3785.1	3122.0	2382.9
201087_at	813.8	1180.8	722.0	1679.4	1000.7	933.4	746.3	1364.8	715.5	767.2	1118.0	715.4	1902.1	771.0	942.5	559.9	1049.7	1114.6	968.2	856.8	886.9	1070.9	723.9	1137.2	760.6	833.3	1038.4	770.9	661.5	916.6	1020.1	1055.3	1042.1	927.9	862.2	901.2	1046.3	1119.7	786.3	900.8	725.2	643.2	1495.2	948.7	938.1	561.9	699.2	791.2	837.8
201088_at	1868.1	5986.4	1116.6	837.2	3162.2	1232.7	1310.9	3257.1	1995.6	2789.2	3105.3	6692.5	1585.3	1385.5	1084.9	2247.2	2350.1	1185.2	967.3	1586.5	3794.4	4116.3	1599.9	1474.3	4157.0	1556.4	1819.1	1878.7	2217.1	1690.6	1569.5	2891.1	3230.0	894.1	1755.6	921.7	1785.2	3451.4	1746.0	2470.5	1532.8	1492.8	1855.7	4373.0	1585.3	2319.2	3216.3	2754.1	1216.0
201089_at	1664.5	991.5	1795.6	1809.2	1846.7	1711.4	998.2	974.0	2213.5	1079.2	1681.9	1613.0	1081.0	1706.6	1317.7	1050.3	1594.8	1441.8	1534.0	1152.6	2150.6	1976.4	1337.1	1681.8	1385.9	1505.7	707.7	1704.4	1044.7	953.7	1373.3	1039.1	2281.8	1501.1	968.8	1699.5	905.1	868.1	1075.6	1266.3	1700.9	2464.0	1094.2	937.5	1467.2	1775.1	1172.0	1338.4	1697.5
201090_x_at	19107.2	25088.3	12816.9	21630.7	31533.6	22548.8	17179.2	23275.9	16157.8	13250.4	25084.1	20529.4	32884.3	14109.0	19295.3	21184.9	12892.1	15975.9	21133.6	21374.9	22939.6	22100.7	25696.5	25223.6	13702.8	14692.9	13647.8	18774.4	19446.5	14375.0	18484.4	20606.8	31367.3	33741.0	24630.1	21789.3	24396.4	23170.9	24349.5	21292.7	21612.7	20238.4	22417.6	29239.8	29239.1	27448.4	29202.6	34803.2	16283.2
201091_s_at	777.4	869.8	624.4	735.7	727.9	966.0	1066.2	613.9	715.8	886.6	789.8	885.7	550.5	886.6	909.0	998.9	582.8	787.4	714.2	1140.1	660.0	658.5	768.4	3810.3	823.4	814.0	1465.3	894.3	1002.5	869.1	757.3	1957.9	898.3	698.0	691.6	740.8	490.1	718.2	463.4	952.4	1088.9	915.6	1009.1	887.3	1472.8	460.8	620.8	774.8	831.5
201092_at	6160.3	6504.5	3558.7	2576.4	3078.7	3659.5	5042.1	3658.8	4450.8	3973.8	13048.6	6688.8	4789.7	4273.2	3955.7	4808.6	4354.2	2992.4	5321.0	3332.6	4525.1	3314.2	7247.8	4622.7	4019.1	8073.2	7504.3	3370.5	3676.4	3357.1	4271.9	3807.7	3345.3	3341.7	7504.2	4589.3	4989.3	5001.5	4406.4	4310.5	6755.0	4546.0	4804.9	5172.1	4787.8	3640.5	6137.0	2840.7	3368.6
201093_x_at	1511.1	2072.9	1508.2	1941.6	1628.1	1139.0	1652.0	1478.4	1069.4	1273.1	980.8	1924.4	1204.6	1095.9	2119.8	1502.4	875.1	1704.3	2171.6	5216.6	1805.4	1245.8	1556.4	1442.7	1304.5	1420.7	1598.0	2012.1	1039.9	1268.8	1389.8	1422.9	1728.7	1207.1	1295.1	1825.5	1357.0	1813.0	1595.7	1690.4	1814.0	1507.5	1423.2	2783.9	1249.5	1985.2	2561.8	1810.1	1167.7
201094_at	26430.5	39058.3	25880.7	27865.1	22918.3	33417.1	36407.4	37749.6	19272.6	29690.9	20304.9	27577.8	22963.9	28698.5	43866.8	40491.2	20156.5	55404.7	15980.8	25185.8	32069.3	31305.9	36699.8	22945.8	37868.5	24577.5	37522.8	21108.2	27595.1	25875.9	35764.2	31417.4	32941.4	31695.8	54845.0	38014.2	63057.0	44388.0	38720.6	36996.1	44628.8	19122.7	37822.0	34393.3	32592.0	17827.4	33283.2	26402.1	29140.2
201095_at	1372.4	511.8	1448.2	1984.3	1325.3	1098.8	1257.5	1017.2	648.2	831.3	652.1	1065.5	1374.9	826.4	1342.6	1109.1	1403.7	1103.9	2044.5	3155.9	862.6	1483.5	1088.8	1804.4	1729.7	689.4	1168.3	1604.3	1130.1	1080.8	867.7	1451.7	2234.6	1288.4	250.4	737.6	649.4	540.3	489.8	907.7	691.4	2532.3	436.6	2217.6	1734.7	1528.7	1305.2	907.3	1502.7
201096_s_at	2236.4	916.0	5174.6	1773.1	1621.2	2900.3	2569.1	2275.4	4521.9	1265.6	1457.9	1455.8	7735.3	2561.0	2110.1	977.7	992.8	1675.9	3607.3	2901.2	1206.8	1263.9	2369.3	3060.9	1366.7	3164.6	1461.7	1690.9	3664.6	2390.3	1542.1	1865.1	2139.2	2407.6	941.6	1541.0	1002.0	975.7	834.4	914.8	1572.2	3182.2	1922.6	1136.7	2868.4	1819.2	952.8	1551.4	2642.0
201097_s_at	7187.2	6387.3	11743.6	4706.8	4921.0	7163.7	5421.7	5654.0	7815.8	7260.1	4188.9	7191.3	21140.7	7187.0	6021.4	5312.3	3861.6	5876.5	5672.5	5453.3	5761.4	6339.6	7442.5	5801.3	7380.7	7538.9	7248.9	6022.9	6399.7	5628.7	5159.3	6198.0	8019.4	4029.3	8667.2	7378.3	4982.9	7231.1	7404.4	3825.3	3012.2	7094.3	7538.3	5419.2	5874.3	3576.4	6466.7	4887.3	6445.5
201098_at	1848.5	2670.2	2759.4	1754.4	1308.9	2467.3	2819.9	1606.6	1893.9	1827.6	1774.0	1322.3	3144.4	3012.1	1999.4	1419.8	2112.6	2637.0	3138.7	1781.4	3887.0	2671.9	3532.2	1942.3	2968.8	3080.0	2766.3	2424.6	3459.5	2383.7	1771.1	1646.0	2524.0	1600.4	1623.7	2155.4	1437.7	3474.8	3232.5	2135.6	1622.4	2276.0	1716.1	2844.9	3700.6	1549.4	1504.1	3080.4	1778.9
201099_at	1288.2	1133.5	1176.4	972.9	929.8	955.9	1305.2	1228.6	899.9	1114.0	1604.6	1082.9	1458.3	1151.0	1051.5	1502.5	1308.5	1312.3	1871.8	975.6	1075.8	1363.2	1039.5	742.2	1246.9	1142.0	968.3	1214.1	1316.1	1075.6	1053.7	802.6	847.9	660.9	932.8	1123.2	771.8	943.0	1155.5	1161.8	1346.3	1304.5	1015.1	1626.1	2081.9	971.2	892.6	715.8	1172.8
201100_s_at	2666.7	3252.9	2358.8	1888.6	2216.5	1726.2	2510.6	2474.2	2134.9	2324.5	2899.4	2948.9	4312.6	2615.6	1593.6	2778.6	4164.7	3035.4	3022.7	1738.8	2019.0	4007.8	2437.2	1651.8	2630.6	2798.6	3230.0	3108.8	2317.7	2441.2	2061.4	1316.6	2006.7	1952.9	2280.1	2026.2	1322.6	2313.2	2419.5	3657.2	3077.3	2816.7	2225.1	3008.3	4061.6	1871.9	2083.1	1707.6	2024.7
201101_s_at	1061.7	811.9	1134.6	1219.4	888.7	254.7	456.2	194.6	2118.5	613.5	467.6	1168.5	644.8	463.2	247.0	261.4	480.3	478.3	2262.3	1059.5	973.3	1226.4	2036.6	1815.5	2043.5	263.7	1531.5	2107.7	722.0	1643.3	1154.3	249.8	361.9	1017.1	1105.6	1060.8	514.0	123.8	1511.7	416.5	1341.7	798.6	485.2	854.5	1590.5	502.8	981.0	1055.7	1133.3
201102_s_at	635.2	473.7	646.2	1263.3	1259.3	467.2	873.7	786.8	876.1	288.7	509.5	415.8	700.8	274.4	777.5	560.8	566.0	692.9	3707.2	593.3	482.6	342.1	611.5	768.6	420.7	424.1	501.7	369.3	1025.3	717.6	489.9	642.3	556.7	1238.8	673.8	505.2	717.0	429.2	354.0	387.0	803.7	694.4	489.8	364.1	1038.4	2788.5	694.2	689.5	725.0
201103_x_at	6258.9	6652.7	3072.9	4143.1	9732.1	7608.7	7426.7	7470.4	7106.9	8733.1	5949.5	6432.9	10108.1	6428.5	8147.4	9637.3	9602.6	6355.5	9632.8	7578.9	9300.8	7618.1	6955.4	7460.8	6372.2	6816.9	5601.6	7526.0	5823.5	5750.5	6600.2	8624.6	5266.3	7631.0	4125.0	6667.7	5419.2	7584.6	5313.7	5965.6	4882.9	5865.8	8610.7	4786.0	4773.5	6328.4	7583.6	6819.9	6239.2
201104_x_at	2156.9	1116.1	1104.4	1898.0	2740.8	2576.8	2865.8	2388.3	3041.4	1168.9	1283.1	1045.8	2102.6	1131.6	3172.8	1802.5	2646.5	1866.7	5658.2	2743.2	1430.9	1263.0	1537.7	3838.9	1180.5	1950.6	730.2	1373.2	2451.1	1516.9	1770.0	2138.6	1346.5	2583.7	657.0	1412.6	1365.2	597.8	698.2	1054.7	948.8	2841.2	1617.6	941.3	2627.9	3430.7	644.0	1523.6	2621.0
201105_at	20375.1	6655.5	11047.3	11813.1	9064.7	15130.3	4830.2	15033.7	12332.3	7562.0	8068.5	8260.7	18643.4	12111.0	9580.0	3512.2	3401.9	10792.3	5738.7	6196.8	11933.5	11252.9	12796.7	9001.5	3491.8	12938.4	8960.8	12381.3	17852.8	20077.4	9840.7	8040.3	33945.3	23073.3	8869.8	19435.5	5491.7	18966.9	8831.0	10917.2	3727.0	25151.6	8941.2	15580.7	9389.8	6326.1	18017.3	22924.2	13243.0
201106_at	4541.1	1611.4	3662.5	2581.2	4964.8	2662.1	4019.7	3606.6	4291.2	2015.5	3989.3	1989.3	3190.6	2974.5	3731.2	2116.0	2343.9	3298.8	2026.6	5966.3	3319.3	1926.6	6816.6	9969.0	4159.1	4666.8	2501.3	3605.9	6662.9	5008.9	3196.3	1605.0	1832.5	7029.6	2659.5	3395.8	4342.4	2807.9	2893.7	2624.9	3139.2	4530.2	3142.9	5432.8	4106.7	1895.7	8789.8	2237.2	5408.9
201107_s_at	12.5	13.3	233.4	15.4	16.6	12.9	13.0	24.8	38.6	18.1	16.7	11.1	22.1	10.8	21.3	9.8	22.7	26.4	28.3	26.4	9.6	21.2	32.3	15.7	28.6	24.7	39.9	6.4	16.3	15.6	14.8	15.9	20.6	22.9	14.2	26.3	21.9	21.4	8.8	8.9	7.8	23.7	20.2	10.5	15.8	7.5	25.3	11.0	24.7
201108_s_at	899.6	680.5	1681.1	828.9	312.8	870.6	404.6	901.5	2213.9	332.4	1684.8	341.3	1008.5	1507.6	919.7	901.8	731.0	501.6	466.2	1580.6	987.8	1084.1	1309.2	2493.3	729.6	1264.4	2497.2	1017.4	664.2	864.6	893.4	720.4	1337.9	767.1	1883.7	1129.1	383.1	825.7	443.6	759.9	522.6	1394.5	1149.2	2043.3	1318.9	398.6	1098.0	456.4	1406.8
201109_s_at	962.8	441.9	1139.3	633.2	176.7	769.1	285.3	695.5	1741.5	266.9	1113.5	162.9	806.8	797.8	434.7	825.6	529.0	612.2	261.7	968.8	599.4	607.9	928.4	904.9	497.8	489.5	1056.8	670.9	345.9	990.4	1257.8	572.1	1460.8	807.1	978.7	803.0	524.5	414.4	310.2	491.6	462.4	1591.7	1313.9	1233.3	1160.9	367.3	520.8	429.1	1140.4
201110_s_at	1376.0	976.5	856.7	546.4	231.9	920.4	140.6	458.6	1612.5	307.5	2601.9	222.4	1124.2	1470.8	454.2	514.2	976.7	1326.5	63.1	720.1	975.8	1269.7	609.9	884.9	815.4	298.1	1113.1	1590.2	236.4	1720.4	1844.6	1161.3	3960.7	252.4	2687.6	840.5	763.8	1749.2	379.1	1056.9	878.0	942.4	1211.3	1085.4	787.0	255.0	527.5	852.2	962.8
201111_at	1519.2	2282.5	955.7	617.6	1329.5	851.2	1041.3	777.5	930.5	1496.8	2211.8	1385.4	1375.4	1016.5	717.8	1397.0	1253.4	601.7	1301.2	875.7	822.1	1110.5	1448.1	2348.6	1593.4	1117.3	1145.1	1070.9	797.8	945.3	1046.8	732.9	998.5	1427.7	3208.6	1259.6	1296.5	1754.9	1584.3	1411.3	906.8	1069.4	1197.7	1809.6	2140.5	1607.5	1795.6	1200.7	718.7
201112_s_at	3251.5	2191.0	2148.0	1974.8	2543.3	2463.4	3628.5	1786.6	2234.9	3000.6	3665.7	2313.4	2311.2	1774.8	2052.8	2314.7	1726.1	1403.1	2351.7	2410.8	1805.6	1746.5	2719.1	6454.3	2525.0	3220.0	2231.9	2244.5	2329.3	1689.9	2553.4	2501.1	3007.2	2710.5	2592.4	2449.0	2422.3	1897.6	2119.2	2296.5	1786.9	2077.3	2583.6	3167.4	4958.0	3027.5	2763.8	2245.2	2162.6
201113_at	4845.8	1922.7	3675.1	3702.0	2621.9	2548.9	4604.0	2975.9	2552.5	2767.2	4018.1	2412.1	4994.9	4347.4	3622.2	4323.5	3133.9	2317.8	3890.8	4204.4	4045.1	1889.8	2903.4	3492.0	1845.8	4466.9	3297.5	2742.9	3805.6	3811.1	2377.1	2959.3	3837.9	4967.0	1671.7	2869.2	2120.4	4028.4	3661.7	2100.0	3100.4	3429.1	2198.9	6084.4	2681.9	3759.1	3849.7	2882.8	3601.7
201114_x_at	6465.9	6838.1	4593.2	3347.5	4066.0	2980.9	3578.9	4896.9	3911.5	4435.7	7959.3	10965.6	4128.1	3875.1	2753.8	2755.3	1997.0	3946.7	4937.8	5303.9	7182.7	7258.2	5180.1	4138.9	5870.7	4076.0	3440.5	3347.0	6033.1	3669.1	3215.6	3743.5	6882.9	5385.5	5922.6	4371.6	4124.3	4510.2	4897.7	5430.3	5097.4	3924.3	4281.5	13701.9	3564.9	7774.7	5905.1	4785.8	3831.9
201115_at	889.4	524.0	952.9	1000.7	892.5	758.2	1151.9	788.2	826.9	771.0	940.1	1167.0	567.9	678.2	1179.6	1193.1	837.1	691.2	1175.2	942.2	924.8	912.3	1094.2	973.6	601.1	690.3	1402.4	628.6	1274.5	743.7	651.8	1039.0	639.4	789.1	663.0	854.9	931.8	1016.4	649.3	922.7	727.1	760.8	1093.6	1154.2	1558.4	587.9	1138.7	662.6	889.1
201116_s_at	1000.0	63.9	13582.8	655.8	891.5	2075.4	890.8	1350.6	1730.4	1324.2	102.4	272.5	615.6	1389.6	1156.4	341.8	990.2	848.1	427.4	693.4	400.7	306.9	598.0	650.5	284.9	3326.9	71.8	1253.3	1351.7	1828.6	1518.2	1160.0	579.9	529.2	172.6	813.1	753.4	219.0	525.3	860.2	332.7	2130.1	932.3	572.8	767.0	63.0	403.8	496.3	1635.2
201117_s_at	934.5	281.0	6605.3	211.8	387.7	1212.5	470.2	588.6	1243.3	2448.7	281.4	228.0	447.1	1183.0	654.9	389.2	1959.7	486.8	235.3	967.3	249.3	375.7	422.3	488.7	235.9	2864.2	284.1	1650.0	1263.6	1402.2	1130.6	927.1	468.6	142.0	610.4	611.5	1182.4	547.0	592.7	1055.0	129.3	820.2	1018.1	643.8	255.9	59.2	339.2	191.5	1564.6
201118_at	456.1	29.8	969.2	1011.0	978.2	584.0	1236.2	895.4	1251.4	434.0	357.7	1605.4	521.8	301.1	688.9	596.4	547.0	517.4	1780.3	871.2	272.0	467.6	638.6	966.1	348.6	413.5	145.3	321.2	925.1	827.2	626.9	379.8	463.4	711.2	26.4	304.0	172.9	242.1	157.4	379.2	644.0	679.5	350.9	431.3	1266.9	2315.0	200.1	736.1	959.8
201119_s_at	5480.7	5103.5	11582.6	6427.2	12563.0	8547.2	9473.7	8178.3	6928.2	8165.9	11435.9	8445.2	5290.1	9455.6	6835.7	3602.8	4646.6	4214.8	4774.8	9974.5	7397.7	6540.0	10106.9	6032.9	6026.8	8359.6	11351.1	8420.8	8477.4	11290.0	9104.6	8294.5	7462.8	8048.3	5201.3	10610.8	6105.4	12738.2	12146.4	10907.8	5900.0	8654.3	8970.7	18407.3	8209.5	9990.0	17982.3	9598.4	9113.6
201120_s_at	1159.6	71.7	410.3	1705.4	492.6	1467.5	1540.3	1046.3	1102.4	788.9	70.9	165.2	409.7	768.1	1281.5	377.7	404.3	268.9	2309.3	1238.1	1323.8	360.9	785.5	1766.1	623.3	1206.1	209.7	547.2	2074.4	1505.1	1120.9	1509.3	688.8	875.7	105.0	614.9	451.9	122.3	76.9	105.1	391.9	1518.4	518.1	507.9	1268.7	3055.7	213.3	825.4	1035.6
201121_s_at	3934.2	2349.2	1593.5	3747.5	2880.0	4565.1	3857.6	2894.6	2273.2	4356.2	1837.5	2823.7	3001.5	3683.9	4245.4	4441.8	4387.9	1948.0	3462.4	3753.3	6330.1	3601.2	3996.0	4009.4	4289.9	3581.8	3420.3	3938.0	5585.2	3165.3	3526.5	6159.8	4810.5	3620.5	2347.2	3204.0	5055.7	2938.1	3327.5	3086.2	2181.2	3598.2	4108.4	2696.8	2665.9	5291.9	2671.1	4219.6	2649.8
201122_x_at	1085.4	649.1	1389.3	1360.3	1751.6	364.2	372.8	549.5	1002.0	546.7	1627.4	1396.3	815.0	859.8	1544.4	817.7	636.7	1233.6	1231.2	545.6	718.8	1223.9	846.2	1277.4	968.9	915.2	601.2	638.1	674.7	1169.8	577.4	740.9	1074.6	458.3	1174.4	779.9	816.6	695.1	727.0	1094.3	1023.4	814.6	562.5	633.1	1029.0	755.9	1059.0	633.7	1108.1
201123_s_at	728.1	29.5	741.6	876.9	972.7	51.3	95.5	167.5	1116.7	121.8	542.7	173.7	107.9	352.7	216.6	172.3	129.8	274.2	570.4	139.4	44.8	282.0	261.1	1908.0	205.3	185.4	60.7	113.8	301.4	449.5	164.6	156.2	277.6	115.1	118.0	97.7	292.8	109.4	18.6	100.2	327.1	593.3	104.7	69.7	687.9	338.7	151.5	120.3	648.2
201124_at	764.7	983.8	588.2	354.1	334.7	770.0	421.6	594.8	849.2	743.0	933.6	347.1	540.6	769.5	1074.1	870.7	657.7	783.8	341.9	612.3	394.0	711.8	860.0	353.9	346.8	1010.4	1130.4	763.7	568.3	707.4	589.0	648.2	744.9	664.5	1051.6	815.5	1049.2	1026.6	623.6	609.8	337.1	979.3	742.4	632.4	530.8	400.4	815.5	324.2	693.8
201125_s_at	2810.6	4869.0	3317.1	1635.6	1256.8	3567.9	1962.2	2240.8	4330.8	3190.8	2168.3	599.2	1436.0	3523.4	3864.3	1788.7	1617.9	1954.0	392.1	2465.4	1843.7	1958.6	3300.2	1630.1	1704.9	3299.9	4670.4	4134.1	3297.3	5576.3	3407.3	2226.5	3139.1	3057.7	8452.6	4487.4	2518.1	7043.8	4329.7	3048.6	564.5	5431.1	2381.9	2628.3	2469.5	955.9	3445.7	1335.6	2283.2
201126_s_at	1171.5	1429.6	847.6	1054.3	1207.6	1054.0	662.0	949.1	745.0	670.2	918.8	1269.3	893.7	1203.1	770.6	849.9	906.8	1958.3	701.5	1465.3	1382.8	1412.6	801.1	1035.8	1479.5	797.6	1026.9	1314.7	762.4	949.1	943.9	1027.5	1223.7	972.5	1936.1	1170.2	1300.9	1651.8	1315.0	1244.0	1540.1	1311.2	925.1	446.7	1086.5	1540.1	763.6	1264.8	1086.2
201127_s_at	415.0	411.7	659.1	1398.6	651.9	515.7	564.2	642.9	797.9	291.7	563.5	290.2	380.9	403.7	522.5	415.1	207.8	433.2	1074.0	343.9	342.0	299.5	373.1	555.0	297.2	487.8	143.7	332.7	616.4	521.7	378.4	973.4	349.5	886.2	436.7	452.1	280.2	436.5	417.2	306.2	309.5	582.4	433.3	395.5	603.8	770.5	359.7	447.7	549.5
201128_s_at	3189.6	6670.5	4222.4	4666.4	2829.6	2191.5	2659.7	2360.5	4654.0	4058.4	5636.0	4408.5	3326.0	3533.7	2628.7	3049.6	2681.5	2030.7	2580.3	1951.8	3653.5	2261.3	3111.0	2529.3	2017.2	4079.5	4714.7	3749.8	2143.3	3734.5	2558.3	4678.1	2088.2	2133.4	3726.7	2553.5	3497.4	4705.8	5382.2	3447.1	1549.4	2631.1	2882.5	2963.1	2305.4	2246.3	2625.1	3178.4	2157.5
201129_at	2759.8	3184.9	1283.4	1492.4	1524.1	1985.9	2757.9	2059.4	1978.0	2466.5	2363.0	2431.4	2603.9	2510.9	2383.7	4339.0	2499.5	1970.1	1771.0	1621.6	2212.2	1859.0	3089.9	1431.9	1499.0	1934.5	2062.5	2066.3	2229.6	1898.4	2613.4	947.8	1121.7	1564.3	2272.8	2467.2	2690.8	2383.7	2441.9	1926.7	1457.5	1427.5	2701.7	2959.4	1935.8	1357.0	3107.3	1221.9	1731.3
201130_s_at	106.3	100.1	55.0	268.0	101.7	10.2	162.5	60.7	162.2	13.2	34.6	3.0	49.1	31.7	8.2	4.4	77.8	18.6	361.2	116.7	8.4	53.0	76.3	625.3	123.9	71.5	12.7	25.1	106.3	54.9	82.3	42.5	53.2	132.8	135.6	3.4	99.3	25.2	64.2	47.7	45.9	107.9	51.9	12.3	378.5	88.7	88.2	5.3	104.5
201131_s_at	8636.1	14089.9	6273.4	13385.8	5503.2	512.5	7712.9	7656.5	3898.6	3737.1	6019.4	2519.8	10313.4	5688.1	3102.7	6991.0	4507.5	608.4	6032.5	5468.3	1879.5	5862.5	7075.8	9145.6	8085.0	12248.7	9049.3	10938.4	6044.2	6588.9	6936.7	6602.0	3017.7	5701.0	3355.0	3916.6	2132.9	6355.3	638.6	4033.4	3925.5	4177.7	5193.9	13106.8	8048.3	4255.8	10558.0	2888.2	5841.9
201132_at	1399.0	904.4	1666.4	633.8	643.0	1844.4	2264.7	641.9	1925.5	1783.4	1923.5	365.6	1359.2	2088.4	1033.7	1632.2	795.7	829.2	569.8	872.1	772.2	704.4	1376.9	410.4	1146.4	1385.0	1097.8	2379.1	1501.4	1312.5	1667.0	1189.9	972.2	814.4	712.9	1215.5	806.5	897.5	1128.8	876.0	674.1	922.2	1409.2	943.3	670.0	622.6	639.5	326.2	1396.0
201133_s_at	1032.5	125.9	1150.7	609.9	596.9	909.1	892.9	580.6	1311.7	925.9	1081.2	405.3	498.3	1187.3	726.9	545.0	526.1	779.1	733.8	284.7	202.2	314.6	488.3	1209.2	725.8	887.6	666.8	1037.2	931.9	659.4	904.3	581.6	446.9	595.7	419.2	486.0	335.5	259.9	410.9	467.7	491.8	998.5	494.0	420.5	509.4	376.4	171.5	514.5	951.3
201134_x_at	15290.5	15866.3	12044.0	6129.1	7324.8	13275.0	13008.5	12714.0	11139.8	14813.3	14640.0	11259.7	11383.1	15378.9	11598.5	17322.1	4731.6	10976.9	3682.0	7327.1	8459.6	7422.7	14778.0	13257.7	11877.7	11937.8	17150.8	12615.2	13045.4	9539.9	11413.5	11606.4	8079.6	9582.7	25914.2	17367.5	16744.0	15482.5	22801.5	10841.8	15161.5	11098.4	15703.0	11469.9	6572.7	9427.5	11189.5	9133.0	11078.4
201135_at	2594.9	3700.9	5016.7	3165.0	3107.6	3808.9	4803.3	3987.5	3336.2	2226.8	2027.6	4184.0	2766.1	3661.2	3456.1	2361.7	3421.2	1817.8	3371.6	4730.8	3170.4	5074.5	4376.9	3366.9	2942.6	2717.9	3493.2	4913.3	3940.4	3871.4	2670.4	2929.9	3159.9	2862.2	3711.5	5209.3	3343.0	3712.9	5900.8	4546.8	4411.1	2987.6	4803.7	6793.2	6496.2	4330.5	3927.0	1887.3	3747.1
201136_at	1341.0	417.1	1453.9	2047.0	3614.0	1182.9	1479.0	1580.1	1642.9	778.2	855.6	1128.1	2169.8	810.2	1010.9	1203.9	864.1	1269.5	1524.2	3112.6	1760.6	1592.8	1584.0	1578.2	979.5	980.8	547.5	1021.7	1752.1	1433.5	1200.2	843.7	1586.6	985.3	291.9	813.6	1209.2	613.0	358.4	1070.6	490.3	2521.0	711.1	1137.4	1705.2	1388.4	1335.7	1351.1	1695.6
201137_s_at	7271.2	2861.8	3279.9	9798.6	15841.6	5213.5	3076.9	5423.8	4824.5	4445.1	4434.3	9865.2	4219.8	9078.4	3469.7	3461.9	3689.2	10812.4	3946.7	4917.8	3716.5	17418.7	5438.3	2194.0	16876.5	3503.6	4736.7	8331.2	3218.4	10395.0	4601.2	4987.1	6492.8	2916.9	20605.8	5859.8	5986.4	9093.5	16873.2	17660.9	11457.1	4159.5	2570.7	7129.6	4840.6	9085.3	5693.9	6821.4	6643.4
201138_s_at	795.4	910.3	720.4	526.4	755.8	426.7	572.3	411.2	840.6	794.3	623.0	1378.1	231.3	720.8	464.8	396.0	590.4	545.8	384.5	664.4	443.5	954.2	928.0	602.7	895.5	488.5	690.5	873.2	700.7	1085.8	871.2	462.7	378.1	546.3	767.6	765.6	424.8	265.0	927.9	646.9	844.7	530.0	619.3	764.7	814.9	463.2	370.0	932.0	852.8
201139_s_at	764.0	1183.6	1306.2	635.7	643.1	1073.9	1055.7	564.4	1057.1	1092.2	1068.5	1080.1	552.3	1229.8	972.1	1511.7	656.8	867.2	458.1	682.8	770.4	1187.2	1056.2	870.1	954.1	702.9	1213.7	1437.1	789.1	805.0	1419.8	1000.9	1016.0	935.2	1272.9	936.2	1061.9	944.3	996.4	904.9	943.0	654.7	1354.5	975.7	893.3	638.4	916.5	1100.5	1161.3
201140_s_at	1506.4	584.2	248.5	856.2	426.4	652.8	2140.1	515.1	738.2	1336.1	668.8	360.8	552.2	1278.8	822.9	1396.0	665.4	345.3	603.7	593.9	1417.8	1247.3	328.9	2483.3	1071.1	1988.8	320.9	1263.2	722.4	1025.8	418.5	387.6	325.4	648.2	733.3	583.1	749.3	1308.5	1017.3	614.7	605.7	369.3	351.0	297.0	447.9	610.8	2541.8	468.4	493.6
201141_at	5765.4	4490.7	2394.6	6633.6	10993.2	6004.7	1813.7	5532.8	5453.1	5746.4	3953.3	9630.3	4662.2	6701.7	3290.0	1681.5	2556.9	12443.4	16960.9	2123.9	4530.9	5595.2	6360.5	3501.2	4895.9	4263.6	3014.7	4365.5	4638.6	3861.5	3812.4	8367.4	10592.0	6036.7	4855.3	4737.6	5021.3	13809.3	4267.7	9271.1	5034.6	9411.3	4831.0	4084.1	9893.6	20188.8	4844.8	4063.2	8865.4
201142_at	992.2	779.0	1172.2	1082.5	1360.1	1126.0	1300.1	859.8	1518.2	1391.1	1071.5	1375.0	1314.7	1089.0	1190.7	1535.6	620.2	992.1	1008.2	827.4	977.1	702.3	784.8	1336.8	802.4	911.7	1066.6	855.8	796.0	953.0	1352.5	1047.5	1202.8	1200.1	554.7	816.0	1429.2	642.3	970.5	869.6	1027.9	1235.1	735.3	829.9	1534.7	873.0	646.2	1134.4	1100.3
201143_s_at	376.3	438.6	294.2	224.2	761.7	235.6	173.8	219.3	389.6	258.5	425.1	226.8	658.1	197.2	239.4	396.2	244.9	524.8	476.1	219.9	256.4	163.6	564.3	356.7	265.1	315.6	553.4	162.0	381.7	342.2	361.9	201.9	302.1	339.5	325.2	323.2	209.9	159.4	415.8	172.5	209.5	526.9	356.4	469.9	446.0	243.1	174.2	750.1	517.1
201144_s_at	1842.2	2837.0	1541.6	1831.7	2422.8	1461.2	1412.0	984.7	2159.4	2009.9	2287.1	4157.0	2764.4	1716.1	1536.8	1957.3	1238.6	2170.5	1347.9	1662.3	1676.0	1833.1	2791.6	1907.1	1965.1	1653.2	2999.5	1778.1	2317.5	1388.7	1479.1	1787.5	2514.1	1546.4	1559.6	1895.4	2830.4	2097.3	1289.7	2669.7	2281.8	1123.3	1790.4	2126.6	1786.0	1282.8	1343.2	1658.8	1879.2
201145_at	2711.8	1424.2	2465.2	1375.5	3235.2	2554.3	3440.8	1854.2	2010.1	1824.9	2094.1	1876.1	2193.7	2733.9	3064.1	1872.2	1999.8	2300.0	2762.8	2259.8	3619.4	1489.3	1890.7	4383.3	2023.8	4115.6	1570.4	2858.0	3980.8	1419.8	1642.7	3240.7	1593.9	2433.1	1305.4	1703.0	2888.1	1820.2	3259.4	2008.5	2381.0	1491.8	2269.9	1996.3	1813.0	3770.2	2217.4	3113.9	1483.6
201146_at	2011.2	875.8	1836.9	1559.9	967.2	2715.9	2511.5	2130.5	971.6	3010.7	821.4	2756.7	877.4	2054.0	1398.8	1902.9	1619.0	2173.6	730.3	2050.4	1135.8	3420.0	1895.6	2261.8	1838.0	1549.1	673.3	1925.3	2121.7	1401.2	1843.5	2370.1	1574.6	1602.5	760.7	1874.6	1623.4	1337.9	1340.8	2520.4	1986.8	1859.4	2193.4	1730.2	1259.3	1358.4	810.9	1642.4	2391.7
201147_s_at	1419.6	694.8	7155.4	531.6	325.8	1520.5	390.8	758.3	3354.1	649.5	722.2	218.6	1198.5	959.7	1056.8	378.1	652.5	1151.2	313.8	1093.0	684.9	957.3	827.8	1112.9	607.6	3834.8	1055.2	3292.5	2057.3	2612.6	726.3	794.5	2330.7	1622.6	2111.0	1017.9	405.8	552.2	495.7	601.1	450.2	3674.1	559.7	610.1	967.5	351.7	752.3	1259.3	2495.4
201148_s_at	771.1	515.7	4838.3	797.8	310.5	437.4	149.2	524.5	2946.7	565.1	494.9	84.3	832.1	643.0	680.3	478.3	481.6	1060.7	141.9	1043.7	747.9	703.0	886.9	963.1	510.4	1719.9	650.4	2045.3	1251.5	1299.8	756.6	405.9	1037.2	920.0	1966.8	708.8	492.5	493.5	600.8	477.0	537.7	2065.3	530.9	503.2	903.7	295.4	810.0	1039.5	2046.0
201149_s_at	674.5	392.7	3448.5	406.0	317.7	540.8	368.0	479.3	2627.8	178.1	247.5	188.2	271.9	320.0	702.3	220.3	195.5	326.7	392.8	486.0	120.6	339.1	455.8	1083.6	269.4	1204.9	336.9	863.9	1525.5	1001.4	307.5	439.0	413.5	764.5	592.8	301.2	402.0	170.8	173.1	217.3	234.0	2038.3	79.8	301.9	882.8	485.1	188.2	460.5	1117.0
201150_s_at	4641.7	2054.1	12563.3	2190.3	991.6	5182.2	1959.8	3499.8	7506.9	3615.1	2244.2	803.5	2941.3	3487.0	4776.1	1953.6	3633.9	3792.0	684.2	3741.6	2019.0	2520.4	1399.1	2685.2	1881.7	7236.1	3228.3	10796.7	6033.9	8089.4	4736.3	2400.8	5425.7	3202.5	8598.3	4106.4	1560.8	2559.6	1845.4	2611.1	1921.4	8778.6	1935.0	2021.3	2244.8	1278.2	2024.6	2955.4	7551.4
201151_s_at	93.7	64.2	87.0	168.7	140.3	227.0	141.1	91.4	384.3	135.8	132.2	118.6	26.0	165.7	121.3	99.5	207.0	140.4	101.5	129.4	120.9	123.5	121.3	206.9	162.0	174.6	75.1	67.3	111.5	128.7	175.9	97.6	180.2	62.0	75.4	89.6	91.8	46.2	155.1	78.4	137.5	226.3	86.3	50.6	218.7	57.0	18.9	145.1	220.8
201152_s_at	1534.7	694.3	1012.6	1319.3	2036.0	2294.7	1618.6	919.3	2154.7	1791.5	1907.8	2696.2	1780.4	2679.8	1809.8	1147.3	2222.9	3106.1	1159.1	1209.0	2188.1	1995.6	1370.5	1101.2	2356.1	1732.3	1727.6	1373.4	1340.5	1228.8	1531.9	1278.3	4533.3	673.5	1252.9	1243.4	999.6	610.5	1255.6	2500.1	2505.5	2443.1	1562.0	1264.4	1934.4	721.2	476.4	1823.5	2495.6
201153_s_at	2168.6	1263.1	989.0	1009.9	2126.4	2652.8	1596.4	1375.7	1732.8	2697.4	2481.9	2662.4	1563.7	2935.0	1857.3	2069.7	2500.5	4530.0	1103.5	1915.1	3458.8	2577.8	1783.9	796.2	3646.0	1926.4	1962.3	2066.0	1641.5	1399.5	2251.5	2211.3	6087.2	579.9	1481.1	1821.1	1513.7	2279.1	1873.6	3873.7	2249.0	1843.8	2026.5	1429.3	1557.9	1008.9	839.5	2201.9	2267.3
201154_x_at	13773.1	12414.7	24456.7	20624.5	17612.1	22505.0	33485.2	28005.8	13959.9	21941.7	9879.1	13944.7	13795.0	19651.2	26902.1	25271.6	18948.2	24767.9	13251.1	16473.4	20565.9	12368.0	23310.6	12478.3	10611.0	13280.7	22506.6	20663.6	19510.7	18593.6	28571.8	16902.0	18092.7	21479.1	17956.6	30378.5	28863.8	21291.1	20567.2	20047.0	26285.5	13330.2	24060.3	16724.3	22098.5	20481.1	22384.2	16701.4	19962.2
201155_s_at	912.1	984.4	1770.4	1456.0	1518.4	1288.8	1405.1	1540.1	1369.5	1051.2	947.8	2923.4	1367.8	1474.2	1733.7	2043.1	798.5	1532.3	1947.7	1967.9	1081.8	1438.7	1105.8	1565.2	1154.2	1126.2	922.9	1560.4	1375.2	1735.0	1197.7	975.3	1194.1	1332.0	1425.2	1611.4	1071.6	1002.4	1175.6	1239.8	1303.4	1627.2	1586.7	1641.8	1473.4	1553.5	1438.1	1556.8	1273.3
201156_s_at	593.5	545.9	340.0	563.8	457.0	334.1	608.7	410.6	533.0	235.3	344.3	287.2	578.2	451.3	428.9	356.3	484.3	367.6	718.7	534.3	386.7	360.2	376.8	1482.5	401.4	628.4	386.3	330.9	464.3	485.2	295.7	223.6	245.8	398.1	419.0	226.0	601.2	183.0	455.8	345.0	296.4	424.5	284.3	322.5	527.9	496.1	454.6	368.7	380.1
201157_s_at	1340.9	1119.3	763.1	870.1	734.7	776.2	1038.9	666.8	905.4	1040.1	1072.7	1552.3	1127.0	1162.4	1139.5	888.0	684.3	834.3	558.6	652.3	1193.7	907.3	630.0	845.3	780.5	1097.1	1248.3	934.7	1026.0	933.3	953.4	974.1	1174.1	1524.0	1410.6	909.2	1270.2	1149.7	726.1	985.6	1659.3	862.6	803.2	1205.3	677.4	857.6	1462.0	1330.5	889.6
201158_at	184.8	197.6	178.9	226.6	384.1	123.9	266.5	141.0	157.0	321.9	73.6	317.6	466.0	392.7	190.6	354.4	286.8	271.0	551.5	256.8	110.8	62.6	269.3	546.7	142.2	193.0	266.7	85.2	245.0	268.9	181.5	112.7	199.8	216.8	300.1	209.2	40.0	88.5	451.7	16.8	461.6	292.3	96.2	504.0	89.9	402.7	109.6	483.2	403.7
201159_s_at	231.9	226.2	165.7	94.1	177.1	200.0	116.7	47.3	225.1	85.7	226.6	56.8	178.1	94.1	150.5	52.2	160.7	107.3	367.9	202.3	87.3	110.7	170.0	323.1	57.5	199.9	127.8	140.4	186.1	66.1	53.8	15.0	119.6	195.5	91.0	134.4	115.6	44.3	54.8	151.1	134.9	130.3	131.4	119.3	245.4	253.0	54.9	74.4	135.1
201160_s_at	2496.9	4056.5	2198.1	3498.8	2745.9	4314.4	3205.7	4144.0	2556.5	5158.9	1426.7	5849.6	2342.3	2399.8	3259.7	3797.1	5071.9	3148.0	2281.3	5984.1	6595.6	7084.3	3908.0	2335.0	2273.2	1180.3	2026.9	3167.4	2047.6	3779.0	5005.9	4908.9	4179.6	2202.2	3436.0	3897.5	4493.9	4493.4	2399.6	2871.7	3631.9	5899.3	3420.5	1232.4	2375.8	1983.4	1388.2	4042.7	3501.6
201161_s_at	647.9	410.6	870.8	2100.4	1192.2	1878.8	1476.7	1878.8	1056.5	1337.8	151.8	1575.8	594.0	984.4	1113.1	971.3	730.0	1202.2	2011.0	1561.9	1653.8	1611.0	1192.6	844.4	345.0	415.1	250.4	757.2	1003.8	795.4	1328.8	1571.0	901.2	1410.7	330.8	1038.2	1092.9	427.6	368.5	801.4	1132.4	2841.3	1224.5	234.1	1268.3	763.4	80.7	2096.8	1440.8
201162_at	13570.2	5117.8	4077.2	10177.6	2915.0	23061.8	6636.8	14922.7	11549.7	7247.5	5409.8	3017.5	5495.4	11786.3	11423.3	4004.8	4085.7	9033.3	4892.9	11632.4	11112.1	6580.9	7521.6	4741.3	7953.4	8570.0	5638.0	10000.4	4866.7	12209.5	8633.3	11506.4	17258.6	10241.9	10584.5	14028.8	14514.7	13392.0	8597.4	16115.6	3889.2	15438.3	9368.5	8431.7	6920.1	6143.3	5979.3	12655.8	12513.2
201163_s_at	6759.6	7670.0	4268.0	3508.6	1788.6	11473.9	4708.2	6269.4	7139.8	7451.9	5233.4	4357.1	5530.5	7187.0	6713.6	5760.6	4671.8	8874.5	2120.7	4983.2	3900.2	5804.9	5873.0	2993.5	7340.0	5814.5	6256.3	5290.0	3482.6	8297.5	7915.8	7321.0	9295.1	3453.1	13868.7	7135.9	11016.2	8543.5	4942.7	11803.6	3285.6	7438.1	6645.0	5120.8	3869.6	3760.5	6011.7	4615.3	9429.6
201164_s_at	788.6	335.7	1169.9	1182.6	969.1	1085.5	1624.7	1275.7	1099.8	1112.6	992.3	755.4	852.2	933.7	1172.9	1555.4	1004.2	1093.6	1723.8	1223.3	874.1	739.9	1067.3	1191.9	959.8	918.6	1265.9	1349.5	1021.3	1955.4	1641.5	1468.6	678.8	1097.8	422.5	901.5	643.9	865.6	490.6	793.9	1332.1	1182.6	1245.0	1034.6	1135.6	1962.8	709.2	1480.6	1235.7
201165_s_at	1125.1	1010.6	1296.7	964.1	1365.0	1766.4	2149.1	1692.3	1533.9	1098.5	1221.5	777.4	840.2	1467.1	1084.7	1243.0	2366.9	1173.1	1755.9	2147.9	1704.6	1172.4	750.7	1443.7	1737.2	1084.4	777.9	1367.7	1559.4	1462.4	1895.7	2088.0	1103.3	1194.0	498.7	1301.3	786.1	557.0	674.4	701.5	1256.9	1299.7	1754.2	1160.7	1254.9	1795.4	422.7	1896.6	1406.3
201166_s_at	1779.1	3851.5	2382.1	1278.8	2045.9	2249.3	2393.1	2293.9	1811.2	3033.8	2077.3	2880.6	2657.1	2760.8	2547.7	4510.9	3710.8	2235.1	1663.1	2870.4	2497.3	3053.5	1745.5	2932.1	3862.5	2405.8	2399.6	3398.5	2394.5	1856.8	2936.7	4094.6	2058.4	1791.2	2565.0	2077.5	2842.5	2993.0	1957.9	2920.2	2408.4	2560.1	2366.7	2341.3	1885.0	2702.0	1825.4	1909.7	2582.2
201167_x_at	54.0	85.5	32.2	189.3	264.9	123.3	134.8	192.1	365.0	126.8	82.2	25.9	96.6	79.8	121.9	108.4	94.5	42.3	257.0	73.2	8.7	41.5	86.4	301.8	19.7	17.6	140.2	132.7	158.2	97.8	133.7	202.1	162.4	140.5	36.8	101.5	126.4	9.4	62.1	108.6	32.5	133.2	131.2	74.0	324.4	162.9	16.2	23.7	119.8
201168_x_at	1142.9	611.6	1914.4	1432.8	3482.9	879.9	1379.2	1537.3	1765.3	758.9	1053.0	1041.8	1506.9	639.6	1118.7	1097.3	1184.8	1183.5	1572.3	1404.1	618.1	1849.5	1030.2	1318.0	760.5	902.6	961.2	973.3	1802.1	1287.2	1135.2	780.2	1485.8	2413.9	421.7	776.7	1075.3	904.3	542.7	749.1	787.1	2032.0	710.4	1221.8	1848.2	2281.8	1263.5	1060.6	1832.4
201169_s_at	266.0	44.1	323.1	358.3	266.1	186.6	197.8	184.7	827.7	92.4	212.6	41.8	150.5	77.5	271.1	134.7	158.7	115.9	362.4	360.1	144.7	132.8	146.9	1094.8	71.1	418.2	237.4	118.4	575.5	441.6	230.4	330.0	170.1	358.5	161.5	179.6	253.6	110.8	75.6	88.1	121.1	720.0	143.7	127.1	661.0	170.4	105.7	183.9	202.5
201170_s_at	4753.9	3176.0	6746.1	2299.3	2042.9	6250.5	3494.1	3073.4	4820.0	5013.0	5864.0	2300.4	1973.3	2433.4	5128.2	5962.2	1569.9	1906.8	1060.8	4622.3	2388.9	2709.4	3692.2	6650.2	2697.6	3865.3	6188.9	7765.2	4791.8	10590.2	6086.1	9484.1	3301.6	5356.8	3400.8	4367.7	2732.8	3237.2	1420.0	2502.9	4313.9	6945.9	3952.5	3518.7	4105.5	1307.9	3095.6	2826.9	3629.0
201171_at	464.9	95.9	282.1	148.2	20.6	210.8	187.4	159.7	181.4	162.4	208.1	110.5	90.3	194.7	113.4	223.9	30.4	192.1	31.1	194.8	15.6	25.2	114.2	145.8	217.9	229.8	144.1	219.7	315.2	319.7	199.4	204.4	216.6	114.7	118.1	128.0	102.4	35.6	61.0	198.5	124.4	275.8	190.3	123.5	172.4	128.3	17.5	134.4	180.4
201172_x_at	7329.5	5084.0	6136.6	6483.0	4163.5	6114.3	6090.4	5841.5	5751.3	5470.4	9139.7	5662.0	4977.4	6703.0	5665.7	5959.6	3523.5	6066.6	3348.1	7320.8	5471.3	4946.4	5801.5	8389.7	7413.2	6590.3	7128.5	6234.4	5769.4	5055.4	4886.7	6453.6	5620.0	5210.8	9007.0	6981.7	6244.2	6033.7	7171.9	5940.8	5909.3	5811.4	6020.2	4889.4	5420.6	3508.9	4208.3	5127.5	6347.7
201173_x_at	1629.2	1812.0	2000.5	2183.9	2077.7	1419.2	1625.5	1955.5	1594.7	1146.7	947.3	1462.9	1423.0	1627.7	1538.5	1141.8	1524.1	954.9	2281.0	1945.2	1993.7	1225.9	1459.8	2174.8	995.5	1326.5	1226.0	1688.2	2154.0	2052.8	1570.2	1497.7	1671.6	2169.3	1562.2	1812.2	1478.8	1337.8	1472.2	1336.6	1893.4	1823.2	1360.6	1701.6	1544.0	1969.8	2401.7	1853.5	1402.3
201174_s_at	1256.7	2177.1	2113.7	1197.3	1373.6	1226.9	823.6	1633.7	1150.7	1389.1	1982.5	1195.2	1294.0	1297.8	1093.3	1125.8	2181.0	1839.6	1339.5	1141.6	1366.3	1884.8	1104.0	1543.2	1954.1	1864.8	1402.3	1802.5	943.3	1187.9	1568.9	1277.5	1782.8	781.3	2191.6	1295.6	1601.3	1379.8	1291.3	2228.6	1323.6	1143.4	1051.0	3593.0	1117.2	840.3	1803.3	1077.4	1398.0
201175_at	1759.8	805.4	2322.6	1694.4	1685.4	1823.0	2030.5	1951.6	1535.4	1976.9	1817.7	1835.9	1232.7	1874.2	1645.2	904.6	2275.7	1499.0	1325.7	2385.3	1721.2	1717.5	1665.2	1835.8	1877.6	1991.5	2137.5	1960.6	1791.7	1557.5	1821.8	2587.3	1713.7	1233.9	878.9	1375.3	1935.3	1321.2	1201.8	1770.9	1329.4	2365.2	1499.9	3615.1	1946.2	3513.5	1447.5	1753.2	2200.7
201176_s_at	1817.9	1201.0	2849.1	4002.1	1803.1	2919.8	2641.7	2482.4	1919.1	2492.7	1766.7	2137.0	3282.7	2631.8	1808.3	1246.6	1428.2	1185.8	1197.4	1389.9	1564.2	1814.1	2494.0	1235.4	1599.7	2284.8	2279.4	2777.8	2580.4	1971.6	2649.3	2003.2	2715.3	1722.1	1251.8	2805.4	1350.1	2868.3	1522.5	3210.8	2144.9	3722.8	3191.7	4205.7	1541.3	2359.2	1994.2	3017.8	3604.2
201177_s_at	1257.2	1595.1	1389.8	848.7	1144.0	1222.8	966.2	1008.7	1133.5	1785.2	1573.5	2987.7	756.2	1414.6	1137.6	1911.6	1291.5	1058.9	1245.8	1141.7	2116.1	1254.5	1367.9	1282.7	1509.5	1609.1	1358.1	1487.5	1188.9	1312.0	1492.3	3359.2	1820.6	805.3	1024.7	871.2	1728.8	1143.5	1443.3	1386.8	1146.7	981.9	1352.5	1393.8	1037.8	1406.4	2250.9	1304.3	1275.5
201178_at	2006.7	2412.2	3491.6	3444.7	2095.0	2031.0	3117.2	2070.3	2314.5	2175.7	1816.3	2603.7	2235.9	1837.1	1692.5	1479.4	5407.3	2719.4	2815.6	2588.3	2470.1	3006.2	2675.2	1786.7	2532.2	3196.0	2294.2	3089.6	3158.4	2125.1	2576.9	2126.0	2898.5	2782.3	2388.7	1765.8	1885.2	2151.0	2491.3	2507.0	2847.7	2338.4	1559.0	3460.7	1751.3	2993.9	3624.1	2387.5	2710.2
201179_s_at	582.6	497.9	794.3	745.3	685.2	1078.1	1078.2	1289.3	1159.7	867.4	553.2	665.7	463.2	887.4	1177.4	554.1	332.7	1023.5	1236.9	699.7	427.1	582.7	562.5	750.4	603.0	654.5	477.8	596.3	786.2	663.8	708.9	1655.9	1061.0	989.1	465.2	780.5	508.2	707.1	812.0	564.4	794.2	1183.3	782.2	630.1	1201.6	1131.7	563.5	711.8	770.6
201180_s_at	2716.6	5074.0	2872.5	1793.0	2809.6	3507.5	3057.8	3329.2	3337.0	4447.9	3664.5	5128.7	2464.5	2934.0	2862.9	2218.9	2790.2	2916.1	3249.9	2832.2	2713.7	4330.9	3694.0	2100.8	3613.8	2739.9	2762.3	3849.3	2414.0	2589.4	3151.1	5157.7	5531.2	2461.4	5370.9	3784.6	2326.5	4733.8	9904.3	3448.6	3071.2	3273.0	3766.7	3550.1	3206.2	4117.4	4950.5	4591.4	2790.1
201181_at	364.9	378.1	529.7	257.6	253.3	141.8	401.0	449.0	406.4	559.9	499.7	382.1	304.9	456.9	342.9	194.6	284.2	616.6	613.9	404.2	351.8	342.9	454.6	319.3	422.4	418.6	371.3	310.1	376.4	469.7	350.8	618.1	435.8	232.8	446.6	466.5	563.5	464.4	956.6	515.0	408.4	311.2	323.7	526.0	581.0	266.2	409.1	229.9	322.8
201182_s_at	491.3	770.8	731.5	553.9	336.6	166.8	400.4	310.9	539.4	207.2	37.4	439.7	647.0	230.8	23.6	293.2	31.3	446.1	662.7	478.5	159.9	366.0	681.4	573.8	399.0	287.0	507.2	555.7	383.6	539.0	401.3	125.5	212.6	453.0	795.9	673.7	292.8	282.4	535.9	315.0	543.8	398.5	480.3	619.5	595.0	308.3	624.5	478.8	467.9
201183_s_at	1572.9	2094.4	2616.3	2274.5	2267.1	970.1	1058.6	1648.0	1851.2	881.1	1220.8	1541.7	2753.6	843.2	1114.3	1237.8	1070.0	1437.4	2237.5	1408.8	968.6	1343.0	2042.3	1883.4	1178.3	766.2	1517.8	1925.8	1268.7	1526.4	1229.6	1062.0	1166.8	2749.9	2056.3	1897.1	1071.7	829.9	1990.7	845.8	1983.2	1338.4	2285.6	2435.7	2280.6	1409.4	1254.6	1799.9	1787.9
201184_s_at	2466.6	2826.1	3418.6	3052.1	2781.0	2076.3	2895.0	2106.5	2006.6	2200.9	1637.6	1779.2	3011.3	1828.7	2617.8	2417.6	1877.3	1765.9	2060.5	2674.2	2298.1	2420.6	2825.6	2501.5	1993.7	1828.1	2254.5	2735.8	2727.8	2231.4	1791.7	2066.5	2086.4	3124.8	1943.7	2395.0	2011.1	2467.4	2299.8	1977.7	2454.5	2310.1	2947.5	3194.4	2744.7	1965.4	2226.8	2374.9	2059.0
201185_at	5856.4	5950.9	2944.9	2630.0	1118.9	6050.6	1645.5	4415.1	5821.6	4859.4	2512.2	1454.7	4098.4	6029.9	5354.3	1695.7	2435.7	4384.0	1454.5	2237.1	3637.7	4875.4	4121.9	2549.2	1962.1	7071.7	2850.2	5479.8	2395.1	6570.6	6348.2	3435.9	7567.5	4688.9	6819.1	7448.8	4561.7	10877.3	4093.0	3424.5	927.0	13528.1	5400.7	3816.9	2565.8	1762.6	3838.0	3007.1	5031.7
201186_at	983.8	1729.9	5535.5	1176.3	1322.8	1392.9	758.4	1893.1	1324.5	1202.3	1384.5	1147.7	703.1	1310.6	1159.6	1573.6	812.5	1519.9	796.9	1272.4	1460.8	677.3	764.9	1436.1	1310.8	1876.1	2488.6	1896.3	1324.1	1316.9	851.7	1478.2	1314.6	1372.6	4214.3	1620.1	1352.8	1994.5	2805.6	1727.5	1800.0	1692.4	2098.1	1262.9	1277.7	2010.3	2042.2	671.2	1677.4
201187_s_at	119.2	274.8	142.8	105.4	253.3	77.1	168.0	191.6	206.8	107.0	359.7	120.1	191.5	72.7	239.2	237.3	147.3	242.9	272.1	99.1	185.2	270.5	225.1	95.4	57.5	194.1	236.7	113.2	107.9	161.4	162.4	217.8	138.6	120.8	432.3	154.0	323.0	261.5	218.3	157.2	189.0	176.1	194.5	34.0	113.0	103.9	183.3	166.4	174.5
201188_s_at	238.6	113.2	180.4	722.0	523.8	291.1	395.4	597.8	548.8	192.7	159.3	365.0	330.5	172.4	489.7	269.9	521.1	265.1	460.4	213.8	382.5	295.6	197.1	416.5	131.3	311.3	237.3	226.1	455.6	286.7	397.4	266.2	402.8	504.1	325.9	195.4	113.6	98.1	46.0	205.1	314.3	378.0	284.4	92.0	366.1	608.4	274.2	356.8	436.8
201189_s_at	465.0	570.3	263.9	1177.1	1029.3	680.5	693.1	1178.0	645.9	365.7	618.3	1094.7	712.2	380.7	798.5	806.2	1152.2	759.9	574.2	646.3	1037.3	880.6	533.4	667.5	952.5	536.7	647.1	606.6	998.5	656.3	689.7	960.1	1053.9	655.4	123.1	519.6	434.9	443.6	246.0	850.2	890.2	828.5	562.2	312.7	684.0	1180.4	782.9	911.4	1065.8
201190_s_at	1172.3	1298.0	1711.3	520.2	785.5	749.5	849.9	934.7	1090.7	1052.4	1533.8	1000.1	1200.7	1305.0	710.9	1184.8	1462.7	981.1	1354.3	1120.6	1796.7	1393.6	563.1	1003.3	1104.3	1597.2	1510.0	1127.1	1003.0	1403.1	888.9	1010.1	1030.6	650.6	1455.5	981.9	926.6	1717.5	845.3	949.7	620.0	1148.6	765.2	1028.0	920.8	2696.6	922.0	1495.0	1042.4
201191_at	646.0	118.0	790.5	601.3	440.9	473.3	422.5	593.2	358.0	348.9	277.7	367.6	395.2	602.6	268.2	496.7	384.2	381.5	1021.1	227.3	703.5	527.1	227.3	717.0	277.6	541.5	391.4	527.4	343.8	801.2	457.9	345.7	371.9	549.9	63.1	463.4	34.6	428.7	309.5	361.8	438.1	670.0	386.9	492.3	583.5	1765.5	323.7	560.8	588.4
201192_s_at	707.0	706.3	818.7	564.7	680.1	463.3	363.5	497.8	497.4	519.2	510.1	1078.9	393.1	561.0	387.4	374.8	702.3	599.6	667.3	426.6	754.5	915.5	500.5	699.5	557.3	576.9	527.8	640.5	462.6	605.2	606.9	691.1	884.6	447.0	679.6	493.0	516.9	611.4	395.6	436.7	737.0	536.4	373.0	602.1	638.9	1067.2	468.2	730.3	678.6
201193_at	2406.3	2855.1	1444.0	2385.9	1748.0	3184.1	2719.2	1985.9	2221.6	2739.9	1103.5	3051.1	1225.6	2338.1	1518.3	1994.9	4055.1	2752.4	2258.4	1665.7	1551.7	2999.4	5372.7	1684.4	4063.1	2777.9	3436.3	4423.3	1516.8	1612.9	2477.4	5550.8	1748.0	2254.5	1636.3	1558.4	1119.8	3787.1	4284.9	3520.2	1904.7	1233.4	1562.1	2794.5	2356.9	3080.1	7019.2	3093.3	2384.8
201194_at	2739.3	858.1	3639.3	1816.4	1490.6	2377.0	4715.7	1320.0	2417.3	829.9	2143.3	1474.1	1534.2	1943.1	2689.7	1579.8	2025.6	1224.0	1989.9	1974.9	1534.6	1989.2	1828.5	3851.8	1354.4	2230.2	676.7	1510.0	2777.9	2983.7	1798.8	755.8	1261.1	3619.2	631.0	1322.6	2373.8	1127.0	695.6	1089.5	738.8	2340.9	960.4	1045.9	2153.1	3242.5	884.0	793.8	2194.3
201195_s_at	290.3	1016.9	155.5	1370.0	1141.3	214.3	205.2	422.7	188.9	232.3	67.8	855.1	962.6	251.8	242.5	379.5	1171.4	875.9	1434.1	875.8	1520.2	1918.5	597.3	1279.8	535.3	248.6	228.6	446.0	129.4	249.4	499.7	851.1	936.6	521.8	129.2	283.3	339.5	374.8	639.5	605.1	491.8	198.3	417.5	441.0	1104.2	1134.3	1382.2	1965.2	394.7
201196_s_at	298.1	399.9	338.5	292.8	596.4	491.2	1580.2	645.0	354.1	569.4	434.2	681.4	219.1	437.1	390.5	280.3	473.4	376.3	4418.1	901.6	1259.6	1005.8	1926.2	461.1	371.5	455.0	1083.8	350.0	797.2	350.3	371.8	757.3	496.6	307.8	331.8	300.4	249.7	413.0	353.7	452.5	729.8	349.0	320.8	630.6	996.6	3196.1	992.6	1364.7	660.4
201197_at	574.8	737.7	584.0	385.3	648.9	563.2	1346.1	682.9	536.5	1142.1	898.3	1289.4	331.7	1073.6	469.9	705.4	638.5	586.5	4531.1	634.0	1406.2	1095.9	2460.9	443.9	569.7	455.2	1324.4	1000.9	794.4	518.3	905.2	681.9	748.8	466.5	739.9	542.4	961.2	737.1	605.0	845.3	1015.4	546.3	522.8	887.8	1151.0	3324.3	838.7	1246.6	840.1
201198_s_at	1229.2	1115.5	1806.5	2452.1	1376.8	1257.7	1860.2	1550.9	2265.7	1049.2	1001.5	1672.2	1030.1	1202.1	1548.9	850.6	1267.2	1034.0	2406.9	1293.1	1617.9	2287.4	1482.8	1743.7	925.0	1132.4	1209.4	1223.9	1417.2	1433.7	973.2	1292.9	1413.9	2160.8	762.1	1675.7	975.8	929.1	1090.2	1081.6	1255.9	1692.6	1201.1	1925.1	1493.2	2587.9	1428.8	2057.7	1268.9
201199_s_at	1317.7	2623.9	1902.9	2234.3	1686.0	2543.2	2203.3	2087.2	2098.0	1632.6	1853.1	3179.7	1577.3	1888.5	1913.2	2265.1	1603.3	2070.0	3023.6	1920.6	2670.4	3602.1	2275.8	1993.0	1794.1	1709.4	2315.1	2229.0	1301.8	1332.2	1586.1	2263.2	2040.4	2907.1	2323.9	2620.6	2130.8	1998.2	2900.3	2277.6	1835.6	1772.9	1987.1	2872.8	2809.7	3003.6	3242.9	3388.6	1622.6
201200_at	2714.9	2202.4	3307.7	1453.8	2132.3	3040.9	2927.1	1816.0	3499.8	3068.9	2954.9	3434.8	1801.5	3532.8	2804.5	2779.6	3524.3	3123.0	4546.4	1705.4	2311.0	3047.9	1589.3	1749.6	2515.3	4632.2	2992.5	2992.6	2229.4	1961.2	2866.2	3480.4	2672.9	1480.4	2638.9	1985.4	3527.3	2780.3	3428.7	3350.7	2500.4	1809.8	2939.6	2107.1	1674.9	2269.7	2133.7	3188.5	2911.8
201201_at	4197.9	4195.0	4797.6	6373.4	11656.1	4854.0	4041.9	4088.4	4843.8	3779.2	4754.2	7863.2	3057.1	5212.2	3789.9	3997.3	3544.8	4259.9	7597.2	5118.8	6737.6	7967.1	5051.0	5814.9	2837.4	3055.3	3140.1	5185.6	6694.8	5124.5	3806.6	7461.8	5413.2	9460.6	3491.4	4839.9	3343.0	3553.6	2905.6	5177.1	5918.7	3981.1	3963.0	3536.0	4647.1	30962.0	7199.0	8860.3	5239.2
201202_at	1869.1	3907.8	835.8	940.0	2251.0	1642.6	1166.4	1515.5	1180.6	1639.6	2648.4	2741.3	1299.6	1313.5	1117.4	2046.1	1039.9	664.2	800.1	1616.1	4000.4	1319.9	926.4	1641.3	2993.6	2453.6	2249.7	1685.7	1692.2	1035.4	1147.8	1235.4	1795.3	2707.2	1032.7	1416.1	2214.9	1361.6	1456.5	2245.5	1283.0	1763.5	2135.1	2782.0	1156.3	2016.6	3042.1	981.2	1024.9
201203_s_at	43.8	37.3	343.8	273.2	92.3	47.6	120.6	25.9	85.2	20.0	67.2	110.0	357.6	101.5	55.2	18.8	59.4	34.7	68.5	64.5	35.8	28.9	67.9	298.7	65.8	331.4	24.8	44.8	50.0	56.3	67.7	17.3	66.7	58.4	147.0	212.3	56.0	26.4	23.7	7.2	79.8	171.8	20.6	49.6	178.5	484.8	35.3	251.8	183.8
201204_s_at	1607.0	3304.4	2201.5	1504.5	1805.9	1841.3	1366.1	1690.6	1415.2	1370.7	799.6	1719.6	6422.4	1738.1	1098.3	674.2	4394.1	2771.8	1240.9	2711.0	2677.1	1644.5	1553.9	1909.9	1232.6	3469.1	1783.1	1744.1	1232.9	1291.9	1126.8	1263.7	2516.7	1325.2	1240.9	1902.4	550.3	981.8	1957.6	1624.3	1686.1	1053.5	1614.2	659.9	1494.4	2484.9	1444.9	1149.1	1553.1
201205_at	234.7	677.1	229.0	285.8	304.9	269.7	143.9	264.8	354.5	211.1	523.2	280.5	253.4	193.0	336.2	260.8	323.0	278.3	351.0	173.4	239.3	121.0	301.0	234.7	327.8	232.5	382.5	250.2	261.2	282.8	321.9	344.4	339.4	364.2	556.2	344.3	448.7	189.7	292.4	262.9	273.7	241.4	160.1	391.3	388.8	205.7	471.5	166.7	235.6
201206_s_at	347.1	702.7	937.1	1039.0	569.7	607.3	515.1	637.0	600.2	231.4	198.9	346.9	2462.7	795.1	353.1	13.2	911.7	1234.2	614.1	768.2	511.0	420.2	458.7	573.2	399.9	1297.8	401.9	684.7	435.6	793.1	421.6	428.9	1034.5	538.5	1608.6	354.9	264.2	172.7	894.1	438.6	777.0	715.4	452.6	232.6	808.2	1029.5	324.1	640.6	436.7
201207_at	1234.3	1564.5	1056.8	2077.2	988.4	1174.8	1392.4	1291.5	1199.7	2079.1	1541.8	844.5	922.0	1012.1	1367.2	1240.9	1043.2	955.5	1022.9	1067.5	1045.6	864.5	1579.8	1531.8	1022.8	1283.6	1389.6	990.1	1401.0	1379.8	1067.7	1684.1	1130.9	1575.8	973.9	1156.3	1774.1	1536.1	893.9	854.5	966.2	1356.0	1311.1	1246.4	996.6	839.5	1022.1	1521.7	1038.0
201208_s_at	215.8	173.7	46.7	159.1	45.7	149.2	177.8	268.2	165.4	122.2	72.6	35.9	68.4	65.0	193.6	192.1	34.2	127.1	61.5	67.0	42.2	40.0	154.8	66.9	87.2	52.2	79.8	56.3	66.5	261.1	177.5	54.0	235.4	301.5	223.8	43.3	106.0	198.4	325.8	65.8	129.1	41.0	220.3	200.0	112.4	46.4	183.4	100.0	178.8
201209_at	1330.8	1895.4	1376.2	912.2	2085.6	1423.3	1793.7	1546.3	1886.0	1461.8	2111.4	1743.4	1983.4	1621.3	1362.8	4080.4	1349.2	1443.1	1522.8	1842.9	1271.2	1236.3	1959.9	1617.2	1862.0	1151.7	3072.3	1456.0	1338.2	1969.5	1682.1	1916.6	1483.4	1578.4	1644.1	1130.2	806.2	1654.2	1049.6	2575.9	1749.7	1985.9	1839.4	2355.7	961.2	3787.1	4033.5	1904.9	1919.9
201210_at	4560.0	4619.5	4602.1	3191.4	4055.7	4935.8	4674.2	3645.7	3975.5	6562.4	4947.9	6267.8	5247.8	5096.3	3620.7	6023.8	5550.5	5206.2	3330.8	2606.5	3215.9	4913.2	3049.7	3892.2	4868.5	5280.2	4537.2	4523.7	2908.9	3780.7	5126.5	4544.4	4492.2	3561.8	3694.6	4393.1	4958.6	3878.6	4558.6	6256.2	4293.2	3980.2	4822.4	3988.3	4380.4	3200.9	5244.5	2623.0	4309.0
201211_s_at	18.2	156.5	88.5	30.1	63.4	54.0	195.4	322.5	298.6	65.7	42.9	49.5	145.5	52.9	242.1	47.1	119.5	20.6	322.0	99.3	21.6	27.8	73.0	294.0	72.1	34.0	53.6	120.1	214.5	167.2	146.3	170.5	95.3	64.2	37.4	64.5	25.9	30.4	16.3	49.0	233.4	109.0	136.6	99.2	289.4	238.9	38.0	37.3	176.0
201212_at	773.3	901.3	1050.6	1194.1	865.3	1417.1	444.0	568.3	419.3	680.9	815.8	1737.9	1335.9	1259.7	432.2	471.3	603.3	1404.7	517.6	932.0	1065.6	864.3	926.3	307.4	1250.7	898.8	579.9	890.7	756.1	766.8	621.0	1229.6	1765.1	852.2	1281.8	604.2	818.3	1688.7	557.6	1942.8	1424.8	779.4	600.8	823.8	1323.4	1608.0	696.5	1089.2	1548.1
201213_at	221.9	62.8	281.8	246.9	214.1	206.1	254.1	145.9	250.5	213.5	199.5	226.0	229.6	206.2	338.8	315.5	291.9	275.6	163.5	51.7	141.6	26.8	108.7	275.5	261.2	240.2	174.7	141.6	219.3	250.9	166.8	167.4	249.5	223.8	299.2	340.9	332.1	264.5	280.0	67.5	231.9	260.5	220.5	178.4	255.3	410.7	117.5	317.5	216.3
201214_s_at	944.7	1232.7	1548.9	935.2	928.7	953.3	939.8	822.2	1027.9	943.5	511.5	1282.0	1054.1	1097.1	873.1	1035.9	646.6	949.0	507.5	533.5	498.0	1005.5	706.2	666.5	842.6	682.3	1502.4	1037.9	878.8	1134.5	906.7	857.2	923.2	731.1	927.5	859.7	890.4	1118.0	1072.3	1009.9	635.0	719.0	1406.4	870.4	554.1	1327.5	1254.3	780.0	1018.3
201215_at	3146.4	2373.2	484.2	1357.1	1224.2	3723.0	1133.3	2557.5	2923.5	2308.6	1446.2	3357.2	1538.8	4067.3	2604.7	1728.2	1358.0	2494.8	1765.2	1963.7	3943.3	3029.6	1477.6	1382.0	1423.4	1880.4	1712.0	2928.7	1692.0	3081.9	2376.7	3908.3	6521.5	940.1	5469.2	3271.4	2794.1	3252.9	1837.0	3118.7	1485.7	4287.2	2304.1	1577.2	875.9	812.2	1536.3	3830.7	2094.6
201216_at	3460.1	2117.5	5390.4	6546.6	2773.4	2877.5	6037.6	3149.9	3320.0	2334.4	2339.0	2445.8	3416.7	4032.1	3600.4	2403.1	3225.2	3872.9	3086.7	3423.3	3537.5	2909.1	2091.1	2026.9	3436.4	5061.6	2943.7	2556.1	3483.7	3333.9	3384.5	2781.0	1599.2	2216.0	3803.9	3311.6	1991.1	3474.1	3300.7	3005.8	5513.9	2321.2	2899.3	2591.3	3022.1	2608.1	3145.1	2464.2	4895.7
201217_x_at	28620.0	41396.5	54263.6	41852.9	31348.0	45156.0	54085.6	54018.9	30434.4	38740.1	27121.9	29603.6	50826.3	31455.2	63454.7	49728.0	34316.9	51729.8	43766.3	31967.2	31347.7	40075.7	50839.0	27747.1	31570.4	37973.2	47333.1	32405.2	41602.8	31691.3	43535.8	43825.5	34690.0	54935.6	61940.2	47141.6	58186.9	42454.0	48730.4	43172.5	55742.4	38948.5	51816.9	40513.8	34967.0	41449.6	55572.9	39325.8	47043.2
201218_at	2407.2	2975.0	1467.4	932.0	728.2	2730.5	2293.8	1636.5	2159.9	2431.7	1011.6	876.4	861.5	2985.7	2774.6	2852.4	2116.3	415.3	839.2	2873.3	1493.2	1875.8	1947.7	651.4	1593.2	329.3	1406.5	2235.8	153.5	2076.1	3094.0	1327.7	761.1	1222.1	1434.8	2275.9	2558.9	1757.8	1353.6	953.0	1893.3	1096.5	2759.5	2179.1	1824.0	1592.0	921.5	586.7	1116.4
201219_at	966.1	1024.3	745.3	789.4	380.6	851.9	809.5	721.0	594.4	856.2	611.9	500.4	745.2	1212.6	1141.5	1239.8	582.4	423.6	505.0	1031.0	510.1	795.0	824.3	700.3	658.8	270.3	990.0	773.6	160.8	571.8	893.0	349.0	501.5	1095.9	1093.6	770.8	1770.9	991.6	897.7	697.8	794.8	477.9	1029.2	939.4	1140.0	915.0	527.3	328.9	439.7
201220_x_at	5892.0	5124.6	3842.4	3731.2	3186.2	5730.4	5868.8	4515.7	3601.5	4603.9	2725.5	2616.7	6613.3	6962.4	6494.9	8075.8	3904.6	2708.0	4400.5	6298.6	2585.8	4102.8	5749.5	2151.2	3226.5	875.7	4522.0	5151.3	558.2	4278.9	4232.5	2766.1	2551.8	5233.8	5908.0	6114.2	4758.4	4750.4	5680.3	2754.4	3538.8	3003.1	6365.9	5327.8	4811.0	5239.0	3016.1	2908.7	2765.8
201221_s_at	2528.2	2297.3	1815.2	2967.0	2246.5	2791.9	2458.6	3374.6	2390.3	2204.8	1973.5	2276.5	2648.8	2557.5	3118.7	3488.9	5442.1	2056.4	2993.9	4122.2	4042.4	1995.8	2345.0	2985.1	1582.2	3371.4	3124.1	3173.2	3413.9	3564.7	3774.8	2470.5	2057.2	2677.8	2509.4	3028.4	2064.4	3162.0	3264.1	1930.2	3250.1	2589.3	2629.8	1963.4	2620.6	2708.0	2969.8	1600.5	1798.3
201222_s_at	1875.1	1905.3	2197.7	2223.7	1664.7	1838.6	1514.1	1372.0	1584.5	1586.9	1476.4	1662.0	3712.7	1774.8	1509.3	688.8	1440.7	726.9	2101.5	1259.4	905.0	2128.8	578.1	1750.9	1330.2	1385.6	1231.8	2077.3	578.1	1533.5	1181.3	1997.9	1106.3	2027.8	1506.4	1568.7	1575.9	1146.2	2021.8	1173.2	1297.4	271.0	2174.6	1179.9	2130.3	1528.6	1665.6	1026.0	1676.3
201223_s_at	1630.3	1237.7	2129.8	1660.9	1243.1	1476.5	2262.6	1222.9	1003.7	1450.3	699.4	1946.6	3290.3	1417.3	1445.4	1738.4	819.1	1045.9	1266.5	1593.1	977.4	1645.8	495.0	884.6	929.9	1496.9	1421.2	1224.7	795.7	1154.8	854.9	1382.1	1116.7	1483.6	1527.7	1337.2	2163.8	1368.7	2116.4	1659.3	850.8	1349.4	1709.5	1378.3	1229.4	902.0	1789.2	1151.2	1417.8
201224_s_at	244.9	355.4	345.6	459.8	493.2	291.5	221.0	409.3	653.5	110.6	414.1	409.1	467.5	199.2	361.2	139.7	672.0	354.8	741.1	561.4	263.2	302.4	307.6	488.5	397.3	273.2	448.6	315.3	358.2	478.4	522.3	155.3	253.3	216.6	179.0	219.4	267.6	64.5	344.1	243.7	384.5	445.9	292.6	255.0	604.9	450.1	527.6	311.8	460.0
201225_s_at	1464.8	3210.5	1954.6	2124.7	2692.4	2374.5	2762.8	1859.3	2378.6	2469.7	1725.8	2568.0	2192.7	2397.3	2214.0	2321.3	2563.0	1984.1	2945.0	2260.8	2280.6	2125.2	1762.8	1736.6	1954.6	1700.1	1781.4	2670.6	2009.0	2012.5	2497.5	2091.8	2178.4	1896.6	2042.7	2674.9	1722.8	2459.5	2205.2	2588.9	2476.3	1850.1	2923.9	1608.9	2540.2	2415.3	3131.2	2409.9	2371.3
201226_at	3088.9	1535.6	2839.3	2729.8	2477.3	2848.3	2143.6	2658.2	3285.6	1556.8	1732.2	2833.4	2818.9	4060.3	2864.4	1686.7	1233.2	1779.4	1192.7	2129.4	3543.3	1230.6	4004.3	2997.8	1485.3	2363.2	2753.7	1550.5	3829.6	2605.6	2453.2	1668.9	1400.5	2229.4	2130.8	2693.7	2344.4	3151.1	3585.0	2910.1	2450.2	2921.1	1720.7	5074.5	1936.1	2726.8	2486.0	2122.3	2716.6
201227_s_at	4386.3	5394.6	4289.7	2526.3	2909.9	4027.4	2650.5	3160.9	2941.6	3514.4	3096.8	3679.0	4495.9	4967.7	2863.2	3951.9	2728.0	4388.6	1236.7	3358.5	4526.3	3292.2	4105.7	3620.0	4042.1	2943.5	5664.7	2444.3	3096.7	3643.2	3145.4	2954.4	3397.0	2171.2	8218.2	3866.8	4293.9	5458.0	6321.7	4450.1	4028.3	3093.4	3787.6	5691.1	2222.6	3239.8	3934.8	2395.4	3230.8
201228_s_at	141.7	285.3	131.0	198.8	251.5	167.2	160.2	40.2	128.6	107.1	221.7	205.5	211.1	120.0	287.3	153.5	210.4	193.6	179.5	206.8	137.1	123.1	138.5	358.2	204.1	197.0	100.5	160.0	107.8	125.3	130.6	228.8	147.6	320.3	202.6	160.4	246.3	193.1	100.7	147.4	107.5	174.5	135.9	123.8	176.1	154.8	227.8	122.5	145.5
201229_s_at	314.5	171.0	280.4	325.8	852.6	228.1	274.7	377.8	320.6	330.3	279.7	355.8	296.5	389.6	289.1	354.1	288.8	282.6	517.4	502.7	459.7	280.0	353.9	259.6	265.2	274.9	240.8	340.4	338.3	486.0	376.4	244.1	272.0	463.8	71.0	337.5	174.0	233.1	362.4	268.0	373.6	330.6	235.0	230.8	365.7	340.2	369.7	447.4	312.0
201230_s_at	658.4	705.6	625.7	574.0	871.0	801.4	817.9	965.7	590.5	903.8	988.8	654.8	579.3	559.1	952.8	1088.5	740.5	979.9	961.3	1005.4	935.4	487.2	615.0	821.7	540.0	604.2	962.3	810.7	782.2	561.7	876.8	549.7	830.7	1161.9	484.2	935.1	942.3	783.2	979.5	739.9	742.6	867.9	826.5	593.9	489.9	422.3	963.8	856.4	603.3
201231_s_at	3650.2	2032.3	6420.9	7633.6	6474.3	4723.7	4684.0	5712.4	5113.6	5682.0	3303.6	21925.4	6098.7	4298.6	5354.9	4278.9	4819.6	4708.6	6735.2	7262.1	8887.0	8084.0	3904.3	10066.6	3689.4	2909.3	3319.8	3921.7	4935.3	4001.5	5634.9	4585.2	16231.8	7644.1	3044.3	4216.0	2646.3	5842.0	2479.2	5721.5	8311.5	6985.3	6141.4	6740.5	8116.8	9081.7	3961.9	14674.3	5155.5
201232_s_at	1023.8	1075.5	1585.0	2516.2	1169.4	1267.6	1559.9	1046.5	1002.2	873.1	848.5	1070.1	1637.4	1327.1	1186.6	876.8	685.1	1405.6	1403.7	1053.1	870.3	1156.3	989.3	1758.5	799.4	644.2	1079.0	855.6	972.3	873.7	909.3	1263.2	994.2	1740.8	1487.6	1448.6	1022.7	1688.0	2225.2	1147.4	1404.5	1776.7	1290.7	2184.9	1740.3	881.6	1751.4	1423.4	787.4
201233_at	428.4	188.6	461.9	509.5	275.9	300.2	244.6	464.5	329.9	258.4	328.1	323.9	324.9	313.5	446.8	327.1	237.1	382.6	370.4	308.8	207.6	255.8	372.0	420.6	211.6	248.8	301.8	353.9	323.9	375.3	281.9	239.9	346.9	462.8	298.7	309.6	114.1	270.7	365.0	259.6	390.9	473.1	387.3	499.8	280.3	374.7	317.0	422.5	270.2
201234_at	1404.7	858.1	1193.8	2376.4	1349.5	1316.2	1225.2	1516.9	1703.7	973.2	836.1	705.9	1520.1	1133.6	1379.1	833.6	1346.5	991.7	1286.8	1563.8	1178.0	1106.9	1716.0	1410.7	977.4	1107.9	1131.0	1293.4	1965.8	1815.2	1361.9	1354.4	1332.4	2718.2	820.1	1065.2	911.1	1092.9	661.7	1269.7	1022.1	2842.7	903.5	852.3	1729.9	952.0	1118.8	1273.3	1600.9
201235_s_at	55.6	40.9	118.0	338.7	42.0	108.4	40.7	156.1	481.6	100.4	99.9	29.5	92.0	84.9	78.3	130.6	199.6	587.6	356.2	170.3	123.0	138.5	246.8	310.5	319.5	181.4	144.4	153.0	67.2	175.7	144.4	223.2	185.3	178.3	231.2	57.8	177.1	224.6	176.4	107.6	295.8	39.1	109.8	24.3	244.7	147.0	134.4	143.2	131.7
201236_s_at	2168.9	1116.5	1304.0	1200.0	1342.2	2786.3	1293.1	889.3	2733.8	2070.6	1325.9	1120.1	2276.4	2203.1	2642.2	5634.9	1860.1	4505.2	902.5	2004.6	1050.4	1235.9	2111.4	1232.0	2104.3	1967.8	2927.2	2273.1	1348.0	1505.4	2090.5	980.4	471.4	1511.2	1584.4	3934.6	4735.2	1973.8	1515.2	2925.4	2061.0	1534.2	1864.7	1982.5	2236.5	606.3	1510.9	691.5	2266.9
201237_at	1436.3	1006.3	795.3	869.7	284.8	1396.7	1103.8	1339.3	1025.2	1084.5	1758.2	807.0	393.7	1962.3	1054.8	1320.3	594.3	1401.7	684.2	671.3	1110.1	912.7	811.6	908.8	1086.5	913.4	401.0	1955.2	235.1	824.9	1214.3	1556.2	1340.0	772.8	1395.2	1417.1	1188.8	2075.6	1438.4	841.6	925.2	1162.1	1051.1	2061.2	861.9	764.3	1173.3	1154.4	1143.8
201238_s_at	1889.7	1121.5	1011.7	1229.4	484.0	2265.2	1899.5	2142.7	2212.5	2088.2	2183.5	1281.4	402.3	2676.7	1764.8	1144.0	783.5	1357.4	1271.6	1128.8	1422.7	1094.7	1332.3	1645.7	1557.0	1969.0	712.5	2448.9	711.3	1948.3	2007.7	2183.3	1695.5	1065.9	937.0	2402.7	1360.9	1516.1	1765.0	1559.0	1216.5	2010.2	1356.9	2737.7	1502.1	1551.1	1172.3	1853.9	1907.6
201239_s_at	2262.8	636.2	2850.9	3424.5	1949.7	2483.8	4508.9	2843.5	2839.2	1861.7	1599.5	2432.0	1080.2	2654.0	1974.6	1432.8	1559.9	3854.8	2289.8	3545.5	1690.9	1602.2	2263.8	11384.6	1966.9	2594.0	1579.4	2187.1	4063.2	1692.9	1412.1	2671.0	2226.0	1651.5	1085.1	1780.9	1749.9	1204.6	696.9	1601.4	2743.8	3127.5	1646.0	2999.2	2775.1	4681.7	1144.8	2033.4	3153.2
201240_s_at	6440.0	3433.8	5354.4	5288.8	5786.8	4901.8	6975.3	5803.6	6219.7	6954.1	6925.0	8449.6	4710.1	6939.8	4908.3	5348.3	6706.7	8786.8	4910.7	5965.2	5299.8	5089.2	7606.7	13106.4	7974.2	6408.0	7482.8	8491.5	7830.0	5685.4	6418.1	5768.9	5091.2	3610.8	9009.4	5290.2	6912.1	4478.6	3386.6	5378.5	5312.2	6903.9	4811.0	9149.9	5301.3	7203.3	5630.7	4445.4	7059.5
201241_at	2647.1	2408.7	4287.0	2933.6	2426.2	2917.4	3611.8	2872.0	2846.6	2926.6	2157.8	3327.9	2548.6	3314.6	2358.3	3259.6	3084.3	2405.2	3151.9	1859.1	3978.1	2876.6	3018.6	2695.2	1371.5	2561.4	3920.5	3108.6	3664.6	2683.6	3199.8	2786.8	2480.8	3163.5	1803.0	3555.2	1707.1	2509.6	4525.5	2735.0	2073.3	2782.1	3149.3	4222.8	1636.0	2398.9	3191.3	3236.3	2479.5
201242_s_at	2046.4	443.3	2539.7	1682.3	2052.2	1215.2	5206.6	458.4	8566.2	1737.3	1385.5	290.9	2746.8	958.5	1316.1	1024.2	5759.7	471.4	1917.2	1806.8	656.6	1626.3	3137.6	94.1	2306.2	10445.3	4487.5	1641.1	4259.1	2978.0	1960.0	521.8	698.6	1585.0	2967.0	2792.9	1056.7	1842.4	7691.4	1481.7	966.4	1316.8	1907.1	150.5	1514.3	151.5	6104.9	255.3	1405.7
201243_s_at	3846.9	1328.4	6734.9	4274.5	4371.0	6526.6	9632.2	3107.2	10312.2	6002.9	3148.3	896.5	5854.9	4897.5	7691.9	8007.0	10103.2	1698.1	4954.4	4017.2	3279.8	3742.2	5184.0	643.4	5325.1	10636.0	5596.9	3642.9	8328.0	3702.4	5804.1	4767.4	3715.3	6294.2	5703.5	6089.8	5290.2	5690.3	10435.1	3862.0	2726.8	4375.8	7168.0	1138.2	3784.8	663.8	13117.9	1773.9	3904.6
201244_s_at	1303.2	1752.7	1261.6	2085.0	2521.0	1617.7	1540.7	1901.1	1620.0	1413.1	1419.0	1639.5	1442.2	1382.9	1426.2	1919.4	1541.2	1525.5	2158.2	1797.0	2115.0	1282.6	1395.2	1165.7	1305.2	1792.5	1692.4	1253.7	1740.0	1830.5	1592.2	1723.9	1791.7	1575.6	1059.4	1714.3	1694.0	1635.8	1945.3	1287.0	2200.5	1488.1	1757.3	1288.0	1930.9	1534.8	1951.7	2426.7	1237.9
201245_s_at	679.6	224.3	1152.9	852.9	894.1	574.2	706.0	696.4	599.1	420.0	572.4	627.4	729.6	712.5	712.6	266.8	682.6	664.6	578.6	545.7	555.3	500.7	650.2	926.8	726.6	460.7	594.8	454.5	890.9	850.6	685.8	683.5	899.0	340.7	402.4	611.2	384.4	602.4	625.9	763.7	709.8	792.3	556.0	866.4	776.5	795.6	881.4	777.8	846.3
201246_s_at	304.8	120.0	126.4	257.5	374.7	212.9	285.2	241.2	265.9	88.5	199.9	25.9	228.7	124.5	320.5	152.5	238.0	62.2	168.7	198.2	92.5	173.9	109.4	298.4	150.4	131.7	143.8	184.5	229.2	289.2	224.2	248.2	236.1	130.9	39.3	99.5	152.8	101.3	141.6	109.9	109.2	216.5	250.1	183.9	265.7	231.3	237.5	256.2	228.3
201247_at	420.0	711.9	1121.9	960.0	902.5	654.9	965.9	755.7	814.5	651.3	536.2	557.6	610.6	359.2	433.9	514.0	862.1	614.9	1349.6	730.5	1197.0	602.6	696.5	571.3	373.6	699.6	623.1	868.4	668.4	539.3	900.7	755.9	443.9	1134.4	383.7	427.8	748.3	766.9	868.5	534.9	464.3	636.2	458.3	621.2	519.2	815.6	1041.6	727.5	622.2
201248_s_at	305.7	681.8	361.8	575.5	937.3	348.2	453.8	301.0	591.8	299.4	306.6	425.6	517.1	226.9	394.9	137.2	641.3	374.2	856.3	573.5	660.9	557.9	666.1	459.6	375.9	438.4	402.4	338.1	437.7	283.4	472.2	677.1	483.7	656.0	532.5	312.5	230.2	764.4	393.9	324.3	534.7	239.6	276.0	401.3	596.5	528.8	633.7	315.7	400.8
201249_at	176.3	312.0	133.8	28.6	25.1	157.7	92.9	168.9	122.4	127.7	313.2	289.4	150.1	66.0	183.0	166.5	144.3	172.1	124.9	64.3	162.7	139.5	278.9	107.8	98.9	30.7	45.8	132.7	94.7	141.5	99.2	165.6	180.6	154.6	25.9	133.0	152.6	270.2	125.5	89.6	143.5	65.1	149.7	177.6	81.5	39.2	170.0	127.1	137.8
201250_s_at	1127.5	2522.5	1068.6	1313.5	1193.7	977.8	911.4	1190.3	941.1	1050.4	1518.8	2191.9	1514.3	674.0	1166.6	1491.2	883.5	927.1	1821.3	1014.0	2013.8	1403.6	824.7	1136.4	1654.1	913.3	1346.3	1082.5	1258.7	1032.0	882.7	750.2	1788.9	1117.6	1950.0	932.6	841.0	1374.2	1146.3	950.2	809.2	895.5	1256.7	1219.3	1170.7	1521.7	1173.9	1677.0	897.5
201251_at	3631.2	1504.8	2992.1	4719.4	7133.7	5978.5	4522.2	4591.8	5761.3	2422.7	2453.2	6698.1	3689.8	4584.6	5534.9	1717.0	3074.9	2090.7	4843.6	3639.2	6111.2	2857.6	3425.4	8133.1	1942.0	7463.1	2634.0	14788.0	4337.1	3358.2	3595.8	3714.9	9863.0	7205.6	2199.0	4020.6	1436.0	2894.9	1362.7	3041.1	2311.7	5642.5	4331.5	2346.1	5448.5	7047.0	2914.8	5977.8	3707.9
201252_at	781.4	529.9	981.5	796.1	550.0	462.2	633.5	405.0	650.6	432.3	276.8	1511.7	1124.4	1076.9	448.4	569.4	455.3	458.2	688.0	414.4	975.5	904.3	758.1	1160.3	524.9	844.2	500.5	661.8	972.5	493.7	410.3	571.0	731.5	699.1	730.5	242.4	287.7	352.3	552.7	559.7	432.5	544.9	547.1	961.9	413.3	957.4	1282.2	950.0	630.3
201253_s_at	2341.6	3448.8	2474.2	1342.1	1793.4	1922.9	1333.4	2308.6	1375.9	2351.5	3314.3	1267.2	3019.4	4553.6	1876.2	2372.6	4343.0	2271.6	1480.8	2848.1	2724.9	1707.8	2186.9	3752.4	1707.2	2490.4	3750.4	1870.7	1902.9	2980.1	2103.6	2729.4	2314.3	1778.4	4537.2	1697.9	2451.7	2452.7	2863.8	2690.1	1461.9	2377.1	1734.4	5177.2	1721.7	1588.8	3902.2	1316.3	2398.6
201254_x_at	29157.1	27426.3	37457.9	30767.6	29639.3	39155.5	45872.3	47990.7	24738.9	34474.0	25158.9	40530.0	32807.8	29891.4	51760.8	45645.1	26786.8	46088.5	37721.4	34977.0	34742.0	29712.4	32480.1	17965.1	33597.7	24036.4	39512.0	26225.5	22745.5	27822.2	40363.1	28982.8	24462.2	36659.7	47156.1	43563.0	58666.4	31064.9	37135.8	29069.5	42890.6	28241.1	41687.5	21271.4	35124.6	35525.4	33129.9	35940.2	35389.7
201255_x_at	1457.8	3326.4	2368.2	2319.2	3491.1	1528.4	2207.6	1785.8	1756.8	1587.8	2340.6	2328.5	1927.1	1641.1	1412.9	2482.5	2068.0	1816.9	3310.4	1734.0	2592.9	1764.5	1556.1	1633.2	2452.3	2009.5	1954.5	1823.7	3036.5	2129.7	1929.2	1671.2	2953.9	3529.8	1593.0	2034.5	1179.0	3201.0	1565.4	1661.4	2612.7	1596.2	2226.0	1576.4	1965.1	2065.1	2440.4	2807.9	2114.0
201256_at	3099.8	2608.4	3397.6	2193.8	2268.7	3077.0	4662.7	2890.9	2883.8	4071.3	3615.3	2763.4	1928.9	3080.2	3089.5	3981.0	2769.0	2413.7	3513.2	3016.4	2858.1	3154.9	3918.2	2621.8	2715.4	3013.5	3168.2	2987.9	4326.8	2560.4	3850.1	2575.4	2467.2	2208.5	2370.7	3054.2	2829.7	3125.0	3289.2	2902.5	1713.6	2712.3	2495.0	3203.8	3425.9	5733.0	2647.9	2854.2	2858.8
201257_x_at	35361.6	45433.6	49587.1	57493.5	48028.7	48136.6	51117.7	70481.8	32262.3	39394.1	39490.7	32305.6	30451.7	33552.7	72899.5	65611.1	27322.2	72110.9	51460.0	31768.0	32278.7	36331.8	46859.6	29238.9	41720.0	38718.4	38735.7	36727.2	38060.8	42477.4	43522.1	54648.0	47152.0	50162.6	61386.3	54488.2	85487.6	50391.5	62957.7	42012.7	54113.1	41070.8	56602.3	44710.7	45555.4	32526.7	40231.7	54167.1	43077.6
201258_at	11763.0	7191.5	15197.4	15909.6	5143.9	13891.3	17400.5	15358.9	8866.0	13764.8	9718.0	15310.8	5252.2	16001.2	17003.1	14318.8	6049.3	14471.3	10070.1	11095.4	14083.4	10143.1	20306.7	9197.0	8725.1	15203.2	13214.2	8564.4	16040.1	14164.8	13926.4	12569.1	12547.2	12270.0	12014.8	12817.9	18499.4	14625.7	11290.7	15738.0	11997.0	11178.0	14593.2	13340.0	15397.4	15136.1	16872.5	16243.1	16122.6
201259_s_at	1090.0	646.0	1110.5	1788.1	326.0	1530.4	1688.6	1189.2	1253.5	758.2	607.5	387.3	247.6	869.3	988.3	547.6	640.2	559.0	1434.5	1527.5	820.8	603.2	945.5	1937.9	1005.9	1327.1	607.5	732.0	1561.2	846.3	948.0	1334.3	516.4	891.6	677.8	720.9	711.5	398.9	774.6	622.1	623.4	1513.2	906.9	467.7	1354.5	2513.2	417.6	661.3	1399.9
201260_s_at	2173.7	1155.4	2974.2	2365.1	641.5	2310.8	2162.7	2418.8	1434.7	2682.9	2050.8	1080.6	1534.0	2915.9	2505.7	2101.8	1644.0	1148.6	1293.3	1711.0	1561.2	1260.4	1594.7	1362.7	1637.3	2010.6	1307.6	1730.9	1703.3	1811.9	1852.4	1786.6	1463.2	1182.2	1333.8	2476.4	1461.2	1870.2	2916.9	1944.3	904.6	1757.7	2721.6	1249.9	1651.6	1602.0	1382.1	747.7	2201.5
201261_x_at	3183.5	4067.3	315.9	2271.8	1457.9	4112.2	467.7	2354.3	2321.0	873.1	1296.7	7968.3	4013.0	3859.9	2785.3	1123.9	1046.9	2758.4	1027.2	1340.3	2750.4	2502.1	1892.6	680.7	1484.2	1918.5	1972.0	3443.3	1190.2	3932.3	1456.2	1762.9	11878.7	2910.4	13177.9	4160.1	2633.9	8091.5	2668.3	3202.8	1006.6	5997.7	2727.8	1288.2	1359.2	855.9	3496.5	2498.7	1960.7
201262_s_at	164.7	97.8	47.4	281.3	122.1	134.8	90.0	89.8	739.7	10.1	112.3	95.9	209.5	14.6	208.6	7.3	52.2	98.1	406.9	108.1	6.4	70.9	75.7	101.2	5.6	124.2	20.3	5.8	114.0	19.8	75.3	78.8	99.5	323.4	206.4	110.6	195.4	44.6	42.8	18.6	22.3	688.2	20.7	22.3	355.5	347.7	74.3	106.8	150.0
201263_at	1735.4	2114.8	2618.6	1029.0	2716.4	1369.3	2384.5	1568.9	1008.4	1510.3	1413.0	2247.1	1674.4	1927.7	1289.8	1394.5	1315.1	1277.2	2707.9	3485.5	1502.8	2066.6	1817.4	1503.8	1219.2	1167.7	1753.3	1946.3	1496.8	1296.5	1701.8	1980.8	4356.7	1629.2	1667.3	1948.6	1456.4	1693.1	1405.7	1807.8	1567.2	2151.1	2591.8	4440.6	1247.7	1774.9	2329.3	1838.4	1562.3
201264_at	1910.4	58.6	2227.5	2693.9	1515.9	891.3	2073.5	969.9	2558.4	341.8	745.9	707.9	1627.6	1465.6	1097.9	685.4	1736.0	1130.7	1309.4	1767.1	672.9	863.5	1177.3	2423.7	917.8	2615.1	437.2	1015.6	3658.3	1305.2	970.4	739.6	907.4	1831.7	278.5	704.7	234.2	354.3	622.7	486.4	950.6	1554.4	480.6	835.0	3978.4	2507.3	1584.9	1094.0	2188.9
201265_at	158.8	355.0	164.0	122.9	219.7	222.3	112.6	239.8	160.9	200.4	198.9	259.3	125.3	153.5	296.1	227.0	199.5	142.2	120.7	139.1	146.2	138.7	132.2	134.6	209.2	168.4	222.0	191.8	120.6	164.4	278.4	177.8	139.7	145.5	263.4	210.7	228.3	226.0	51.4	137.0	161.7	179.4	92.5	119.3	246.6	96.9	30.4	103.9	160.7
201266_at	1132.0	721.4	1617.8	1842.7	1531.6	1104.7	1096.9	1052.2	1402.3	1037.5	1366.7	1822.4	1868.7	646.1	987.7	905.4	1568.8	1224.7	1617.1	1765.1	1304.8	1247.4	699.3	1283.3	1520.5	799.2	1209.3	1005.7	943.0	1012.4	1054.2	1795.3	1261.4	844.9	993.9	1017.6	927.7	1044.5	1215.4	1430.9	1217.5	1175.0	808.1	2600.2	1280.2	1271.0	689.1	1445.1	988.2
201267_s_at	621.6	113.5	795.4	975.3	464.9	414.7	715.9	620.4	651.3	178.1	344.3	358.1	371.6	414.8	561.4	590.6	289.6	403.6	402.0	608.5	283.2	613.2	256.6	1278.1	190.5	361.8	180.8	343.6	464.0	697.5	461.2	444.4	417.1	878.7	33.5	363.4	410.1	135.0	208.7	289.2	432.8	1067.2	340.2	538.0	620.5	1104.8	246.1	491.2	588.0
201268_at	9770.7	24294.3	9508.6	9249.0	25942.1	8517.3	10360.2	26379.3	7553.9	9228.3	8986.2	14051.7	6311.6	8921.1	10867.6	8511.9	5998.1	6468.4	5773.6	9000.6	10324.1	4698.7	5605.4	7912.7	3065.0	9914.7	7192.2	7486.0	10319.5	7409.9	10050.2	9321.5	8408.7	15153.3	11131.1	8237.6	8783.7	10582.4	12622.6	6755.7	12173.0	8675.1	5689.5	19483.9	10692.5	8474.0	9849.2	12193.8	9406.7
201269_s_at	100.3	95.7	150.6	184.6	156.0	84.1	141.6	124.6	129.8	139.7	141.2	94.6	167.2	80.4	132.2	176.6	147.4	131.8	284.0	126.5	77.9	148.3	172.2	142.8	200.9	172.7	102.6	129.6	150.1	101.9	164.7	142.0	108.8	133.6	145.0	146.3	387.7	125.9	66.6	176.8	88.3	125.0	106.8	103.9	206.3	162.5	151.3	16.9	117.5
201270_x_at	1222.7	1646.0	1097.5	1569.5	971.8	996.9	1208.0	1627.8	1550.4	1333.2	1567.8	1060.0	1266.1	1293.8	1672.8	1151.3	1971.9	723.4	1196.6	1432.1	1000.4	1304.5	1481.4	1290.0	1606.8	1523.1	2125.7	1413.1	1190.9	1322.4	1335.6	1278.1	1005.3	1290.5	1894.7	1293.0	1445.1	1491.2	1533.3	1099.5	991.9	1012.9	1263.7	1354.6	1018.5	757.2	1106.2	1065.3	1221.4
201271_s_at	984.3	362.1	871.6	1375.1	1419.6	546.0	893.5	705.4	746.5	519.3	681.8	1218.6	1421.7	699.2	604.1	610.3	912.0	888.0	919.4	976.6	1052.7	775.9	740.0	801.4	943.1	929.2	654.3	651.5	1015.8	874.9	657.0	528.7	665.5	1328.1	534.8	493.4	523.6	503.2	423.2	634.9	971.9	1028.1	545.0	850.9	1843.3	977.7	481.0	689.5	975.5
201272_at	1325.0	1554.9	1280.1	2128.7	1896.9	1679.3	730.6	1491.8	1489.3	1264.3	1230.1	1707.6	1476.4	1384.2	1458.7	1108.9	1413.5	3934.7	1610.8	1066.4	2012.5	1384.1	1819.8	982.3	1959.4	1039.8	1130.4	1127.1	960.5	1064.4	1372.3	1466.1	2231.8	1101.3	2137.2	1106.9	1703.6	2443.7	1629.2	2090.0	2737.4	1604.9	1191.2	2564.6	2048.4	1951.5	1267.8	2215.1	1521.9
201273_s_at	6856.0	7565.4	5650.7	4015.2	5485.9	8673.1	7851.8	5738.4	9310.9	10031.6	6490.2	6102.6	5584.5	6888.3	9490.8	8856.8	4659.0	2962.5	6410.6	5143.9	4659.5	6021.2	11914.1	5306.2	9195.4	9274.3	10674.7	10163.8	6760.6	8181.6	7001.8	6371.0	5382.3	5410.5	4429.6	6415.5	12831.8	5069.4	7609.8	6468.7	4020.1	5488.9	8752.5	7504.7	7085.7	6058.3	6415.1	4266.2	7192.5
201274_at	2071.4	1942.6	2500.4	2136.9	1713.3	1699.9	2934.8	2412.1	2028.8	1851.3	1866.3	3519.9	1571.6	2997.6	1936.0	862.7	876.6	1776.8	1440.9	3086.5	1772.2	3400.7	2541.1	3270.5	2773.5	1874.9	2216.9	1887.3	2958.9	1983.7	1534.8	3946.7	2412.1	1491.2	1426.2	2575.3	1177.7	2341.2	6501.2	2587.8	3143.8	1943.1	2368.0	4253.0	3061.4	3560.9	2113.3	3127.1	2036.7
201275_at	1368.4	2525.8	1197.4	1704.6	2057.4	1275.9	1344.4	1370.4	1883.2	1026.4	803.2	1703.2	1477.6	1077.2	1565.9	1780.7	727.3	1212.8	1796.9	1123.2	3042.3	1550.1	2715.3	1373.6	1071.9	1904.2	1109.4	2166.8	2177.1	1294.9	1070.0	4350.7	1683.0	2149.2	1958.3	1286.2	1859.4	2482.4	2358.2	1557.0	2144.5	887.9	1437.9	1180.6	1339.1	2389.1	1857.4	3899.2	1011.7
201276_at	1433.0	810.4	1810.6	1703.9	1089.9	1016.0	1488.4	1138.3	1020.2	675.5	1133.1	496.1	1748.2	1004.4	1247.9	1045.1	1069.9	748.9	997.6	1212.3	781.3	774.0	1112.8	1989.0	1013.9	935.8	830.6	1008.7	1477.2	1229.7	955.7	916.1	758.5	1351.7	523.8	1215.9	896.1	1097.3	1008.8	967.8	832.8	1254.5	1139.5	1164.5	1720.2	1213.2	1821.9	855.0	1260.0
201277_s_at	5095.5	3117.0	3299.2	4970.2	7045.0	3324.0	5219.8	4525.2	2806.8	3972.5	4754.9	6798.6	4117.0	2624.2	4514.8	3230.4	3506.3	1753.8	4836.4	7488.5	6726.6	2300.4	4563.5	5300.2	2849.2	3341.8	2065.2	5330.8	5333.9	3330.3	3149.6	4026.7	2764.8	5810.1	1440.6	5059.1	3415.7	2570.7	1884.6	2938.0	3710.1	6267.6	3795.3	3308.6	9430.9	7970.5	3070.5	5254.9	3218.9
201278_at	1271.1	915.0	530.0	773.4	765.7	2259.8	643.8	967.0	868.5	1507.5	835.1	662.5	746.6	1209.2	941.3	726.2	1207.3	2040.7	1113.3	533.3	675.9	1163.6	733.1	476.3	820.4	797.1	738.4	957.3	493.6	926.1	1164.6	1590.8	2512.1	548.8	2191.4	1272.2	1388.5	1852.8	1144.3	2316.2	793.2	1447.4	833.4	700.7	725.0	456.9	789.9	1149.4	1195.3
201279_s_at	758.2	620.5	560.1	1100.7	1037.4	1658.6	559.0	1114.8	838.5	786.8	569.6	697.0	737.5	629.1	687.0	305.3	938.2	1282.5	1604.9	656.0	830.9	840.6	849.1	496.8	735.4	764.1	504.8	760.0	652.7	899.0	649.4	1054.4	1127.9	1192.1	761.9	709.0	888.6	803.2	466.9	1245.7	1049.8	1834.1	365.6	502.8	1081.5	710.2	496.6	973.9	1066.3
201280_s_at	534.8	130.1	224.8	409.6	372.7	1054.1	287.4	542.3	667.3	790.2	373.1	454.7	598.7	353.6	318.1	227.9	1089.4	719.0	789.4	339.3	415.4	544.5	447.2	239.9	548.7	549.2	380.5	534.2	211.9	454.0	721.7	583.4	976.6	300.5	862.9	625.0	505.5	630.4	730.7	1020.2	554.8	1065.2	297.3	298.5	396.8	183.6	370.7	386.5	683.0
201281_at	1412.0	1698.5	1380.2	1552.8	2134.1	1068.4	1512.2	1320.2	1178.4	932.8	1700.9	2739.3	1984.9	1172.8	1195.7	1032.2	1348.0	1455.6	2431.5	1904.1	1698.9	1705.4	1416.6	1642.7	1549.2	1400.8	1198.3	1238.6	1282.2	1283.2	845.4	1443.1	2370.4	2081.4	1080.4	1080.7	849.5	1484.2	776.7	1678.9	1507.3	1552.6	1112.2	3587.8	1427.2	2859.4	2055.9	1949.8	1268.3
201282_at	663.2	215.2	418.7	616.4	900.8	489.4	580.6	450.8	662.3	247.2	692.0	405.4	818.8	314.0	277.9	429.5	858.6	321.7	639.1	618.3	324.4	301.6	324.3	391.9	498.2	541.6	305.1	382.4	347.3	586.9	486.5	386.8	330.5	747.7	17.2	367.6	365.4	147.3	337.5	251.7	433.6	500.8	227.6	247.7	849.9	468.3	234.8	438.7	719.8
201283_s_at	98.7	10.4	34.3	65.7	124.0	80.2	92.6	254.8	135.8	13.1	27.7	12.3	97.4	42.8	53.7	151.3	107.2	135.9	35.1	102.8	35.4	37.0	61.6	24.4	75.0	124.9	29.5	43.5	113.8	98.1	95.4	13.5	63.1	179.0	10.0	18.3	67.4	63.5	69.4	26.4	26.0	67.2	24.3	19.3	154.2	46.7	14.4	27.2	18.9
201284_s_at	914.5	361.7	898.7	629.0	742.6	523.3	984.8	637.1	844.4	550.9	639.4	483.6	534.6	727.7	666.1	645.0	410.2	426.2	651.6	761.9	616.6	465.7	869.2	946.0	730.6	1166.9	990.6	679.2	1536.2	833.5	717.6	633.0	622.6	834.4	301.0	716.4	484.3	707.2	602.5	434.8	613.9	885.3	799.9	342.6	853.9	459.1	505.2	452.5	1108.1
201285_at	2393.3	2256.1	1338.5	2270.5	1486.2	2472.5	2719.9	2253.5	1387.1	2611.5	3887.2	1796.5	2364.3	2998.5	2370.9	2955.9	3046.7	1972.7	2327.5	2550.5	1401.3	2002.0	2162.5	2409.9	2522.2	2373.9	1610.3	2356.8	2440.9	2173.5	1799.8	2169.0	1784.2	1910.2	1967.3	2065.0	2078.7	2567.3	2522.8	2484.7	2272.2	1998.0	2427.0	2640.5	2490.8	2628.6	2751.8	3194.8	2209.2
201286_at	2651.2	3339.6	151.5	3535.7	790.0	2226.8	341.1	2021.2	2253.4	1820.8	842.2	1522.3	2233.3	1823.3	3840.6	801.1	1016.4	1951.3	17105.1	778.1	2605.0	1694.4	1150.2	1107.0	351.4	1344.1	1905.4	3144.9	4206.7	5868.4	2065.1	4704.2	3688.0	1431.7	3025.4	3359.8	1277.0	4704.7	2346.1	1678.0	530.6	5175.5	1804.7	2483.9	1691.9	2344.7	2683.6	2381.4	1206.8
201287_s_at	3901.3	2019.5	239.2	6250.6	1169.9	2996.9	811.1	3053.0	3647.4	1971.8	2148.7	2227.1	1977.3	2656.7	3276.8	970.7	1876.2	3637.5	18228.5	1607.1	3291.3	2144.8	1708.1	2269.7	938.1	2396.8	1818.8	3223.6	6992.5	6352.1	1976.3	5252.3	2878.4	1789.7	1263.5	2104.2	1289.7	4172.6	1117.3	1931.2	1253.7	6495.8	1733.3	2586.3	3202.3	6550.8	2918.8	2558.6	1906.1
201288_at	5713.0	949.5	2671.9	5137.3	6156.9	6440.9	6144.8	3431.3	5916.6	6071.9	4578.5	3381.8	6329.8	5675.3	4728.4	3251.1	5393.1	7344.6	2758.6	5611.0	1854.8	4707.7	5249.2	4140.8	7760.9	2813.2	8532.4	8422.1	2580.6	3716.5	3356.3	3091.7	3584.7	3100.5	2922.8	2833.7	2779.4	3919.4	3027.9	6510.6	5691.0	4777.9	5053.1	908.0	3882.6	3525.8	2433.5	1676.6	5615.0
201289_at	1183.4	1425.6	1022.8	1249.9	450.2	4329.9	567.7	1059.3	2606.9	1935.1	866.6	620.7	2163.6	1675.4	1298.7	1126.9	4660.6	1969.0	627.6	2013.6	3330.0	2074.5	1195.0	543.5	1322.2	3772.3	935.5	1327.0	687.8	7433.5	6748.4	5019.5	6587.6	744.0	5321.6	8123.5	1840.5	6748.0	478.2	6652.1	473.9	3157.8	982.1	596.6	783.9	724.9	1410.6	1147.0	2781.8
201290_at	5276.2	5004.6	5303.3	4433.9	3244.8	6574.6	6577.7	6466.3	4824.4	6516.6	3379.7	5364.4	4704.6	8970.8	5430.2	6515.9	4204.5	5141.9	1966.7	3936.3	5897.5	3643.3	12457.8	3789.3	6368.6	6367.4	6332.9	4642.9	5514.7	5636.3	6396.0	4545.2	4826.8	5032.6	9133.1	8741.2	5493.3	6811.8	8111.1	6820.3	4017.6	4970.3	5780.2	5153.1	4047.3	8973.1	8182.7	4583.5	6055.1
201291_s_at	441.5	1327.1	222.1	1615.3	1410.7	70.4	121.3	224.2	1024.4	3833.1	594.1	2581.3	737.7	135.9	318.9	458.7	165.2	154.9	1151.7	218.8	810.8	604.0	503.8	1042.1	1981.6	267.3	501.3	531.1	364.2	389.7	307.1	155.8	369.0	1060.6	584.0	193.0	453.0	156.6	2954.4	392.3	898.6	425.4	356.0	1251.0	664.4	1354.0	1521.2	1981.3	398.8
201292_at	687.3	1421.8	328.2	1386.2	1589.5	593.4	533.3	722.9	1034.4	6773.3	2028.0	2306.4	1258.8	489.7	736.0	1329.5	601.3	335.8	823.3	601.9	1987.0	1067.7	563.6	1203.4	2771.1	564.0	571.8	707.8	957.2	460.6	1014.2	892.7	947.1	1125.9	407.5	360.4	1179.5	578.5	1742.5	760.0	558.4	503.4	888.7	1073.8	794.2	1338.7	1479.6	2107.5	419.7
201293_x_at	26584.5	34130.8	33284.0	37372.2	42264.5	28879.9	32931.1	39895.1	25125.8	26968.7	42895.1	33488.4	27715.9	24877.1	34203.4	32253.1	21680.8	29535.6	40741.3	28722.1	30307.9	33060.1	41746.6	28264.9	31200.5	27857.7	39146.6	28994.8	30206.2	27308.7	28641.2	41667.6	32789.4	34543.9	30706.1	36087.8	46352.3	39953.8	33785.8	32727.9	41754.7	29546.4	34826.8	42665.4	31649.8	26071.7	39585.2	39044.9	25566.0
201294_s_at	308.8	205.3	181.5	153.5	236.6	151.9	106.6	236.2	340.8	205.5	289.9	196.2	190.2	111.1	254.0	212.8	147.3	255.0	463.5	253.3	150.8	271.5	271.9	333.5	106.7	166.7	117.5	145.3	393.9	256.3	219.6	153.8	228.8	142.3	345.1	206.2	148.2	153.4	327.4	181.7	181.0	385.5	236.3	86.9	287.3	152.8	173.6	189.9	193.5
201295_s_at	17.5	26.8	76.0	125.1	87.9	48.5	13.3	21.1	90.7	36.4	31.7	32.6	70.1	24.7	56.7	20.0	50.5	24.2	136.6	65.6	23.4	43.7	41.6	109.1	23.7	32.5	3.5	33.6	151.3	36.6	96.7	51.3	20.4	70.0	60.8	43.9	16.1	57.0	67.6	22.3	48.3	252.0	74.7	5.7	97.7	48.0	108.2	31.7	37.9
201296_s_at	1872.8	2484.6	1201.7	1380.9	1377.3	1381.6	1260.5	1248.8	1447.1	3036.2	2424.1	2111.6	1579.7	2157.2	1585.9	1975.0	2497.1	1457.3	769.0	2068.6	1490.0	3186.3	1558.9	1344.3	3200.5	1445.7	1650.4	2092.2	1876.2	2268.3	3138.5	1881.0	1917.0	1095.6	3300.3	1573.7	1823.5	2180.0	1678.5	2335.0	1505.1	1579.7	2137.3	843.4	690.3	746.3	1755.1	1668.9	1053.2
201297_s_at	340.0	448.2	239.6	197.9	215.5	300.3	308.8	228.4	415.0	196.5	282.5	280.8	196.7	506.7	187.5	200.9	109.7	330.5	142.2	149.2	196.9	258.5	320.8	160.0	275.6	166.4	215.0	232.2	224.6	310.0	270.6	290.5	167.4	198.6	422.0	223.3	222.6	266.4	242.4	311.2	437.0	190.2	407.5	262.8	149.5	490.2	204.8	119.5	297.7
201298_s_at	999.2	877.0	537.7	1335.7	999.9	746.8	828.1	850.0	826.9	802.5	865.1	958.0	744.8	1270.8	712.5	751.3	542.5	892.2	787.7	908.2	766.8	750.8	940.0	523.1	825.6	612.5	799.3	477.6	1006.5	893.2	715.4	1031.9	1042.2	520.3	646.1	865.0	784.3	566.7	946.5	1102.1	1235.3	724.9	1049.1	656.6	1013.5	1802.6	432.5	739.2	844.0
201299_s_at	347.2	458.5	286.3	359.5	212.7	141.4	209.5	198.9	497.0	335.8	326.5	477.5	396.0	215.8	153.2	239.1	140.4	187.2	263.6	157.3	143.7	145.7	358.4	187.4	172.2	293.7	381.1	421.1	116.8	622.4	533.8	146.7	232.7	206.0	292.8	282.4	157.4	86.1	281.5	377.1	263.9	300.0	222.1	255.1	385.5	348.0	224.7	348.1	399.8
201300_s_at	1562.0	1534.3	955.0	1616.3	1761.7	2352.7	841.4	1680.2	951.3	3209.5	2402.4	2377.1	1307.3	1863.9	1238.8	1066.6	3429.2	3377.6	1055.6	1603.6	2960.8	2560.6	879.9	1782.0	1735.0	1402.2	1255.6	1488.1	516.6	1727.9	3002.5	2743.6	3726.0	723.0	2849.6	1845.1	2069.0	2331.9	1697.1	2586.0	2147.8	1234.8	1934.2	814.7	1361.6	2000.5	833.7	1246.2	1826.2
201301_s_at	2087.7	1872.2	1078.0	2660.2	1016.3	2497.1	1544.6	2412.9	2118.1	1624.9	832.8	1801.2	998.5	2240.5	2180.0	1593.5	1163.0	1845.1	1249.2	1181.7	1365.0	1659.4	2826.6	1298.9	1110.3	1736.8	1179.7	1530.8	1719.4	2082.5	1617.5	2311.2	2253.4	1896.8	1371.9	1795.5	1352.3	1482.2	1440.4	1922.1	1494.3	2627.9	1996.6	1127.8	1439.2	1742.1	1692.1	2513.3	2136.0
201302_at	2335.4	2705.7	918.1	3108.9	890.9	2867.3	1493.5	2516.4	2303.8	2139.1	1459.4	1795.7	860.6	2930.6	2637.2	1889.9	1349.4	1822.9	695.1	1401.0	1345.3	2188.1	2381.1	1266.8	1379.3	2206.1	1779.5	1965.5	1618.9	2077.8	1611.3	1499.6	1751.1	1435.2	1575.6	2108.7	1631.7	2129.7	2404.7	1714.9	1326.2	2801.7	2587.6	1544.3	1055.2	1310.2	1934.1	2244.4	1844.0
201303_at	2983.9	3612.0	2043.8	1914.3	4589.4	2850.3	2131.0	6131.4	2651.5	3420.4	3313.3	5168.3	1476.9	4121.0	2590.5	2939.4	1939.5	2150.1	1645.6	3590.5	3719.3	4452.0	2352.8	3455.5	1440.6	5164.9	3341.2	3371.5	4548.0	4670.8	2409.3	2023.8	4262.6	4942.6	2413.7	2280.4	3029.8	7667.2	4270.0	2538.8	2144.3	3527.9	3721.1	5033.6	2765.9	3252.5	3689.4	4461.5	2745.9
201304_at	1434.3	1016.2	825.1	474.0	733.1	1621.8	1244.6	1334.6	1203.3	1423.5	1671.3	1310.8	1300.5	2534.5	1869.4	2042.2	1547.8	604.3	575.6	2054.1	968.9	1179.5	881.2	1711.7	2249.3	2416.2	599.7	1406.8	955.1	1864.9	1121.0	1633.4	715.5	398.5	959.1	1747.5	1912.6	1143.2	2400.4	952.5	371.3	1171.7	1402.8	2396.8	608.3	446.3	1180.0	563.5	1232.8
201305_x_at	1660.5	3581.4	2424.6	2472.5	2121.9	2091.3	2620.4	1494.2	1636.5	1523.4	1159.5	4650.4	2725.4	1659.5	1575.8	1872.5	1476.2	2210.2	1523.8	1395.3	2131.4	2802.0	1322.0	975.0	2145.9	1013.8	1899.8	2468.0	857.5	2355.9	2056.5	1804.3	1882.0	1884.8	2985.2	2862.1	1796.6	1465.6	3563.9	2622.7	3008.7	1587.6	2496.4	1911.4	2338.7	1506.6	2319.9	2846.1	2146.0
201306_s_at	4865.6	12153.0	7025.8	9064.1	7511.1	7336.7	8262.7	5897.3	5513.2	6317.1	6212.3	15377.8	6183.9	5567.9	7506.0	7641.0	7659.0	7550.4	5355.8	6238.8	10351.3	11278.3	4858.7	4943.8	8995.5	5158.8	5796.1	7110.4	4194.8	5938.3	6271.2	8930.3	7481.5	7229.2	8093.4	8063.9	9014.5	10688.5	8843.0	10526.4	9101.5	6749.0	8907.5	7006.3	7460.5	4978.8	8814.1	8843.7	7241.8
201307_at	2335.2	1712.3	607.3	1510.2	1406.6	3033.5	1991.7	2125.8	1771.9	1670.4	1872.3	1450.4	1147.6	2075.4	2533.4	1058.5	1337.0	1661.8	1042.5	3110.4	2095.1	1336.4	1182.4	1136.7	1063.0	1940.6	1184.0	2442.3	1647.0	2209.5	2242.4	2133.8	2185.5	1892.0	2973.4	3247.3	2349.3	2465.0	1654.4	1829.2	1424.3	4056.7	1881.4	922.2	949.6	1512.1	1539.8	2884.5	1659.6
201308_s_at	12.7	80.3	43.8	126.9	123.9	74.0	13.5	42.3	136.7	43.6	176.1	11.5	21.4	34.4	121.0	24.3	100.4	83.0	124.2	181.0	87.9	15.2	121.1	134.8	15.4	24.6	46.3	57.9	68.7	103.6	153.3	68.8	19.4	78.0	58.7	27.0	98.0	108.5	20.8	15.5	41.4	139.3	72.3	11.3	98.5	85.1	83.5	23.9	128.8
201309_x_at	466.1	526.7	100.4	254.4	772.7	370.8	368.9	604.0	796.0	257.3	473.6	61.9	369.4	378.2	417.8	175.9	230.2	211.4	709.2	322.1	253.7	402.9	1011.0	203.6	234.3	485.1	309.7	236.7	564.3	359.0	421.2	257.1	362.7	658.0	324.9	320.2	380.4	351.8	171.8	247.1	224.7	612.7	308.6	401.7	452.4	338.1	120.1	283.8	640.2
201310_s_at	3100.7	3240.9	883.3	1478.8	3376.4	2850.3	1960.8	2854.9	3293.1	2636.2	1281.0	1855.0	2974.1	2921.2	3501.2	2132.0	2627.1	1811.2	2415.8	1876.2	2834.1	3663.3	7843.0	1416.8	2658.5	4672.6	2695.5	3045.2	2747.3	2844.1	2768.6	1618.7	3630.7	2298.9	2373.9	3706.1	4808.3	5776.2	2294.1	2859.2	1378.8	3900.1	3358.5	2200.2	2398.3	1623.1	1895.9	3245.1	2724.8
201311_s_at	3649.7	317.5	1451.5	2072.3	1624.6	3052.7	1339.3	1715.7	4638.8	1303.8	802.0	645.0	3039.7	1547.4	2602.9	634.0	757.6	930.9	1085.1	4827.1	474.9	985.8	4628.0	1432.8	3121.8	3322.9	3866.8	1864.1	5859.8	1275.5	1167.7	1223.4	1405.8	3159.5	1136.0	3078.6	2324.1	1148.4	1408.2	1141.5	1055.2	4167.4	3286.1	753.6	2927.9	687.9	1017.2	746.7	5128.9
201312_s_at	9667.4	907.4	4489.4	2746.9	2938.7	9009.3	4260.3	4040.3	11681.4	6049.5	3414.8	2731.5	8488.7	4968.6	8759.4	4303.5	3041.8	3131.1	1713.3	8090.5	1986.2	3331.0	11269.6	5099.2	12293.5	9245.7	11654.0	7953.0	9842.7	4229.0	7571.2	4541.7	4922.8	5811.6	2896.2	8307.0	11840.0	4919.2	5216.6	4839.9	3159.9	9118.0	11255.2	2524.0	5499.8	1730.8	4839.6	2345.8	15749.8
201313_at	368.7	356.7	1146.7	134.4	505.6	293.2	154.2	320.2	402.1	284.1	1006.5	561.8	801.5	514.5	305.7	728.7	187.3	294.2	194.2	384.3	643.1	445.0	166.4	787.0	248.2	616.7	584.7	211.4	849.4	464.6	385.1	223.5	778.3	850.2	806.7	270.5	166.5	286.8	27.5	343.6	159.1	1339.8	688.5	1869.1	863.5	136.7	1011.6	176.7	268.0
201314_at	452.3	347.9	358.8	410.9	386.3	610.3	663.1	589.7	343.1	378.8	348.4	498.4	519.5	340.9	286.1	622.1	525.8	470.5	436.4	397.8	472.4	581.0	579.6	394.5	418.9	223.1	483.8	474.5	381.1	709.0	364.0	358.1	440.3	276.7	274.6	414.4	323.4	499.9	486.0	335.8	414.3	543.7	425.5	350.2	259.0	617.5	368.8	441.2	491.1
201315_x_at	8615.5	10175.2	7754.4	9034.4	6675.6	12746.2	5828.4	10236.1	6053.6	7306.7	5851.0	7887.0	4365.4	8607.6	16768.3	4652.6	3368.5	7702.0	4180.0	8414.5	6354.6	6714.6	7686.6	12178.7	7382.5	10411.8	5134.0	4712.4	14442.1	5563.9	9503.3	16876.8	10358.5	12254.5	13855.9	13067.3	4627.7	8157.2	9961.4	9492.2	5074.2	5424.1	9907.6	9146.4	4370.6	8393.2	7693.1	8201.6	3954.9
201316_at	654.0	646.6	564.8	480.4	324.0	452.0	644.8	789.8	655.4	793.6	1211.4	836.0	321.3	1251.2	777.6	839.8	558.2	538.7	536.8	482.5	363.2	605.4	489.8	610.6	437.2	915.6	614.8	599.1	554.2	539.4	624.1	595.0	449.7	445.4	610.3	777.5	780.7	773.0	1263.6	572.6	652.5	495.9	750.3	1016.6	491.0	273.1	967.1	358.4	650.7
201317_s_at	2920.0	1541.9	2870.2	2873.2	1967.3	3487.9	3466.7	3181.0	3012.4	3266.9	3062.4	4673.7	1520.1	4836.5	2709.5	2656.1	1412.4	2114.3	2531.0	3311.4	2911.0	2740.2	3286.5	3674.6	2789.6	3495.8	2733.6	2395.6	3110.7	2464.1	2337.1	3702.7	2716.5	2433.4	2254.4	2904.9	2867.0	2703.2	2411.1	3271.3	3029.0	3238.5	3126.5	4777.2	3391.2	2050.7	2137.5	2865.3	2580.4
201318_s_at	6355.9	4465.5	8353.3	8242.7	5244.2	9017.1	9049.2	8565.9	6188.1	6679.7	3860.5	4425.4	7144.7	6384.2	7525.0	6505.1	3428.6	7812.2	5937.3	4905.6	7134.8	4623.5	9201.2	2813.2	5826.7	4275.6	5225.8	5735.8	6184.2	9798.6	6141.0	7257.2	8999.3	7096.6	5429.0	7778.6	6376.8	9681.5	5238.3	10386.2	5545.6	9955.3	7292.6	7161.5	7612.6	7754.6	7520.1	10561.8	7382.2
201319_at	1908.5	2454.6	2183.3	2222.5	1016.1	2487.5	1687.0	1547.2	2526.2	2495.2	1606.4	2106.5	1779.7	1350.9	2020.4	1740.0	1723.2	2089.2	1224.7	1723.5	1789.5	1886.7	2162.4	1002.0	2021.1	1775.7	1955.8	1966.8	1525.4	2530.6	2486.7	2191.0	1951.6	1744.7	2406.0	1786.2	2511.0	1877.8	1361.0	2556.2	1567.7	1579.4	2225.8	1697.3	1976.7	1597.7	2722.8	1369.6	2303.4
201320_at	426.6	309.6	446.1	487.1	529.8	397.6	702.4	472.5	444.7	512.6	400.4	412.1	547.7	550.1	504.6	556.4	644.1	314.5	535.1	423.8	522.4	550.4	312.4	571.1	535.0	421.2	620.6	669.3	571.5	495.4	529.4	509.2	310.2	508.2	448.9	486.2	687.7	433.3	447.0	462.9	543.4	543.5	552.5	451.5	473.8	361.8	614.9	419.6	399.0
201321_s_at	492.3	664.3	497.8	612.4	607.5	431.6	677.4	649.5	311.8	703.4	674.0	403.0	677.4	593.7	665.0	471.0	873.5	619.2	411.6	620.2	505.0	576.9	567.7	704.9	670.2	564.6	797.7	660.5	451.2	602.1	812.2	607.4	320.3	664.5	549.6	632.1	577.8	608.9	518.8	514.4	609.2	735.8	779.1	548.6	519.6	431.1	586.3	459.9	429.7
201322_at	6008.3	5708.4	11261.3	7484.9	4809.6	6878.0	7842.5	8138.2	5884.1	5492.0	5299.2	6694.0	6224.4	7012.9	6606.0	5321.2	3386.0	4848.2	5715.7	9054.3	6715.6	4399.6	7904.4	7295.0	6602.1	5198.2	6083.6	5332.4	6428.5	6543.6	5919.7	7536.4	5147.6	4957.2	5226.9	6607.5	6527.3	7696.8	6635.8	8119.3	6266.0	10091.5	7949.0	8308.7	9560.0	9959.3	6042.4	6612.8	7312.5
201323_at	689.5	1015.5	992.4	718.9	672.3	650.0	882.8	913.8	639.2	750.2	1211.4	887.5	701.1	1083.0	686.9	1547.9	270.9	463.0	624.3	678.3	706.1	1004.0	763.6	770.5	604.7	583.1	1126.2	567.0	834.6	849.5	640.5	529.7	757.2	714.4	1173.8	1135.8	860.5	1425.2	672.9	754.1	699.7	780.2	910.4	1577.5	1412.1	737.7	1576.9	950.3	753.5
201324_at	1734.6	1046.7	236.3	453.9	316.5	2208.9	503.4	715.8	1434.0	3371.3	1139.4	545.3	1154.8	2104.5	1909.1	1259.4	731.1	2294.8	746.6	1089.2	1162.3	1854.0	666.3	509.2	838.1	2882.2	1219.3	1564.0	1910.1	2182.7	2342.1	2197.9	2524.2	727.9	1425.5	1511.1	1055.2	1416.5	1776.5	2293.1	191.1	3911.5	1608.0	606.3	323.8	3293.2	592.3	1092.1	1528.7
201325_s_at	902.0	279.7	187.2	676.5	201.9	1550.2	747.2	886.7	636.4	1164.9	497.7	185.1	191.1	1193.3	1118.3	585.6	392.0	654.5	769.7	695.1	477.5	899.8	328.7	770.1	420.2	2374.1	308.4	740.2	839.0	1343.8	1287.5	1384.4	984.4	454.6	182.1	844.8	616.9	388.2	361.1	1132.9	29.4	3027.0	1031.7	496.3	275.9	2151.3	265.8	634.7	1299.6
201326_at	1282.5	1178.0	1403.5	1460.5	1420.7	1098.6	1785.6	1392.5	1023.4	1606.6	1522.2	2123.6	1867.6	1280.6	1116.1	3161.9	1157.3	1116.7	1432.9	1542.5	3695.9	2566.5	1355.4	951.1	1039.8	882.9	1394.5	1096.5	920.5	1029.8	1147.7	965.0	1283.1	1586.0	1547.5	1559.8	1879.0	3158.1	1868.2	1798.2	1358.8	981.8	1801.8	2356.3	1618.0	946.9	2363.0	1808.0	1193.8
201327_s_at	1468.7	1010.5	1311.7	1644.8	2025.8	1707.0	1901.5	1835.1	1413.1	1885.2	1324.9	1880.1	1474.8	1409.2	1432.7	1685.6	839.9	1351.8	1655.9	1578.2	2465.0	2346.0	2010.6	1329.3	1370.4	1095.5	1381.9	1547.4	1369.5	1533.0	1464.0	1870.1	1452.6	1831.4	1001.2	1771.2	1242.7	1269.9	1625.2	1724.0	1939.2	1507.6	2301.3	2394.1	1986.9	1309.6	1747.5	1776.2	1404.0
201328_at	267.6	415.5	515.7	337.0	413.9	705.2	362.7	424.4	479.5	356.3	369.8	436.8	324.3	444.4	300.6	304.4	569.4	537.2	365.0	317.5	337.0	511.8	208.2	296.9	348.1	237.0	312.1	334.8	258.1	357.0	630.7	619.9	576.1	253.9	494.1	443.5	371.9	444.3	379.7	470.7	247.2	293.4	566.6	179.7	112.5	206.9	277.4	369.7	458.3
201329_s_at	149.9	246.3	345.7	322.3	219.0	345.8	153.0	160.1	237.9	226.2	245.8	245.6	186.4	151.6	172.2	106.9	283.3	318.0	342.8	215.8	197.7	333.9	123.8	115.3	270.8	169.3	83.7	220.0	172.7	247.4	327.5	368.4	394.4	261.2	377.3	256.8	244.4	231.4	190.1	156.9	141.9	225.4	204.7	195.6	139.2	199.6	128.2	234.3	246.5
201330_at	1852.8	1208.9	1008.2	1102.8	779.5	1317.9	1151.4	1247.9	1260.3	1235.1	1633.6	1417.4	1271.2	2011.4	939.0	1245.0	676.1	957.3	478.0	1490.1	1153.8	1051.5	1254.6	1187.4	1154.2	1248.1	1031.9	1731.1	1264.5	738.4	1199.4	1339.3	1364.6	960.2	856.3	1438.8	958.9	1247.7	1215.7	1327.3	1256.0	1264.8	1817.1	1026.8	961.3	861.8	1305.0	1340.1	1063.1
201331_s_at	2525.9	2738.9	2965.7	3121.2	1894.8	2235.0	2789.7	2557.8	1831.0	2143.6	1321.0	2630.0	3278.8	2882.4	2140.2	2753.6	2200.3	2089.6	431.2	2400.2	1402.4	1934.8	2406.8	1831.7	2480.0	1999.2	2214.5	2515.0	2668.4	2070.5	2398.0	2290.2	1483.1	3538.7	2533.6	2820.0	1586.5	1859.4	2330.0	3173.5	3034.5	2716.6	1994.2	1923.0	1381.9	2963.6	2780.8	2075.2	2257.9
201332_s_at	152.0	92.1	105.9	281.5	123.9	77.1	154.8	179.7	217.0	30.9	53.4	31.9	176.1	97.0	242.3	44.3	290.4	27.7	44.9	320.0	31.0	22.0	173.5	56.5	43.5	92.2	38.9	31.8	146.6	38.7	226.0	102.6	27.0	191.6	50.3	154.8	138.7	35.6	71.2	19.5	98.3	211.5	38.3	43.2	139.0	264.0	55.1	20.3	104.3
201333_s_at	248.9	529.6	140.8	243.7	385.7	294.4	216.4	214.3	205.8	288.4	302.0	220.2	333.4	159.6	245.6	232.6	332.9	446.8	97.2	146.4	230.3	309.7	424.7	232.2	291.4	222.7	277.9	275.9	296.7	295.8	260.5	216.5	361.9	293.9	450.1	260.2	364.9	391.9	286.2	367.3	194.2	275.0	391.9	224.4	359.8	358.2	384.2	309.5	304.1
201334_s_at	1823.3	986.4	1448.6	1695.8	1087.5	2160.0	2385.4	1359.7	1335.7	2351.4	3032.4	1218.1	1667.8	1547.3	2083.5	1254.4	2747.2	1351.0	742.8	1480.9	1157.1	1333.4	1080.7	1161.5	1785.3	2620.3	1469.8	1532.6	1621.8	1386.7	1469.7	1578.5	1198.9	1034.1	753.5	977.0	1928.3	1239.5	903.1	1328.5	1008.6	3257.8	1269.8	2095.1	975.0	1365.6	1673.0	1038.2	2043.7
201335_s_at	113.5	100.6	35.6	126.2	20.7	129.9	89.4	99.4	88.6	168.3	172.9	48.7	10.3	101.7	25.5	81.5	103.1	148.5	28.2	97.1	72.3	117.4	152.9	59.1	14.9	108.1	159.2	102.0	55.4	75.0	124.1	95.6	84.3	216.9	212.7	159.3	93.3	76.3	81.6	124.3	78.7	213.8	57.7	166.4	71.6	52.3	93.9	75.4	107.5
201336_at	3442.4	2096.9	3752.8	2483.8	2221.1	4197.8	4034.2	3489.8	2703.0	3062.7	2394.8	4287.6	2566.7	3920.5	3639.1	3938.2	1943.1	2728.7	1868.4	2485.7	2394.0	3303.4	3418.1	2996.2	3445.1	2837.5	2170.8	2989.6	2582.4	2494.7	3055.1	2320.4	4465.4	2799.5	3666.2	4046.8	2905.6	4654.6	2978.9	4059.9	3063.1	3925.2	3775.6	4121.8	2243.1	2764.6	4086.5	3420.4	3964.4
201337_s_at	159.2	21.4	141.8	96.5	107.4	163.4	310.5	109.6	400.9	71.5	124.1	127.6	104.0	167.5	215.6	13.0	96.4	53.5	248.0	137.0	33.0	107.6	12.6	327.8	157.0	144.7	103.1	63.8	218.6	187.0	188.8	150.3	149.6	170.8	246.4	115.0	12.1	28.7	7.7	59.4	140.7	416.1	115.1	169.5	461.1	343.2	161.4	47.8	358.5
201338_x_at	6226.0	6658.8	7037.0	4774.3	4697.5	3257.4	4403.7	5698.8	4834.1	4289.1	6257.1	7575.5	3470.0	4505.3	5106.5	7419.1	4179.5	6731.3	2417.3	6744.1	6744.3	5230.4	6002.5	3923.3	5694.9	4634.1	7772.9	5447.0	3311.5	3637.0	4830.0	4488.5	4167.1	5439.9	5486.6	6196.3	7564.9	7062.9	9289.0	4990.6	4522.2	4901.2	3782.0	8932.9	4302.3	3221.4	4612.2	4299.6	4726.7
201339_s_at	2091.6	566.0	3455.1	1457.6	1669.2	2889.5	3944.6	2569.6	3956.4	2597.3	1298.1	1443.5	1966.8	2795.1	2829.7	2674.5	1694.2	1569.0	1725.7	2464.2	1736.2	1366.1	1852.3	1857.7	1499.7	3314.6	3076.2	2635.0	2707.5	2682.6	2248.3	1739.6	1806.5	1491.4	978.3	2977.2	888.5	1592.8	1701.1	1843.8	1312.2	2049.4	2808.6	1665.0	2052.1	1239.1	912.6	1551.8	4362.7
201340_s_at	221.8	196.0	11.8	274.6	146.2	55.2	76.1	31.6	228.5	98.7	171.0	170.5	109.8	122.6	66.7	86.7	71.1	114.0	66.3	100.9	159.8	137.8	301.4	169.6	153.4	54.1	200.3	304.2	83.1	324.4	179.1	103.7	133.6	86.2	201.1	13.8	178.6	78.8	122.0	84.7	182.7	233.1	105.0	71.0	124.5	45.2	67.8	94.2	164.8
201341_at	2593.1	1096.5	320.6	2350.6	1023.3	1730.4	546.9	1289.7	829.8	1692.8	1176.5	2064.1	907.7	2545.7	604.2	1204.2	1042.5	1115.7	855.5	1365.3	3376.6	2812.4	1573.2	1089.9	1348.5	652.0	769.5	1911.0	248.6	1127.5	950.7	951.6	2082.0	893.3	555.3	869.1	999.4	1453.6	573.5	1017.3	608.5	3080.7	1600.0	588.4	950.8	521.4	627.9	1158.0	936.5
201342_at	1212.8	402.7	1473.7	926.9	1178.7	1486.4	938.9	927.1	1092.8	938.5	1787.0	2157.7	706.1	934.9	1023.5	991.3	1075.2	722.9	1197.0	1107.7	2226.9	1414.9	1205.9	1486.3	1491.7	918.2	1020.2	933.5	1475.3	1248.6	1223.0	1071.1	1492.4	958.1	765.0	957.3	1120.1	957.8	706.1	1266.4	1137.5	753.3	1334.5	1005.7	1117.9	1227.8	1083.4	1377.4	1243.4
201343_at	1934.5	1869.9	1909.7	1216.0	1607.1	1739.6	1999.1	1784.0	1723.7	1840.8	1737.1	1531.5	1075.5	2079.3	1667.1	1312.6	1258.4	1603.4	1330.1	1948.4	1896.3	1147.9	1598.0	1940.2	1695.4	1439.0	1360.7	2067.5	1882.4	1430.6	1477.6	1162.9	1352.4	1960.8	1292.9	1743.5	1155.9	1504.3	1539.1	1771.3	1284.8	1603.0	1149.9	1074.8	2320.5	1568.8	1142.0	1736.2	1454.9
201344_at	373.1	489.4	361.8	193.9	239.4	211.0	333.7	331.5	253.4	221.9	414.5	254.0	353.4	406.6	243.9	294.1	226.8	428.8	260.5	175.8	270.2	187.2	282.6	300.3	221.8	228.9	309.9	300.6	227.5	242.6	243.2	190.6	233.5	268.6	382.9	363.5	269.2	401.9	381.0	232.7	207.6	291.8	299.5	273.6	255.5	233.2	224.5	371.8	223.0
201345_s_at	1857.9	1720.4	1642.2	1433.4	1257.1	1563.4	1813.5	2112.6	1372.9	1984.4	1730.0	1681.8	602.5	1760.5	1657.3	1301.2	845.1	1435.0	1184.4	2411.0	2285.9	1266.2	1247.1	3061.4	1789.2	1532.2	1748.1	1932.8	1895.1	1208.3	1720.9	1988.0	1438.6	1973.6	3154.6	1289.3	2193.1	1781.0	1077.0	1706.7	1792.2	1782.8	1623.1	1168.5	2701.6	2321.5	1327.4	2211.0	1511.4
201346_at	2246.0	1274.1	1227.7	2196.0	1201.4	1349.1	1263.8	1800.6	1833.5	1222.1	2041.2	920.3	6333.3	2003.2	1176.9	1148.2	1860.8	1107.8	1322.9	2067.9	1487.6	1506.4	1323.8	1983.2	1584.4	5376.6	6521.0	1275.0	2948.1	1173.1	1235.2	944.7	809.3	1545.2	1056.0	1123.9	1018.4	1100.3	2165.2	1385.3	1042.4	2022.7	765.9	6858.5	1448.5	2813.9	1712.3	1181.0	2707.9
201347_x_at	1416.8	1862.9	1394.4	984.6	891.8	1102.4	1544.0	1553.2	1451.1	1334.9	858.1	1879.3	858.7	1395.9	1511.2	882.9	827.0	1003.9	1415.6	1230.7	1548.3	570.5	823.2	919.4	1072.3	598.6	1607.2	1084.2	890.0	1296.5	1138.4	1030.0	1070.9	1458.9	1951.8	1220.4	2061.8	1426.9	1164.6	868.1	1386.9	1391.6	1240.1	1134.5	1066.2	1330.2	1410.7	1377.1	1199.5
201348_at	1603.8	445.7	3751.0	710.0	2636.9	724.2	762.8	1049.7	1312.8	185.6	502.4	372.1	502.7	294.3	930.4	182.3	830.4	1505.3	1870.0	635.5	622.3	742.4	466.1	529.0	1342.4	316.0	303.6	317.5	474.3	825.5	410.6	469.9	1124.4	768.4	302.5	330.8	544.3	238.5	313.2	1452.0	533.8	1180.3	259.5	290.2	1229.8	6969.9	222.0	1256.5	3829.9
201349_at	3017.1	2608.6	3865.1	3579.8	3037.0	1753.8	2697.1	4051.9	1013.5	1653.1	4114.2	1719.7	2109.0	1426.8	2174.5	1337.2	719.5	815.5	1531.2	4136.3	1418.4	839.1	1732.2	4077.0	1438.6	2290.7	2144.0	2462.4	6020.0	3141.3	2124.3	1392.4	601.4	5746.5	1453.7	1467.8	975.9	1787.9	1712.4	963.1	602.7	2780.5	1885.3	7196.5	4073.0	3283.4	1667.0	909.0	2055.4
201350_at	1032.6	1173.4	1099.9	2587.1	7670.6	936.9	1178.0	1132.8	1151.4	1006.8	1218.9	978.3	904.7	565.7	1304.7	981.3	1544.5	1018.4	1769.2	1187.1	1019.6	1317.1	1574.0	1082.3	1401.5	686.5	866.7	935.2	1576.7	1077.9	1333.5	1060.3	793.9	1802.2	882.5	674.7	1026.8	1764.4	777.2	918.7	1216.7	1205.4	753.1	970.7	1119.5	1173.4	770.8	1664.3	1405.4
201351_s_at	1739.1	1425.6	1849.2	1257.4	1468.8	1901.9	1970.7	1476.7	2338.7	1514.2	1369.2	1833.7	1058.5	2358.7	1211.3	1470.7	1444.3	1663.5	1233.8	1864.8	975.4	1521.8	1806.2	5290.5	1583.6	1290.1	1765.4	1790.9	2168.5	1519.6	1267.6	1983.2	2775.4	1419.9	1629.9	1644.6	1031.1	1189.6	1697.5	1797.6	1992.6	1477.8	2201.7	2036.4	2834.3	1304.7	2209.0	2225.9	1884.2
201352_at	2921.9	2564.0	2911.2	2564.2	2699.5	2325.7	2641.8	1690.8	3010.2	2593.9	3169.0	2695.4	1863.4	3039.4	2117.7	2369.6	3351.9	1319.8	1547.1	3164.5	1866.4	3055.0	2854.4	7200.2	3741.3	2515.3	3476.9	3766.9	3307.2	3943.7	3594.1	2398.7	2824.8	1914.8	3867.4	3058.8	3718.4	2406.8	3248.1	3303.5	2139.9	2967.5	2513.7	4594.5	3026.0	1094.2	3919.1	2740.6	3113.5
201353_s_at	274.2	302.8	421.5	654.0	526.7	296.1	384.2	299.4	252.9	284.3	321.3	253.9	587.4	275.2	283.9	394.0	402.8	221.0	357.5	311.1	163.6	216.0	397.3	310.2	295.6	376.3	395.7	315.1	485.4	318.2	317.5	335.2	258.2	482.3	294.3	344.5	355.3	292.9	573.3	314.2	427.6	363.2	427.2	287.4	558.8	296.1	286.0	198.4	348.6
201354_s_at	296.4	289.5	508.7	418.2	427.0	615.0	705.3	344.2	146.6	311.2	273.0	249.0	579.1	181.8	455.3	238.5	426.0	471.7	274.6	243.9	194.3	342.2	71.0	310.6	394.7	355.4	283.2	340.0	422.6	284.8	381.7	60.9	430.7	544.0	354.5	473.7	432.2	265.5	374.3	373.1	79.9	124.4	614.3	35.3	55.2	546.7	329.0	369.0	63.9
201355_s_at	409.2	540.7	594.4	335.6	506.8	543.5	510.8	486.7	453.8	351.8	493.5	582.2	424.6	409.8	884.9	764.8	505.4	469.7	595.0	326.4	429.2	480.6	266.6	595.0	436.7	337.0	489.6	303.8	503.2	317.1	592.7	540.0	581.7	629.4	386.4	863.5	670.7	725.6	574.0	511.8	454.4	300.2	594.3	393.1	485.8	526.3	590.0	434.0	304.5
201356_at	946.6	1278.5	1421.5	1537.5	1353.4	1239.4	1338.0	1165.2	1766.4	1239.0	1167.7	1336.1	1177.1	915.9	1367.7	994.6	1820.5	1128.0	1527.4	1718.7	1567.2	1822.9	1210.5	1208.9	1636.6	1565.9	1566.1	1602.7	1605.5	1510.8	2042.7	1392.3	1466.8	1355.6	930.7	1038.7	1125.5	1394.0	962.1	1477.4	1096.1	1244.9	943.5	1141.7	1062.8	1458.5	1441.8	1290.7	1343.1
201357_s_at	381.7	391.0	522.6	938.7	514.7	726.9	741.9	700.1	680.9	378.9	415.9	405.3	390.1	397.3	645.3	413.4	445.9	376.2	1039.3	622.5	442.5	556.4	546.7	524.9	331.2	567.3	411.6	500.9	399.2	423.2	476.3	509.9	855.3	1471.0	401.0	572.9	516.9	447.6	401.5	390.4	653.4	402.9	548.9	467.5	728.3	874.3	651.6	513.6	726.5
201358_s_at	5648.0	9779.6	7319.4	4632.5	3345.3	4736.3	4759.6	3836.6	5453.1	6115.8	6752.5	4356.7	7726.2	5914.0	4689.0	3821.6	6053.2	6237.8	2690.5	3947.1	5905.8	5973.9	7066.5	4236.8	7958.6	5278.1	7781.3	7132.5	5744.8	5215.5	6007.4	4942.3	8554.0	4176.0	8264.4	5061.6	5509.8	6637.3	9754.0	5569.3	3837.8	5115.7	5859.6	8276.8	3666.9	2604.5	6754.0	4447.9	4444.1
201359_at	3032.1	1698.0	5001.3	3795.8	1449.4	3736.5	4151.4	3108.4	4078.8	3432.6	2434.5	1639.8	4303.5	3993.5	3171.0	1493.1	1897.4	2965.5	1749.6	2371.2	2921.8	2128.8	3664.4	2786.7	2902.2	3672.6	2201.3	3390.9	3762.1	2656.1	3036.0	3069.2	4539.8	3408.7	845.1	2686.1	1640.8	2166.7	3309.2	2460.9	1478.8	3975.1	3574.3	4525.1	2200.7	2115.7	2017.1	3033.1	3050.3
201360_at	12941.5	1149.8	15398.1	4222.0	3707.2	6679.5	3504.6	5577.4	7808.8	3232.4	12163.1	2030.8	8101.9	11022.7	3833.4	3956.8	7845.6	4589.1	1582.4	6720.8	4039.7	4594.9	2707.7	2287.5	9735.6	6206.6	4867.0	8190.1	3159.3	4431.4	3711.5	3076.1	3390.1	7639.9	4497.3	4646.1	2387.6	4174.3	6074.1	7205.0	4028.8	3664.4	1787.7	23160.7	5103.4	4887.8	3590.5	2695.4	13781.4
201361_at	1144.6	833.3	1286.3	2601.3	1243.4	1414.1	1028.8	1668.2	1058.9	1056.7	1334.0	1030.7	1227.2	896.8	1746.9	702.0	1258.7	1640.9	2181.7	1594.8	1311.2	1483.5	1127.9	1829.3	1250.2	1113.7	1044.0	1189.3	1132.9	1424.9	1287.4	1390.2	1783.3	1700.3	1153.3	1405.6	1127.9	1179.2	1435.1	1472.7	1504.0	2114.9	1447.4	1401.0	1796.0	2465.7	1824.9	2001.6	1848.7
201362_at	802.0	845.5	894.6	618.4	908.8	802.8	936.4	730.7	938.8	1228.4	621.6	1024.3	763.4	817.9	788.7	1148.1	1659.2	1137.9	875.5	612.6	1330.5	2492.7	680.9	600.2	876.1	1137.9	966.0	1108.7	739.1	763.5	1250.5	786.9	1584.2	803.2	815.9	686.9	1529.8	1149.3	1309.1	1187.9	1789.4	699.3	912.7	625.9	461.8	1189.0	923.9	784.4	668.3
201363_s_at	460.2	296.4	547.8	511.7	685.4	531.6	702.4	413.2	641.6	725.6	338.4	561.2	466.0	370.7	592.7	547.5	1176.7	808.3	525.1	512.1	751.0	1209.9	323.4	359.4	533.9	694.4	409.3	643.6	544.3	463.9	816.2	582.2	943.3	350.0	324.1	320.4	619.1	398.0	591.8	515.5	988.1	490.7	452.0	414.8	468.2	718.3	418.4	669.3	384.7
201364_s_at	574.5	940.0	773.4	687.8	815.8	799.6	778.9	722.3	846.4	564.8	1004.1	724.0	756.6	544.8	613.3	793.0	745.7	668.6	1082.2	1078.9	636.1	916.2	552.7	1176.3	790.4	456.0	492.9	623.8	985.5	758.9	644.5	1034.8	690.6	636.8	747.2	823.4	1065.6	755.7	510.7	649.7	769.2	887.6	591.3	884.7	1514.1	1093.0	639.8	492.9	744.2
201365_at	884.8	1267.7	1274.4	910.0	1019.5	1087.0	938.0	1016.0	936.0	685.6	906.9	511.2	988.0	754.7	1137.6	1029.0	1199.0	738.6	1592.2	1303.4	1103.9	884.4	911.8	1208.4	766.4	785.4	783.5	791.0	1213.9	1049.3	991.9	808.1	1215.1	1461.7	1150.8	1108.4	1319.8	1066.6	1003.7	606.2	1246.7	895.3	980.9	1034.0	1230.7	1250.3	882.4	807.2	902.1
201366_at	1687.2	2147.9	1260.1	1105.0	1106.1	1749.2	1479.2	1185.7	1761.9	1792.5	1618.3	1942.8	1593.0	1777.9	1638.0	1775.2	1565.6	1320.8	1069.6	1354.6	1108.8	1602.1	1457.3	1086.5	2298.9	1483.3	2250.1	1366.9	1678.9	1768.4	1629.7	1252.8	1457.4	1186.8	1649.2	1448.3	1806.4	1966.6	1726.1	1764.6	869.1	1484.6	1819.8	2529.2	1202.5	1364.1	1631.1	2240.2	1524.7
201367_s_at	34.8	12.2	79.4	148.5	22.4	5.0	2.5	16.7	228.2	12.8	41.7	23.6	74.6	33.8	60.8	4.2	110.2	4.8	135.6	102.9	5.9	18.6	85.9	19.7	126.1	85.5	7.1	4.0	60.2	15.3	20.4	7.3	11.8	131.7	3.8	44.6	48.9	7.4	7.3	9.6	3.8	177.1	51.3	10.9	125.2	308.5	11.9	247.2	75.5
201368_at	4597.5	2597.4	3305.9	4712.9	4052.1	8010.3	2296.4	4226.5	5578.3	7566.1	3080.3	5420.9	2106.8	5367.3	5947.3	5078.3	9306.5	9201.6	3460.3	4845.5	2313.4	6811.3	3930.0	2123.4	5612.2	4606.3	2791.4	4379.3	1370.6	4805.6	6728.2	7858.9	3706.4	4194.9	3685.2	7037.7	4915.0	5259.6	7844.5	8702.5	4162.3	4767.4	6227.5	1415.1	2605.0	7124.7	2597.5	4954.1	6232.5
201369_s_at	511.2	313.0	334.2	860.7	783.9	632.1	214.8	515.7	683.8	476.1	229.6	428.4	313.5	381.3	667.0	401.7	801.0	791.0	1191.9	725.9	188.4	525.3	525.1	260.1	645.1	444.7	229.2	691.0	253.1	839.2	699.1	482.3	560.3	1011.6	468.1	793.4	345.7	617.0	1307.6	765.8	370.8	460.1	790.1	167.0	643.0	973.1	539.7	715.0	923.9
201370_s_at	348.3	413.8	306.2	177.2	202.5	352.1	312.7	250.8	364.6	359.5	438.9	256.2	163.0	353.2	377.2	501.0	385.5	386.3	114.7	204.7	196.6	264.2	297.3	309.2	274.7	299.3	234.2	339.7	353.8	360.6	433.7	220.0	130.4	173.9	174.6	312.4	375.1	154.8	179.4	213.3	207.8	250.8	299.4	308.4	171.7	180.6	263.3	210.3	304.3
201371_s_at	2388.4	1777.4	3316.0	2816.0	2536.7	2770.3	3744.7	3018.9	2953.5	3038.5	2277.6	1959.2	1943.3	3279.4	3153.2	3412.7	2489.2	2307.0	2444.7	2110.4	1632.5	2110.8	2795.5	2332.3	1942.8	2842.2	2892.0	2944.0	2421.4	3298.3	2577.3	3073.2	1692.6	2282.4	1351.9	2734.9	2575.9	1953.7	2661.4	2144.4	2664.2	2032.8	2913.5	2424.9	1677.2	3367.7	2028.3	2258.1	3011.7
201372_s_at	53.6	173.7	28.6	79.0	76.3	19.2	83.3	100.0	14.4	99.5	31.7	53.6	67.0	87.7	23.2	138.1	96.6	57.1	56.8	63.6	30.3	15.7	62.0	44.1	153.9	80.7	43.6	32.5	72.5	6.7	88.6	54.3	50.4	40.3	23.4	85.6	114.5	111.5	119.7	46.0	69.2	36.9	64.5	48.3	26.0	49.3	71.1	12.4	22.2
201373_at	133.2	538.6	451.2	515.0	368.3	292.7	369.8	761.0	557.5	195.6	331.2	389.1	555.9	196.7	682.5	289.8	646.6	548.9	842.5	433.3	188.4	729.4	486.7	558.1	200.9	75.8	310.4	213.1	536.0	761.1	265.6	245.0	855.5	1098.4	496.7	472.1	497.5	507.8	345.6	294.3	608.3	849.6	429.0	250.8	643.2	497.6	666.9	461.7	365.5
201374_x_at	6.0	20.9	6.9	5.4	6.9	7.4	12.5	12.9	7.8	4.7	5.8	3.1	4.3	3.1	8.4	7.4	3.3	32.1	7.0	4.7	4.4	4.6	4.9	11.9	2.4	6.4	5.5	2.8	12.7	5.5	6.1	6.8	17.6	14.7	55.8	6.3	14.7	4.7	12.4	8.7	9.4	5.3	15.1	5.2	6.1	2.7	22.8	24.5	6.2
201375_s_at	3934.5	1839.3	5642.8	3303.1	1418.3	5297.8	4479.9	3686.4	4227.1	3102.5	3531.8	2306.3	1986.6	4335.4	3524.5	3349.9	2416.1	1951.1	3020.5	2385.0	2216.9	3247.0	2407.1	4691.7	2467.1	2775.0	2412.7	3248.6	3898.1	3076.9	3798.2	2632.6	4267.5	1920.7	1694.0	3665.4	1336.6	2947.6	3197.5	2689.6	2014.8	4011.0	4321.5	2178.0	1424.8	1994.8	2036.2	2564.1	3473.4
201376_s_at	1259.1	260.8	1136.5	1400.8	942.8	2037.9	2674.5	1867.6	2076.0	797.6	574.2	1001.2	603.4	1309.5	1956.9	1381.1	460.8	612.0	1611.3	1542.8	1283.2	566.8	1440.0	1543.0	776.4	1157.3	529.5	1161.4	2482.1	1710.3	1509.6	1205.0	925.7	1850.9	84.6	1172.9	966.1	342.9	418.1	638.6	1220.7	1680.4	1673.9	897.5	2180.7	2585.6	381.0	1669.8	1543.8
201377_at	447.4	2303.5	597.1	488.9	1663.7	680.0	825.1	570.4	525.1	994.3	1095.2	1452.0	1098.4	556.7	774.4	830.9	1276.2	473.4	779.3	671.1	1859.4	800.3	713.3	661.0	1039.8	1377.6	947.1	1914.9	945.4	839.4	682.1	695.3	685.9	837.7	898.4	655.7	1265.8	742.1	1425.6	1393.1	528.3	538.4	1214.0	671.3	805.8	905.5	1496.4	1075.4	409.8
201378_s_at	491.0	803.8	773.7	1262.3	1862.2	947.9	1199.2	804.2	998.9	706.4	870.6	1306.2	701.4	717.7	1215.9	902.9	885.5	701.7	2651.0	1038.4	1456.0	522.3	912.2	994.9	652.3	1700.3	621.4	1150.6	1519.3	874.5	566.2	819.6	690.9	1149.5	524.3	639.7	1135.2	666.0	877.2	1175.9	640.1	1072.1	829.1	993.8	1995.3	1646.4	999.9	1266.5	766.8
201379_s_at	1616.7	497.8	978.6	838.5	698.7	998.4	1220.9	1028.9	806.1	692.7	1386.0	934.9	2368.3	1064.7	844.2	806.8	1210.3	936.8	1007.7	1158.9	1026.1	938.7	1147.7	1362.3	1310.6	1047.0	720.7	943.1	856.1	1463.9	861.5	625.2	2038.0	1181.6	765.4	1125.2	719.3	727.8	590.4	680.7	932.1	1233.5	675.6	1443.9	844.0	1435.2	728.1	629.9	962.5
201380_at	638.9	815.4	494.0	423.4	473.6	746.2	609.7	522.8	834.9	688.5	871.5	321.0	628.6	753.4	521.6	514.3	648.7	730.3	290.8	486.4	351.6	521.6	441.4	455.0	444.8	575.9	843.2	490.5	519.7	525.9	622.7	1030.4	726.4	425.4	861.8	607.3	1039.1	787.9	592.4	609.4	344.2	675.9	589.6	286.0	540.7	536.8	679.1	344.8	593.7
201381_x_at	2142.0	2334.1	1704.7	1439.8	3035.6	1846.0	3362.0	1862.1	1515.7	2220.4	2717.8	2872.6	1868.3	1762.1	1578.7	2836.7	1609.5	1801.7	2475.1	1826.7	2592.1	2005.0	2438.2	2229.1	2356.5	2864.2	1895.7	2508.5	2890.9	1392.6	1004.1	2064.8	2232.6	3931.0	1680.6	1322.6	3368.6	2426.2	2972.3	2506.2	1639.1	1643.6	1777.3	2137.9	1667.5	2974.5	2544.5	2084.4	1514.0
201382_at	129.5	158.0	141.2	101.5	193.3	137.8	173.9	69.2	181.8	127.5	233.3	78.9	98.3	118.1	94.3	223.4	168.1	147.7	147.4	91.6	140.5	196.2	82.6	87.3	166.3	192.5	293.9	118.2	70.0	100.0	93.5	162.5	234.5	119.7	193.0	102.3	108.0	139.7	419.8	78.1	203.6	192.1	177.9	127.1	120.1	105.8	139.6	210.8	113.2
201383_s_at	379.9	190.8	545.5	225.2	230.8	342.5	561.8	419.9	577.2	244.2	333.2	207.6	385.4	361.7	427.6	349.5	405.9	226.8	411.3	296.0	161.8	205.2	414.8	734.9	293.5	492.8	269.6	246.1	564.8	231.4	382.8	409.4	147.6	449.0	342.8	240.6	322.0	122.7	223.6	253.0	219.0	496.6	314.3	128.2	351.7	422.6	126.4	414.1	534.1
201384_s_at	1781.7	905.9	3160.6	908.1	866.7	1475.5	1826.9	1626.3	1671.7	1922.1	2419.4	857.5	1214.9	1863.2	1706.4	2165.0	1354.9	1314.3	777.1	710.4	737.5	641.2	868.3	2367.9	869.8	2500.1	2137.9	1464.3	1831.1	1730.6	1860.2	1536.5	1010.0	2138.6	1645.4	1138.4	1276.3	1062.2	2068.6	1403.5	1994.7	1492.7	1043.0	1183.0	548.0	947.0	1832.6	1320.2	1764.0
201385_at	4118.8	4313.8	4270.5	3861.7	4610.7	5101.0	5092.2	4545.8	6518.1	5998.4	6992.4	5650.3	3273.9	5173.1	6039.3	5782.9	5697.5	4172.4	3768.4	5447.7	8909.6	4250.3	4137.7	4922.0	6139.0	7273.7	4340.0	6081.1	5490.0	5179.3	4444.6	5191.3	3736.8	3937.7	3271.2	4382.5	4887.8	4723.3	6006.2	5944.2	4492.1	3825.5	5819.1	6329.6	4888.9	4672.9	5626.9	3041.9	4170.8
201386_s_at	1208.6	558.8	1909.6	2621.9	3181.2	2591.7	3340.7	2734.8	3972.8	2008.9	2142.8	1987.4	661.9	1886.8	2647.6	1853.6	1699.3	1767.6	3601.8	2011.8	2895.7	1401.2	1627.6	2481.5	1517.7	2868.9	616.9	1328.6	3752.2	2334.8	2051.7	2605.8	1210.0	3624.1	271.4	1536.1	1678.1	548.9	673.8	1384.5	1795.9	2923.1	2228.0	1949.7	3224.4	3041.3	745.4	1306.4	1981.5
201387_s_at	461.0	447.4	275.8	323.8	362.3	835.0	157.5	525.2	480.2	251.1	462.4	748.4	364.5	320.8	522.2	320.8	958.4	396.2	602.4	337.2	468.1	786.0	250.8	221.4	242.6	340.3	302.6	356.3	185.4	471.1	334.3	700.3	1747.2	446.7	688.1	561.3	451.8	703.4	172.3	461.1	207.3	647.1	344.4	351.7	361.6	370.2	264.3	3820.8	262.5
201388_at	707.4	417.0	846.2	9283.6	1207.1	489.5	1290.8	1392.7	687.7	2401.3	762.2	652.9	834.8	519.2	714.8	463.1	451.4	451.7	1161.3	531.8	494.2	286.0	451.5	1793.8	377.0	800.7	309.1	628.0	945.5	754.3	525.5	593.8	590.3	1663.8	503.6	503.5	258.7	2058.4	2103.3	204.1	743.2	638.6	289.9	997.9	982.7	1445.6	636.3	1495.4	859.6
201389_at	603.2	1104.3	213.8	1138.6	801.4	854.4	438.1	1088.4	869.8	489.9	916.7	628.6	1098.4	768.7	715.4	559.6	252.9	921.5	869.7	768.6	888.0	1024.5	863.1	378.2	694.3	648.7	759.2	631.5	905.4	745.0	630.4	875.7	1950.8	948.2	1121.8	880.4	846.5	1308.5	661.8	766.3	471.4	1166.5	813.0	510.6	671.5	731.7	543.9	707.6	502.2
201390_s_at	2555.1	2904.3	3554.7	3510.1	4959.8	2749.0	3339.1	2562.7	2742.7	2337.8	3958.2	4834.2	2443.3	2536.3	3018.0	2706.9	2814.3	1953.7	4023.3	2423.8	5646.8	2602.0	3851.2	3502.6	3665.7	3004.8	2777.9	2388.8	4116.3	2696.9	2774.0	2847.4	3986.2	3089.9	1640.6	3268.3	3147.3	2515.8	2270.9	2539.6	3107.5	2796.8	3289.6	3135.2	3236.7	3128.0	2886.3	3953.9	3255.6
201391_at	1624.6	1169.4	1239.9	1218.5	1854.6	1283.8	1329.9	1473.5	975.2	1883.3	1880.3	1712.7	1538.4	1214.4	1810.0	1669.9	1125.0	1490.3	1865.1	1414.5	1384.6	1780.5	1391.9	1640.4	987.9	1756.4	1772.6	769.8	1789.9	1498.3	2056.1	2285.5	1116.4	2011.1	1980.6	1428.3	1914.2	1212.1	1297.0	1497.2	1132.5	1190.7	1389.9	2721.4	1263.4	1527.3	1905.9	1455.7	1219.2
201392_s_at	171.1	45.2	241.1	285.4	323.6	127.0	205.3	56.5	317.9	83.9	148.1	126.9	160.9	77.7	29.3	118.6	145.8	234.0	721.0	78.0	98.2	107.6	129.9	223.8	53.4	90.5	118.1	98.9	286.6	136.2	113.5	72.5	129.8	130.0	93.0	89.1	26.1	137.3	105.0	137.8	138.4	184.4	112.7	106.6	436.1	106.1	91.2	140.5	206.3
201393_s_at	818.3	652.8	912.9	1451.5	2255.5	751.8	885.8	704.1	890.3	511.7	459.2	549.2	730.5	543.0	417.1	534.1	1428.7	725.7	1805.3	883.7	887.6	893.6	398.9	475.6	690.2	369.1	314.4	1004.0	1533.2	1106.5	729.2	878.8	829.9	710.8	412.2	257.9	298.5	337.4	585.1	375.2	1022.0	719.0	446.1	526.3	1096.9	491.6	362.3	1048.0	819.5
201394_s_at	1163.7	275.0	988.1	1276.9	2143.0	1465.3	2007.9	2073.7	1519.2	1075.2	572.7	832.5	929.6	1014.7	1892.9	1662.6	1421.7	1427.1	1725.3	1559.5	1204.4	791.8	1228.4	1278.3	760.7	1315.4	658.4	1175.5	1392.7	1551.6	1735.3	1086.1	809.9	1865.2	403.2	1482.3	694.1	550.5	1005.6	952.5	1550.2	1564.6	1580.9	518.5	1111.2	646.7	728.0	1009.5	1247.8
201395_at	2372.8	2291.3	1576.7	875.5	2775.1	1639.6	2388.3	2260.6	2441.2	2328.3	1444.8	2179.7	1529.0	1951.8	2150.5	3504.9	2219.7	2551.2	1600.4	3340.9	3585.2	2333.1	2400.2	1705.2	1923.7	2444.8	2125.9	2073.5	1983.9	3261.8	2782.8	1203.7	2421.4	1982.0	2102.8	2488.5	1982.4	2598.2	2669.6	2126.2	3613.0	1631.7	3076.9	1294.7	986.9	639.6	1756.2	1715.7	1406.8
201396_s_at	227.9	337.7	211.3	645.9	517.4	243.6	335.8	254.3	42.0	207.3	257.5	204.6	532.1	340.7	383.0	314.8	176.1	391.2	348.8	326.8	346.2	332.1	501.0	387.5	221.2	257.1	208.7	228.7	323.6	419.9	156.5	283.4	378.8	501.9	345.7	328.0	516.4	439.3	262.9	175.0	394.9	266.6	471.6	284.4	252.5	248.6	1085.2	280.8	311.8
201397_at	222.9	607.0	207.1	1276.6	1691.0	552.5	409.6	565.7	493.0	561.6	512.2	1892.1	585.1	744.1	436.5	432.5	1350.5	415.1	1963.8	1232.8	1986.0	1824.9	777.5	215.5	203.1	276.8	594.9	635.4	403.2	316.3	968.7	1205.2	921.9	385.1	816.0	313.0	533.9	1211.4	599.0	669.0	484.4	389.7	628.2	813.8	550.4	932.1	1577.1	2798.7	628.7
201398_s_at	4908.0	3232.3	4354.4	4284.0	4510.0	4498.4	4493.3	5153.2	4560.3	4912.0	7789.9	6281.3	4260.3	7239.7	4492.7	3249.4	5114.4	11197.4	5722.7	6207.1	5853.7	4889.3	2838.9	6711.9	6444.5	4941.4	3757.4	4047.8	7834.5	3876.4	3570.7	4425.2	4944.0	6540.3	4759.6	4396.4	8251.4	4559.6	5025.1	4735.5	5498.9	6688.6	3388.7	6602.1	3282.0	11162.7	6786.9	3595.5	4579.4
201399_s_at	1168.0	576.6	1049.1	1823.6	1335.7	1626.6	1853.1	1331.7	2660.5	645.9	846.6	1460.4	718.2	2021.2	1373.1	300.7	947.9	2159.4	3164.5	3499.4	937.3	754.0	871.9	2797.6	775.2	1362.5	581.1	490.1	3288.7	868.8	835.4	2148.2	1104.9	2093.4	779.2	639.7	1569.1	426.6	560.5	704.1	938.6	2213.2	599.9	926.5	2386.5	7483.0	633.2	964.6	1470.3
201400_at	4858.8	3713.4	3068.3	3355.9	24218.4	2303.4	3102.0	4226.0	3294.7	10075.9	4316.1	3221.7	2329.7	3353.9	2512.4	2544.9	1807.8	3153.2	2673.5	2261.4	3994.1	2544.9	2192.2	5559.4	9474.8	3668.9	2657.8	2942.4	4950.0	4002.9	2320.7	3851.7	2774.1	5217.0	3647.6	1847.8	2479.1	2681.8	3654.8	2452.3	2914.8	3326.2	1734.4	3712.2	2894.1	5116.5	3502.6	5600.6	3225.9
201401_s_at	22.8	78.7	34.0	13.1	61.1	125.1	25.2	31.7	27.5	22.9	32.4	18.6	45.8	20.2	29.2	31.5	78.2	58.3	165.9	23.4	14.7	23.3	11.2	12.4	114.1	26.3	15.3	27.9	24.1	12.2	44.0	26.9	126.5	32.2	139.4	86.3	17.1	46.9	91.1	20.5	138.1	8.2	32.1	9.0	145.2	67.9	26.3	18.9	16.1
201402_at	23.4	63.1	44.9	49.8	23.9	26.8	40.3	52.0	26.4	28.0	44.4	25.5	38.1	20.4	133.4	53.0	36.1	56.5	43.7	28.9	45.0	29.0	30.3	34.8	65.4	42.9	35.0	30.7	86.7	41.8	57.2	56.5	54.3	41.2	37.1	31.4	59.4	17.6	34.1	38.7	29.6	31.4	144.2	39.6	45.3	26.4	31.4	50.1	50.2
201403_s_at	8301.5	3995.0	3782.0	1662.6	4579.2	6188.9	7616.1	3242.6	6619.7	6117.2	7311.9	2447.4	8239.7	5868.6	4809.0	2828.6	3874.4	3934.6	8049.4	4514.2	5949.4	4575.4	7791.9	7594.9	4885.9	8477.0	7315.1	6073.4	6298.2	4572.8	4175.7	3327.6	4445.9	8094.6	3889.2	4276.8	6567.6	5126.6	6759.6	3798.1	4186.7	6639.8	2786.0	4000.4	4953.8	4499.0	7507.8	9356.2	3602.9
201404_x_at	417.8	735.3	518.8	754.2	500.8	702.8	562.1	1345.5	641.3	292.5	1148.0	512.7	555.1	333.7	1833.7	720.3	444.7	719.8	752.3	607.4	587.9	508.1	562.6	425.3	433.9	172.9	663.6	351.5	532.0	455.3	418.9	1447.0	630.0	484.5	765.1	569.2	1487.0	547.8	337.4	290.8	437.7	380.7	550.3	548.6	437.2	604.6	188.9	417.5	476.0
201405_s_at	1583.3	1345.5	1229.5	2043.2	1617.1	1485.6	1659.7	1637.9	1335.5	1559.6	1657.2	2920.2	1371.3	1674.5	1490.8	1090.5	1324.5	1558.5	1333.9	1352.2	1817.3	998.9	1523.8	1994.9	1087.5	1914.6	983.8	1357.7	2087.7	1239.2	1214.9	1311.0	1211.0	1716.3	1237.8	1432.8	1444.8	1305.7	1534.5	1432.3	1289.9	1908.0	1613.6	1938.0	1899.5	1806.2	1463.4	2051.2	1598.9
201406_at	20720.0	20598.8	21549.3	16972.2	17199.8	32169.1	43487.6	38616.1	13894.8	28101.6	19601.3	14848.7	19795.4	27653.4	42505.1	25779.0	21695.1	22315.4	14111.0	19823.5	23216.9	16181.3	30549.4	11421.0	16877.3	25807.7	25738.4	18696.6	21156.9	17297.9	31340.5	25185.8	20628.5	19134.1	25524.7	35422.6	45921.7	29950.9	26035.9	23877.0	30441.7	16929.9	33911.2	21227.1	14436.0	19255.7	17935.6	24333.1	23293.3
201407_s_at	743.6	1044.2	647.0	237.8	472.7	666.8	590.4	482.9	823.1	1423.8	477.6	1006.4	642.9	986.8	517.7	1072.7	2145.7	767.9	832.5	536.0	813.5	1008.9	672.4	346.2	402.1	276.5	833.1	1029.2	535.6	633.3	1503.8	884.8	926.7	214.5	1000.5	519.8	695.8	887.9	685.3	1015.2	676.5	345.9	907.2	523.3	370.7	471.3	571.0	630.1	734.1
201408_at	1027.5	309.8	642.5	504.8	376.3	904.2	934.3	599.4	546.3	961.7	738.0	484.7	498.9	1351.2	1179.8	1070.5	1351.1	827.7	1416.1	472.7	1178.4	716.0	403.2	755.0	638.4	447.2	814.4	1222.4	1184.8	528.7	1558.8	675.8	387.4	415.0	468.8	498.7	677.2	491.6	900.2	630.0	322.6	572.7	604.6	1029.2	354.3	380.2	477.3	362.2	555.6
201409_s_at	1061.0	1467.3	1065.5	1211.9	789.4	1143.7	1212.8	762.9	1146.2	1584.5	1328.5	1323.9	1534.9	1866.3	1024.0	1889.1	2082.5	1431.8	2112.6	599.3	898.1	1602.2	913.7	754.2	677.5	602.5	1523.7	1594.0	954.2	707.7	1904.6	689.8	823.5	610.8	1717.9	837.5	749.1	1497.8	1327.4	1248.4	653.1	587.8	1360.7	898.6	676.1	716.8	825.9	794.4	932.7
201410_at	2001.4	3225.2	2614.4	1051.9	1183.9	1998.2	2375.6	1673.5	1676.7	2241.1	1790.8	1806.1	1222.1	1455.0	1766.7	1872.0	1205.6	1831.9	688.8	1885.0	1731.5	2583.6	1271.3	1818.4	2490.4	1550.4	2287.5	2301.3	1854.9	1959.4	1251.9	1542.1	1745.6	1779.3	1980.9	1964.2	1515.6	1851.2	3436.2	1711.0	1742.2	1340.9	2299.0	2006.6	1673.8	1121.9	1694.5	1914.3	1995.7
201411_s_at	246.3	37.5	417.3	68.2	139.9	241.5	168.5	210.3	247.0	205.4	156.1	151.2	224.9	105.8	137.9	92.3	106.9	136.0	164.8	265.3	182.3	271.5	272.4	199.3	132.3	207.3	229.4	194.3	348.6	367.7	275.1	19.7	79.0	371.0	82.2	277.5	47.9	82.2	302.8	162.6	198.2	195.9	171.8	115.7	419.2	176.3	319.5	29.5	290.2
201412_at	2272.2	3108.7	4159.1	3565.4	2055.2	3356.4	3260.8	3285.2	3130.9	2830.1	2204.4	1753.2	3935.7	3950.0	2887.2	2652.9	2989.3	2478.6	1220.9	3153.6	2324.1	2370.0	3274.5	2315.8	3202.7	3292.8	4013.9	3683.0	4222.4	3657.0	2988.8	3752.7	3028.2	2736.2	3490.5	3156.7	2797.7	3503.9	2672.8	3019.0	1875.4	2967.0	3023.6	3092.4	2407.6	4412.3	1635.1	2279.7	3374.1
201413_at	3149.6	1490.6	1735.9	1599.6	2058.7	2810.5	2952.7	1740.7	1956.3	2469.0	2340.1	1763.3	2605.4	4821.4	1817.2	2183.9	1646.1	1878.4	1661.5	1195.3	1094.0	1205.8	2404.8	2360.6	2003.6	2183.5	2765.7	3642.6	2164.0	1967.3	2303.3	1448.7	1468.3	1959.5	2117.8	2691.1	1126.7	2085.9	2568.2	2220.5	1680.1	2027.9	3478.6	1443.8	1235.4	1777.4	2074.6	1604.2	2587.7
201414_s_at	976.6	1407.7	780.2	990.5	1358.5	967.5	1061.0	1277.5	1035.4	839.1	1089.4	783.1	1346.7	754.7	1233.1	881.7	1035.2	1621.7	975.3	943.5	1558.2	912.5	1215.2	1044.1	956.5	766.3	1262.7	1373.0	854.4	1235.4	922.3	1158.7	799.9	1576.4	1199.6	1120.6	1242.6	1265.3	1375.1	919.3	1215.7	962.0	902.1	1315.1	1316.5	703.2	1292.1	966.3	622.3
201415_at	1318.0	1727.5	1264.7	934.1	1846.6	888.9	1366.5	1087.0	608.8	1247.3	1560.7	1837.0	3028.8	1079.8	827.8	1370.1	652.5	1146.4	1097.3	1088.3	1380.4	870.6	1015.0	2289.8	1545.9	990.2	1557.1	1246.2	1372.3	1260.1	857.8	719.7	824.8	1317.1	3159.1	1227.7	1095.8	1777.9	1295.8	1100.6	1078.1	1054.2	1061.8	1723.5	1347.3	556.6	2095.1	670.3	916.8
201416_at	4246.0	9839.1	469.7	2267.8	2864.3	2426.2	4123.3	2956.0	4052.2	4369.4	1246.5	3974.0	6917.9	1907.5	1908.6	3275.1	4861.1	1225.8	7418.5	3485.0	10168.5	8677.4	9366.5	1994.0	907.7	1773.4	1665.7	8134.7	6786.5	5107.4	2705.1	1997.2	3793.0	5295.8	2194.3	4320.2	1158.8	7401.6	1215.9	2048.8	4076.4	2246.4	4707.2	2218.4	9180.9	4146.7	3696.2	12806.4	2971.7
201417_at	4349.1	1991.4	719.2	3365.5	3306.8	4376.2	5907.6	4385.7	5568.9	6361.7	2519.4	3644.7	2730.3	4113.3	3323.4	4619.9	4091.7	1242.7	6658.7	2603.9	5089.8	4813.0	5989.2	3119.6	1034.9	3749.0	1035.7	7021.4	6567.8	5251.5	6559.0	4211.7	3470.0	4403.7	537.5	3946.9	2111.6	2376.2	788.3	2185.9	4829.7	3564.9	4786.6	2096.6	9233.2	5180.8	1116.4	9368.9	3947.6
201418_s_at	1359.7	2643.5	248.3	1002.9	782.0	1151.6	1308.4	1869.0	981.9	1289.0	608.6	939.0	1986.0	845.0	804.3	1813.6	1282.8	260.6	2373.9	737.0	2036.5	1866.2	2318.2	743.6	211.5	681.7	830.7	2254.5	2127.6	1789.9	1384.8	673.3	1420.3	2312.2	1820.3	2126.9	547.4	1844.9	567.8	770.5	2102.2	924.5	1353.8	848.7	2446.8	1260.0	1704.5	3692.5	1054.2
201419_at	886.8	489.4	821.5	669.0	904.8	576.1	1116.3	1373.9	1081.6	537.8	531.2	864.3	601.8	756.8	1079.0	1062.3	963.8	661.5	1268.1	1004.7	1231.0	523.7	713.0	1040.8	595.7	917.7	450.7	651.9	890.6	935.1	867.9	820.0	973.8	862.2	360.7	855.1	809.6	795.4	780.6	535.1	782.0	755.9	745.5	530.0	906.9	732.0	477.7	1166.9	1059.8
201420_s_at	383.9	177.0	333.9	645.2	731.2	369.3	611.6	478.6	494.1	338.1	322.4	512.9	514.2	374.3	373.8	695.3	439.1	298.7	816.8	574.0	416.5	489.8	554.6	494.2	326.6	256.0	333.0	348.1	475.8	394.9	342.6	1264.9	401.1	351.6	428.7	397.0	56.9	302.0	204.3	352.8	578.4	425.3	364.2	442.8	894.5	1016.3	292.9	652.8	480.6
201421_s_at	982.2	672.9	955.5	1208.7	1001.0	922.1	989.2	482.4	859.3	865.2	1236.6	1318.3	909.7	914.4	462.5	1734.8	772.9	905.2	1365.5	1088.4	479.3	1059.8	1144.2	847.9	777.7	983.0	1155.0	859.0	655.2	989.9	674.0	1636.8	561.8	707.2	686.8	557.2	545.3	684.5	508.2	792.2	572.7	1181.0	750.6	1177.7	1475.2	1889.7	799.0	1130.6	1174.4
201422_at	3345.2	2732.1	3563.3	10478.2	12042.8	4100.3	1503.5	3842.7	4611.4	1260.1	6151.9	12577.3	3165.8	7055.0	2326.0	1922.9	1013.9	6265.4	2670.9	3735.6	3936.9	5011.9	7380.3	3007.5	4209.0	2730.5	1791.5	3163.4	4888.2	1943.8	1355.8	5369.0	7188.8	6250.7	2743.5	2955.8	2165.0	4384.8	2378.4	7497.2	12254.4	6059.2	3126.7	2631.1	7005.5	8579.7	3191.8	5007.6	5236.5
201423_s_at	992.5	1103.8	1556.0	1306.1	832.7	1191.3	1413.0	1270.0	1065.2	714.4	614.0	1705.2	554.1	756.7	1106.3	813.3	572.9	666.2	1075.3	864.4	763.9	763.3	1005.5	713.9	644.3	662.8	684.2	861.4	543.4	737.2	645.7	887.1	714.6	1382.0	652.1	1180.8	844.6	856.5	1143.8	401.9	1204.5	822.0	917.9	868.1	618.7	635.5	743.9	785.0	780.2
201424_s_at	602.4	668.9	553.0	126.1	220.9	417.0	393.8	208.2	458.6	1017.6	421.9	998.8	273.1	597.8	407.4	942.4	749.6	209.3	179.3	319.1	309.5	542.7	449.7	255.9	389.0	331.1	831.0	613.2	152.7	442.0	753.7	237.2	234.9	188.0	519.5	347.7	586.1	451.6	440.6	332.8	258.7	199.4	402.9	365.9	137.2	134.0	329.9	148.0	384.4
201425_at	3010.7	4933.9	596.9	1757.1	8053.4	3179.3	3901.1	2572.2	3120.6	2053.3	1580.0	3211.8	3439.6	2515.6	1962.3	1410.5	1257.9	2646.8	918.4	2755.8	1608.7	2369.0	1623.5	1235.5	2700.0	901.8	2322.5	1498.1	2945.5	4016.7	1994.2	3120.8	2107.6	2170.4	2044.7	2553.9	1788.0	3072.8	3851.4	4512.7	4130.5	3241.9	1620.9	3824.5	2140.3	745.6	1155.7	2279.9	3069.4
201426_s_at	14049.1	5131.1	6254.3	17440.4	14711.7	24887.4	8662.4	17606.4	14788.1	13873.9	6602.2	9112.0	8679.7	15480.8	17255.8	3908.4	8059.2	25245.8	12307.7	8136.7	13519.6	16806.8	14509.7	7473.1	12964.0	11519.5	6777.8	13442.7	10541.5	20969.5	17190.2	16363.4	36743.4	20259.7	15458.2	21421.5	11599.4	10283.0	10766.7	18457.4	16243.6	25835.9	8846.1	7296.8	17519.5	10786.5	6880.1	26860.8	21031.6
201427_s_at	5073.7	2492.1	9929.9	11050.9	5939.5	13381.4	8722.2	9935.1	6328.6	10272.8	9027.2	4100.9	4476.2	5847.7	6251.5	6266.6	9110.2	11182.1	9374.2	9677.7	3608.5	4778.7	4901.0	6837.2	9367.6	12804.4	7987.9	9577.6	4540.2	6951.6	10657.7	10279.4	4165.4	3478.7	14314.3	8612.0	11417.0	10701.8	11004.2	13070.0	9747.0	7085.6	8101.6	9840.4	6120.9	6458.0	7661.5	10715.0	12079.3
201428_at	945.1	359.2	1525.8	1926.0	316.1	778.6	864.5	1459.5	375.0	624.2	795.1	377.0	857.1	959.3	566.2	1256.1	533.5	129.3	2155.0	680.6	596.6	791.5	733.1	717.6	452.7	558.1	722.6	565.6	916.2	1332.3	1297.6	1347.2	701.5	660.4	787.9	764.1	1169.1	805.3	996.1	458.6	958.6	472.2	609.3	1089.6	943.3	1405.8	869.1	1209.7	695.2
201429_s_at	35434.7	62520.5	49442.6	45030.4	43668.7	47225.1	45684.0	56844.1	35872.1	37355.8	40834.1	42691.0	43585.1	30925.9	62509.6	67692.6	37172.4	68907.0	41783.4	33248.2	33988.3	54062.1	54458.7	37636.5	54531.1	36322.7	56239.1	36144.2	37330.7	39581.8	41280.6	46387.6	45697.0	46258.7	79401.2	46746.6	79067.3	52543.6	55481.1	46226.5	53791.1	35814.9	54626.2	44586.4	52477.9	41848.2	43444.0	48405.3	40062.2
201430_s_at	289.7	216.7	74.5	161.3	77.7	155.1	68.1	260.5	371.1	181.2	170.6	21.4	192.4	111.2	196.4	189.2	178.9	223.7	121.3	127.0	285.1	254.7	101.7	225.9	96.5	187.5	303.0	201.1	184.0	206.1	151.7	87.0	245.8	270.3	209.5	236.9	33.7	230.2	22.5	164.6	158.9	286.0	174.7	87.1	156.8	110.9	159.9	369.8	179.1
201431_s_at	1621.2	1327.0	269.0	1046.0	455.3	1964.5	377.4	1472.1	955.4	1190.8	494.2	771.6	1668.9	2218.3	1414.6	565.7	832.5	2371.3	688.9	1202.0	1614.0	1905.3	1222.3	679.7	848.2	1377.7	1293.8	1414.4	741.5	2082.9	1065.5	1341.6	3455.3	1359.7	3080.9	1978.8	1481.4	2662.4	932.4	1611.8	1045.9	3881.3	1174.7	819.0	822.6	516.5	1072.7	2929.6	1195.1
201432_at	3932.0	1513.0	1921.4	1496.1	2253.2	4142.5	5320.0	2983.5	3190.0	5643.9	4163.2	4413.9	2742.8	2996.8	2866.5	2571.3	5079.6	2427.6	2242.7	2720.3	4056.8	7478.1	2474.8	2298.2	4579.2	2662.2	3502.7	3642.7	6982.0	5715.1	5201.0	4088.2	4653.9	1912.8	2435.4	2683.4	3348.6	1757.0	3091.4	4689.2	3990.0	3627.1	2170.3	5001.2	2819.8	4359.3	1798.6	3187.0	5610.4
201433_s_at	2062.6	2070.3	1246.1	2465.6	3842.9	1934.0	2608.1	2518.6	1444.6	2104.8	2610.3	4893.0	1564.3	1815.0	1978.9	1522.1	2868.6	2223.9	3318.2	3857.0	3341.6	1837.0	2001.4	2084.7	1761.7	2683.9	1728.5	1742.6	1993.5	2427.8	2193.1	3677.3	2454.2	2749.7	1838.5	2008.7	4438.8	2034.3	1463.5	2237.9	2750.4	2818.9	1482.5	3594.6	2645.3	7464.8	3022.9	2746.2	2395.9
201434_at	1183.4	735.2	1323.4	614.6	535.7	779.1	890.3	840.6	818.1	876.9	877.1	996.6	610.8	854.8	727.4	663.0	436.1	679.2	501.4	1132.1	1063.9	573.0	796.4	1281.2	933.8	768.0	1065.7	1329.4	1144.4	792.6	865.5	722.5	1004.5	893.5	718.1	1000.7	899.9	799.8	750.2	832.2	933.4	976.7	814.8	575.7	948.2	416.8	525.5	883.8	853.3
201435_s_at	650.2	487.5	1219.9	783.0	762.6	1132.9	1379.3	914.0	1176.7	776.2	987.3	529.6	330.1	809.7	968.4	800.9	940.3	541.6	954.2	785.6	884.3	519.1	643.3	861.5	533.5	809.3	454.9	673.2	1487.9	770.8	916.7	1319.5	617.0	1145.4	201.6	697.1	687.2	352.2	490.2	562.3	564.4	1032.0	1058.8	910.9	855.4	1493.5	515.7	944.3	977.0
201436_at	187.5	178.9	271.7	95.1	123.4	226.8	181.1	130.7	285.7	320.3	424.7	162.5	198.5	370.9	125.0	511.8	183.2	137.3	119.5	168.6	153.8	132.7	204.9	110.5	184.9	236.4	262.6	180.0	276.0	285.6	292.9	260.4	149.7	131.6	335.7	182.0	565.6	251.4	284.9	192.4	139.0	147.9	268.0	354.1	158.0	142.6	296.8	166.2	328.3
201437_s_at	353.3	1111.3	732.1	233.4	455.5	436.3	389.5	373.4	554.4	1007.1	1059.2	415.6	379.0	513.0	354.4	927.9	459.8	412.2	173.9	234.6	354.2	339.3	379.0	248.4	273.5	483.5	571.7	666.4	553.7	639.4	685.4	703.8	412.5	242.5	735.0	468.8	522.1	780.3	697.2	469.2	488.5	352.0	725.6	574.5	379.1	379.5	553.1	313.1	664.7
201438_at	13775.3	15423.8	1300.3	8595.3	6874.4	19093.3	6116.9	13486.9	11295.1	8904.8	7963.7	5587.3	23313.2	13771.0	16191.0	8419.0	9030.7	19501.1	2427.5	8862.9	9395.8	11553.3	9552.6	9351.3	6521.8	14654.0	5959.5	12878.3	7889.4	14995.3	12055.8	11444.1	21614.7	13303.2	14577.5	18688.5	6511.2	19448.7	14446.6	12783.8	5100.4	23523.1	15834.4	11892.9	10714.8	7819.3	10996.8	12990.6	15834.6
201439_at	371.0	616.9	485.8	646.3	541.3	782.0	764.0	768.6	572.4	409.8	377.5	474.6	865.7	724.7	577.8	814.5	509.9	519.3	687.6	584.1	561.7	610.4	492.7	567.2	479.2	502.2	326.6	404.8	697.5	430.9	463.7	590.9	652.2	813.3	492.6	675.5	387.7	329.2	601.8	483.7	607.2	524.3	785.3	839.7	745.4	695.0	280.1	385.3	561.3
201440_at	579.1	79.8	545.2	771.0	1217.3	180.8	717.1	580.4	652.1	332.8	97.8	570.1	1229.7	742.1	199.1	416.5	539.1	159.7	960.5	866.6	892.2	347.2	617.4	873.2	791.7	1042.2	407.4	422.2	1199.8	829.1	585.2	276.1	105.7	114.4	370.3	440.9	276.3	608.6	975.4	328.4	559.8	277.2	352.1	666.1	642.3	814.1	841.5	204.2	465.1
201441_at	5823.7	7554.9	5976.6	5753.6	4635.8	3782.0	5322.6	3852.0	3843.4	3980.4	4438.5	7331.1	5244.2	6036.7	4019.6	4757.4	3326.0	3755.0	5650.9	3693.7	5885.6	4278.4	6522.4	5405.7	3262.6	5805.0	6449.4	3805.1	6306.3	4228.7	3839.1	12388.8	4211.4	5132.6	7501.8	4997.4	4774.0	8202.9	7152.6	4513.2	3583.0	3615.0	5060.9	4522.9	4386.7	4749.6	18007.0	6099.3	4659.8
201442_s_at	141.7	163.9	62.5	109.9	66.0	133.3	141.4	158.8	120.8	82.5	180.1	63.5	110.8	94.4	129.3	143.9	79.4	20.8	78.4	112.8	70.5	128.8	157.2	26.8	66.5	112.8	134.6	67.8	135.9	52.7	136.5	194.4	133.7	140.8	102.1	21.4	210.7	107.0	110.5	103.5	8.1	65.9	108.5	128.5	118.6	32.3	199.3	46.0	78.0
201443_s_at	6030.6	3215.3	6432.9	3344.6	2965.3	4364.0	10635.7	2614.0	5376.5	5793.5	5243.1	3841.8	4919.7	4402.8	3722.6	4640.7	3456.5	4405.1	2881.9	2624.4	2798.5	4189.1	2963.7	2275.1	4257.8	6471.0	5645.6	6210.4	3855.6	4758.5	4925.8	3416.4	5202.2	4131.1	6361.0	5829.7	2894.1	3834.5	5046.9	4502.9	2797.6	4932.2	3710.6	3827.0	6753.5	2897.0	4037.7	2417.4	6468.8
201444_s_at	2381.3	542.3	3213.7	1642.7	1393.2	2182.7	9505.6	1442.0	3984.8	1533.5	1251.3	862.4	852.7	1829.9	2237.9	916.7	1159.7	1351.8	2119.7	1171.2	791.4	656.5	971.7	2146.3	809.2	2892.9	1114.0	896.5	2367.7	1961.5	1627.0	1668.9	1186.7	2811.0	388.2	1748.8	704.3	331.8	820.8	837.9	885.8	2626.8	1187.5	885.8	3885.7	2015.3	565.2	756.4	3561.5
201445_at	874.4	424.4	1364.3	1368.2	352.6	1506.6	1512.6	832.9	1107.5	765.3	615.9	231.5	607.2	1939.5	763.1	155.9	846.4	370.1	1731.5	954.6	480.3	815.2	311.9	2303.4	669.1	671.3	351.1	904.6	2228.0	1141.4	875.7	849.9	1698.7	364.3	283.2	1166.6	365.5	486.2	374.0	445.2	680.8	1512.9	574.5	779.2	1232.9	1002.3	447.5	1335.3	1571.1
201446_s_at	762.1	811.2	809.3	1084.7	1056.9	746.2	1461.2	1917.8	1455.9	820.1	678.6	605.6	611.5	801.1	1266.3	1232.5	1659.6	1332.6	1960.7	969.2	806.0	837.0	969.5	958.7	570.2	614.2	629.5	687.5	893.3	830.3	1107.9	975.3	744.6	790.9	390.6	904.3	704.4	531.0	389.9	423.4	1207.5	878.8	962.7	509.7	1396.2	1115.3	452.3	971.2	700.3
201447_at	567.5	368.2	568.2	682.3	816.9	809.6	1209.4	1300.1	762.1	670.0	397.5	474.4	727.4	830.0	934.6	1382.7	1440.8	1297.4	1273.1	477.0	747.6	850.3	654.9	588.1	490.4	531.2	358.9	584.0	537.8	461.7	686.8	449.3	409.3	687.4	260.7	633.1	447.0	487.7	469.0	445.0	559.7	587.4	806.4	443.9	743.4	729.7	504.9	631.1	439.7
201448_at	1131.5	1017.1	800.5	603.8	581.5	1131.6	1556.8	1638.1	1024.7	2231.0	888.0	1267.4	1261.8	1371.3	1055.6	2674.9	3453.7	1420.9	839.4	873.5	1584.2	1833.7	1133.9	751.1	1323.4	742.1	849.0	1507.6	854.6	1196.0	1560.2	611.4	777.3	561.9	606.5	1262.1	648.6	929.0	878.5	1069.0	975.5	850.2	1507.7	1019.1	676.8	574.2	778.1	920.3	691.2
201449_at	773.0	593.6	377.0	353.6	535.0	837.4	911.0	878.2	545.3	1096.1	605.9	643.6	932.0	1158.8	900.3	1771.1	1107.2	745.5	705.7	465.8	838.8	683.8	785.2	568.1	760.5	710.8	806.0	1045.9	477.2	544.5	813.6	378.9	420.7	491.4	441.9	900.8	718.8	874.3	852.3	736.9	643.8	481.5	949.9	641.7	315.1	261.1	811.6	652.5	391.1
201450_s_at	337.4	578.5	347.6	211.4	312.2	418.4	558.0	489.5	474.9	626.0	176.8	472.8	399.3	625.2	409.7	1148.4	1173.4	506.6	497.6	312.7	602.2	750.6	539.3	343.6	361.5	300.7	239.3	697.4	231.0	638.2	924.4	394.8	224.3	108.0	188.8	381.8	132.8	345.8	285.3	550.2	425.8	293.4	438.6	259.3	527.1	338.5	222.3	378.2	291.8
201451_x_at	10.0	106.2	15.8	45.2	14.5	54.9	34.6	16.7	93.2	72.6	16.1	69.8	55.0	34.4	44.4	104.6	41.4	47.8	42.5	5.3	60.9	6.9	49.7	15.9	25.8	23.6	12.2	13.4	14.4	69.7	9.1	64.7	14.6	34.2	21.4	25.8	17.0	9.1	98.3	29.6	81.0	23.0	50.6	57.9	53.8	11.9	132.7	74.4	39.7
201452_at	14.2	10.0	19.4	23.6	24.0	25.6	135.9	29.2	8.3	5.4	18.1	9.0	30.2	7.2	32.0	14.1	9.2	10.6	162.0	83.2	5.4	7.0	6.9	207.6	8.6	13.5	7.2	19.8	44.0	14.7	12.0	20.3	8.1	29.8	18.2	27.1	13.5	12.6	18.8	7.0	16.1	102.4	12.2	21.8	154.6	95.3	27.2	83.0	18.6
201453_x_at	3585.4	3940.3	3037.3	3340.4	4737.0	4689.1	4550.5	4325.6	3225.2	5604.7	6733.7	5662.4	3337.4	4963.7	5235.6	4578.1	4932.6	2728.6	5328.6	5701.2	6111.5	5118.6	5470.3	5255.2	3615.0	5952.2	2531.4	3557.8	3735.7	3791.6	4726.6	6107.2	4593.7	3988.3	3577.4	4308.2	5631.8	4895.3	3993.7	5440.2	4198.0	6039.2	4426.6	7994.7	4560.8	5174.0	4164.7	8928.1	3249.7
201454_s_at	1466.8	885.7	1703.2	705.5	739.2	669.8	1392.8	727.6	1032.4	1025.9	2265.6	1122.5	1210.4	1174.8	1006.3	994.2	619.5	439.3	732.5	753.4	842.2	821.1	544.5	1860.6	676.1	1318.0	1258.8	1344.0	2366.5	1705.8	1286.8	1016.4	578.2	2885.7	819.1	654.3	1232.2	645.8	1275.4	628.7	864.9	894.8	547.0	1056.1	917.0	935.2	1524.1	1245.8	1261.4
201455_s_at	1214.7	706.1	1655.6	591.4	688.7	985.3	2064.9	830.3	981.2	1249.2	1994.5	913.1	989.6	1684.3	1493.5	1619.4	953.9	874.7	854.1	913.9	902.1	719.8	592.9	1925.1	862.3	1805.2	920.0	1092.9	2430.6	985.1	1001.8	1199.1	628.0	3561.1	452.1	642.8	880.5	446.0	968.4	681.7	846.0	1052.4	929.6	865.1	1031.6	1037.9	871.3	951.2	1294.0
201456_s_at	835.7	508.9	903.5	409.9	678.7	937.2	1367.3	586.4	1145.8	480.0	632.5	485.3	763.3	1180.2	906.5	704.4	1237.1	728.3	534.2	2367.7	1034.2	976.4	603.8	1802.1	904.4	1128.9	594.2	1035.3	3585.1	925.3	933.3	318.0	402.9	862.6	359.4	804.8	363.1	110.5	449.0	356.1	618.0	913.8	1674.2	1205.4	1075.9	719.0	453.7	301.4	1575.3
201457_x_at	2374.3	1675.2	1836.7	2088.7	1609.7	1964.5	1989.3	2165.3	3432.2	1613.9	2138.9	1686.1	2108.0	2317.0	2242.1	1818.8	996.0	1450.0	2005.0	3224.3	2746.2	1666.5	2932.2	2912.8	2471.0	3921.3	2020.9	1952.9	9570.2	2008.5	2673.4	1963.4	1573.4	5509.0	1454.7	2276.4	1846.6	1454.9	1275.3	1740.1	1946.3	2330.7	3938.9	2192.3	2569.6	2721.4	3171.0	1116.5	3021.8
201458_s_at	2035.0	4356.1	2050.8	1238.3	2049.1	2694.8	3166.6	2034.4	2588.2	1688.3	2216.6	2497.0	2523.0	2077.6	2441.9	4111.7	3224.0	2025.2	818.0	4186.3	2786.9	3560.9	1800.7	2309.8	3532.1	3197.7	2001.7	3116.6	8035.6	1786.1	3449.1	1356.5	1453.0	2698.5	725.0	2010.2	3007.2	927.0	1458.0	1642.2	1330.9	1721.9	4877.2	3229.6	2827.6	2019.0	1962.2	1183.3	3020.5
201459_at	1492.2	738.3	1363.5	1444.0	1058.2	828.2	1492.3	925.0	1138.6	962.9	1396.9	1560.0	1326.8	1401.5	1390.1	1257.2	1248.9	508.5	726.5	1702.0	2412.6	1074.7	2122.6	1755.4	714.5	1508.8	1155.9	1281.4	1604.9	1232.7	975.3	1350.7	1335.7	1477.1	479.3	1290.1	1455.8	1285.8	770.6	779.8	789.0	1068.2	1073.8	1676.6	1644.4	1758.1	1229.3	518.2	1158.0
201460_at	2199.8	3233.0	2692.9	1308.4	1663.1	1529.2	2551.3	1830.6	1821.9	1326.4	2427.7	1225.1	6096.7	1388.8	2324.7	2999.3	1336.2	1811.6	4062.3	1695.7	1320.4	2434.1	1829.0	1951.0	2247.1	1364.0	1763.2	2980.5	2543.2	1143.1	1177.4	1456.0	1309.2	2894.4	1210.6	1558.6	1483.4	1566.4	2024.7	1520.9	1483.7	1403.3	1881.2	1100.5	2612.8	1745.5	1851.1	1574.4	1555.4
201461_s_at	122.3	260.6	171.4	65.0	77.4	53.8	166.5	125.7	281.7	56.0	55.2	84.9	176.6	55.5	98.8	120.7	44.4	135.1	432.3	132.8	76.0	49.5	99.6	264.9	69.4	53.5	114.5	123.0	190.4	91.8	60.5	138.0	109.5	136.4	179.3	87.0	145.2	84.1	102.6	77.1	111.2	133.7	81.3	59.4	396.2	206.3	44.3	100.0	96.5
201462_at	952.7	501.8	1275.1	1734.2	262.0	1443.6	860.9	2122.7	1139.3	765.9	332.8	948.5	1168.9	1422.7	310.3	1233.9	853.9	790.6	1837.7	447.2	1501.9	1143.3	1633.9	3684.2	524.3	863.4	1667.6	709.6	1990.5	1642.0	807.3	1471.6	1827.5	1175.5	575.4	719.5	788.6	541.8	527.3	645.1	816.0	1568.1	1108.0	2216.3	514.4	979.7	468.4	1164.5	841.7
201463_s_at	2116.9	4734.0	3165.9	5343.4	1690.0	2573.1	3231.5	2731.6	2253.6	2711.5	2135.5	4122.2	2148.0	2370.8	2030.0	1660.9	1895.4	1479.4	2704.8	2360.5	3343.2	3512.9	3366.3	3912.1	1745.5	1304.1	3039.8	2987.6	2100.9	2587.1	1894.6	3267.9	3684.1	3130.5	7475.9	2914.6	3025.8	5611.6	4062.8	3442.7	3707.9	2760.1	3204.7	7757.3	1578.0	4870.5	5742.4	4349.2	2047.4
201464_x_at	2044.0	2309.0	1032.1	1679.9	962.2	2237.4	1294.0	1236.2	2266.3	3104.0	1239.2	1298.9	2869.4	946.3	1057.2	4658.7	6707.5	1179.2	2273.2	1645.4	3855.5	2345.7	1724.4	1857.8	1855.9	1616.9	2270.4	2561.8	1395.6	3981.3	4768.3	1457.3	2120.0	1378.7	3625.6	4919.0	1786.2	3744.8	831.4	3288.2	484.0	1704.5	1384.8	853.1	1640.4	1103.3	1316.9	846.6	2114.5
201465_s_at	251.1	58.9	93.1	36.2	48.3	11.7	18.8	21.7	273.2	98.5	24.4	66.1	192.0	15.7	21.5	44.0	202.6	29.1	220.1	141.2	120.2	94.3	132.6	358.6	29.5	27.1	148.9	67.9	178.7	481.9	286.2	16.8	29.7	29.9	255.6	436.2	50.2	29.8	31.1	159.8	20.6	123.9	29.1	23.5	56.7	70.3	113.2	13.3	358.1
201466_s_at	838.5	830.3	518.3	704.5	164.6	1762.3	820.8	576.8	663.1	2234.3	361.4	559.7	1296.9	546.6	292.3	2708.5	1516.3	273.3	441.9	541.7	1949.6	1385.4	677.8	911.3	421.7	719.0	971.8	1027.9	549.9	1707.9	2113.8	613.4	1200.0	646.6	1788.5	3474.5	742.6	2526.0	353.8	1995.0	85.4	609.4	582.1	474.7	462.6	328.1	621.7	396.3	1075.5
201467_s_at	695.2	306.7	920.2	73.3	86.3	229.9	258.0	768.9	395.8	449.2	176.6	381.3	412.9	462.6	460.2	105.0	32.8	40.3	27.3	948.0	71.1	88.2	246.9	1715.4	713.7	2134.4	403.3	391.4	17.3	205.4	196.7	55.4	22.2	1143.0	24.6	137.1	542.8	35.1	60.3	194.5	20.3	133.9	201.4	1253.0	245.7	383.3	227.0	139.8	255.5
201468_s_at	3473.0	7414.4	4896.9	446.0	668.2	1322.0	1367.6	2534.4	2086.9	2149.4	1993.7	2596.1	1808.5	1910.0	1843.2	1442.4	1166.3	568.2	275.5	2194.9	449.4	1074.3	1738.8	5982.6	2844.3	8367.5	5041.0	3047.8	234.5	1470.5	1291.5	980.8	772.6	2978.0	2808.7	1345.6	7076.1	1033.8	2432.5	2186.3	306.1	570.0	1301.1	8131.3	1204.6	760.7	1803.8	634.1	783.8
201469_s_at	252.9	127.0	285.6	193.3	165.3	217.3	339.0	283.7	472.2	65.0	42.2	134.5	214.8	170.3	292.1	239.9	252.6	243.7	815.8	291.6	93.4	254.8	188.9	589.6	100.2	303.2	47.9	180.9	432.9	206.3	185.2	143.5	232.6	533.9	67.8	191.3	259.1	128.7	151.0	32.8	159.0	343.5	167.0	206.4	635.7	616.5	151.9	106.9	294.8
201470_at	4197.3	5074.7	4703.2	3407.6	4490.7	3501.8	2681.2	4155.6	3691.1	2800.9	3819.4	4153.0	5242.9	5600.7	3618.6	4220.4	2099.9	7029.2	1659.2	2318.7	3749.9	4706.4	3301.8	3895.7	3530.3	2758.8	3647.0	2270.5	3393.9	2255.2	2888.1	3140.2	5913.1	3472.8	6616.9	3908.5	5037.1	7562.2	4118.0	4399.3	3199.0	4169.4	4328.4	5710.9	2680.8	3190.2	3920.2	3631.4	3743.0
201471_s_at	2924.8	2673.5	7768.8	2618.1	2242.8	3427.1	3358.2	3209.9	4433.0	2719.4	6067.2	3661.2	4305.2	3056.2	2977.8	2776.7	2114.6	2336.8	2308.4	5682.5	2515.7	2545.2	2835.0	7698.0	2701.1	5744.6	2436.3	4239.2	5231.2	3331.9	2309.7	3277.7	3212.3	4472.6	4210.0	2473.6	2669.1	2679.8	2052.2	2926.0	5000.1	4766.4	2909.3	3344.8	2846.8	7918.9	2474.8	2613.0	3554.4
201472_at	2956.6	3456.7	2404.5	1716.1	2408.1	2201.8	2658.3	3189.3	3283.3	2806.3	4386.2	3733.5	1817.8	3234.6	1882.4	3265.4	1734.1	1369.1	2594.5	1725.4	3115.9	2612.8	2505.6	2961.0	3306.4	3013.3	3087.6	3258.7	2373.8	2433.5	2700.3	2423.9	2367.2	1967.6	3141.0	3307.2	2643.9	3104.0	3173.0	2465.2	1856.1	2201.1	2330.3	7221.9	1224.2	2391.7	4372.6	3054.6	1907.4
201473_at	1429.2	363.0	866.2	963.7	564.5	1323.7	655.4	746.0	1889.0	714.5	423.9	456.0	1150.8	969.1	744.0	1314.0	1290.3	847.3	718.6	1401.9	772.4	794.2	548.3	946.7	756.4	638.2	842.0	555.6	966.4	1638.9	884.9	888.3	612.1	1298.0	658.9	1516.1	773.0	1062.0	415.7	1204.4	736.3	894.9	433.4	461.4	630.4	453.4	596.2	824.0	1442.7
201474_s_at	282.7	257.8	394.3	2119.3	97.8	402.1	233.2	1069.7	342.1	333.3	207.6	339.6	265.5	258.9	321.8	308.8	333.1	258.4	72.5	267.7	211.3	318.7	22.6	275.4	329.8	96.7	295.3	402.4	360.8	363.7	506.1	348.3	202.0	519.1	313.3	96.7	48.9	479.9	175.7	206.3	285.5	453.6	188.2	346.4	368.5	122.7	220.5	256.1	382.5
201475_x_at	1503.4	1313.8	1190.9	2209.5	1979.9	987.9	1234.2	1408.0	1196.0	1096.1	1620.9	2122.6	2919.8	1678.6	1206.7	1351.7	1238.9	2003.5	1908.4	2051.6	2074.7	1818.3	1875.1	1872.5	1637.5	2172.7	1310.7	1211.4	1986.6	1267.1	1344.9	1232.3	1121.2	1736.0	1169.8	1395.6	1298.8	1985.7	1392.6	1513.5	1902.0	1858.2	1369.9	2016.6	1787.5	1250.4	1974.5	1639.7	1183.8
201476_s_at	253.7	191.2	348.4	382.8	337.6	371.1	525.3	413.2	735.3	225.7	227.8	250.5	177.3	144.8	503.1	192.0	291.9	347.6	687.9	287.1	330.4	227.7	195.1	502.9	228.3	410.3	178.0	203.7	451.1	253.3	326.2	274.7	230.5	714.7	233.5	244.4	378.1	248.5	288.3	180.9	193.5	703.0	310.7	192.6	508.9	374.2	111.7	319.3	280.8
201477_s_at	1711.0	3309.7	1477.4	1784.4	1866.0	1833.9	1782.8	1426.9	2556.9	2486.6	2736.1	3283.8	2379.3	1673.3	2000.6	2085.3	1154.5	1606.4	1597.7	1335.9	5979.8	1828.5	2159.3	1405.2	2280.1	2054.9	3208.2	2635.1	1640.9	1367.2	1717.6	2199.5	2240.8	2235.4	2700.6	2135.1	1388.7	2347.4	3510.8	2174.7	2161.6	2114.1	2786.0	2853.5	1631.9	1084.9	4441.3	2506.8	1055.1
201478_s_at	780.8	298.2	742.7	610.4	1032.9	710.6	1169.6	1111.2	502.5	693.5	735.9	1410.5	856.5	926.5	738.9	759.3	1105.6	656.3	1235.1	946.7	1514.4	678.4	772.6	982.4	663.7	1070.6	428.0	612.4	956.4	806.0	775.8	886.3	489.8	888.7	159.2	1076.0	501.8	469.4	474.3	701.6	847.9	1036.0	616.0	1499.1	828.0	1247.1	991.7	1548.8	810.7
201479_at	2098.9	3011.2	1640.3	1772.3	2849.4	1477.7	2283.7	1881.0	1333.8	2615.1	2630.5	4103.3	2413.0	2320.6	2040.7	2339.1	3186.9	1395.5	2675.8	2396.1	4162.0	2780.4	2232.2	2705.2	2176.4	2676.3	2265.0	2029.0	2097.6	1664.7	2756.6	2817.4	2159.0	2027.3	2318.4	2319.8	2394.6	2847.1	2272.0	2068.0	2495.8	2027.9	2205.5	3498.0	1277.4	3076.7	6272.8	3584.8	1861.5
201480_s_at	573.2	727.9	664.0	1198.2	838.2	894.9	708.6	1091.0	632.4	550.7	744.6	1034.2	1023.6	665.0	1031.4	983.4	919.3	1083.9	984.2	793.4	841.3	970.8	856.7	748.8	733.3	672.9	926.9	661.5	725.7	566.3	687.0	995.0	974.7	820.1	831.5	691.0	714.1	966.5	804.8	759.5	1061.1	984.2	939.1	692.1	923.6	1073.8	1053.4	1218.7	825.2
201481_s_at	758.2	50.4	444.4	68.6	151.2	89.9	125.1	51.1	98.9	152.9	66.4	906.4	1016.5	777.1	42.3	42.2	2488.7	42.6	99.9	124.0	1233.3	59.5	53.5	808.2	98.9	1256.8	48.8	136.3	611.5	136.7	903.4	43.4	416.4	193.2	52.0	39.6	44.0	30.4	30.2	52.6	1634.6	298.6	47.1	73.5	186.5	1301.0	31.8	43.9	115.0
201482_at	1296.9	546.9	1273.2	1161.9	886.9	1196.6	669.2	1018.1	1873.0	570.7	983.8	609.8	1430.9	913.1	1892.1	2214.9	2846.2	803.3	779.8	1135.8	550.9	1131.1	849.6	899.6	1583.0	922.4	3237.3	1400.0	415.6	1178.9	1033.4	967.4	1188.7	2773.6	3285.9	1207.1	1636.7	1198.3	5490.8	497.4	649.3	930.9	1155.2	256.8	998.0	1134.2	1469.8	885.9	817.3
201483_s_at	1139.2	860.1	518.0	410.5	776.1	552.0	456.2	1020.4	721.6	516.0	1033.3	464.8	282.9	959.3	456.9	494.6	525.0	767.9	736.4	1230.6	1668.3	1155.9	42.0	1376.3	1419.8	897.1	531.9	402.7	234.7	586.7	357.3	519.1	629.1	660.7	591.4	305.7	1067.2	1067.3	750.2	438.7	581.3	240.3	327.3	1116.0	790.8	509.9	959.5	488.1	364.2
201484_at	1106.2	1148.5	986.4	558.3	1754.0	981.5	1250.8	1707.6	646.8	965.1	1607.0	884.5	831.3	913.9	1035.6	1156.7	794.6	805.4	624.5	836.3	1076.4	809.8	680.7	1033.4	997.3	1102.0	1015.3	612.4	660.3	969.1	854.0	731.8	1050.8	1457.4	582.9	684.6	990.1	939.4	747.3	727.4	828.8	991.9	719.3	1319.9	981.6	928.1	763.6	806.3	1110.3
201485_s_at	789.5	148.9	654.2	513.6	606.1	1243.0	921.7	1250.9	1229.9	582.1	967.4	644.9	290.1	975.8	1473.4	1143.2	829.5	596.7	966.6	883.4	1134.4	496.8	1620.5	956.5	667.6	989.5	273.8	8522.5	712.7	1123.1	919.3	1158.0	848.4	950.9	109.4	900.1	701.1	105.2	393.5	377.3	684.4	945.9	886.6	1242.5	1139.1	2453.3	333.9	1290.4	1026.6
201486_at	1104.8	990.0	1142.1	410.1	397.3	1145.5	984.2	924.1	1267.4	1110.1	1014.5	530.7	365.4	1300.7	711.2	1666.6	1196.8	741.0	512.3	703.8	1586.2	805.2	2046.1	767.4	1087.3	1146.2	827.5	7511.8	927.2	1532.3	1353.6	1121.0	1005.4	439.5	698.1	1004.5	1300.2	1047.0	711.9	969.0	686.0	822.5	900.8	1341.5	1288.6	1556.8	993.1	1035.6	1082.8
201487_at	1414.9	553.6	936.2	2723.1	5809.4	2770.7	665.7	1902.9	1191.7	1226.1	3113.7	6197.3	990.9	979.3	790.0	733.5	1916.7	7227.7	2079.3	1513.8	1269.0	4513.1	1354.5	622.8	3648.5	476.0	745.3	1182.5	530.0	1032.4	859.8	4451.0	2839.0	983.3	2532.9	1072.4	1335.9	1561.2	1795.9	5535.7	9127.1	1234.4	692.8	1798.4	3500.8	2237.7	880.7	5590.1	2287.8
201488_x_at	1416.5	2196.7	1424.5	1695.4	2457.8	1695.5	1482.2	1465.5	1867.9	1907.1	2019.0	2559.9	1492.8	1319.9	1928.2	1208.7	2434.7	1221.9	1650.9	1790.4	1783.4	1007.0	2288.9	1768.2	1947.0	1206.4	2198.5	1949.6	1960.9	2433.6	1861.3	1665.5	1268.0	2025.5	2002.1	1932.6	1230.0	1397.2	1507.3	1707.7	3256.5	2072.9	2389.7	2014.8	2722.1	1720.2	2336.6	2161.8	1782.6
201489_at	1400.4	1501.8	1388.2	1477.4	4522.7	2301.9	1501.4	806.0	1320.4	965.2	545.1	2411.0	5033.7	1136.5	7427.3	1145.8	1014.8	900.7	2228.9	3028.9	1297.6	863.0	923.5	1239.1	1151.8	452.9	1258.3	1468.3	828.6	4413.3	2554.4	860.2	1428.9	1439.8	1155.0	1283.9	816.6	1344.1	1815.8	1970.6	1115.8	983.5	1560.9	1036.3	1569.2	2317.0	1740.3	1841.9	1016.2
201490_s_at	547.8	121.7	655.8	766.6	896.1	769.4	678.8	406.3	1055.9	239.9	244.6	484.8	694.8	320.4	2253.0	299.9	414.2	290.0	1422.2	1038.8	327.8	188.0	468.1	648.8	341.0	413.2	255.0	322.6	551.6	1414.5	911.9	397.1	402.3	806.9	162.8	464.7	493.1	27.4	161.6	401.0	289.3	615.6	421.5	298.6	948.3	882.6	205.1	636.6	682.4
201491_at	1600.5	1272.9	1890.9	2223.7	1379.7	921.7	2059.2	960.4	1006.1	1326.6	1276.3	2230.1	3215.1	1724.9	1258.8	1476.5	1605.5	1048.9	2047.1	1682.5	2268.5	1643.9	1728.7	1500.8	1446.4	1851.1	929.8	1263.8	2028.9	1846.1	1636.8	1724.2	1499.8	2871.2	1175.1	1208.6	1053.7	1389.2	1416.2	1682.0	2081.9	1303.3	1002.9	1302.2	2052.4	1576.4	1805.5	1580.5	1312.1
201492_s_at	37701.2	62911.4	58979.5	58319.0	41681.3	47505.5	52307.6	70837.1	33039.8	38871.2	39795.8	40247.1	46868.1	36162.9	71793.6	66793.6	26790.9	79154.8	39201.3	36946.3	34046.2	38570.2	60223.9	49432.1	56550.2	41339.0	56529.4	38188.0	42094.6	41145.3	45512.0	50605.7	43782.4	65152.6	86032.6	57486.4	80843.2	57732.8	65055.6	49304.3	59028.8	44622.4	63653.4	46674.7	58971.7	39696.8	50801.9	53246.1	47109.4
201493_s_at	1319.4	1388.8	1497.6	1160.9	1475.7	1580.1	1929.3	1126.8	1742.7	1917.8	1408.0	1562.0	1482.4	1851.6	1452.2	2540.3	2320.0	1871.4	1955.2	1041.8	1545.1	1398.5	1116.5	1625.2	1332.2	1412.5	1658.4	1809.6	2057.3	1167.0	1646.8	1217.6	1041.0	1097.5	1503.1	1179.8	1266.0	1059.4	2142.8	1228.6	1003.2	1178.4	1373.8	1273.9	1517.7	1408.8	1497.5	928.6	1530.0
201494_at	3749.4	1415.8	1675.7	2458.7	2086.9	3108.1	2214.0	2661.7	2078.6	2641.5	8013.5	2162.5	1662.9	5066.6	2363.4	1085.0	2714.2	4890.7	1456.5	2484.8	2121.8	3123.6	2332.1	6310.6	3139.9	2407.7	6189.1	2202.6	1674.5	1984.7	2287.4	3823.6	2502.5	1895.2	3144.8	3015.0	2201.7	3562.1	2367.7	3887.4	2494.2	3104.8	1891.0	2475.6	2719.7	1544.6	1893.3	3924.8	3377.4
201495_x_at	7.4	17.3	24.8	9.7	11.3	9.7	11.9	6.7	6.0	12.5	12.7	6.4	8.2	7.8	9.9	13.9	11.8	18.3	21.8	4.6	4.4	8.0	19.7	38.2	13.6	21.8	12.2	4.9	11.3	10.0	15.5	15.4	10.4	24.9	11.6	9.4	14.4	13.0	7.7	18.6	7.6	10.1	12.4	12.1	10.6	13.2	11.0	13.5	6.5
201496_x_at	96.4	56.1	20.2	134.5	30.5	288.1	220.8	230.3	170.5	152.6	73.8	13.2	5.8	152.7	10.3	7.0	210.1	35.8	6.2	86.4	23.4	8.5	6.8	84.9	5.6	11.6	141.4	112.5	4.7	156.2	445.6	89.2	156.9	49.0	693.5	116.3	27.5	117.4	218.2	168.1	25.4	52.4	120.0	38.6	80.9	18.0	181.1	58.6	287.8
201497_x_at	288.7	38.7	28.4	280.0	66.9	1499.1	845.1	675.9	321.6	2297.2	65.7	56.8	43.9	977.1	70.5	52.9	1969.6	506.4	65.5	532.2	332.6	227.2	138.4	52.9	60.7	199.9	123.4	190.8	41.2	616.5	2354.2	832.7	225.0	25.9	2195.9	504.0	449.8	714.5	930.3	1747.2	82.3	253.9	546.1	55.2	31.3	34.6	1111.4	222.7	850.9
201498_at	1849.7	2902.2	1273.3	1266.5	1214.2	1003.6	1125.4	1131.4	1041.9	1378.6	1666.1	1395.8	2722.6	2033.8	1073.7	2217.7	857.9	1033.2	1572.8	1505.5	1661.4	1135.3	1702.3	1064.6	1082.0	1614.7	1557.4	1635.2	1898.9	2071.0	1232.9	809.5	678.7	1917.3	1707.0	1652.3	956.6	1639.1	2674.7	1229.6	1228.3	1117.1	1544.0	2381.1	1460.9	803.4	2108.4	1029.0	1110.8
201499_s_at	3139.2	2037.4	3030.7	2648.8	2079.0	1949.4	2319.0	2394.8	2397.1	2022.9	1898.1	2291.7	5350.6	1937.4	2008.8	3011.1	1561.2	2246.1	3050.8	2752.3	2768.1	2759.4	1899.8	1949.5	2147.0	2392.7	1715.5	2127.4	3839.3	3069.5	2141.0	3333.6	2005.5	2872.5	1394.1	1910.8	1433.2	2015.2	2476.5	2339.5	2464.6	1910.9	1969.2	3795.1	3307.0	2492.0	2158.1	1938.4	2168.0
201500_s_at	2459.5	3154.4	4024.1	3541.2	2581.6	2533.5	2606.4	2122.3	2705.0	2372.0	2764.8	2488.3	3183.2	1944.9	2675.1	2039.8	3079.9	2575.6	2242.5	2607.1	2678.5	2221.0	3349.0	2687.5	3835.6	2681.7	2710.1	2644.6	2414.5	2586.6	2395.0	2037.2	2831.3	2591.5	1927.6	2078.3	2362.9	2417.1	2128.9	2279.5	2249.0	2356.7	1956.6	2520.7	2995.2	2615.0	1845.8	2070.4	2257.7
201501_s_at	561.7	1054.1	1224.8	515.2	663.5	801.4	880.1	917.2	872.4	1175.0	1326.7	785.4	708.1	974.0	774.3	1201.4	750.4	675.8	558.9	1184.9	892.8	770.3	539.2	673.4	762.8	921.3	1820.5	785.0	831.5	624.3	790.4	648.1	778.1	677.5	1175.8	903.1	823.7	1017.6	1206.2	799.1	580.1	620.6	1228.0	1069.1	1188.0	563.9	1361.8	751.3	821.9
201502_s_at	3560.6	5574.5	2090.3	5127.5	8481.7	3586.1	3293.3	5730.8	2738.4	6710.5	3948.7	8603.7	9435.0	3987.3	4828.2	6158.9	4930.3	4374.8	2243.7	4121.5	3038.9	10879.3	6816.9	2757.4	9045.0	4751.3	5905.5	4037.5	5199.3	5094.1	7167.9	3664.9	5062.2	5751.4	9244.0	5727.5	5923.4	8280.5	7457.3	7842.6	11937.2	5796.5	3115.0	8732.9	3094.5	2078.1	6142.1	4110.5	3925.9
201503_at	1809.6	1028.0	1311.3	1292.1	1440.6	1449.2	1634.7	1240.3	1606.8	1916.7	1898.1	3033.1	1893.4	1636.6	1390.5	1454.0	1130.5	1316.5	1642.1	1713.2	1416.3	1628.0	1846.9	2564.6	1402.3	1499.9	1973.8	2002.6	1438.0	1552.2	1840.6	1926.0	1641.7	1701.4	1778.5	1535.7	2359.1	1860.9	1283.1	1738.3	1913.9	1494.7	2284.1	1012.9	2395.8	2261.8	1324.4	1357.6	1768.5
201504_s_at	247.2	54.2	148.3	76.2	167.5	314.2	337.8	180.4	482.2	186.4	42.8	35.5	18.1	262.3	305.3	93.5	39.7	51.0	401.1	235.7	273.5	23.9	32.5	242.1	20.5	172.5	55.6	228.3	174.7	306.4	231.9	283.4	214.8	251.9	22.0	85.5	35.3	18.9	46.9	28.0	70.4	369.2	51.7	48.6	372.3	109.3	162.1	293.3	232.5
201505_at	1196.5	963.7	167.0	455.9	373.3	1305.6	336.8	822.6	897.7	1212.2	755.1	417.9	1295.1	1420.7	958.3	453.8	763.8	2490.6	269.0	427.3	1130.7	713.7	668.6	370.0	408.5	843.5	506.8	1015.1	363.6	1380.3	1488.4	917.2	2592.6	580.1	1719.8	1645.8	716.7	1689.5	684.8	1284.7	283.2	1650.4	1274.7	614.6	332.8	325.6	611.1	1095.8	815.3
201506_at	2696.5	4009.1	2944.9	3276.8	1741.5	5154.0	731.5	2915.2	2696.2	2543.9	3031.9	8147.4	4807.9	4428.3	2201.5	1965.5	1382.0	6418.8	2182.7	1282.0	3817.2	5926.5	1679.5	1849.8	1967.3	1585.2	1726.8	2592.9	2665.2	2367.6	2259.4	3894.6	14619.6	4127.0	8579.1	2396.6	1509.6	3655.4	4512.1	5326.5	4209.1	8203.2	3470.4	1860.9	2278.4	2902.0	2568.1	8639.8	2724.0
201507_at	1101.3	677.1	1210.6	366.4	816.6	1041.1	1205.8	682.5	877.1	851.4	1063.3	879.1	855.7	938.3	739.5	876.3	891.4	875.8	728.8	828.4	1016.3	437.2	798.3	924.2	821.6	1080.4	871.3	978.2	975.3	860.8	818.0	789.2	654.4	945.7	900.8	670.5	504.4	903.2	432.5	813.5	709.8	745.5	676.0	485.1	947.0	793.9	697.7	735.7	802.0
201508_at	9820.0	1757.0	8246.1	3777.2	1780.5	12610.3	5285.4	12013.4	7849.1	16098.7	11226.5	1283.0	6391.1	10492.5	11527.8	3722.5	5848.3	4729.0	964.9	6533.5	1949.8	1606.5	3575.1	9546.2	3553.5	7929.4	3126.1	11746.4	7981.0	6228.0	7072.3	8424.6	6344.7	18108.2	4269.6	7047.5	2916.4	4658.7	5866.3	4726.4	1304.3	14036.2	6369.6	4308.1	7354.2	1733.6	4480.0	7537.7	8410.0
201509_at	715.6	1032.9	567.6	536.6	620.2	480.7	603.8	628.0	404.3	709.5	1016.8	673.0	635.9	613.5	634.2	637.5	507.9	428.2	700.9	462.5	747.9	424.4	442.9	482.5	521.9	934.4	535.2	699.8	571.4	525.7	652.6	478.9	532.1	838.1	676.9	685.7	742.3	888.5	800.4	716.3	646.4	657.1	574.2	604.8	445.0	1103.9	832.4	355.7	490.1
201510_at	462.3	655.1	605.8	502.7	365.3	344.5	379.9	373.2	1075.9	463.5	356.4	744.5	494.4	302.2	314.8	247.2	720.2	116.2	1772.4	542.2	570.8	677.5	400.3	370.3	101.2	286.9	518.5	369.0	226.7	448.0	1289.4	566.2	215.5	813.5	477.3	396.6	532.9	463.1	340.7	138.6	187.9	620.9	530.2	193.8	325.7	279.5	541.1	266.3	252.7
201511_at	641.4	1425.5	1098.5	1020.4	1123.5	880.8	1150.0	751.5	1044.7	677.2	1081.5	869.2	785.7	738.9	818.6	754.3	1151.3	605.8	1011.9	932.6	908.6	844.1	926.8	1455.6	833.2	871.9	1288.4	805.0	1153.0	1202.3	822.9	871.7	638.9	1200.5	725.2	913.6	900.6	1225.9	982.4	717.6	1244.1	479.9	844.4	791.8	812.7	971.4	1085.2	487.0	797.1
201512_s_at	510.6	964.9	759.2	531.5	535.9	622.4	622.3	437.3	681.8	663.5	905.2	673.9	543.9	581.4	743.4	689.3	753.3	322.3	726.1	796.3	673.5	575.9	1140.3	639.9	433.0	858.1	618.8	433.9	587.2	683.2	862.6	832.0	764.4	377.1	853.8	558.2	926.5	869.6	602.7	838.4	601.0	683.3	615.6	577.1	466.4	410.0	1124.7	383.8	571.0
201513_at	448.8	610.2	477.0	207.6	285.4	351.6	429.8	322.0	348.1	482.7	391.3	250.0	505.5	407.8	482.3	509.5	287.0	403.6	245.1	289.9	409.9	413.2	286.6	398.0	322.9	287.4	687.6	434.7	280.2	399.3	420.1	266.6	318.9	281.1	411.3	518.6	528.2	394.9	680.7	361.4	445.5	201.4	289.5	460.6	389.5	219.7	434.3	369.4	389.3
201514_s_at	509.1	319.5	566.6	724.7	765.9	512.2	438.0	786.8	1028.1	337.0	443.9	455.7	421.6	579.7	891.1	316.2	377.9	516.6	742.3	955.4	602.9	453.8	834.6	1075.9	329.7	336.9	492.8	650.9	613.5	691.9	659.0	486.2	502.1	931.9	427.5	538.7	405.9	255.9	251.0	244.8	847.8	622.6	643.3	266.2	868.3	734.0	233.8	704.4	622.7
201515_s_at	2682.7	2464.3	1676.9	1634.5	2704.2	2336.5	2645.7	1606.1	2378.9	2403.1	2033.9	1760.8	1708.8	3256.4	2421.6	2752.2	1695.3	1964.3	1934.2	2034.7	5572.4	2775.0	1785.2	2536.7	1681.9	1995.3	2059.4	2307.2	2195.1	2351.7	2415.9	1922.5	1672.4	2171.0	1492.9	2322.3	1783.7	2157.4	2303.9	1695.4	2306.4	1859.5	2068.7	2302.2	2447.9	1087.2	2734.2	2714.2	1754.2
201516_at	564.3	374.6	1068.1	1085.6	1429.0	1184.0	1584.7	1254.2	677.8	900.5	502.7	1653.4	999.8	811.4	1183.9	755.4	1458.6	1534.7	1920.9	1217.3	716.1	931.4	927.0	1453.0	893.3	626.1	514.1	772.0	1077.9	886.4	1234.9	717.1	1203.2	1122.3	621.8	1549.4	799.4	964.1	762.3	1250.9	1165.0	988.9	1537.3	1511.9	1883.5	1800.0	1245.2	1657.7	1782.6
201517_at	1246.4	1455.4	1197.0	1221.5	958.7	1558.5	1544.8	1207.6	1277.7	1749.9	1955.1	1549.0	1125.2	1169.1	1398.7	1195.9	946.6	989.8	1502.3	1091.0	2439.3	1099.1	1218.2	842.5	1422.0	1451.0	1221.3	1375.1	1134.1	1355.8	1336.6	1118.5	1134.6	969.0	985.7	1500.4	2253.4	1480.5	1636.2	1343.0	1077.1	1404.0	1534.0	1179.8	2195.5	2074.5	1118.8	1947.0	1393.3
201518_at	1773.4	3739.7	1281.6	1313.4	1785.2	1927.5	2135.5	1806.0	1619.3	2632.3	2433.6	2960.3	1445.9	1851.4	1695.4	2055.2	1148.3	1135.0	2705.7	1469.8	3407.3	1376.5	1819.9	2083.6	854.3	1976.3	2090.7	1743.9	2858.1	2470.6	1706.2	3694.5	1576.1	3095.0	1837.3	1574.6	2394.1	2118.2	2280.2	1422.7	1438.9	1872.9	1814.5	3059.1	1744.1	2169.1	1884.9	4633.3	1668.6
201519_at	2197.7	4047.4	4297.9	4736.2	6904.8	2008.3	2208.8	1465.7	1684.4	3389.1	6701.0	2833.8	2155.6	3536.8	2520.7	2996.4	2573.0	2522.2	2571.5	2197.8	1532.9	2145.1	4221.5	2564.8	2685.9	4781.5	3005.9	2203.5	2919.4	1916.9	3654.3	2579.1	1619.5	2142.5	2900.5	2661.0	3346.0	3911.3	5664.0	3766.9	2569.3	2528.1	3209.9	5711.9	3066.3	1588.9	5375.5	1624.5	2320.3
201520_s_at	1005.6	685.3	1678.5	1475.3	2021.1	1382.0	2612.1	1727.8	1740.1	1304.3	1518.3	1212.4	744.0	1260.3	1287.7	1426.1	779.7	1302.8	1624.4	3947.3	1847.6	1235.1	1158.3	2109.4	1239.8	1294.2	1399.0	1213.5	2301.6	1167.7	1639.4	1825.7	1595.9	1441.3	810.8	1432.5	775.8	1249.5	830.3	1372.5	1691.8	1646.1	1917.5	1425.5	4243.8	2411.4	1660.1	2303.7	1688.0
201521_s_at	311.9	525.8	307.3	531.8	426.0	329.9	506.0	284.2	417.0	244.0	246.4	566.0	343.0	312.1	413.8	234.8	197.6	275.8	690.6	418.6	704.7	331.7	463.1	621.7	307.0	348.7	285.8	293.7	513.9	271.0	219.6	427.3	273.9	305.4	541.5	368.9	348.4	502.3	386.9	519.3	393.8	388.8	316.3	376.4	749.1	781.5	322.4	559.4	443.1
201522_x_at	2186.8	1902.0	3290.6	6121.8	1901.7	4064.1	2666.8	4102.5	3553.0	3001.2	2411.3	2484.3	5060.2	4248.3	1383.5	3511.0	2617.8	3722.0	2133.2	3229.8	2667.9	1570.2	2803.5	1099.0	2470.1	3301.0	4001.0	3643.3	5045.5	3522.2	2883.5	2831.6	2561.1	4142.9	3862.6	4569.7	3288.0	3671.0	3862.3	3053.6	4937.0	2500.9	3170.4	2737.5	3045.3	1800.5	3608.4	1121.5	3673.0
201523_x_at	989.0	95.1	937.0	881.8	952.0	684.8	996.2	856.2	843.6	404.6	724.9	466.9	391.5	590.1	742.6	306.1	803.5	653.9	1705.0	959.2	480.2	768.7	524.2	1213.4	578.4	968.1	329.8	367.4	1219.2	675.7	463.9	661.8	516.3	936.8	199.5	506.9	490.4	440.8	125.1	406.6	491.5	834.0	558.4	515.7	1526.6	989.2	226.7	370.5	587.3
201524_x_at	3011.2	1101.5	1826.4	2765.9	3680.6	1565.9	2013.1	2252.9	2568.3	1640.8	2223.4	2353.4	3256.3	2184.0	1467.4	2009.4	1941.0	1746.2	3076.0	2105.8	2801.7	3424.1	1815.5	2491.2	2935.6	2141.8	1844.1	1781.9	2829.5	2023.2	1569.9	2018.3	1542.3	3037.0	1497.1	1945.8	1779.4	1801.0	1381.2	1853.2	1646.5	1914.0	1659.8	2665.4	3668.5	1674.1	1657.7	1313.9	1496.5
201525_at	2469.5	873.1	435.5	24790.6	2606.4	25771.2	5242.3	4817.0	1696.2	9866.1	3224.3	562.3	541.5	3258.7	2488.5	440.2	19553.0	1637.3	653.5	5019.9	8783.0	912.6	2029.1	4699.7	2319.3	1330.6	38086.9	3750.6	965.5	6182.2	26086.3	6368.3	1024.2	3139.1	930.0	3092.6	3623.1	6963.4	2927.0	8437.1	408.5	1846.7	3420.1	1118.0	2147.9	1312.9	2153.6	3235.3	8607.1
201526_at	1773.9	1121.0	691.4	2048.4	2117.4	1137.9	1517.4	1048.2	837.4	1014.9	1690.0	622.5	1677.8	1442.2	1116.2	1290.2	2414.0	743.3	2345.3	1767.6	2365.2	1682.5	1738.3	2961.4	1668.0	1560.0	860.8	1674.6	1658.8	1820.1	1457.1	989.5	938.3	1549.1	1443.5	1084.8	1259.9	1409.8	1039.6	819.7	819.9	1146.7	611.5	1025.1	2319.6	1828.2	1628.8	2016.2	1166.2
201527_at	2502.3	1170.5	2889.8	2950.9	5431.7	2376.0	2470.3	2377.0	2532.9	1446.7	3911.3	1772.2	3181.4	2021.5	2264.4	2233.9	2752.5	2879.9	3504.9	2114.5	2393.3	2081.7	2732.2	4420.1	2441.0	3477.5	1095.1	1051.5	3416.0	2207.1	2526.5	2458.0	1713.7	2846.4	1155.8	2020.0	2045.0	3173.6	1499.5	2103.5	1791.3	2967.7	1726.2	2529.5	4227.1	2724.8	2055.2	3342.7	2604.2
201528_at	1837.1	1011.9	1170.5	652.0	990.6	945.9	684.6	718.1	1463.5	1388.7	2129.4	3463.1	857.5	1783.5	838.7	1529.0	1089.0	907.8	1087.6	806.0	3325.4	1697.4	1015.7	940.9	1196.9	1224.6	1649.3	1836.0	1020.6	1673.3	1713.8	1217.7	1392.5	466.9	1772.1	1034.8	1968.4	1331.5	1331.2	1316.1	1516.8	1324.1	990.0	1441.2	715.1	1360.5	1839.4	1650.2	1205.7
201529_s_at	1376.5	197.9	978.9	663.6	898.1	1105.9	564.4	1211.4	1551.2	492.9	1179.9	1808.5	355.3	832.7	977.8	881.7	608.8	721.1	1885.5	571.3	1624.8	720.0	773.5	1141.5	592.3	945.9	627.6	806.3	941.3	1209.5	1025.0	1191.3	921.0	909.5	365.7	886.0	712.5	318.8	456.9	624.1	1055.3	1607.4	428.1	898.4	924.7	1785.8	591.6	1232.3	1146.7
201530_x_at	10814.2	2963.5	10157.8	9165.9	11087.0	6269.0	6968.4	7343.2	9926.8	4236.8	11231.7	9036.0	8626.9	6923.2	4012.4	5334.6	9129.7	5475.7	9089.5	6961.1	8434.3	7269.3	4677.7	11361.5	6108.6	6700.8	4022.7	6343.4	5384.9	7588.1	8737.2	4795.2	6276.1	8103.6	3802.5	5602.7	4460.9	4384.7	3269.0	3687.5	9438.0	8310.7	5768.0	8717.9	10087.9	10062.7	7009.9	8014.7	9564.3
201531_at	926.5	327.0	1580.8	1497.4	1033.2	3034.4	1209.3	1338.6	1841.4	1830.2	533.3	1258.1	1269.4	1057.7	1225.2	1579.4	3858.7	2129.2	1658.3	1351.6	1329.5	1411.2	1023.5	1161.2	1477.6	1017.8	832.7	878.2	1005.5	5031.6	4854.0	3390.8	1488.1	1007.1	1014.8	4164.8	1255.9	2457.3	652.9	5485.6	1015.5	1521.9	1119.9	690.2	1121.2	882.0	1028.5	804.7	2982.3
201532_at	2880.9	2263.8	2693.1	2527.2	2252.5	2941.7	3423.7	9762.8	2207.3	2973.4	2266.1	5733.2	3656.5	4446.6	2431.2	2014.2	1142.3	1985.1	1214.0	3012.8	3080.2	1640.4	3646.7	3935.7	2656.5	3116.2	1739.6	2830.2	3178.9	2826.4	2554.3	2396.1	2831.5	1613.6	1621.1	3767.0	1610.4	1626.5	2330.6	3252.7	3844.0	2160.9	2770.7	5361.6	3707.7	2862.8	1545.5	2356.7	2563.0
201533_at	2271.9	1485.7	1289.1	1025.5	1376.0	1403.1	1398.5	1609.3	2740.4	1817.5	2197.3	1059.5	1115.7	1655.8	1530.5	1573.7	2219.5	1242.8	1795.9	2883.5	2125.1	2260.6	1973.0	3378.2	3753.2	1277.4	1532.4	1848.1	1940.3	2017.3	2906.4	1192.7	2952.9	2176.7	1051.3	1644.1	1974.7	1632.1	1153.9	2427.6	10446.2	2078.7	1870.1	1047.2	4164.0	2238.5	1771.0	1372.8	1746.7
201534_s_at	2046.8	389.5	1483.9	563.5	290.9	981.0	624.1	524.9	1438.3	712.7	443.9	312.6	502.3	1106.8	1219.7	494.5	331.1	652.3	214.7	450.5	155.3	277.8	435.4	439.4	452.4	651.5	368.0	972.0	986.8	1265.9	917.2	526.8	741.1	437.3	185.0	593.6	1379.9	293.5	485.6	478.3	285.5	852.6	567.1	812.5	312.8	235.1	257.0	262.2	1069.9
201535_at	1368.7	1126.4	1934.5	929.1	492.9	1117.3	1080.9	1337.3	1537.8	1573.7	1258.9	883.0	883.1	1931.7	1562.0	802.4	1111.5	885.3	434.1	799.9	757.4	1038.3	842.0	845.1	1506.1	962.3	916.4	1054.6	966.1	1577.2	1267.9	943.9	716.7	593.3	1664.3	1355.6	2135.9	1324.5	1684.9	1118.4	771.8	1408.0	1077.7	1727.2	659.9	553.9	714.9	651.1	1167.8
201536_at	776.9	223.9	1069.7	556.0	819.3	805.2	782.4	476.8	648.1	700.1	448.9	622.4	812.4	544.9	851.5	741.1	555.6	901.8	909.3	435.1	676.2	906.3	523.7	986.3	479.8	1034.2	470.6	578.6	712.2	677.8	602.4	838.2	579.6	1065.2	262.8	624.9	687.3	677.6	489.7	695.4	443.3	887.7	546.9	547.7	685.3	798.6	889.1	728.7	844.4
201537_s_at	253.4	267.2	246.9	288.3	278.7	349.7	239.9	172.2	372.3	152.2	149.3	309.2	427.8	306.9	264.4	237.2	221.2	208.6	83.8	231.1	183.2	181.5	157.5	328.1	87.2	261.9	212.1	199.6	276.7	227.2	182.9	331.0	378.9	229.9	365.0	237.4	69.9	284.0	205.2	290.8	169.1	220.0	269.4	213.6	246.2	242.7	257.3	288.3	205.9
201538_s_at	93.3	12.8	133.9	190.8	112.1	107.6	99.4	29.1	142.4	80.0	77.8	112.7	58.4	93.2	135.5	93.2	45.6	34.6	128.4	134.6	10.2	111.2	165.9	217.0	113.6	185.9	103.7	60.4	144.9	87.8	44.0	83.8	176.1	138.5	111.4	96.3	91.6	80.3	25.8	183.1	161.7	160.7	144.8	35.8	176.3	193.9	82.5	175.8	95.3
201539_s_at	176.7	126.3	207.6	181.1	158.4	294.3	231.4	179.5	254.5	149.4	165.3	108.6	109.1	113.0	153.9	118.3	121.9	188.4	190.2	137.4	92.6	144.8	144.2	193.6	155.8	117.2	176.4	98.0	124.9	282.5	146.9	98.0	232.3	191.5	313.6	127.4	264.2	185.5	157.4	155.2	118.3	276.7	171.2	81.7	199.1	98.7	163.4	173.1	259.3
201540_at	2059.5	898.2	386.4	643.7	442.2	4173.7	2809.0	1466.1	1681.4	2431.1	951.2	571.6	670.3	2035.4	1423.8	563.5	1665.8	4282.2	937.9	947.9	2022.8	942.0	785.3	509.2	1769.7	757.0	511.5	830.2	589.7	2587.8	2021.2	1853.0	6255.2	1416.0	2393.7	1365.2	1565.3	1949.7	2999.9	7447.4	627.9	3114.5	881.4	514.6	521.3	307.5	775.0	2163.3	4694.6
201541_s_at	1051.0	583.9	876.4	834.0	558.8	773.8	955.8	570.4	594.5	686.4	785.8	1022.3	1284.6	1202.6	908.5	703.7	770.5	760.0	626.7	735.6	822.9	591.2	816.7	1114.1	565.8	876.7	504.5	950.2	907.6	1184.1	752.0	765.3	670.4	663.1	429.2	594.2	345.2	672.0	831.7	962.0	438.3	888.5	736.5	972.8	733.1	886.1	1052.5	900.3	1052.4
201542_at	2214.6	3274.1	3204.1	1836.5	1116.3	2309.5	1592.4	2313.3	1572.3	2486.3	2225.5	2915.1	3003.4	3673.2	2502.7	3299.1	1099.8	2500.3	1295.2	1406.5	1502.9	1820.4	2070.2	2018.4	2144.0	1616.4	3190.6	2252.5	1621.1	2273.7	1867.6	1228.3	2452.7	1883.2	2315.8	2758.1	2648.2	3528.4	4033.5	2733.0	1460.2	2478.7	2903.9	2416.0	2218.5	2119.9	1854.9	5045.2	3067.2
201543_s_at	768.0	993.1	854.5	1315.2	1038.8	780.6	707.2	740.7	944.4	587.3	849.9	998.8	1161.5	1352.2	761.0	509.9	650.5	1121.7	1240.0	1091.2	649.9	1029.7	1227.4	1154.1	802.7	813.9	891.3	635.1	988.6	712.4	656.5	1106.7	1263.5	808.8	1552.5	868.0	1070.4	1052.0	849.3	1121.0	1036.6	611.1	1080.4	851.8	1463.7	1018.8	557.8	1468.2	854.4
201544_x_at	2988.5	2086.1	2564.9	3610.7	5486.1	2970.1	3331.0	3071.6	3271.1	2247.8	2381.9	2816.1	5016.5	2718.3	3148.4	2319.1	3949.7	1982.5	4443.8	3524.1	3920.3	2709.1	4002.6	2647.1	2882.4	2599.9	2623.9	3559.0	3955.2	3527.9	3272.2	2328.3	2662.6	4915.1	2139.4	3928.9	1776.9	1917.3	2439.4	2480.6	4230.3	2524.4	3249.2	2861.6	3886.3	4353.2	2683.6	3409.7	2852.0
201545_s_at	858.7	606.9	441.3	569.5	1164.8	502.2	583.2	519.6	614.7	369.1	602.2	341.4	881.1	416.0	576.3	544.5	1932.3	553.7	786.3	816.3	858.1	711.8	462.4	488.2	1033.6	448.7	387.8	898.3	687.6	682.8	877.0	529.1	430.9	789.7	333.7	566.5	368.2	405.1	341.4	399.9	644.5	423.4	500.4	376.4	605.9	605.5	667.4	553.5	469.0
201546_at	1952.0	1681.0	2471.7	2699.5	2100.8	1734.4	3053.0	2461.8	1989.4	2133.0	1354.1	2414.0	1996.4	3189.4	1855.5	2582.7	1976.7	2832.6	1894.4	1550.1	1759.5	2694.5	1891.2	1654.4	1864.4	1413.2	1821.9	2454.4	1914.5	1407.6	1918.7	3120.1	2534.8	2094.1	1701.9	2282.6	910.9	2457.9	2781.3	2502.3	3468.6	1424.7	2664.6	2376.1	1629.5	3117.2	2765.2	2649.3	2206.4
201547_at	51.4	12.9	27.2	64.8	50.2	13.0	52.7	97.9	7.9	60.3	62.3	91.9	19.3	32.7	126.7	58.5	48.2	78.1	9.2	37.1	11.5	62.4	78.1	9.0	20.5	106.7	69.7	37.4	18.9	15.6	63.8	40.7	16.5	8.4	26.0	153.0	91.6	62.2	12.4	74.4	72.2	10.0	87.0	9.3	8.5	11.1	86.5	76.6	46.0
201548_s_at	883.5	809.7	424.2	844.5	1137.9	667.9	992.3	565.2	877.6	513.2	285.7	679.7	883.1	271.2	909.8	894.2	646.0	483.1	1446.6	677.3	583.8	468.6	1346.3	809.5	561.3	504.3	738.0	1411.9	1217.0	841.9	744.2	851.2	678.1	1280.6	541.7	676.0	533.5	637.8	551.4	470.4	532.7	440.5	1098.3	701.8	1712.7	496.4	602.2	807.1	498.9
201549_x_at	1750.3	1101.8	961.9	1289.0	1485.1	1617.6	2818.3	1344.3	1139.7	1888.9	1047.4	839.6	1609.1	929.9	1912.6	2574.6	1122.3	611.5	1881.3	953.4	1085.4	897.2	2200.7	1191.3	927.6	1790.1	1051.1	2450.7	2505.2	1225.4	1141.9	1327.0	895.9	2381.3	617.7	1419.8	1342.8	1674.0	1544.0	1059.6	994.2	1177.3	1794.6	1087.6	1881.7	704.6	973.7	1359.8	1038.8
201550_x_at	31875.0	39158.8	24628.2	34815.5	49503.5	37309.3	35573.1	37733.0	29774.1	21727.3	35083.7	23806.6	40270.8	20489.2	34432.4	39482.1	21462.7	34957.0	33144.4	25045.0	29603.4	34023.0	21674.4	30376.1	29658.0	24138.6	27185.6	26973.3	34552.6	31282.9	28066.8	26218.4	48435.0	55042.2	41671.2	28787.1	35328.5	31485.5	27880.7	21433.6	31510.3	32228.2	33258.3	33473.5	42192.8	31609.6	32597.4	37612.4	27888.3
201551_s_at	516.0	18.4	687.6	638.0	499.8	625.2	617.7	524.3	959.3	190.2	96.5	206.2	228.7	327.2	532.9	170.7	453.7	376.2	1388.9	794.6	196.3	198.7	343.5	464.0	207.4	429.4	28.0	265.0	741.7	428.1	483.9	364.2	218.5	675.0	30.2	268.8	272.7	33.0	144.2	113.0	243.0	890.6	267.8	306.4	751.2	976.7	34.4	287.4	882.8
201552_at	4567.1	2417.3	5486.1	3210.9	2564.5	4278.9	4484.6	3978.7	3795.1	2615.4	1250.4	3874.6	1626.7	3760.7	3504.0	1966.9	2660.7	3569.7	3454.3	4270.3	4102.6	2794.8	3069.7	2115.7	2412.3	2730.8	2660.0	5180.1	3309.1	4922.9	4197.6	2719.0	3281.5	3916.1	2135.7	4472.2	1873.0	3264.7	3741.8	2834.3	3951.1	3382.1	3606.8	4502.2	2277.9	3529.5	4095.2	5002.1	4770.2
[truncated: 21,204 more rows]
[truncated: 237 more columns]
