# Supplementary material for: Spatial intratumoural heterogeneity in the expression of GIT1 is associated with poor prognostic outcome in oestrogen receptor positive breast cancer patients with synchronous lymph node metastases
Source: F1000Res. 2018 Feb 14;6:1606. Originally published 2017 Aug 30. [Version 2] doi: 10.12688/f1000research.12393.2 (PMC5843846; doi:10.12688/f1000research.12393.2)
Supplement: Series mRNA expression matrix — Expression Dataset consisting of 67 triple negative breast cancer samples. Platform: Affymetrix Human Genome U133A Array. Publicly available from https://www.ncbi.nlm.nih.gov/geo/query/acc.cgi?acc=GSE31519 [file f1000research-6-14979-s0006.tgz › c098ea54-77b9-407d-a2ba-301ec1116633_dataset_7.csv]

!Series_title	A Clinically Relevant Gene Signature in Triple-Negative and Basal-Like Breast Cancer
!Series_geo_accession	GSE31519
!Series_status	Public on Sep 13 2011
!Series_submission_date	Aug 18 2011
!Series_last_update_date	Jul 01 2016
!Series_pubmed_id	21978456
!Series_pubmed_id	22220191
!Series_pubmed_id	21741824
!Series_pubmed_id	26484129
!Series_summary	Current prognostic gene expression profiles for breast cancer mainly reflect proliferation status and are most useful in ER-positive cancers. Triple-negative breast cancers (TNBCs) are clinically heterogeneous, and prognostic markers and biology-based therapies are needed to better treat this disease.
!Series_summary
!Series_summary	We assembled Affymetrix gene expression data for 579 TNBCs and performed unsupervised analysis to define metagenes that distinguish molecular subsets within TNBC. We used n=394 cases for discovery and n=185 cases for validation. Sixteen metagenes emerged that identified basal-like, apocrine and claudin-low molecular subtypes, or reflected various non-neoplastic cell populations including immune c…
!Series_summary
!Series_summary	73% of TNBCs displayed basal-like molecular subtype that correlated with high histological grade and younger age. Survival of basal-like TNBC was not different from non-basal-like TNBC. High expression of immune cell metagenes was associated with good and high expression of inflammation and angiogenesis-related metagenes were associated with poor prognosis. A ratio of high B-cell and low IL-8 met…
!Series_summary
!Series_summary	We describe a ratio of high B-cell presence and low IL-8 activity as a powerful new prognostic marker for TNBC. Inhibition of the IL-8 pathway also represents an attractive novel therapeutic target for this disease.
!Series_overall_design	Analysis of primary breast cancer biopsies from patients before treatment. No replicates. No control or reference samples are included.
!Series_overall_design
!Series_overall_design	The set of 579 TNBCs includes: (1) 67 new GEO Samples (GSM782523-GSM782589), (2) 489 re-analyzed GEO Samples (see 'Relation' links below), and (3) 23 re-analyzed ArrayExpress Samples.
!Series_overall_design
!Series_overall_design	Cohorts:
!Series_overall_design	HH = University of Hamburg
!Series_overall_design	FRA = University of Frankfurt, adjuvant chemotherapy
!Series_overall_design	FRA-2 = University of Frankfurt, neoadjuvant chemotherapy
!Series_overall_design	FRA-3 = University of Frankfurt, no adjuvant chemotherapy
!Series_overall_design
!Series_overall_design	Data processing of the 579 TNBC Samples:
!Series_overall_design
!Series_overall_design	MAS5 values were taken from GEO if available. For samples with no MAS5 values, CEL files were downloaded from GEO and the affy package from Bioconductor was used to generate MAS5 values. Next, MAS5 values corresponding only to the 22283 probesets from the U133A array were compiled. Subsequently, normalization of MAS5 data was performed using the command line version of the program CLUSTER 3.0 (Mi…
!Series_overall_design
!Series_overall_design	The following three steps were performed in the following order:
!Series_overall_design	1. log2 transformation of MAS5 values
!Series_overall_design	2. median centering of arrays
!Series_overall_design	3. magnitude normalization of arrays
!Series_overall_design
!Series_overall_design	These three steps correspond to the following commands:
!Series_overall_design	cluster.com filename -l
!Series_overall_design	cluster.com filename -ca m
!Series_overall_design	cluster.com filename -na
!Series_overall_design
!Series_overall_design	The resulting dataset, which is linked below as a supplementary file, was used for the subsequent analyses.
!Series_type	Expression profiling by array
!Series_type	Third-party reanalysis
!Series_contributor	Thomas,,Karn
!Series_contributor	Achim,,Rody
!Series_contributor	Marcus,,Schmidt
!Series_contributor	Volkmar,,Müller
!Series_contributor	Uwe,,Holtrich
!Series_contributor	Lajos,,Pusztai
!Series_contributor	Manfred,,Kaufmann
!Series_sample_id	GSM782523 GSM782524 GSM782525 GSM782526 GSM782527 GSM782528 GSM782529 GSM782530 GSM782531 GSM782532 GSM782533 GSM782534 GSM782535 GSM782536 GSM782537 GSM782538 GSM782539 GSM782540 GSM782541 GSM782542 GSM782543 GSM782544 GSM782545 GSM782546 GSM782547 GSM782548 GSM782549 GSM782550 GSM782551 GSM782552 GSM782553 GSM782554 GSM782555 GSM782556 GSM782557 GSM782558 GSM782559 GSM782560 GSM782561 GSM782562…
!Series_contact_name	Thomas,,Karn
!Series_contact_email	t.karn@em.uni-frankfurt.de
!Series_contact_institute	J.W.Goethe-University
!Series_contact_address	Theodor-Stern-Kai 7
!Series_contact_city	Frankfurt
!Series_contact_zip/postal_code	60590
!Series_contact_country	Germany
!Series_supplementary_file	ftp://ftp.ncbi.nlm.nih.gov/geo/series/GSE31nnn/GSE31519/suppl/GSE31519_RAW.tar
!Series_supplementary_file	ftp://ftp.ncbi.nlm.nih.gov/geo/series/GSE31nnn/GSE31519/suppl/GSE31519_TNBC_SampleInfo_BCR.txt.gz
!Series_supplementary_file	ftp://ftp.ncbi.nlm.nih.gov/geo/series/GSE31nnn/GSE31519/suppl/GSE31519_complete_dataset.txt.gz
!Series_citation	Thomas Karn, AchimRody, Volkmar Müller, Marcus Schmidt, Sven Becker, Uwe Holtrich, Lajos Puszta. Control of dataset bias in combined Affymetrix cohorts of triple negative breast cancer. Genomics Data (2014). http://dx.doi.org/10.1016/j.gdata.2014.09.014
!Series_platform_id	GPL96
!Series_platform_taxid	9606
!Series_sample_taxid	9606
!Series_relation	Reanalysis of: GSM102506
!Series_relation	Reanalysis of: GSM102525
!Series_relation	Reanalysis of: GSM102526
!Series_relation	Reanalysis of: GSM102545
!Series_relation	Reanalysis of: GSM102564
!Series_relation	Reanalysis of: GSM107076
!Series_relation	Reanalysis of: GSM107084
!Series_relation	Reanalysis of: GSM107094
!Series_relation	Reanalysis of: GSM107114
!Series_relation	Reanalysis of: GSM107117
!Series_relation	Reanalysis of: GSM107120
!Series_relation	Reanalysis of: GSM107124
!Series_relation	Reanalysis of: GSM107128
!Series_relation	Reanalysis of: GSM107131
!Series_relation	Reanalysis of: GSM107143
!Series_relation	Reanalysis of: GSM107144
!Series_relation	Reanalysis of: GSM107148
!Series_relation	Reanalysis of: GSM107150
!Series_relation	Reanalysis of: GSM107153
!Series_relation	Reanalysis of: GSM107157
!Series_relation	Reanalysis of: GSM107167
!Series_relation	Reanalysis of: GSM107181
!Series_relation	Reanalysis of: GSM107201
!Series_relation	Reanalysis of: GSM107204
!Series_relation	Reanalysis of: GSM107206
!Series_relation	Reanalysis of: GSM107210
!Series_relation	Reanalysis of: GSM107211
!Series_relation	Reanalysis of: GSM107217
!Series_relation	Reanalysis of: GSM107224
!Series_relation	Reanalysis of: GSM107225
!Series_relation	Reanalysis of: GSM117581
!Series_relation	Reanalysis of: GSM117661
!Series_relation	Reanalysis of: GSM117692
!Series_relation	Reanalysis of: GSM120649
!Series_relation	Reanalysis of: GSM120651
!Series_relation	Reanalysis of: GSM120655
!Series_relation	Reanalysis of: GSM120656
!Series_relation	Reanalysis of: GSM120657
!Series_relation	Reanalysis of: GSM120658
!Series_relation	Reanalysis of: GSM120660
!Series_relation	Reanalysis of: GSM120663
!Series_relation	Reanalysis of: GSM120666
!Series_relation	Reanalysis of: GSM120668
!Series_relation	Reanalysis of: GSM120671
!Series_relation	Reanalysis of: GSM120672
!Series_relation	Reanalysis of: GSM120674
!Series_relation	Reanalysis of: GSM120675
!Series_relation	Reanalysis of: GSM120677
!Series_relation	Reanalysis of: GSM120679
!Series_relation	Reanalysis of: GSM120682
!Series_relation	Reanalysis of: GSM120683
!Series_relation	Reanalysis of: GSM120684
!Series_relation	Reanalysis of: GSM120685
!Series_relation	Reanalysis of: GSM120686
!Series_relation	Reanalysis of: GSM120687
!Series_relation	Reanalysis of: GSM120688
!Series_relation	Reanalysis of: GSM120690
!Series_relation	Reanalysis of: GSM120691
!Series_relation	Reanalysis of: GSM120692
!Series_relation	Reanalysis of: GSM120695
!Series_relation	Reanalysis of: GSM120696
!Series_relation	Reanalysis of: GSM120698
!Series_relation	Reanalysis of: GSM120699
!Series_relation	Reanalysis of: GSM120701
!Series_relation	Reanalysis of: GSM120702
!Series_relation	Reanalysis of: GSM120703
!Series_relation	Reanalysis of: GSM120705
!Series_relation	Reanalysis of: GSM120706
!Series_relation	Reanalysis of: GSM121673
!Series_relation	Reanalysis of: GSM121675
!Series_relation	Reanalysis of: GSM121678
!Series_relation	Reanalysis of: GSM121684
!Series_relation	Reanalysis of: GSM121685
!Series_relation	Reanalysis of: GSM121690
!Series_relation	Reanalysis of: GSM121692
!Series_relation	Reanalysis of: GSM121693
!Series_relation	Reanalysis of: GSM121697
!Series_relation	Reanalysis of: GSM121700
!Series_relation	Reanalysis of: GSM121703
!Series_relation	Reanalysis of: GSM121708
!Series_relation	Reanalysis of: GSM121709
!Series_relation	Reanalysis of: GSM121721
!Series_relation	Reanalysis of: GSM121724
!Series_relation	Reanalysis of: GSM121758
!Series_relation	Reanalysis of: GSM121763
!Series_relation	Reanalysis of: GSM121764
!Series_relation	Reanalysis of: GSM121765
!Series_relation	Reanalysis of: GSM121768
!Series_relation	Reanalysis of: GSM121772
!Series_relation	Reanalysis of: GSM121777
!Series_relation	Reanalysis of: GSM121781
!Series_relation	Reanalysis of: GSM121800
!Series_relation	Reanalysis of: GSM121807
!Series_relation	Reanalysis of: GSM121812
!Series_relation	Reanalysis of: GSM121818
!Series_relation	Reanalysis of: GSM121822
!Series_relation	Reanalysis of: GSM121824
!Series_relation	Reanalysis of: GSM121825
!Series_relation	Reanalysis of: GSM121833
!Series_relation	Reanalysis of: GSM121834
!Series_relation	Reanalysis of: GSM121836
!Series_relation	Reanalysis of: GSM121848
!Series_relation	Reanalysis of: GSM121851
!Series_relation	Reanalysis of: GSM121852
!Series_relation	Reanalysis of: GSM125130
!Series_relation	Reanalysis of: GSM138011
!Series_relation	Reanalysis of: GSM150795
!Series_relation	Reanalysis of: GSM150797
!Series_relation	Reanalysis of: GSM151295
!Series_relation	Reanalysis of: GSM151309
!Series_relation	Reanalysis of: GSM152339
!Series_relation	Reanalysis of: GSM152343
!Series_relation	Reanalysis of: GSM152344
!Series_relation	Reanalysis of: GSM152349
!Series_relation	Reanalysis of: GSM152352
!Series_relation	Reanalysis of: GSM152357
!Series_relation	Reanalysis of: GSM152361
!Series_relation	Reanalysis of: GSM152698
!Series_relation	Reanalysis of: GSM177885
!Series_relation	Reanalysis of: GSM177897
!Series_relation	Reanalysis of: GSM177898
!Series_relation	Reanalysis of: GSM177899
!Series_relation	Reanalysis of: GSM177903
!Series_relation	Reanalysis of: GSM177909
!Series_relation	Reanalysis of: GSM177913
!Series_relation	Reanalysis of: GSM177925
!Series_relation	Reanalysis of: GSM177935
!Series_relation	Reanalysis of: GSM177937
!Series_relation	Reanalysis of: GSM177943
!Series_relation	Reanalysis of: GSM177944
!Series_relation	Reanalysis of: GSM177954
!Series_relation	Reanalysis of: GSM177956
!Series_relation	Reanalysis of: GSM177963
!Series_relation	Reanalysis of: GSM177966
!Series_relation	Reanalysis of: GSM177970
!Series_relation	Reanalysis of: GSM177978
!Series_relation	Reanalysis of: GSM177979
!Series_relation	Reanalysis of: GSM177980
!Series_relation	Reanalysis of: GSM177985
!Series_relation	Reanalysis of: GSM177988
!Series_relation	Reanalysis of: GSM177993
!Series_relation	Reanalysis of: GSM177994
!Series_relation	Reanalysis of: GSM177999
!Series_relation	Reanalysis of: GSM178003
!Series_relation	Reanalysis of: GSM178009
!Series_relation	Reanalysis of: GSM178012
!Series_relation	Reanalysis of: GSM178013
!Series_relation	Reanalysis of: GSM178016
!Series_relation	Reanalysis of: GSM178021
!Series_relation	Reanalysis of: GSM178023
!Series_relation	Reanalysis of: GSM178034
!Series_relation	Reanalysis of: GSM178035
!Series_relation	Reanalysis of: GSM178058
!Series_relation	Reanalysis of: GSM178065
!Series_relation	Reanalysis of: GSM178075
!Series_relation	Reanalysis of: GSM178078
!Series_relation	Reanalysis of: GSM178079
!Series_relation	Reanalysis of: GSM178082
!Series_relation	Reanalysis of: GSM179854
!Series_relation	Reanalysis of: GSM179885
!Series_relation	Reanalysis of: GSM232199
!Series_relation	Reanalysis of: GSM232204
!Series_relation	Reanalysis of: GSM26871
!Series_relation	Reanalysis of: GSM26878
!Series_relation	Reanalysis of: GSM26880
!Series_relation	Reanalysis of: GSM26882
!Series_relation	Reanalysis of: GSM26883
!Series_relation	Reanalysis of: GSM26884
!Series_relation	Reanalysis of: GSM26886
!Series_relation	Reanalysis of: GSM26887
!Series_relation	Reanalysis of: GSM26888
!Series_relation	Reanalysis of: GSM26889
!Series_relation	Reanalysis of: GSM26892
!Series_relation	Reanalysis of: GSM26893
!Series_relation	Reanalysis of: GSM26895
!Series_relation	Reanalysis of: GSM26898
!Series_relation	Reanalysis of: GSM26902
!Series_relation	Reanalysis of: GSM26903
!Series_relation	Reanalysis of: GSM26905
!Series_relation	Reanalysis of: GSM26906
!Series_relation	Reanalysis of: GSM26908
!Series_relation	Reanalysis of: GSM26910
!Series_relation	Reanalysis of: GSM26912
!Series_relation	Reanalysis of: GSM272166
!Series_relation	Reanalysis of: GSM272167
!Series_relation	Reanalysis of: GSM272221
!Series_relation	Reanalysis of: GSM272242
!Series_relation	Reanalysis of: GSM272287
!Series_relation	Reanalysis of: GSM282385
!Series_relation	Reanalysis of: GSM282398
!Series_relation	Reanalysis of: GSM282413
!Series_relation	Reanalysis of: GSM282427
!Series_relation	Reanalysis of: GSM282435
!Series_relation	Reanalysis of: GSM282440
!Series_relation	Reanalysis of: GSM282446
!Series_relation	Reanalysis of: GSM282454
!Series_relation	Reanalysis of: GSM282457
!Series_relation	Reanalysis of: GSM282464
!Series_relation	Reanalysis of: GSM282465
!Series_relation	Reanalysis of: GSM282474
!Series_relation	Reanalysis of: GSM282482
!Series_relation	Reanalysis of: GSM282493
!Series_relation	Reanalysis of: GSM282497
!Series_relation	Reanalysis of: GSM282511
!Series_relation	Reanalysis of: GSM282528
!Series_relation	Reanalysis of: GSM282535
!Series_relation	Reanalysis of: GSM282551
!Series_relation	Reanalysis of: GSM282565
!Series_relation	Reanalysis of: GSM282569
!Series_relation	Reanalysis of: GSM305166
!Series_relation	Reanalysis of: GSM308259
!Series_relation	Reanalysis of: GSM308261
!Series_relation	Reanalysis of: GSM308271
!Series_relation	Reanalysis of: GSM308272
!Series_relation	Reanalysis of: GSM308273
!Series_relation	Reanalysis of: GSM308275
!Series_relation	Reanalysis of: GSM308280
!Series_relation	Reanalysis of: GSM308281
!Series_relation	Reanalysis of: GSM308283
!Series_relation	Reanalysis of: GSM308285
!Series_relation	Reanalysis of: GSM308290
!Series_relation	Reanalysis of: GSM308295
!Series_relation	Reanalysis of: GSM308301
!Series_relation	Reanalysis of: GSM308307
!Series_relation	Reanalysis of: GSM308309
!Series_relation	Reanalysis of: GSM308311
!Series_relation	Reanalysis of: GSM308312
!Series_relation	Reanalysis of: GSM308313
!Series_relation	Reanalysis of: GSM308314
!Series_relation	Reanalysis of: GSM308316
!Series_relation	Reanalysis of: GSM308324
!Series_relation	Reanalysis of: GSM308328
!Series_relation	Reanalysis of: GSM308329
!Series_relation	Reanalysis of: GSM308330
!Series_relation	Reanalysis of: GSM308333
!Series_relation	Reanalysis of: GSM308335
!Series_relation	Reanalysis of: GSM308336
!Series_relation	Reanalysis of: GSM308338
!Series_relation	Reanalysis of: GSM308339
!Series_relation	Reanalysis of: GSM308340
!Series_relation	Reanalysis of: GSM308341
!Series_relation	Reanalysis of: GSM308344
!Series_relation	Reanalysis of: GSM308346
!Series_relation	Reanalysis of: GSM308348
!Series_relation	Reanalysis of: GSM308349
!Series_relation	Reanalysis of: GSM308350
!Series_relation	Reanalysis of: GSM308352
!Series_relation	Reanalysis of: GSM308354
!Series_relation	Reanalysis of: GSM308356
!Series_relation	Reanalysis of: GSM308364
!Series_relation	Reanalysis of: GSM308374
!Series_relation	Reanalysis of: GSM308376
!Series_relation	Reanalysis of: GSM308377
!Series_relation	Reanalysis of: GSM308378
!Series_relation	Reanalysis of: GSM308380
!Series_relation	Reanalysis of: GSM308388
!Series_relation	Reanalysis of: GSM308391
!Series_relation	Reanalysis of: GSM308392
!Series_relation	Reanalysis of: GSM308393
!Series_relation	Reanalysis of: GSM308394
!Series_relation	Reanalysis of: GSM308404
!Series_relation	Reanalysis of: GSM308405
!Series_relation	Reanalysis of: GSM308407
!Series_relation	Reanalysis of: GSM308408
!Series_relation	Reanalysis of: GSM308438
!Series_relation	Reanalysis of: GSM308449
!Series_relation	Reanalysis of: GSM320216
!Series_relation	Reanalysis of: GSM320228
!Series_relation	Reanalysis of: GSM320230
!Series_relation	Reanalysis of: GSM320234
!Series_relation	Reanalysis of: GSM320237
!Series_relation	Reanalysis of: GSM346882
!Series_relation	Reanalysis of: GSM346883
!Series_relation	Reanalysis of: GSM346884
!Series_relation	Reanalysis of: GSM346885
!Series_relation	Reanalysis of: GSM346886
!Series_relation	Reanalysis of: GSM346889
!Series_relation	Reanalysis of: GSM346890
!Series_relation	Reanalysis of: GSM346892
!Series_relation	Reanalysis of: GSM346900
!Series_relation	Reanalysis of: GSM346904
!Series_relation	Reanalysis of: GSM36788
!Series_relation	Reanalysis of: GSM36793
!Series_relation	Reanalysis of: GSM36795
!Series_relation	Reanalysis of: GSM36797
!Series_relation	Reanalysis of: GSM36798
!Series_relation	Reanalysis of: GSM36809
!Series_relation	Reanalysis of: GSM36822
!Series_relation	Reanalysis of: GSM36824
!Series_relation	Reanalysis of: GSM36828
!Series_relation	Reanalysis of: GSM36835
!Series_relation	Reanalysis of: GSM36846
!Series_relation	Reanalysis of: GSM36855
!Series_relation	Reanalysis of: GSM36862
!Series_relation	Reanalysis of: GSM36876
!Series_relation	Reanalysis of: GSM36883
!Series_relation	Reanalysis of: GSM36889
!Series_relation	Reanalysis of: GSM36890
!Series_relation	Reanalysis of: GSM36891
!Series_relation	Reanalysis of: GSM36901
!Series_relation	Reanalysis of: GSM36905
!Series_relation	Reanalysis of: GSM36906
!Series_relation	Reanalysis of: GSM36909
!Series_relation	Reanalysis of: GSM36912
!Series_relation	Reanalysis of: GSM36923
!Series_relation	Reanalysis of: GSM36927
!Series_relation	Reanalysis of: GSM36931
!Series_relation	Reanalysis of: GSM36935
!Series_relation	Reanalysis of: GSM36949
!Series_relation	Reanalysis of: GSM36952
!Series_relation	Reanalysis of: GSM36959
!Series_relation	Reanalysis of: GSM36960
!Series_relation	Reanalysis of: GSM36961
!Series_relation	Reanalysis of: GSM36966
!Series_relation	Reanalysis of: GSM36969
!Series_relation	Reanalysis of: GSM36977
!Series_relation	Reanalysis of: GSM36981
!Series_relation	Reanalysis of: GSM36991
!Series_relation	Reanalysis of: GSM37002
!Series_relation	Reanalysis of: GSM37017
!Series_relation	Reanalysis of: GSM37021
!Series_relation	Reanalysis of: GSM37022
!Series_relation	Reanalysis of: GSM37044
!Series_relation	Reanalysis of: GSM37045
!Series_relation	Reanalysis of: GSM37047
!Series_relation	Reanalysis of: GSM37048
!Series_relation	Reanalysis of: GSM37050
!Series_relation	Reanalysis of: GSM37051
!Series_relation	Reanalysis of: GSM38092
!Series_relation	Reanalysis of: GSM46933
!Series_relation	Reanalysis of: GSM46938
!Series_relation	Reanalysis of: GSM46952
!Series_relation	Reanalysis of: GSM46968
!Series_relation	Reanalysis of: GSM50035
!Series_relation	Reanalysis of: GSM50040
!Series_relation	Reanalysis of: GSM50041
!Series_relation	Reanalysis of: GSM50045
!Series_relation	Reanalysis of: GSM50046
!Series_relation	Reanalysis of: GSM50048
!Series_relation	Reanalysis of: GSM50050
!Series_relation	Reanalysis of: GSM50052
!Series_relation	Reanalysis of: GSM50055
!Series_relation	Reanalysis of: GSM50057
!Series_relation	Reanalysis of: GSM50058
!Series_relation	Reanalysis of: GSM50060
!Series_relation	Reanalysis of: GSM50061
!Series_relation	Reanalysis of: GSM50063
!Series_relation	Reanalysis of: GSM50064
!Series_relation	Reanalysis of: GSM50066
!Series_relation	Reanalysis of: GSM50067
!Series_relation	Reanalysis of: GSM50069
!Series_relation	Reanalysis of: GSM50070
!Series_relation	Reanalysis of: GSM50071
!Series_relation	Reanalysis of: GSM50073
!Series_relation	Reanalysis of: GSM50075
!Series_relation	Reanalysis of: GSM50079
!Series_relation	Reanalysis of: GSM50089
!Series_relation	Reanalysis of: GSM50092
!Series_relation	Reanalysis of: GSM50093
!Series_relation	Reanalysis of: GSM50094
!Series_relation	Reanalysis of: GSM50096
!Series_relation	Reanalysis of: GSM50102
!Series_relation	Reanalysis of: GSM50106
!Series_relation	Reanalysis of: GSM50107
!Series_relation	Reanalysis of: GSM50112
!Series_relation	Reanalysis of: GSM50119
!Series_relation	Reanalysis of: GSM50123
!Series_relation	Reanalysis of: GSM50125
!Series_relation	Reanalysis of: GSM505331
!Series_relation	Reanalysis of: GSM505333
!Series_relation	Reanalysis of: GSM505336
!Series_relation	Reanalysis of: GSM505343
!Series_relation	Reanalysis of: GSM505345
!Series_relation	Reanalysis of: GSM505350
!Series_relation	Reanalysis of: GSM505351
!Series_relation	Reanalysis of: GSM505357
!Series_relation	Reanalysis of: GSM505358
!Series_relation	Reanalysis of: GSM505359
!Series_relation	Reanalysis of: GSM505360
!Series_relation	Reanalysis of: GSM505369
!Series_relation	Reanalysis of: GSM505370
!Series_relation	Reanalysis of: GSM505372
!Series_relation	Reanalysis of: GSM505411
!Series_relation	Reanalysis of: GSM505413
!Series_relation	Reanalysis of: GSM505417
!Series_relation	Reanalysis of: GSM505421
!Series_relation	Reanalysis of: GSM505423
!Series_relation	Reanalysis of: GSM505428
!Series_relation	Reanalysis of: GSM505435
!Series_relation	Reanalysis of: GSM505449
!Series_relation	Reanalysis of: GSM505450
!Series_relation	Reanalysis of: GSM505459
!Series_relation	Reanalysis of: GSM505460
!Series_relation	Reanalysis of: GSM505462
!Series_relation	Reanalysis of: GSM505467
!Series_relation	Reanalysis of: GSM505473
!Series_relation	Reanalysis of: GSM505487
!Series_relation	Reanalysis of: GSM505513
!Series_relation	Reanalysis of: GSM505514
!Series_relation	Reanalysis of: GSM505516
!Series_relation	Reanalysis of: GSM505517
!Series_relation	Reanalysis of: GSM505526
!Series_relation	Reanalysis of: GSM505527
!Series_relation	Reanalysis of: GSM505528
!Series_relation	Reanalysis of: GSM505531
!Series_relation	Reanalysis of: GSM505533
!Series_relation	Reanalysis of: GSM505534
!Series_relation	Reanalysis of: GSM505541
!Series_relation	Reanalysis of: GSM505543
!Series_relation	Reanalysis of: GSM505545
!Series_relation	Reanalysis of: GSM505548
!Series_relation	Reanalysis of: GSM505552
!Series_relation	Reanalysis of: GSM505553
!Series_relation	Reanalysis of: GSM505554
!Series_relation	Reanalysis of: GSM505561
!Series_relation	Reanalysis of: GSM505562
!Series_relation	Reanalysis of: GSM505563
!Series_relation	Reanalysis of: GSM505564
!Series_relation	Reanalysis of: GSM505566
!Series_relation	Reanalysis of: GSM505568
!Series_relation	Reanalysis of: GSM505570
!Series_relation	Reanalysis of: GSM505572
!Series_relation	Reanalysis of: GSM505574
!Series_relation	Reanalysis of: GSM505575
!Series_relation	Reanalysis of: GSM505580
!Series_relation	Reanalysis of: GSM505583
!Series_relation	Reanalysis of: GSM505584
!Series_relation	Reanalysis of: GSM505586
!Series_relation	Reanalysis of: GSM505588
!Series_relation	Reanalysis of: GSM505592
!Series_relation	Reanalysis of: GSM53031
!Series_relation	Reanalysis of: GSM53033
!Series_relation	Reanalysis of: GSM53172
!Series_relation	Reanalysis of: GSM53187
!Series_relation	Reanalysis of: GSM65839
!Series_relation	Reanalysis of: GSM65841
!Series_relation	Reanalysis of: GSM65842
!Series_relation	Reanalysis of: GSM65843
!Series_relation	Reanalysis of: GSM65845
!Series_relation	Reanalysis of: GSM65852
!Series_relation	Reanalysis of: GSM65861
!Series_relation	Reanalysis of: GSM65865
!Series_relation	Reanalysis of: GSM65876
!Series_relation	Reanalysis of: GSM65878
!Series_relation	Reanalysis of: GSM65879
!Series_relation	Reanalysis of: GSM79115
!Series_relation	Reanalysis of: GSM79117
!Series_relation	Reanalysis of: GSM79122
!Series_relation	Reanalysis of: GSM79145
!Series_relation	Reanalysis of: GSM79147
!Series_relation	Reanalysis of: GSM79165
!Series_relation	Reanalysis of: GSM79191
!Series_relation	Reanalysis of: GSM79195
!Series_relation	Reanalysis of: GSM79196
!Series_relation	Reanalysis of: GSM79225
!Series_relation	Reanalysis of: GSM79231
!Series_relation	Reanalysis of: GSM79251
!Series_relation	Reanalysis of: GSM79253
!Series_relation	Reanalysis of: GSM79255
!Series_relation	Reanalysis of: GSM79270
!Series_relation	Reanalysis of: GSM79271
!Series_relation	Reanalysis of: GSM79280
!Series_relation	Reanalysis of: GSM79287
!Series_relation	Reanalysis of: GSM79292
!Series_relation	Reanalysis of: GSM79299
!Series_relation	Reanalysis of: GSM79303
!Series_relation	Reanalysis of: GSM79306
!Series_relation	Reanalysis of: GSM79322
!Series_relation	Reanalysis of: GSM79329
!Series_relation	Reanalysis of: GSM79336
!Series_relation	Reanalysis of: GSM79344
!Series_relation	Reanalysis of: GSM79356
!Series_relation	Reanalysis of: GSM85474
!Series_relation	Reanalysis of: GSM85476
!Series_relation	Reanalysis of: GSM85477
!Series_relation	Reanalysis of: GSM85478
!Series_relation	Reanalysis of: GSM85479
!Series_relation	Reanalysis of: GSM85480
!Series_relation	Reanalysis of: GSM85481
!Series_relation	Reanalysis of: GSM85482
!Series_relation	Reanalysis of: GSM85483
!Series_relation	Reanalysis of: GSM85484
!Series_relation	Reanalysis of: GSM85485
!Series_relation	Reanalysis of: GSM85486
!Series_relation	Reanalysis of: GSM85487
!Series_relation	Reanalysis of: GSM85489
!Series_relation	Reanalysis of: GSM85490
!Series_relation	Reanalysis of: GSM85492
!Series_relation	Reanalysis of: GSM89023
!Series_relation	BioProject: https://www.ncbi.nlm.nih.gov/bioproject/PRJNA145507
!Sample_title	Triple-negative breast cancer_001	Triple-negative breast cancer_002	Triple-negative breast cancer_003	Triple-negative breast cancer_004	Triple-negative breast cancer_005	Triple-negative breast cancer_006	Triple-negative breast cancer_007	Triple-negative breast cancer_008	Triple-negative breast cancer_009	Triple-negative breast cancer_010	Triple-negative breast cancer_011	Triple-negative breast cancer_012	Triple-negative breast cancer_013	Triple-negative breast cancer_014	Triple-negative breast cancer_015	Triple-negative breast cancer_016	Triple-negative breast cancer_017	Triple-negative breast cancer_018	Triple-negative breast cancer_019	Triple-negative breast cancer_020	Triple-negative breast cancer_021	Triple-negative breast cancer_022	Triple-negative breast cancer_023	Triple-negative breast cancer_024	Triple-negative breast cancer_025	Triple-negative breast cancer_026	Triple-negative breast cancer_027	Triple-negative breast cancer_028	Triple-negative breast cancer_029	Triple-negative breast cancer_030	Triple-negative breast cancer_031	Triple-negative breast cancer_059	Triple-negative breast cancer_060	Triple-negative breast cancer_061	Triple-negative breast cancer_062	Triple-negative breast cancer_063	Triple-negative breast cancer_064	Triple-negative breast cancer_065	Triple-negative breast cancer_066	Triple-negative breast cancer_067	Triple-negative breast cancer_068	Triple-negative breast cancer_069	Triple-negative breast cancer_070	Triple-negative breast cancer_071	Triple-negative breast cancer_072	Triple-negative breast cancer_073	Triple-negative breast cancer_253	Triple-negative breast cancer_254	Triple-negative breast cancer_255
!Sample_geo_accession	GSM782523	GSM782524	GSM782525	GSM782526	GSM782527	GSM782528	GSM782529	GSM782530	GSM782531	GSM782532	GSM782533	GSM782534	GSM782535	GSM782536	GSM782537	GSM782538	GSM782539	GSM782540	GSM782541	GSM782542	GSM782543	GSM782544	GSM782545	GSM782546	GSM782547	GSM782548	GSM782549	GSM782550	GSM782551	GSM782552	GSM782553	GSM782554	GSM782555	GSM782556	GSM782557	GSM782558	GSM782559	GSM782560	GSM782561	GSM782562	GSM782563	GSM782564	GSM782565	GSM782566	GSM782567	GSM782568	GSM782569	GSM782570	GSM782571
!Sample_status	Public on Sep 13 2011	Public on Sep 13 2011	Public on Sep 13 2011	Public on Sep 13 2011	Public on Sep 13 2011	Public on Sep 13 2011	Public on Sep 13 2011	Public on Sep 13 2011	Public on Sep 13 2011	Public on Sep 13 2011	Public on Sep 13 2011	Public on Sep 13 2011	Public on Sep 13 2011	Public on Sep 13 2011	Public on Sep 13 2011	Public on Sep 13 2011	Public on Sep 13 2011	Public on Sep 13 2011	Public on Sep 13 2011	Public on Sep 13 2011	Public on Sep 13 2011	Public on Sep 13 2011	Public on Sep 13 2011	Public on Sep 13 2011	Public on Sep 13 2011	Public on Sep 13 2011	Public on Sep 13 2011	Public on Sep 13 2011	Public on Sep 13 2011	Public on Sep 13 2011	Public on Sep 13 2011	Public on Sep 13 2011	Public on Sep 13 2011	Public on Sep 13 2011	Public on Sep 13 2011	Public on Sep 13 2011	Public on Sep 13 2011	Public on Sep 13 2011	Public on Sep 13 2011	Public on Sep 13 2011	Public on Sep 13 2011	Public on Sep 13 2011	Public on Sep 13 2011	Public on Sep 13 2011	Public on Sep 13 2011	Public on Sep 13 2011	Public on Sep 13 2011	Public on Sep 13 2011	Public on Sep 13 2011
!Sample_submission_date	Aug 18 2011	Aug 18 2011	Aug 18 2011	Aug 18 2011	Aug 18 2011	Aug 18 2011	Aug 18 2011	Aug 18 2011	Aug 18 2011	Aug 18 2011	Aug 18 2011	Aug 18 2011	Aug 18 2011	Aug 18 2011	Aug 18 2011	Aug 18 2011	Aug 18 2011	Aug 18 2011	Aug 18 2011	Aug 18 2011	Aug 18 2011	Aug 18 2011	Aug 18 2011	Aug 18 2011	Aug 18 2011	Aug 18 2011	Aug 18 2011	Aug 18 2011	Aug 18 2011	Aug 18 2011	Aug 18 2011	Aug 18 2011	Aug 18 2011	Aug 18 2011	Aug 18 2011	Aug 18 2011	Aug 18 2011	Aug 18 2011	Aug 18 2011	Aug 18 2011	Aug 18 2011	Aug 18 2011	Aug 18 2011	Aug 18 2011	Aug 18 2011	Aug 18 2011	Aug 18 2011	Aug 18 2011	Aug 18 2011
!Sample_last_update_date	Sep 23 2011	Sep 23 2011	Sep 23 2011	Sep 23 2011	Sep 23 2011	Sep 23 2011	Sep 23 2011	Sep 23 2011	Sep 23 2011	Sep 23 2011	Sep 23 2011	Sep 23 2011	Sep 23 2011	Sep 23 2011	Sep 23 2011	Sep 23 2011	Sep 23 2011	Sep 23 2011	Sep 23 2011	Sep 23 2011	Sep 23 2011	Sep 23 2011	Sep 23 2011	Sep 23 2011	Sep 23 2011	Sep 23 2011	Sep 23 2011	Sep 23 2011	Sep 23 2011	Sep 23 2011	Sep 23 2011	Sep 23 2011	Sep 23 2011	Sep 23 2011	Sep 23 2011	Sep 23 2011	Sep 23 2011	Sep 23 2011	Sep 23 2011	Sep 23 2011	Sep 23 2011	Sep 23 2011	Sep 23 2011	Sep 23 2011	Sep 23 2011	Sep 23 2011	Sep 23 2011	Sep 23 2011	Sep 23 2011
!Sample_type	RNA	RNA	RNA	RNA	RNA	RNA	RNA	RNA	RNA	RNA	RNA	RNA	RNA	RNA	RNA	RNA	RNA	RNA	RNA	RNA	RNA	RNA	RNA	RNA	RNA	RNA	RNA	RNA	RNA	RNA	RNA	RNA	RNA	RNA	RNA	RNA	RNA	RNA	RNA	RNA	RNA	RNA	RNA	RNA	RNA	RNA	RNA	RNA	RNA
!Sample_channel_count	1	1	1	1	1	1	1	1	1	1	1	1	1	1	1	1	1	1	1	1	1	1	1	1	1	1	1	1	1	1	1	1	1	1	1	1	1	1	1	1	1	1	1	1	1	1	1	1	1
!Sample_source_name_ch1	primary breast cancer tissue	primary breast cancer tissue	primary breast cancer tissue	primary breast cancer tissue	primary breast cancer tissue	primary breast cancer tissue	primary breast cancer tissue	primary breast cancer tissue	primary breast cancer tissue	primary breast cancer tissue	primary breast cancer tissue	primary breast cancer tissue	primary breast cancer tissue	primary breast cancer tissue	primary breast cancer tissue	primary breast cancer tissue	primary breast cancer tissue	primary breast cancer tissue	primary breast cancer tissue	primary breast cancer tissue	primary breast cancer tissue	primary breast cancer tissue	primary breast cancer tissue	primary breast cancer tissue	primary breast cancer tissue	primary breast cancer tissue	primary breast cancer tissue	primary breast cancer tissue	primary breast cancer tissue	primary breast cancer tissue	primary breast cancer tissue	primary breast cancer tissue	primary breast cancer tissue	primary breast cancer tissue	primary breast cancer tissue	primary breast cancer tissue	primary breast cancer tissue	primary breast cancer tissue	primary breast cancer tissue	primary breast cancer tissue	primary breast cancer tissue	primary breast cancer tissue	primary breast cancer tissue	primary breast cancer tissue	primary breast cancer tissue	primary breast cancer tissue	primary breast cancer tissue	primary breast cancer tissue	primary breast cancer tissue
!Sample_organism_ch1	Homo sapiens	Homo sapiens	Homo sapiens	Homo sapiens	Homo sapiens	Homo sapiens	Homo sapiens	Homo sapiens	Homo sapiens	Homo sapiens	Homo sapiens	Homo sapiens	Homo sapiens	Homo sapiens	Homo sapiens	Homo sapiens	Homo sapiens	Homo sapiens	Homo sapiens	Homo sapiens	Homo sapiens	Homo sapiens	Homo sapiens	Homo sapiens	Homo sapiens	Homo sapiens	Homo sapiens	Homo sapiens	Homo sapiens	Homo sapiens	Homo sapiens	Homo sapiens	Homo sapiens	Homo sapiens	Homo sapiens	Homo sapiens	Homo sapiens	Homo sapiens	Homo sapiens	Homo sapiens	Homo sapiens	Homo sapiens	Homo sapiens	Homo sapiens	Homo sapiens	Homo sapiens	Homo sapiens	Homo sapiens	Homo sapiens
!Sample_characteristics_ch1	tissue: triple-negative breast cancer	tissue: triple-negative breast cancer	tissue: triple-negative breast cancer	tissue: triple-negative breast cancer	tissue: triple-negative breast cancer	tissue: triple-negative breast cancer	tissue: triple-negative breast cancer	tissue: triple-negative breast cancer	tissue: triple-negative breast cancer	tissue: triple-negative breast cancer	tissue: triple-negative breast cancer	tissue: triple-negative breast cancer	tissue: triple-negative breast cancer	tissue: triple-negative breast cancer	tissue: triple-negative breast cancer	tissue: triple-negative breast cancer	tissue: triple-negative breast cancer	tissue: triple-negative breast cancer	tissue: triple-negative breast cancer	tissue: triple-negative breast cancer	tissue: triple-negative breast cancer	tissue: triple-negative breast cancer	tissue: triple-negative breast cancer	tissue: triple-negative breast cancer	tissue: triple-negative breast cancer	tissue: triple-negative breast cancer	tissue: triple-negative breast cancer	tissue: triple-negative breast cancer	tissue: triple-negative breast cancer	tissue: triple-negative breast cancer	tissue: triple-negative breast cancer	tissue: triple-negative breast cancer	tissue: triple-negative breast cancer	tissue: triple-negative breast cancer	tissue: triple-negative breast cancer	tissue: triple-negative breast cancer	tissue: triple-negative breast cancer	tissue: triple-negative breast cancer	tissue: triple-negative breast cancer	tissue: triple-negative breast cancer	tissue: triple-negative breast cancer	tissue: triple-negative breast cancer	tissue: triple-negative breast cancer	tissue: triple-negative breast cancer	tissue: triple-negative breast cancer	tissue: triple-negative breast cancer	tissue: triple-negative breast cancer	tissue: triple-negative breast cancer	tissue: triple-negative breast cancer
!Sample_characteristics_ch1	lymph node status (0: negative, 1: positive): 0	lymph node status (0: negative, 1: positive): 0	lymph node status (0: negative, 1: positive): 1	lymph node status (0: negative, 1: positive): 0	lymph node status (0: negative, 1: positive): 1	lymph node status (0: negative, 1: positive): 0	lymph node status (0: negative, 1: positive): 0	lymph node status (0: negative, 1: positive): 1	lymph node status (0: negative, 1: positive): 0	lymph node status (0: negative, 1: positive): 0	lymph node status (0: negative, 1: positive): 0	grade (12: G1 or G2, 3: G3): 3	lymph node status (0: negative, 1: positive): 1	lymph node status (0: negative, 1: positive): 0	lymph node status (0: negative, 1: positive): 0	lymph node status (0: negative, 1: positive): 0	lymph node status (0: negative, 1: positive): 1	lymph node status (0: negative, 1: positive): 0	lymph node status (0: negative, 1: positive): 0	lymph node status (0: negative, 1: positive): 0	lymph node status (0: negative, 1: positive): 0	lymph node status (0: negative, 1: positive): 0	lymph node status (0: negative, 1: positive): 1	lymph node status (0: negative, 1: positive): 0	lymph node status (0: negative, 1: positive): 0	lymph node status (0: negative, 1: positive): 0	lymph node status (0: negative, 1: positive): 0	lymph node status (0: negative, 1: positive): 0	lymph node status (0: negative, 1: positive): 0	lymph node status (0: negative, 1: positive): 0	lymph node status (0: negative, 1: positive): 0	lymph node status (0: negative, 1: positive): 1	lymph node status (0: negative, 1: positive): 0	lymph node status (0: negative, 1: positive): 1	lymph node status (0: negative, 1: positive): 0	lymph node status (0: negative, 1: positive): 0	lymph node status (0: negative, 1: positive): 1	lymph node status (0: negative, 1: positive): 0	lymph node status (0: negative, 1: positive): 0	lymph node status (0: negative, 1: positive): 0	lymph node status (0: negative, 1: positive): 0	lymph node status (0: negative, 1: positive): 0	lymph node status (0: negative, 1: positive): 0	lymph node status (0: negative, 1: positive): 0	lymph node status (0: negative, 1: positive): 0	lymph node status (0: negative, 1: positive): 0	lymph node status (0: negative, 1: positive): 0	lymph node status (0: negative, 1: positive): 1	lymph node status (0: negative, 1: positive): 0
!Sample_characteristics_ch1	grade (12: G1 or G2, 3: G3): 3	grade (12: G1 or G2, 3: G3): 12	grade (12: G1 or G2, 3: G3): 12	cohort: HH	cohort: HH	grade (12: G1 or G2, 3: G3): 12	grade (12: G1 or G2, 3: G3): 3	grade (12: G1 or G2, 3: G3): 12	grade (12: G1 or G2, 3: G3): 3	grade (12: G1 or G2, 3: G3): 3	grade (12: G1 or G2, 3: G3): 3	tumor size (1: up to 1 cm, 2: >1cm): 1	grade (12: G1 or G2, 3: G3): 3	grade (12: G1 or G2, 3: G3): 12	grade (12: G1 or G2, 3: G3): 12	grade (12: G1 or G2, 3: G3): 3	grade (12: G1 or G2, 3: G3): 3	grade (12: G1 or G2, 3: G3): 3	grade (12: G1 or G2, 3: G3): 3	grade (12: G1 or G2, 3: G3): 3	grade (12: G1 or G2, 3: G3): 12	grade (12: G1 or G2, 3: G3): 3	grade (12: G1 or G2, 3: G3): 3	grade (12: G1 or G2, 3: G3): 3	grade (12: G1 or G2, 3: G3): 3	grade (12: G1 or G2, 3: G3): 3	grade (12: G1 or G2, 3: G3): 3	grade (12: G1 or G2, 3: G3): 3	grade (12: G1 or G2, 3: G3): 3	grade (12: G1 or G2, 3: G3): 3	grade (12: G1 or G2, 3: G3): 3	grade (12: G1 or G2, 3: G3): 3	grade (12: G1 or G2, 3: G3): 3	grade (12: G1 or G2, 3: G3): 3	grade (12: G1 or G2, 3: G3): 3	grade (12: G1 or G2, 3: G3): 12	grade (12: G1 or G2, 3: G3): 3	grade (12: G1 or G2, 3: G3): 3	grade (12: G1 or G2, 3: G3): 3	grade (12: G1 or G2, 3: G3): 3	grade (12: G1 or G2, 3: G3): 3	grade (12: G1 or G2, 3: G3): 3	tumor size (1: up to 1 cm, 2: >1cm): 2	grade (12: G1 or G2, 3: G3): 3	grade (12: G1 or G2, 3: G3): 12	grade (12: G1 or G2, 3: G3): 3	grade (12: G1 or G2, 3: G3): 12	grade (12: G1 or G2, 3: G3): 3	grade (12: G1 or G2, 3: G3): 3
!Sample_characteristics_ch1	tumor size (1: up to 1 cm, 2: >1cm): 2	tumor size (1: up to 1 cm, 2: >1cm): 2	tumor size (1: up to 1 cm, 2: >1cm): 2	biopsy type (1: surgical, 2: core needle): 1	biopsy type (1: surgical, 2: core needle): 1	tumor size (1: up to 1 cm, 2: >1cm): 2	tumor size (1: up to 1 cm, 2: >1cm): 2	tumor size (1: up to 1 cm, 2: >1cm): 1	tumor size (1: up to 1 cm, 2: >1cm): 2	tumor size (1: up to 1 cm, 2: >1cm): 2	tumor size (1: up to 1 cm, 2: >1cm): 1	event-free interval (months): 52	tumor size (1: up to 1 cm, 2: >1cm): 2	tumor size (1: up to 1 cm, 2: >1cm): 1	tumor size (1: up to 1 cm, 2: >1cm): 2	tumor size (1: up to 1 cm, 2: >1cm): 2	tumor size (1: up to 1 cm, 2: >1cm): 2	tumor size (1: up to 1 cm, 2: >1cm): 2	tumor size (1: up to 1 cm, 2: >1cm): 2	tumor size (1: up to 1 cm, 2: >1cm): 1	tumor size (1: up to 1 cm, 2: >1cm): 2	tumor size (1: up to 1 cm, 2: >1cm): 2	tumor size (1: up to 1 cm, 2: >1cm): 2	tumor size (1: up to 1 cm, 2: >1cm): 1	tumor size (1: up to 1 cm, 2: >1cm): 2	tumor size (1: up to 1 cm, 2: >1cm): 1	tumor size (1: up to 1 cm, 2: >1cm): 2	tumor size (1: up to 1 cm, 2: >1cm): 1	tumor size (1: up to 1 cm, 2: >1cm): 2	tumor size (1: up to 1 cm, 2: >1cm): 1	tumor size (1: up to 1 cm, 2: >1cm): 1	tumor size (1: up to 1 cm, 2: >1cm): 2	tumor size (1: up to 1 cm, 2: >1cm): 2	tumor size (1: up to 1 cm, 2: >1cm): 2	tumor size (1: up to 1 cm, 2: >1cm): 2	tumor size (1: up to 1 cm, 2: >1cm): 1	tumor size (1: up to 1 cm, 2: >1cm): 2	tumor size (1: up to 1 cm, 2: >1cm): 2	tumor size (1: up to 1 cm, 2: >1cm): 1	tumor size (1: up to 1 cm, 2: >1cm): 1	tumor size (1: up to 1 cm, 2: >1cm): 2	tumor size (1: up to 1 cm, 2: >1cm): 1	event-free interval (months): 104	tumor size (1: up to 1 cm, 2: >1cm): 2	tumor size (1: up to 1 cm, 2: >1cm): 1	tumor size (1: up to 1 cm, 2: >1cm): 2	tumor size (1: up to 1 cm, 2: >1cm): 2	tumor size (1: up to 1 cm, 2: >1cm): 2	tumor size (1: up to 1 cm, 2: >1cm): 2
!Sample_characteristics_ch1	event-free interval (months): 93	event-free interval (months): 37	event-free interval (months): 31	chemotherapy treatment (yes/no): NO	chemotherapy treatment (yes/no): NO	event-free interval (months): 120	event-free interval (months): 25	event-free interval (months): 23	event-free interval (months): 21	event-free interval (months): 45	event-free interval (months): 45	event (1: yes, 0: no): 0	event-free interval (months): 16	event-free interval (months): 70	event-free interval (months): 77	event-free interval (months): 47	event-free interval (months): 11	event-free interval (months): 76	event-free interval (months): 69	event-free interval (months): 28	event-free interval (months): 34	event-free interval (months): 10	event-free interval (months): 29	event-free interval (months): 36	event-free interval (months): 31	event-free interval (months): 36	event-free interval (months): 6	event-free interval (months): 33	event-free interval (months): 10	event-free interval (months): 27	event-free interval (months): 45	event-free interval (months): 6	event-free interval (months): 67	event-free interval (months): 11	event-free interval (months): 51	event-free interval (months): 48	event-free interval (months): 58	event-free interval (months): 3	event-free interval (months): 48	event-free interval (months): 10	event-free interval (months): 120	event-free interval (months): 74	event (1: yes, 0: no): 0	event-free interval (months): 22	event-free interval (months): 53	event-free interval (months): 37	event-free interval (months): 11	event-free interval (months): 39	event-free interval (months): 45
!Sample_characteristics_ch1	event (1: yes, 0: no): 0	event (1: yes, 0: no): 0	event (1: yes, 0: no): 0	neoadjuvant chemotherapy (yes/no): NO	neoadjuvant chemotherapy (yes/no): NO	event (1: yes, 0: no): 0	event (1: yes, 0: no): 1	event (1: yes, 0: no): 1	event (1: yes, 0: no): 1	event (1: yes, 0: no): 0	event (1: yes, 0: no): 1	cohort: FRA	event (1: yes, 0: no): 1	event (1: yes, 0: no): 0	event (1: yes, 0: no): 0	event (1: yes, 0: no): 0	event (1: yes, 0: no): 1	event (1: yes, 0: no): 0	event (1: yes, 0: no): 0	event (1: yes, 0: no): 0	event (1: yes, 0: no): 0	event (1: yes, 0: no): 1	event (1: yes, 0: no): 0	event (1: yes, 0: no): 0	event (1: yes, 0: no): 0	event (1: yes, 0: no): 0	event (1: yes, 0: no): 1	event (1: yes, 0: no): 0	event (1: yes, 0: no): 1	event (1: yes, 0: no): 0	event (1: yes, 0: no): 0	event (1: yes, 0: no): 1	event (1: yes, 0: no): 0	event (1: yes, 0: no): 1	event (1: yes, 0: no): 0	event (1: yes, 0: no): 0	event (1: yes, 0: no): 0	event (1: yes, 0: no): 1	event (1: yes, 0: no): 0	event (1: yes, 0: no): 1	event (1: yes, 0: no): 0	event (1: yes, 0: no): 1	cohort: HH	event (1: yes, 0: no): 1	event (1: yes, 0: no): 0	event (1: yes, 0: no): 1	event (1: yes, 0: no): 1	event (1: yes, 0: no): 1	event (1: yes, 0: no): 0
!Sample_characteristics_ch1	cohort: HH	cohort: HH	cohort: HH			cohort: HH	cohort: HH	cohort: FRA	cohort: FRA	cohort: FRA	cohort: FRA	biopsy type (1: surgical, 2: core needle): 1	cohort: FRA	cohort: FRA	cohort: FRA	cohort: FRA	cohort: FRA	cohort: FRA	cohort: FRA	cohort: FRA	cohort: FRA	cohort: FRA	cohort: FRA	cohort: FRA	cohort: FRA	cohort: FRA	cohort: FRA	cohort: FRA	cohort: FRA	cohort: FRA	cohort: FRA	cohort: HH	cohort: HH	cohort: HH	cohort: HH	cohort: HH	cohort: HH	cohort: HH	cohort: HH	cohort: HH	cohort: HH	cohort: HH	biopsy type (1: surgical, 2: core needle): 1	cohort: HH	cohort: HH	cohort: HH	cohort: FRA-2	cohort: FRA-2	cohort: FRA-2
!Sample_characteristics_ch1	biopsy type (1: surgical, 2: core needle): 1	biopsy type (1: surgical, 2: core needle): 1	biopsy type (1: surgical, 2: core needle): 1			biopsy type (1: surgical, 2: core needle): 1	biopsy type (1: surgical, 2: core needle): 1	biopsy type (1: surgical, 2: core needle): 1	biopsy type (1: surgical, 2: core needle): 1	biopsy type (1: surgical, 2: core needle): 1	biopsy type (1: surgical, 2: core needle): 1	chemotherapy treatment (yes/no): YES	biopsy type (1: surgical, 2: core needle): 1	biopsy type (1: surgical, 2: core needle): 1	biopsy type (1: surgical, 2: core needle): 1	biopsy type (1: surgical, 2: core needle): 1	biopsy type (1: surgical, 2: core needle): 1	biopsy type (1: surgical, 2: core needle): 1	biopsy type (1: surgical, 2: core needle): 1	biopsy type (1: surgical, 2: core needle): 1	biopsy type (1: surgical, 2: core needle): 1	biopsy type (1: surgical, 2: core needle): 1	biopsy type (1: surgical, 2: core needle): 1	biopsy type (1: surgical, 2: core needle): 1	biopsy type (1: surgical, 2: core needle): 1	biopsy type (1: surgical, 2: core needle): 1	biopsy type (1: surgical, 2: core needle): 1	biopsy type (1: surgical, 2: core needle): 1	biopsy type (1: surgical, 2: core needle): 1	biopsy type (1: surgical, 2: core needle): 1	biopsy type (1: surgical, 2: core needle): 1	biopsy type (1: surgical, 2: core needle): 1	biopsy type (1: surgical, 2: core needle): 1	biopsy type (1: surgical, 2: core needle): 1	biopsy type (1: surgical, 2: core needle): 1	biopsy type (1: surgical, 2: core needle): 1	biopsy type (1: surgical, 2: core needle): 1	biopsy type (1: surgical, 2: core needle): 1	biopsy type (1: surgical, 2: core needle): 1	biopsy type (1: surgical, 2: core needle): 1	biopsy type (1: surgical, 2: core needle): 1	biopsy type (1: surgical, 2: core needle): 1	chemotherapy treatment (yes/no): YES	biopsy type (1: surgical, 2: core needle): 1	biopsy type (1: surgical, 2: core needle): 1	biopsy type (1: surgical, 2: core needle): 1	biopsy type (1: surgical, 2: core needle): 2	biopsy type (1: surgical, 2: core needle): 2	biopsy type (1: surgical, 2: core needle): 2
!Sample_characteristics_ch1	chemotherapy treatment (yes/no): NO	chemotherapy treatment (yes/no): NO	chemotherapy treatment (yes/no): NO			chemotherapy treatment (yes/no): NO	chemotherapy treatment (yes/no): NO	chemotherapy treatment (yes/no): YES	chemotherapy treatment (yes/no): YES	chemotherapy treatment (yes/no): YES	chemotherapy treatment (yes/no): YES	neoadjuvant chemotherapy (yes/no): NO	chemotherapy treatment (yes/no): YES	chemotherapy treatment (yes/no): YES	chemotherapy treatment (yes/no): YES	chemotherapy treatment (yes/no): YES	chemotherapy treatment (yes/no): YES	chemotherapy treatment (yes/no): YES	chemotherapy treatment (yes/no): YES	chemotherapy treatment (yes/no): YES	chemotherapy treatment (yes/no): YES	chemotherapy treatment (yes/no): YES	chemotherapy treatment (yes/no): YES	chemotherapy treatment (yes/no): YES	chemotherapy treatment (yes/no): YES	chemotherapy treatment (yes/no): YES	chemotherapy treatment (yes/no): YES	chemotherapy treatment (yes/no): YES	chemotherapy treatment (yes/no): YES	chemotherapy treatment (yes/no): YES	chemotherapy treatment (yes/no): YES	chemotherapy treatment (yes/no): YES	chemotherapy treatment (yes/no): YES	chemotherapy treatment (yes/no): YES	chemotherapy treatment (yes/no): YES	chemotherapy treatment (yes/no): YES	chemotherapy treatment (yes/no): YES	chemotherapy treatment (yes/no): YES	chemotherapy treatment (yes/no): YES	chemotherapy treatment (yes/no): YES	chemotherapy treatment (yes/no): YES	chemotherapy treatment (yes/no): YES	neoadjuvant chemotherapy (yes/no): NO	chemotherapy treatment (yes/no): YES	chemotherapy treatment (yes/no): YES	chemotherapy treatment (yes/no): YES	chemotherapy treatment (yes/no): YES	chemotherapy treatment (yes/no): YES	chemotherapy treatment (yes/no): YES
!Sample_characteristics_ch1	neoadjuvant chemotherapy (yes/no): NO	neoadjuvant chemotherapy (yes/no): NO	neoadjuvant chemotherapy (yes/no): NO			neoadjuvant chemotherapy (yes/no): NO	neoadjuvant chemotherapy (yes/no): NO	neoadjuvant chemotherapy (yes/no): NO	neoadjuvant chemotherapy (yes/no): NO	neoadjuvant chemotherapy (yes/no): NO	neoadjuvant chemotherapy (yes/no): NO		neoadjuvant chemotherapy (yes/no): NO	neoadjuvant chemotherapy (yes/no): NO	neoadjuvant chemotherapy (yes/no): NO	neoadjuvant chemotherapy (yes/no): NO	neoadjuvant chemotherapy (yes/no): NO	neoadjuvant chemotherapy (yes/no): NO	neoadjuvant chemotherapy (yes/no): NO	neoadjuvant chemotherapy (yes/no): NO	neoadjuvant chemotherapy (yes/no): NO	neoadjuvant chemotherapy (yes/no): NO	neoadjuvant chemotherapy (yes/no): NO	neoadjuvant chemotherapy (yes/no): NO	neoadjuvant chemotherapy (yes/no): NO	neoadjuvant chemotherapy (yes/no): NO	neoadjuvant chemotherapy (yes/no): NO	neoadjuvant chemotherapy (yes/no): NO	neoadjuvant chemotherapy (yes/no): NO	neoadjuvant chemotherapy (yes/no): NO	neoadjuvant chemotherapy (yes/no): NO	neoadjuvant chemotherapy (yes/no): NO	neoadjuvant chemotherapy (yes/no): NO	neoadjuvant chemotherapy (yes/no): NO	neoadjuvant chemotherapy (yes/no): NO	neoadjuvant chemotherapy (yes/no): NO	neoadjuvant chemotherapy (yes/no): NO	neoadjuvant chemotherapy (yes/no): NO	neoadjuvant chemotherapy (yes/no): NO	neoadjuvant chemotherapy (yes/no): NO	neoadjuvant chemotherapy (yes/no): NO	neoadjuvant chemotherapy (yes/no): NO		neoadjuvant chemotherapy (yes/no): NO	neoadjuvant chemotherapy (yes/no): NO	neoadjuvant chemotherapy (yes/no): NO	neoadjuvant chemotherapy (yes/no): YES	neoadjuvant chemotherapy (yes/no): YES	neoadjuvant chemotherapy (yes/no): YES
!Sample_treatment_protocol_ch1	Samples were snap frozen and stored at -80°C.	Samples were snap frozen and stored at -80°C.	Samples were snap frozen and stored at -80°C.	Samples were snap frozen and stored at -80°C.	Samples were snap frozen and stored at -80°C.	Samples were snap frozen and stored at -80°C.	Samples were snap frozen and stored at -80°C.	Samples were snap frozen and stored at -80°C.	Samples were snap frozen and stored at -80°C.	Samples were snap frozen and stored at -80°C.	Samples were snap frozen and stored at -80°C.	Samples were snap frozen and stored at -80°C.	Samples were snap frozen and stored at -80°C.	Samples were snap frozen and stored at -80°C.	Samples were snap frozen and stored at -80°C.	Samples were snap frozen and stored at -80°C.	Samples were snap frozen and stored at -80°C.	Samples were snap frozen and stored at -80°C.	Samples were snap frozen and stored at -80°C.	Samples were snap frozen and stored at -80°C.	Samples were snap frozen and stored at -80°C.	Samples were snap frozen and stored at -80°C.	Samples were snap frozen and stored at -80°C.	Samples were snap frozen and stored at -80°C.	Samples were snap frozen and stored at -80°C.	Samples were snap frozen and stored at -80°C.	Samples were snap frozen and stored at -80°C.	Samples were snap frozen and stored at -80°C.	Samples were snap frozen and stored at -80°C.	Samples were snap frozen and stored at -80°C.	Samples were snap frozen and stored at -80°C.	Samples were snap frozen and stored at -80°C.	Samples were snap frozen and stored at -80°C.	Samples were snap frozen and stored at -80°C.	Samples were snap frozen and stored at -80°C.	Samples were snap frozen and stored at -80°C.	Samples were snap frozen and stored at -80°C.	Samples were snap frozen and stored at -80°C.	Samples were snap frozen and stored at -80°C.	Samples were snap frozen and stored at -80°C.	Samples were snap frozen and stored at -80°C.	Samples were snap frozen and stored at -80°C.	Samples were snap frozen and stored at -80°C.	Samples were snap frozen and stored at -80°C.	Samples were snap frozen and stored at -80°C.	Samples were snap frozen and stored at -80°C.	Samples were snap frozen and stored at -80°C.	Samples were snap frozen and stored at -80°C.	Samples were snap frozen and stored at -80°C.
!Sample_molecule_ch1	total RNA	total RNA	total RNA	total RNA	total RNA	total RNA	total RNA	total RNA	total RNA	total RNA	total RNA	total RNA	total RNA	total RNA	total RNA	total RNA	total RNA	total RNA	total RNA	total RNA	total RNA	total RNA	total RNA	total RNA	total RNA	total RNA	total RNA	total RNA	total RNA	total RNA	total RNA	total RNA	total RNA	total RNA	total RNA	total RNA	total RNA	total RNA	total RNA	total RNA	total RNA	total RNA	total RNA	total RNA	total RNA	total RNA	total RNA	total RNA	total RNA
!Sample_extract_protocol_ch1	Qiagen RNeasy kit according to the manufacturer's instructions.	Qiagen RNeasy kit according to the manufacturer's instructions.	Qiagen RNeasy kit according to the manufacturer's instructions.	Qiagen RNeasy kit according to the manufacturer's instructions.	Qiagen RNeasy kit according to the manufacturer's instructions.	Qiagen RNeasy kit according to the manufacturer's instructions.	Qiagen RNeasy kit according to the manufacturer's instructions.	Qiagen RNeasy kit according to the manufacturer's instructions.	Qiagen RNeasy kit according to the manufacturer's instructions.	Qiagen RNeasy kit according to the manufacturer's instructions.	Qiagen RNeasy kit according to the manufacturer's instructions.	Qiagen RNeasy kit according to the manufacturer's instructions.	Qiagen RNeasy kit according to the manufacturer's instructions.	Qiagen RNeasy kit according to the manufacturer's instructions.	Qiagen RNeasy kit according to the manufacturer's instructions.	Qiagen RNeasy kit according to the manufacturer's instructions.	Qiagen RNeasy kit according to the manufacturer's instructions.	Qiagen RNeasy kit according to the manufacturer's instructions.	Qiagen RNeasy kit according to the manufacturer's instructions.	Qiagen RNeasy kit according to the manufacturer's instructions.	Qiagen RNeasy kit according to the manufacturer's instructions.	Qiagen RNeasy kit according to the manufacturer's instructions.	Qiagen RNeasy kit according to the manufacturer's instructions.	Qiagen RNeasy kit according to the manufacturer's instructions.	Qiagen RNeasy kit according to the manufacturer's instructions.	Qiagen RNeasy kit according to the manufacturer's instructions.	Qiagen RNeasy kit according to the manufacturer's instructions.	Qiagen RNeasy kit according to the manufacturer's instructions.	Qiagen RNeasy kit according to the manufacturer's instructions.	Qiagen RNeasy kit according to the manufacturer's instructions.	Qiagen RNeasy kit according to the manufacturer's instructions.	Qiagen RNeasy kit according to the manufacturer's instructions.	Qiagen RNeasy kit according to the manufacturer's instructions.	Qiagen RNeasy kit according to the manufacturer's instructions.	Qiagen RNeasy kit according to the manufacturer's instructions.	Qiagen RNeasy kit according to the manufacturer's instructions.	Qiagen RNeasy kit according to the manufacturer's instructions.	Qiagen RNeasy kit according to the manufacturer's instructions.	Qiagen RNeasy kit according to the manufacturer's instructions.	Qiagen RNeasy kit according to the manufacturer's instructions.	Qiagen RNeasy kit according to the manufacturer's instructions.	Qiagen RNeasy kit according to the manufacturer's instructions.	Qiagen RNeasy kit according to the manufacturer's instructions.	Qiagen RNeasy kit according to the manufacturer's instructions.	Qiagen RNeasy kit according to the manufacturer's instructions.	Qiagen RNeasy kit according to the manufacturer's instructions.	Qiagen RNeasy kit according to the manufacturer's instructions.	Qiagen RNeasy kit according to the manufacturer's instructions.	Qiagen RNeasy kit according to the manufacturer's instructions.
!Sample_label_ch1	biotin	biotin	biotin	biotin	biotin	biotin	biotin	biotin	biotin	biotin	biotin	biotin	biotin	biotin	biotin	biotin	biotin	biotin	biotin	biotin	biotin	biotin	biotin	biotin	biotin	biotin	biotin	biotin	biotin	biotin	biotin	biotin	biotin	biotin	biotin	biotin	biotin	biotin	biotin	biotin	biotin	biotin	biotin	biotin	biotin	biotin	biotin	biotin	biotin
!Sample_label_protocol_ch1	Starting from 5 µg total RNA, labeled cRNA was prepared using the Roche Microarray cDNA Synthesis, Microarray RNA Target Synthesis (T7) and Microarray Target Purification Kits according to the manufacturer's instructions.	Starting from 5 µg total RNA, labeled cRNA was prepared using the Roche Microarray cDNA Synthesis, Microarray RNA Target Synthesis (T7) and Microarray Target Purification Kits according to the manufacturer's instructions.	Starting from 5 µg total RNA, labeled cRNA was prepared using the Roche Microarray cDNA Synthesis, Microarray RNA Target Synthesis (T7) and Microarray Target Purification Kits according to the manufacturer's instructions.	Starting from 5 µg total RNA, labeled cRNA was prepared using the Roche Microarray cDNA Synthesis, Microarray RNA Target Synthesis (T7) and Microarray Target Purification Kits according to the manufacturer's instructions.	Starting from 5 µg total RNA, labeled cRNA was prepared using the Roche Microarray cDNA Synthesis, Microarray RNA Target Synthesis (T7) and Microarray Target Purification Kits according to the manufacturer's instructions.	Starting from 5 µg total RNA, labeled cRNA was prepared using the Roche Microarray cDNA Synthesis, Microarray RNA Target Synthesis (T7) and Microarray Target Purification Kits according to the manufacturer's instructions.	Starting from 5 µg total RNA, labeled cRNA was prepared using the Roche Microarray cDNA Synthesis, Microarray RNA Target Synthesis (T7) and Microarray Target Purification Kits according to the manufacturer's instructions.	Starting from 5 µg total RNA, labeled cRNA was prepared using the Roche Microarray cDNA Synthesis, Microarray RNA Target Synthesis (T7) and Microarray Target Purification Kits according to the manufacturer's instructions.	Starting from 5 µg total RNA, labeled cRNA was prepared using the Roche Microarray cDNA Synthesis, Microarray RNA Target Synthesis (T7) and Microarray Target Purification Kits according to the manufacturer's instructions.	Starting from 5 µg total RNA, labeled cRNA was prepared using the Roche Microarray cDNA Synthesis, Microarray RNA Target Synthesis (T7) and Microarray Target Purification Kits according to the manufacturer's instructions.	Starting from 5 µg total RNA, labeled cRNA was prepared using the Roche Microarray cDNA Synthesis, Microarray RNA Target Synthesis (T7) and Microarray Target Purification Kits according to the manufacturer's instructions.	Starting from 5 µg total RNA, labeled cRNA was prepared using the Roche Microarray cDNA Synthesis, Microarray RNA Target Synthesis (T7) and Microarray Target Purification Kits according to the manufacturer's instructions.	Starting from 5 µg total RNA, labeled cRNA was prepared using the Roche Microarray cDNA Synthesis, Microarray RNA Target Synthesis (T7) and Microarray Target Purification Kits according to the manufacturer's instructions.	Starting from 5 µg total RNA, labeled cRNA was prepared using the Roche Microarray cDNA Synthesis, Microarray RNA Target Synthesis (T7) and Microarray Target Purification Kits according to the manufacturer's instructions.	Starting from 5 µg total RNA, labeled cRNA was prepared using the Roche Microarray cDNA Synthesis, Microarray RNA Target Synthesis (T7) and Microarray Target Purification Kits according to the manufacturer's instructions.	Starting from 5 µg total RNA, labeled cRNA was prepared using the Roche Microarray cDNA Synthesis, Microarray RNA Target Synthesis (T7) and Microarray Target Purification Kits according to the manufacturer's instructions.	Starting from 5 µg total RNA, labeled cRNA was prepared using the Roche Microarray cDNA Synthesis, Microarray RNA Target Synthesis (T7) and Microarray Target Purification Kits according to the manufacturer's instructions.	Starting from 5 µg total RNA, labeled cRNA was prepared using the Roche Microarray cDNA Synthesis, Microarray RNA Target Synthesis (T7) and Microarray Target Purification Kits according to the manufacturer's instructions.	Starting from 5 µg total RNA, labeled cRNA was prepared using the Roche Microarray cDNA Synthesis, Microarray RNA Target Synthesis (T7) and Microarray Target Purification Kits according to the manufacturer's instructions.	Starting from 5 µg total RNA, labeled cRNA was prepared using the Roche Microarray cDNA Synthesis, Microarray RNA Target Synthesis (T7) and Microarray Target Purification Kits according to the manufacturer's instructions.	Starting from 5 µg total RNA, labeled cRNA was prepared using the Roche Microarray cDNA Synthesis, Microarray RNA Target Synthesis (T7) and Microarray Target Purification Kits according to the manufacturer's instructions.	Starting from 5 µg total RNA, labeled cRNA was prepared using the Roche Microarray cDNA Synthesis, Microarray RNA Target Synthesis (T7) and Microarray Target Purification Kits according to the manufacturer's instructions.	Starting from 5 µg total RNA, labeled cRNA was prepared using the Roche Microarray cDNA Synthesis, Microarray RNA Target Synthesis (T7) and Microarray Target Purification Kits according to the manufacturer's instructions.	Starting from 5 µg total RNA, labeled cRNA was prepared using the Roche Microarray cDNA Synthesis, Microarray RNA Target Synthesis (T7) and Microarray Target Purification Kits according to the manufacturer's instructions.	Starting from 5 µg total RNA, labeled cRNA was prepared using the Roche Microarray cDNA Synthesis, Microarray RNA Target Synthesis (T7) and Microarray Target Purification Kits according to the manufacturer's instructions.	Starting from 5 µg total RNA, labeled cRNA was prepared using the Roche Microarray cDNA Synthesis, Microarray RNA Target Synthesis (T7) and Microarray Target Purification Kits according to the manufacturer's instructions.	Starting from 5 µg total RNA, labeled cRNA was prepared using the Roche Microarray cDNA Synthesis, Microarray RNA Target Synthesis (T7) and Microarray Target Purification Kits according to the manufacturer's instructions.	Starting from 5 µg total RNA, labeled cRNA was prepared using the Roche Microarray cDNA Synthesis, Microarray RNA Target Synthesis (T7) and Microarray Target Purification Kits according to the manufacturer's instructions.	Starting from 5 µg total RNA, labeled cRNA was prepared using the Roche Microarray cDNA Synthesis, Microarray RNA Target Synthesis (T7) and Microarray Target Purification Kits according to the manufacturer's instructions.	Starting from 5 µg total RNA, labeled cRNA was prepared using the Roche Microarray cDNA Synthesis, Microarray RNA Target Synthesis (T7) and Microarray Target Purification Kits according to the manufacturer's instructions.	Starting from 5 µg total RNA, labeled cRNA was prepared using the Roche Microarray cDNA Synthesis, Microarray RNA Target Synthesis (T7) and Microarray Target Purification Kits according to the manufacturer's instructions.	Starting from 5 µg total RNA, labeled cRNA was prepared using the Roche Microarray cDNA Synthesis, Microarray RNA Target Synthesis (T7) and Microarray Target Purification Kits according to the manufacturer's instructions.	Starting from 5 µg total RNA, labeled cRNA was prepared using the Roche Microarray cDNA Synthesis, Microarray RNA Target Synthesis (T7) and Microarray Target Purification Kits according to the manufacturer's instructions.	Starting from 5 µg total RNA, labeled cRNA was prepared using the Roche Microarray cDNA Synthesis, Microarray RNA Target Synthesis (T7) and Microarray Target Purification Kits according to the manufacturer's instructions.	Starting from 5 µg total RNA, labeled cRNA was prepared using the Roche Microarray cDNA Synthesis, Microarray RNA Target Synthesis (T7) and Microarray Target Purification Kits according to the manufacturer's instructions.	Starting from 5 µg total RNA, labeled cRNA was prepared using the Roche Microarray cDNA Synthesis, Microarray RNA Target Synthesis (T7) and Microarray Target Purification Kits according to the manufacturer's instructions.	Starting from 5 µg total RNA, labeled cRNA was prepared using the Roche Microarray cDNA Synthesis, Microarray RNA Target Synthesis (T7) and Microarray Target Purification Kits according to the manufacturer's instructions.	Starting from 5 µg total RNA, labeled cRNA was prepared using the Roche Microarray cDNA Synthesis, Microarray RNA Target Synthesis (T7) and Microarray Target Purification Kits according to the manufacturer's instructions.	Starting from 5 µg total RNA, labeled cRNA was prepared using the Roche Microarray cDNA Synthesis, Microarray RNA Target Synthesis (T7) and Microarray Target Purification Kits according to the manufacturer's instructions.	Starting from 5 µg total RNA, labeled cRNA was prepared using the Roche Microarray cDNA Synthesis, Microarray RNA Target Synthesis (T7) and Microarray Target Purification Kits according to the manufacturer's instructions.	Starting from 5 µg total RNA, labeled cRNA was prepared using the Roche Microarray cDNA Synthesis, Microarray RNA Target Synthesis (T7) and Microarray Target Purification Kits according to the manufacturer's instructions.	Starting from 5 µg total RNA, labeled cRNA was prepared using the Roche Microarray cDNA Synthesis, Microarray RNA Target Synthesis (T7) and Microarray Target Purification Kits according to the manufacturer's instructions.	Starting from 5 µg total RNA, labeled cRNA was prepared using the Roche Microarray cDNA Synthesis, Microarray RNA Target Synthesis (T7) and Microarray Target Purification Kits according to the manufacturer's instructions.	Starting from 5 µg total RNA, labeled cRNA was prepared using the Roche Microarray cDNA Synthesis, Microarray RNA Target Synthesis (T7) and Microarray Target Purification Kits according to the manufacturer's instructions.	Starting from 5 µg total RNA, labeled cRNA was prepared using the Roche Microarray cDNA Synthesis, Microarray RNA Target Synthesis (T7) and Microarray Target Purification Kits according to the manufacturer's instructions.	Starting from 5 µg total RNA, labeled cRNA was prepared using the Roche Microarray cDNA Synthesis, Microarray RNA Target Synthesis (T7) and Microarray Target Purification Kits according to the manufacturer's instructions.	Starting from 5 µg total RNA, labeled cRNA was prepared using the Roche Microarray cDNA Synthesis, Microarray RNA Target Synthesis (T7) and Microarray Target Purification Kits according to the manufacturer's instructions.	Starting from 5 µg total RNA, labeled cRNA was prepared using the Roche Microarray cDNA Synthesis, Microarray RNA Target Synthesis (T7) and Microarray Target Purification Kits according to the manufacturer's instructions.	Starting from 5 µg total RNA, labeled cRNA was prepared using the Roche Microarray cDNA Synthesis, Microarray RNA Target Synthesis (T7) and Microarray Target Purification Kits according to the manufacturer's instructions.
!Sample_taxid_ch1	9606	9606	9606	9606	9606	9606	9606	9606	9606	9606	9606	9606	9606	9606	9606	9606	9606	9606	9606	9606	9606	9606	9606	9606	9606	9606	9606	9606	9606	9606	9606	9606	9606	9606	9606	9606	9606	9606	9606	9606	9606	9606	9606	9606	9606	9606	9606	9606	9606
!Sample_hyb_protocol	Following fragmentation, 15 µg of cRNA were hybridized for 16 hr at 45°C on the GeneChip HG-U133A array. GeneChips were washed and stained in the Affymetrix Fluidics Station 400.	Following fragmentation, 15 µg of cRNA were hybridized for 16 hr at 45°C on the GeneChip HG-U133A array. GeneChips were washed and stained in the Affymetrix Fluidics Station 400.	Following fragmentation, 15 µg of cRNA were hybridized for 16 hr at 45°C on the GeneChip HG-U133A array. GeneChips were washed and stained in the Affymetrix Fluidics Station 400.	Following fragmentation, 15 µg of cRNA were hybridized for 16 hr at 45°C on the GeneChip HG-U133A array. GeneChips were washed and stained in the Affymetrix Fluidics Station 400.	Following fragmentation, 15 µg of cRNA were hybridized for 16 hr at 45°C on the GeneChip HG-U133A array. GeneChips were washed and stained in the Affymetrix Fluidics Station 400.	Following fragmentation, 15 µg of cRNA were hybridized for 16 hr at 45°C on the GeneChip HG-U133A array. GeneChips were washed and stained in the Affymetrix Fluidics Station 400.	Following fragmentation, 15 µg of cRNA were hybridized for 16 hr at 45°C on the GeneChip HG-U133A array. GeneChips were washed and stained in the Affymetrix Fluidics Station 400.	Following fragmentation, 15 µg of cRNA were hybridized for 16 hr at 45°C on the GeneChip HG-U133A array. GeneChips were washed and stained in the Affymetrix Fluidics Station 400.	Following fragmentation, 15 µg of cRNA were hybridized for 16 hr at 45°C on the GeneChip HG-U133A array. GeneChips were washed and stained in the Affymetrix Fluidics Station 400.	Following fragmentation, 15 µg of cRNA were hybridized for 16 hr at 45°C on the GeneChip HG-U133A array. GeneChips were washed and stained in the Affymetrix Fluidics Station 400.	Following fragmentation, 15 µg of cRNA were hybridized for 16 hr at 45°C on the GeneChip HG-U133A array. GeneChips were washed and stained in the Affymetrix Fluidics Station 400.	Following fragmentation, 15 µg of cRNA were hybridized for 16 hr at 45°C on the GeneChip HG-U133A array. GeneChips were washed and stained in the Affymetrix Fluidics Station 400.	Following fragmentation, 15 µg of cRNA were hybridized for 16 hr at 45°C on the GeneChip HG-U133A array. GeneChips were washed and stained in the Affymetrix Fluidics Station 400.	Following fragmentation, 15 µg of cRNA were hybridized for 16 hr at 45°C on the GeneChip HG-U133A array. GeneChips were washed and stained in the Affymetrix Fluidics Station 400.	Following fragmentation, 15 µg of cRNA were hybridized for 16 hr at 45°C on the GeneChip HG-U133A array. GeneChips were washed and stained in the Affymetrix Fluidics Station 400.	Following fragmentation, 15 µg of cRNA were hybridized for 16 hr at 45°C on the GeneChip HG-U133A array. GeneChips were washed and stained in the Affymetrix Fluidics Station 400.	Following fragmentation, 15 µg of cRNA were hybridized for 16 hr at 45°C on the GeneChip HG-U133A array. GeneChips were washed and stained in the Affymetrix Fluidics Station 400.	Following fragmentation, 15 µg of cRNA were hybridized for 16 hr at 45°C on the GeneChip HG-U133A array. GeneChips were washed and stained in the Affymetrix Fluidics Station 400.	Following fragmentation, 15 µg of cRNA were hybridized for 16 hr at 45°C on the GeneChip HG-U133A array. GeneChips were washed and stained in the Affymetrix Fluidics Station 400.	Following fragmentation, 15 µg of cRNA were hybridized for 16 hr at 45°C on the GeneChip HG-U133A array. GeneChips were washed and stained in the Affymetrix Fluidics Station 400.	Following fragmentation, 15 µg of cRNA were hybridized for 16 hr at 45°C on the GeneChip HG-U133A array. GeneChips were washed and stained in the Affymetrix Fluidics Station 400.	Following fragmentation, 15 µg of cRNA were hybridized for 16 hr at 45°C on the GeneChip HG-U133A array. GeneChips were washed and stained in the Affymetrix Fluidics Station 400.	Following fragmentation, 15 µg of cRNA were hybridized for 16 hr at 45°C on the GeneChip HG-U133A array. GeneChips were washed and stained in the Affymetrix Fluidics Station 400.	Following fragmentation, 15 µg of cRNA were hybridized for 16 hr at 45°C on the GeneChip HG-U133A array. GeneChips were washed and stained in the Affymetrix Fluidics Station 400.	Following fragmentation, 15 µg of cRNA were hybridized for 16 hr at 45°C on the GeneChip HG-U133A array. GeneChips were washed and stained in the Affymetrix Fluidics Station 400.	Following fragmentation, 15 µg of cRNA were hybridized for 16 hr at 45°C on the GeneChip HG-U133A array. GeneChips were washed and stained in the Affymetrix Fluidics Station 400.	Following fragmentation, 15 µg of cRNA were hybridized for 16 hr at 45°C on the GeneChip HG-U133A array. GeneChips were washed and stained in the Affymetrix Fluidics Station 400.	Following fragmentation, 15 µg of cRNA were hybridized for 16 hr at 45°C on the GeneChip HG-U133A array. GeneChips were washed and stained in the Affymetrix Fluidics Station 400.	Following fragmentation, 15 µg of cRNA were hybridized for 16 hr at 45°C on the GeneChip HG-U133A array. GeneChips were washed and stained in the Affymetrix Fluidics Station 400.	Following fragmentation, 15 µg of cRNA were hybridized for 16 hr at 45°C on the GeneChip HG-U133A array. GeneChips were washed and stained in the Affymetrix Fluidics Station 400.	Following fragmentation, 15 µg of cRNA were hybridized for 16 hr at 45°C on the GeneChip HG-U133A array. GeneChips were washed and stained in the Affymetrix Fluidics Station 400.	Following fragmentation, 15 µg of cRNA were hybridized for 16 hr at 45°C on the GeneChip HG-U133A array. GeneChips were washed and stained in the Affymetrix Fluidics Station 400.	Following fragmentation, 15 µg of cRNA were hybridized for 16 hr at 45°C on the GeneChip HG-U133A array. GeneChips were washed and stained in the Affymetrix Fluidics Station 400.	Following fragmentation, 15 µg of cRNA were hybridized for 16 hr at 45°C on the GeneChip HG-U133A array. GeneChips were washed and stained in the Affymetrix Fluidics Station 400.	Following fragmentation, 15 µg of cRNA were hybridized for 16 hr at 45°C on the GeneChip HG-U133A array. GeneChips were washed and stained in the Affymetrix Fluidics Station 400.	Following fragmentation, 15 µg of cRNA were hybridized for 16 hr at 45°C on the GeneChip HG-U133A array. GeneChips were washed and stained in the Affymetrix Fluidics Station 400.	Following fragmentation, 15 µg of cRNA were hybridized for 16 hr at 45°C on the GeneChip HG-U133A array. GeneChips were washed and stained in the Affymetrix Fluidics Station 400.	Following fragmentation, 15 µg of cRNA were hybridized for 16 hr at 45°C on the GeneChip HG-U133A array. GeneChips were washed and stained in the Affymetrix Fluidics Station 400.	Following fragmentation, 15 µg of cRNA were hybridized for 16 hr at 45°C on the GeneChip HG-U133A array. GeneChips were washed and stained in the Affymetrix Fluidics Station 400.	Following fragmentation, 15 µg of cRNA were hybridized for 16 hr at 45°C on the GeneChip HG-U133A array. GeneChips were washed and stained in the Affymetrix Fluidics Station 400.	Following fragmentation, 15 µg of cRNA were hybridized for 16 hr at 45°C on the GeneChip HG-U133A array. GeneChips were washed and stained in the Affymetrix Fluidics Station 400.	Following fragmentation, 15 µg of cRNA were hybridized for 16 hr at 45°C on the GeneChip HG-U133A array. GeneChips were washed and stained in the Affymetrix Fluidics Station 400.	Following fragmentation, 15 µg of cRNA were hybridized for 16 hr at 45°C on the GeneChip HG-U133A array. GeneChips were washed and stained in the Affymetrix Fluidics Station 400.	Following fragmentation, 15 µg of cRNA were hybridized for 16 hr at 45°C on the GeneChip HG-U133A array. GeneChips were washed and stained in the Affymetrix Fluidics Station 400.	Following fragmentation, 15 µg of cRNA were hybridized for 16 hr at 45°C on the GeneChip HG-U133A array. GeneChips were washed and stained in the Affymetrix Fluidics Station 400.	Following fragmentation, 15 µg of cRNA were hybridized for 16 hr at 45°C on the GeneChip HG-U133A array. GeneChips were washed and stained in the Affymetrix Fluidics Station 400.	Following fragmentation, 15 µg of cRNA were hybridized for 16 hr at 45°C on the GeneChip HG-U133A array. GeneChips were washed and stained in the Affymetrix Fluidics Station 400.	Following fragmentation, 15 µg of cRNA were hybridized for 16 hr at 45°C on the GeneChip HG-U133A array. GeneChips were washed and stained in the Affymetrix Fluidics Station 400.	Following fragmentation, 15 µg of cRNA were hybridized for 16 hr at 45°C on the GeneChip HG-U133A array. GeneChips were washed and stained in the Affymetrix Fluidics Station 400.
!Sample_scan_protocol	GeneChips were scanned using the Hewlett-Packard GeneArray Scanner G2500A.	GeneChips were scanned using the Hewlett-Packard GeneArray Scanner G2500A.	GeneChips were scanned using the Hewlett-Packard GeneArray Scanner G2500A.	GeneChips were scanned using the Hewlett-Packard GeneArray Scanner G2500A.	GeneChips were scanned using the Hewlett-Packard GeneArray Scanner G2500A.	GeneChips were scanned using the Hewlett-Packard GeneArray Scanner G2500A.	GeneChips were scanned using the Hewlett-Packard GeneArray Scanner G2500A.	GeneChips were scanned using the Hewlett-Packard GeneArray Scanner G2500A.	GeneChips were scanned using the Hewlett-Packard GeneArray Scanner G2500A.	GeneChips were scanned using the Hewlett-Packard GeneArray Scanner G2500A.	GeneChips were scanned using the Hewlett-Packard GeneArray Scanner G2500A.	GeneChips were scanned using the Hewlett-Packard GeneArray Scanner G2500A.	GeneChips were scanned using the Hewlett-Packard GeneArray Scanner G2500A.	GeneChips were scanned using the Hewlett-Packard GeneArray Scanner G2500A.	GeneChips were scanned using the Hewlett-Packard GeneArray Scanner G2500A.	GeneChips were scanned using the Hewlett-Packard GeneArray Scanner G2500A.	GeneChips were scanned using the Hewlett-Packard GeneArray Scanner G2500A.	GeneChips were scanned using the Hewlett-Packard GeneArray Scanner G2500A.	GeneChips were scanned using the Hewlett-Packard GeneArray Scanner G2500A.	GeneChips were scanned using the Hewlett-Packard GeneArray Scanner G2500A.	GeneChips were scanned using the Hewlett-Packard GeneArray Scanner G2500A.	GeneChips were scanned using the Hewlett-Packard GeneArray Scanner G2500A.	GeneChips were scanned using the Hewlett-Packard GeneArray Scanner G2500A.	GeneChips were scanned using the Hewlett-Packard GeneArray Scanner G2500A.	GeneChips were scanned using the Hewlett-Packard GeneArray Scanner G2500A.	GeneChips were scanned using the Hewlett-Packard GeneArray Scanner G2500A.	GeneChips were scanned using the Hewlett-Packard GeneArray Scanner G2500A.	GeneChips were scanned using the Hewlett-Packard GeneArray Scanner G2500A.	GeneChips were scanned using the Hewlett-Packard GeneArray Scanner G2500A.	GeneChips were scanned using the Hewlett-Packard GeneArray Scanner G2500A.	GeneChips were scanned using the Hewlett-Packard GeneArray Scanner G2500A.	GeneChips were scanned using the Hewlett-Packard GeneArray Scanner G2500A.	GeneChips were scanned using the Hewlett-Packard GeneArray Scanner G2500A.	GeneChips were scanned using the Hewlett-Packard GeneArray Scanner G2500A.	GeneChips were scanned using the Hewlett-Packard GeneArray Scanner G2500A.	GeneChips were scanned using the Hewlett-Packard GeneArray Scanner G2500A.	GeneChips were scanned using the Hewlett-Packard GeneArray Scanner G2500A.	GeneChips were scanned using the Hewlett-Packard GeneArray Scanner G2500A.	GeneChips were scanned using the Hewlett-Packard GeneArray Scanner G2500A.	GeneChips were scanned using the Hewlett-Packard GeneArray Scanner G2500A.	GeneChips were scanned using the Hewlett-Packard GeneArray Scanner G2500A.	GeneChips were scanned using the Hewlett-Packard GeneArray Scanner G2500A.	GeneChips were scanned using the Hewlett-Packard GeneArray Scanner G2500A.	GeneChips were scanned using the Hewlett-Packard GeneArray Scanner G2500A.	GeneChips were scanned using the Hewlett-Packard GeneArray Scanner G2500A.	GeneChips were scanned using the Hewlett-Packard GeneArray Scanner G2500A.	GeneChips were scanned using the Hewlett-Packard GeneArray Scanner G2500A.	GeneChips were scanned using the Hewlett-Packard GeneArray Scanner G2500A.	GeneChips were scanned using the Hewlett-Packard GeneArray Scanner G2500A.
!Sample_description	TNBC_001	TNBC_002	TNBC_003	TNBC_004	TNBC_005	TNBC_006	TNBC_007	TNBC_008	TNBC_009	TNBC_010	TNBC_011	TNBC_012	TNBC_013	TNBC_014	TNBC_015	TNBC_016	TNBC_017	TNBC_018	TNBC_019	TNBC_020	TNBC_021	TNBC_022	TNBC_023	TNBC_024	TNBC_025	TNBC_026	TNBC_027	TNBC_028	TNBC_029	TNBC_030	TNBC_031	TNBC_059	TNBC_060	TNBC_061	TNBC_062	TNBC_063	TNBC_064	TNBC_065	TNBC_066	TNBC_067	TNBC_068	TNBC_069	TNBC_070	TNBC_071	TNBC_072	TNBC_073	TNBC_253	TNBC_254	TNBC_255
!Sample_description	Gene expression data from primary breast tumors.	Gene expression data from primary breast tumors.	Gene expression data from primary breast tumors.	Gene expression data from primary breast tumors.	Gene expression data from primary breast tumors.	Gene expression data from primary breast tumors.	Gene expression data from primary breast tumors.	Gene expression data from primary breast tumors.	Gene expression data from primary breast tumors.	Gene expression data from primary breast tumors.	Gene expression data from primary breast tumors.	Gene expression data from primary breast tumors.	Gene expression data from primary breast tumors.	Gene expression data from primary breast tumors.	Gene expression data from primary breast tumors.	Gene expression data from primary breast tumors.	Gene expression data from primary breast tumors.	Gene expression data from primary breast tumors.	Gene expression data from primary breast tumors.	Gene expression data from primary breast tumors.	Gene expression data from primary breast tumors.	Gene expression data from primary breast tumors.	Gene expression data from primary breast tumors.	Gene expression data from primary breast tumors.	Gene expression data from primary breast tumors.	Gene expression data from primary breast tumors.	Gene expression data from primary breast tumors.	Gene expression data from primary breast tumors.	Gene expression data from primary breast tumors.	Gene expression data from primary breast tumors.	Gene expression data from primary breast tumors.	Gene expression data from primary breast tumors.	Gene expression data from primary breast tumors.	Gene expression data from primary breast tumors.	Gene expression data from primary breast tumors.	Gene expression data from primary breast tumors.	Gene expression data from primary breast tumors.	Gene expression data from primary breast tumors.	Gene expression data from primary breast tumors.	Gene expression data from primary breast tumors.	Gene expression data from primary breast tumors.	Gene expression data from primary breast tumors.	Gene expression data from primary breast tumors.	Gene expression data from primary breast tumors.	Gene expression data from primary breast tumors.	Gene expression data from primary breast tumors.	Gene expression data from primary breast tumors.	Gene expression data from primary breast tumors.	Gene expression data from primary breast tumors.
!Sample_data_processing	The data were analyzed with Microarray Suite version 5.0 (MAS 5.0) using Affymetrix default analysis settings and global scaling as normalization method. The trimmed mean target intensity of each array was arbitrarily set to 500.	The data were analyzed with Microarray Suite version 5.0 (MAS 5.0) using Affymetrix default analysis settings and global scaling as normalization method. The trimmed mean target intensity of each array was arbitrarily set to 500.	The data were analyzed with Microarray Suite version 5.0 (MAS 5.0) using Affymetrix default analysis settings and global scaling as normalization method. The trimmed mean target intensity of each array was arbitrarily set to 500.	The data were analyzed with Microarray Suite version 5.0 (MAS 5.0) using Affymetrix default analysis settings and global scaling as normalization method. The trimmed mean target intensity of each array was arbitrarily set to 500.	The data were analyzed with Microarray Suite version 5.0 (MAS 5.0) using Affymetrix default analysis settings and global scaling as normalization method. The trimmed mean target intensity of each array was arbitrarily set to 500.	The data were analyzed with Microarray Suite version 5.0 (MAS 5.0) using Affymetrix default analysis settings and global scaling as normalization method. The trimmed mean target intensity of each array was arbitrarily set to 500.	The data were analyzed with Microarray Suite version 5.0 (MAS 5.0) using Affymetrix default analysis settings and global scaling as normalization method. The trimmed mean target intensity of each array was arbitrarily set to 500.	The data were analyzed with Microarray Suite version 5.0 (MAS 5.0) using Affymetrix default analysis settings and global scaling as normalization method. The trimmed mean target intensity of each array was arbitrarily set to 500.	The data were analyzed with Microarray Suite version 5.0 (MAS 5.0) using Affymetrix default analysis settings and global scaling as normalization method. The trimmed mean target intensity of each array was arbitrarily set to 500.	The data were analyzed with Microarray Suite version 5.0 (MAS 5.0) using Affymetrix default analysis settings and global scaling as normalization method. The trimmed mean target intensity of each array was arbitrarily set to 500.	The data were analyzed with Microarray Suite version 5.0 (MAS 5.0) using Affymetrix default analysis settings and global scaling as normalization method. The trimmed mean target intensity of each array was arbitrarily set to 500.	The data were analyzed with Microarray Suite version 5.0 (MAS 5.0) using Affymetrix default analysis settings and global scaling as normalization method. The trimmed mean target intensity of each array was arbitrarily set to 500.	The data were analyzed with Microarray Suite version 5.0 (MAS 5.0) using Affymetrix default analysis settings and global scaling as normalization method. The trimmed mean target intensity of each array was arbitrarily set to 500.	The data were analyzed with Microarray Suite version 5.0 (MAS 5.0) using Affymetrix default analysis settings and global scaling as normalization method. The trimmed mean target intensity of each array was arbitrarily set to 500.	The data were analyzed with Microarray Suite version 5.0 (MAS 5.0) using Affymetrix default analysis settings and global scaling as normalization method. The trimmed mean target intensity of each array was arbitrarily set to 500.	The data were analyzed with Microarray Suite version 5.0 (MAS 5.0) using Affymetrix default analysis settings and global scaling as normalization method. The trimmed mean target intensity of each array was arbitrarily set to 500.	The data were analyzed with Microarray Suite version 5.0 (MAS 5.0) using Affymetrix default analysis settings and global scaling as normalization method. The trimmed mean target intensity of each array was arbitrarily set to 500.	The data were analyzed with Microarray Suite version 5.0 (MAS 5.0) using Affymetrix default analysis settings and global scaling as normalization method. The trimmed mean target intensity of each array was arbitrarily set to 500.	The data were analyzed with Microarray Suite version 5.0 (MAS 5.0) using Affymetrix default analysis settings and global scaling as normalization method. The trimmed mean target intensity of each array was arbitrarily set to 500.	The data were analyzed with Microarray Suite version 5.0 (MAS 5.0) using Affymetrix default analysis settings and global scaling as normalization method. The trimmed mean target intensity of each array was arbitrarily set to 500.	The data were analyzed with Microarray Suite version 5.0 (MAS 5.0) using Affymetrix default analysis settings and global scaling as normalization method. The trimmed mean target intensity of each array was arbitrarily set to 500.	The data were analyzed with Microarray Suite version 5.0 (MAS 5.0) using Affymetrix default analysis settings and global scaling as normalization method. The trimmed mean target intensity of each array was arbitrarily set to 500.	The data were analyzed with Microarray Suite version 5.0 (MAS 5.0) using Affymetrix default analysis settings and global scaling as normalization method. The trimmed mean target intensity of each array was arbitrarily set to 500.	The data were analyzed with Microarray Suite version 5.0 (MAS 5.0) using Affymetrix default analysis settings and global scaling as normalization method. The trimmed mean target intensity of each array was arbitrarily set to 500.	The data were analyzed with Microarray Suite version 5.0 (MAS 5.0) using Affymetrix default analysis settings and global scaling as normalization method. The trimmed mean target intensity of each array was arbitrarily set to 500.	The data were analyzed with Microarray Suite version 5.0 (MAS 5.0) using Affymetrix default analysis settings and global scaling as normalization method. The trimmed mean target intensity of each array was arbitrarily set to 500.	The data were analyzed with Microarray Suite version 5.0 (MAS 5.0) using Affymetrix default analysis settings and global scaling as normalization method. The trimmed mean target intensity of each array was arbitrarily set to 500.	The data were analyzed with Microarray Suite version 5.0 (MAS 5.0) using Affymetrix default analysis settings and global scaling as normalization method. The trimmed mean target intensity of each array was arbitrarily set to 500.	The data were analyzed with Microarray Suite version 5.0 (MAS 5.0) using Affymetrix default analysis settings and global scaling as normalization method. The trimmed mean target intensity of each array was arbitrarily set to 500.	The data were analyzed with Microarray Suite version 5.0 (MAS 5.0) using Affymetrix default analysis settings and global scaling as normalization method. The trimmed mean target intensity of each array was arbitrarily set to 500.	The data were analyzed with Microarray Suite version 5.0 (MAS 5.0) using Affymetrix default analysis settings and global scaling as normalization method. The trimmed mean target intensity of each array was arbitrarily set to 500.	The data were analyzed with Microarray Suite version 5.0 (MAS 5.0) using Affymetrix default analysis settings and global scaling as normalization method. The trimmed mean target intensity of each array was arbitrarily set to 500.	The data were analyzed with Microarray Suite version 5.0 (MAS 5.0) using Affymetrix default analysis settings and global scaling as normalization method. The trimmed mean target intensity of each array was arbitrarily set to 500.	The data were analyzed with Microarray Suite version 5.0 (MAS 5.0) using Affymetrix default analysis settings and global scaling as normalization method. The trimmed mean target intensity of each array was arbitrarily set to 500.	The data were analyzed with Microarray Suite version 5.0 (MAS 5.0) using Affymetrix default analysis settings and global scaling as normalization method. The trimmed mean target intensity of each array was arbitrarily set to 500.	The data were analyzed with Microarray Suite version 5.0 (MAS 5.0) using Affymetrix default analysis settings and global scaling as normalization method. The trimmed mean target intensity of each array was arbitrarily set to 500.	The data were analyzed with Microarray Suite version 5.0 (MAS 5.0) using Affymetrix default analysis settings and global scaling as normalization method. The trimmed mean target intensity of each array was arbitrarily set to 500.	The data were analyzed with Microarray Suite version 5.0 (MAS 5.0) using Affymetrix default analysis settings and global scaling as normalization method. The trimmed mean target intensity of each array was arbitrarily set to 500.	The data were analyzed with Microarray Suite version 5.0 (MAS 5.0) using Affymetrix default analysis settings and global scaling as normalization method. The trimmed mean target intensity of each array was arbitrarily set to 500.	The data were analyzed with Microarray Suite version 5.0 (MAS 5.0) using Affymetrix default analysis settings and global scaling as normalization method. The trimmed mean target intensity of each array was arbitrarily set to 500.	The data were analyzed with Microarray Suite version 5.0 (MAS 5.0) using Affymetrix default analysis settings and global scaling as normalization method. The trimmed mean target intensity of each array was arbitrarily set to 500.	The data were analyzed with Microarray Suite version 5.0 (MAS 5.0) using Affymetrix default analysis settings and global scaling as normalization method. The trimmed mean target intensity of each array was arbitrarily set to 500.	The data were analyzed with Microarray Suite version 5.0 (MAS 5.0) using Affymetrix default analysis settings and global scaling as normalization method. The trimmed mean target intensity of each array was arbitrarily set to 500.	The data were analyzed with Microarray Suite version 5.0 (MAS 5.0) using Affymetrix default analysis settings and global scaling as normalization method. The trimmed mean target intensity of each array was arbitrarily set to 500.	The data were analyzed with Microarray Suite version 5.0 (MAS 5.0) using Affymetrix default analysis settings and global scaling as normalization method. The trimmed mean target intensity of each array was arbitrarily set to 500.	The data were analyzed with Microarray Suite version 5.0 (MAS 5.0) using Affymetrix default analysis settings and global scaling as normalization method. The trimmed mean target intensity of each array was arbitrarily set to 500.	The data were analyzed with Microarray Suite version 5.0 (MAS 5.0) using Affymetrix default analysis settings and global scaling as normalization method. The trimmed mean target intensity of each array was arbitrarily set to 500.	The data were analyzed with Microarray Suite version 5.0 (MAS 5.0) using Affymetrix default analysis settings and global scaling as normalization method. The trimmed mean target intensity of each array was arbitrarily set to 500.	The data were analyzed with Microarray Suite version 5.0 (MAS 5.0) using Affymetrix default analysis settings and global scaling as normalization method. The trimmed mean target intensity of each array was arbitrarily set to 500.
!Sample_platform_id	GPL96	GPL96	GPL96	GPL96	GPL96	GPL96	GPL96	GPL96	GPL96	GPL96	GPL96	GPL96	GPL96	GPL96	GPL96	GPL96	GPL96	GPL96	GPL96	GPL96	GPL96	GPL96	GPL96	GPL96	GPL96	GPL96	GPL96	GPL96	GPL96	GPL96	GPL96	GPL96	GPL96	GPL96	GPL96	GPL96	GPL96	GPL96	GPL96	GPL96	GPL96	GPL96	GPL96	GPL96	GPL96	GPL96	GPL96	GPL96	GPL96
!Sample_contact_name	Thomas,,Karn	Thomas,,Karn	Thomas,,Karn	Thomas,,Karn	Thomas,,Karn	Thomas,,Karn	Thomas,,Karn	Thomas,,Karn	Thomas,,Karn	Thomas,,Karn	Thomas,,Karn	Thomas,,Karn	Thomas,,Karn	Thomas,,Karn	Thomas,,Karn	Thomas,,Karn	Thomas,,Karn	Thomas,,Karn	Thomas,,Karn	Thomas,,Karn	Thomas,,Karn	Thomas,,Karn	Thomas,,Karn	Thomas,,Karn	Thomas,,Karn	Thomas,,Karn	Thomas,,Karn	Thomas,,Karn	Thomas,,Karn	Thomas,,Karn	Thomas,,Karn	Thomas,,Karn	Thomas,,Karn	Thomas,,Karn	Thomas,,Karn	Thomas,,Karn	Thomas,,Karn	Thomas,,Karn	Thomas,,Karn	Thomas,,Karn	Thomas,,Karn	Thomas,,Karn	Thomas,,Karn	Thomas,,Karn	Thomas,,Karn	Thomas,,Karn	Thomas,,Karn	Thomas,,Karn	Thomas,,Karn
!Sample_contact_email	t.karn@em.uni-frankfurt.de	t.karn@em.uni-frankfurt.de	t.karn@em.uni-frankfurt.de	t.karn@em.uni-frankfurt.de	t.karn@em.uni-frankfurt.de	t.karn@em.uni-frankfurt.de	t.karn@em.uni-frankfurt.de	t.karn@em.uni-frankfurt.de	t.karn@em.uni-frankfurt.de	t.karn@em.uni-frankfurt.de	t.karn@em.uni-frankfurt.de	t.karn@em.uni-frankfurt.de	t.karn@em.uni-frankfurt.de	t.karn@em.uni-frankfurt.de	t.karn@em.uni-frankfurt.de	t.karn@em.uni-frankfurt.de	t.karn@em.uni-frankfurt.de	t.karn@em.uni-frankfurt.de	t.karn@em.uni-frankfurt.de	t.karn@em.uni-frankfurt.de	t.karn@em.uni-frankfurt.de	t.karn@em.uni-frankfurt.de	t.karn@em.uni-frankfurt.de	t.karn@em.uni-frankfurt.de	t.karn@em.uni-frankfurt.de	t.karn@em.uni-frankfurt.de	t.karn@em.uni-frankfurt.de	t.karn@em.uni-frankfurt.de	t.karn@em.uni-frankfurt.de	t.karn@em.uni-frankfurt.de	t.karn@em.uni-frankfurt.de	t.karn@em.uni-frankfurt.de	t.karn@em.uni-frankfurt.de	t.karn@em.uni-frankfurt.de	t.karn@em.uni-frankfurt.de	t.karn@em.uni-frankfurt.de	t.karn@em.uni-frankfurt.de	t.karn@em.uni-frankfurt.de	t.karn@em.uni-frankfurt.de	t.karn@em.uni-frankfurt.de	t.karn@em.uni-frankfurt.de	t.karn@em.uni-frankfurt.de	t.karn@em.uni-frankfurt.de	t.karn@em.uni-frankfurt.de	t.karn@em.uni-frankfurt.de	t.karn@em.uni-frankfurt.de	t.karn@em.uni-frankfurt.de	t.karn@em.uni-frankfurt.de	t.karn@em.uni-frankfurt.de
!Sample_contact_institute	J.W.Goethe-University	J.W.Goethe-University	J.W.Goethe-University	J.W.Goethe-University	J.W.Goethe-University	J.W.Goethe-University	J.W.Goethe-University	J.W.Goethe-University	J.W.Goethe-University	J.W.Goethe-University	J.W.Goethe-University	J.W.Goethe-University	J.W.Goethe-University	J.W.Goethe-University	J.W.Goethe-University	J.W.Goethe-University	J.W.Goethe-University	J.W.Goethe-University	J.W.Goethe-University	J.W.Goethe-University	J.W.Goethe-University	J.W.Goethe-University	J.W.Goethe-University	J.W.Goethe-University	J.W.Goethe-University	J.W.Goethe-University	J.W.Goethe-University	J.W.Goethe-University	J.W.Goethe-University	J.W.Goethe-University	J.W.Goethe-University	J.W.Goethe-University	J.W.Goethe-University	J.W.Goethe-University	J.W.Goethe-University	J.W.Goethe-University	J.W.Goethe-University	J.W.Goethe-University	J.W.Goethe-University	J.W.Goethe-University	J.W.Goethe-University	J.W.Goethe-University	J.W.Goethe-University	J.W.Goethe-University	J.W.Goethe-University	J.W.Goethe-University	J.W.Goethe-University	J.W.Goethe-University	J.W.Goethe-University
!Sample_contact_address	Theodor-Stern-Kai 7	Theodor-Stern-Kai 7	Theodor-Stern-Kai 7	Theodor-Stern-Kai 7	Theodor-Stern-Kai 7	Theodor-Stern-Kai 7	Theodor-Stern-Kai 7	Theodor-Stern-Kai 7	Theodor-Stern-Kai 7	Theodor-Stern-Kai 7	Theodor-Stern-Kai 7	Theodor-Stern-Kai 7	Theodor-Stern-Kai 7	Theodor-Stern-Kai 7	Theodor-Stern-Kai 7	Theodor-Stern-Kai 7	Theodor-Stern-Kai 7	Theodor-Stern-Kai 7	Theodor-Stern-Kai 7	Theodor-Stern-Kai 7	Theodor-Stern-Kai 7	Theodor-Stern-Kai 7	Theodor-Stern-Kai 7	Theodor-Stern-Kai 7	Theodor-Stern-Kai 7	Theodor-Stern-Kai 7	Theodor-Stern-Kai 7	Theodor-Stern-Kai 7	Theodor-Stern-Kai 7	Theodor-Stern-Kai 7	Theodor-Stern-Kai 7	Theodor-Stern-Kai 7	Theodor-Stern-Kai 7	Theodor-Stern-Kai 7	Theodor-Stern-Kai 7	Theodor-Stern-Kai 7	Theodor-Stern-Kai 7	Theodor-Stern-Kai 7	Theodor-Stern-Kai 7	Theodor-Stern-Kai 7	Theodor-Stern-Kai 7	Theodor-Stern-Kai 7	Theodor-Stern-Kai 7	Theodor-Stern-Kai 7	Theodor-Stern-Kai 7	Theodor-Stern-Kai 7	Theodor-Stern-Kai 7	Theodor-Stern-Kai 7	Theodor-Stern-Kai 7
!Sample_contact_city	Frankfurt	Frankfurt	Frankfurt	Frankfurt	Frankfurt	Frankfurt	Frankfurt	Frankfurt	Frankfurt	Frankfurt	Frankfurt	Frankfurt	Frankfurt	Frankfurt	Frankfurt	Frankfurt	Frankfurt	Frankfurt	Frankfurt	Frankfurt	Frankfurt	Frankfurt	Frankfurt	Frankfurt	Frankfurt	Frankfurt	Frankfurt	Frankfurt	Frankfurt	Frankfurt	Frankfurt	Frankfurt	Frankfurt	Frankfurt	Frankfurt	Frankfurt	Frankfurt	Frankfurt	Frankfurt	Frankfurt	Frankfurt	Frankfurt	Frankfurt	Frankfurt	Frankfurt	Frankfurt	Frankfurt	Frankfurt	Frankfurt
!Sample_contact_zip/postal_code	60590	60590	60590	60590	60590	60590	60590	60590	60590	60590	60590	60590	60590	60590	60590	60590	60590	60590	60590	60590	60590	60590	60590	60590	60590	60590	60590	60590	60590	60590	60590	60590	60590	60590	60590	60590	60590	60590	60590	60590	60590	60590	60590	60590	60590	60590	60590	60590	60590
!Sample_contact_country	Germany	Germany	Germany	Germany	Germany	Germany	Germany	Germany	Germany	Germany	Germany	Germany	Germany	Germany	Germany	Germany	Germany	Germany	Germany	Germany	Germany	Germany	Germany	Germany	Germany	Germany	Germany	Germany	Germany	Germany	Germany	Germany	Germany	Germany	Germany	Germany	Germany	Germany	Germany	Germany	Germany	Germany	Germany	Germany	Germany	Germany	Germany	Germany	Germany
!Sample_supplementary_file	ftp://ftp.ncbi.nlm.nih.gov/geo/samples/GSM782nnn/GSM782523/suppl/GSM782523.CEL.gz	ftp://ftp.ncbi.nlm.nih.gov/geo/samples/GSM782nnn/GSM782524/suppl/GSM782524.CEL.gz	ftp://ftp.ncbi.nlm.nih.gov/geo/samples/GSM782nnn/GSM782525/suppl/GSM782525.CEL.gz	ftp://ftp.ncbi.nlm.nih.gov/geo/samples/GSM782nnn/GSM782526/suppl/GSM782526.CEL.gz	ftp://ftp.ncbi.nlm.nih.gov/geo/samples/GSM782nnn/GSM782527/suppl/GSM782527.CEL.gz	ftp://ftp.ncbi.nlm.nih.gov/geo/samples/GSM782nnn/GSM782528/suppl/GSM782528.CEL.gz	ftp://ftp.ncbi.nlm.nih.gov/geo/samples/GSM782nnn/GSM782529/suppl/GSM782529.CEL.gz	ftp://ftp.ncbi.nlm.nih.gov/geo/samples/GSM782nnn/GSM782530/suppl/GSM782530.CEL.gz	ftp://ftp.ncbi.nlm.nih.gov/geo/samples/GSM782nnn/GSM782531/suppl/GSM782531.CEL.gz	ftp://ftp.ncbi.nlm.nih.gov/geo/samples/GSM782nnn/GSM782532/suppl/GSM782532.CEL.gz	ftp://ftp.ncbi.nlm.nih.gov/geo/samples/GSM782nnn/GSM782533/suppl/GSM782533.CEL.gz	ftp://ftp.ncbi.nlm.nih.gov/geo/samples/GSM782nnn/GSM782534/suppl/GSM782534.CEL.gz	ftp://ftp.ncbi.nlm.nih.gov/geo/samples/GSM782nnn/GSM782535/suppl/GSM782535.CEL.gz	ftp://ftp.ncbi.nlm.nih.gov/geo/samples/GSM782nnn/GSM782536/suppl/GSM782536.CEL.gz	ftp://ftp.ncbi.nlm.nih.gov/geo/samples/GSM782nnn/GSM782537/suppl/GSM782537.CEL.gz	ftp://ftp.ncbi.nlm.nih.gov/geo/samples/GSM782nnn/GSM782538/suppl/GSM782538.CEL.gz	ftp://ftp.ncbi.nlm.nih.gov/geo/samples/GSM782nnn/GSM782539/suppl/GSM782539.CEL.gz	ftp://ftp.ncbi.nlm.nih.gov/geo/samples/GSM782nnn/GSM782540/suppl/GSM782540.CEL.gz	ftp://ftp.ncbi.nlm.nih.gov/geo/samples/GSM782nnn/GSM782541/suppl/GSM782541.CEL.gz	ftp://ftp.ncbi.nlm.nih.gov/geo/samples/GSM782nnn/GSM782542/suppl/GSM782542.CEL.gz	ftp://ftp.ncbi.nlm.nih.gov/geo/samples/GSM782nnn/GSM782543/suppl/GSM782543.CEL.gz	ftp://ftp.ncbi.nlm.nih.gov/geo/samples/GSM782nnn/GSM782544/suppl/GSM782544.CEL.gz	ftp://ftp.ncbi.nlm.nih.gov/geo/samples/GSM782nnn/GSM782545/suppl/GSM782545.CEL.gz	ftp://ftp.ncbi.nlm.nih.gov/geo/samples/GSM782nnn/GSM782546/suppl/GSM782546.CEL.gz	ftp://ftp.ncbi.nlm.nih.gov/geo/samples/GSM782nnn/GSM782547/suppl/GSM782547.CEL.gz	ftp://ftp.ncbi.nlm.nih.gov/geo/samples/GSM782nnn/GSM782548/suppl/GSM782548.CEL.gz	ftp://ftp.ncbi.nlm.nih.gov/geo/samples/GSM782nnn/GSM782549/suppl/GSM782549.CEL.gz	ftp://ftp.ncbi.nlm.nih.gov/geo/samples/GSM782nnn/GSM782550/suppl/GSM782550.CEL.gz	ftp://ftp.ncbi.nlm.nih.gov/geo/samples/GSM782nnn/GSM782551/suppl/GSM782551.CEL.gz	ftp://ftp.ncbi.nlm.nih.gov/geo/samples/GSM782nnn/GSM782552/suppl/GSM782552.CEL.gz	ftp://ftp.ncbi.nlm.nih.gov/geo/samples/GSM782nnn/GSM782553/suppl/GSM782553.CEL.gz	ftp://ftp.ncbi.nlm.nih.gov/geo/samples/GSM782nnn/GSM782554/suppl/GSM782554.CEL.gz	ftp://ftp.ncbi.nlm.nih.gov/geo/samples/GSM782nnn/GSM782555/suppl/GSM782555.CEL.gz	ftp://ftp.ncbi.nlm.nih.gov/geo/samples/GSM782nnn/GSM782556/suppl/GSM782556.CEL.gz	ftp://ftp.ncbi.nlm.nih.gov/geo/samples/GSM782nnn/GSM782557/suppl/GSM782557.CEL.gz	ftp://ftp.ncbi.nlm.nih.gov/geo/samples/GSM782nnn/GSM782558/suppl/GSM782558.CEL.gz	ftp://ftp.ncbi.nlm.nih.gov/geo/samples/GSM782nnn/GSM782559/suppl/GSM782559.CEL.gz	ftp://ftp.ncbi.nlm.nih.gov/geo/samples/GSM782nnn/GSM782560/suppl/GSM782560.CEL.gz	ftp://ftp.ncbi.nlm.nih.gov/geo/samples/GSM782nnn/GSM782561/suppl/GSM782561.CEL.gz	ftp://ftp.ncbi.nlm.nih.gov/geo/samples/GSM782nnn/GSM782562/suppl/GSM782562.CEL.gz	ftp://ftp.ncbi.nlm.nih.gov/geo/samples/GSM782nnn/GSM782563/suppl/GSM782563.CEL.gz	ftp://ftp.ncbi.nlm.nih.gov/geo/samples/GSM782nnn/GSM782564/suppl/GSM782564.CEL.gz	ftp://ftp.ncbi.nlm.nih.gov/geo/samples/GSM782nnn/GSM782565/suppl/GSM782565.CEL.gz	ftp://ftp.ncbi.nlm.nih.gov/geo/samples/GSM782nnn/GSM782566/suppl/GSM782566.CEL.gz	ftp://ftp.ncbi.nlm.nih.gov/geo/samples/GSM782nnn/GSM782567/suppl/GSM782567.CEL.gz	ftp://ftp.ncbi.nlm.nih.gov/geo/samples/GSM782nnn/GSM782568/suppl/GSM782568.CEL.gz	ftp://ftp.ncbi.nlm.nih.gov/geo/samples/GSM782nnn/GSM782569/suppl/GSM782569.CEL.gz	ftp://ftp.ncbi.nlm.nih.gov/geo/samples/GSM782nnn/GSM782570/suppl/GSM782570.CEL.gz	ftp://ftp.ncbi.nlm.nih.gov/geo/samples/GSM782nnn/GSM782571/suppl/GSM782571.CEL.gz
!Sample_data_row_count	22283	22283	22283	22283	22283	22283	22283	22283	22283	22283	22283	22283	22283	22283	22283	22283	22283	22283	22283	22283	22283	22283	22283	22283	22283	22283	22283	22283	22283	22283	22283	22283	22283	22283	22283	22283	22283	22283	22283	22283	22283	22283	22283	22283	22283	22283	22283	22283	22283
!series_matrix_table_begin
ID_REF	GSM782523	GSM782524	GSM782525	GSM782526	GSM782527	GSM782528	GSM782529	GSM782530	GSM782531	GSM782532	GSM782533	GSM782534	GSM782535	GSM782536	GSM782537	GSM782538	GSM782539	GSM782540	GSM782541	GSM782542	GSM782543	GSM782544	GSM782545	GSM782546	GSM782547	GSM782548	GSM782549	GSM782550	GSM782551	GSM782552	GSM782553	GSM782554	GSM782555	GSM782556	GSM782557	GSM782558	GSM782559	GSM782560	GSM782561	GSM782562	GSM782563	GSM782564	GSM782565	GSM782566	GSM782567	GSM782568	GSM782569	GSM782570	GSM782571
1007_s_at	2929.7	3141.6	2484.8	2495	2101	1002	3207.8	2925.6	4023.1	2118.4	2178.3	2511.3	2242.8	4773.9	3265.7	3033.1	1687.5	3041	2532.9	1939.6	3886	3103.8	3603.6	786.9	1931.9	3643.9	3376.6	2002.6	2093	2104.5	2959.8	1671.4	1359.4	1888.7	2932.5	2680	1996.5	2758.5	2735.5	2499.7	4292.5	2951.1	1460.7	3843.9	2960.6	3362	2981	1688.1	3548.1
1053_at	495.6	496.9	186.7	218.8	257.8	95.2	193.5	302.9	336.5	178.2	365.5	218.9	296.8	172.1	197.6	487.7	373.5	263.4	379.7	325.6	221.6	723.8	355	225.5	313.1	573.5	361.3	384.1	189.6	317.6	411.4	443.5	224.2	281.7	404.8	275.8	662.2	364.3	320	382.5	131.7	318.9	251	693.5	209.6	309.1	296.8	507.8	849.8
117_at	142.1	169.5	138.3	178.4	112.3	142.6	57.1	202.4	142.1	187.4	278.2	216.5	218.4	285.4	190.4	80	214.3	213	234.3	161	190.7	266	227	278.6	94.8	161.8	138.5	213.4	174.4	109.7	164	210	313.8	184.5	284.7	537.8	218	229.6	347.7	307.1	188.3	187.2	335.3	250.7	245.8	314.5	243.2	235.9	140
121_at	364.6	748.4	451.1	478.7	857.4	391.8	568	1148.8	939.1	698.1	1055.5	926	812.1	1146.9	640.8	483.4	798.1	1127.3	698.7	897.8	807.4	761.9	894.1	942.2	985	810.9	469.7	732.8	802.5	716.8	773.7	766	826.4	779	859.1	779.3	908.2	801.1	702.5	879	841.9	641.6	955.6	690.7	781.4	1346.8	1081.1	1025	750.9
1255_g_at	30	43.9	20.6	51.8	80.6	5.6	18.4	217.3	12.5	34.4	43.8	22.2	47.7	67.3	7.8	18.3	49.4	71	48.2	22.8	33.2	30.6	63.3	78.4	76	48	53.3	9.9	46.3	15.7	28.6	28.4	17.2	2.6	52.6	26.6	57.5	23.6	37.4	25	87.4	49.3	86	28.9	55.6	50.8	29.4	61.4	32.6
1294_at	440.4	407.6	810.1	448.9	606.3	1255.6	469.6	656.3	284.1	434.2	585.6	304.2	540	400.9	439.1	398.6	656.5	457.7	481.6	393.7	506	412.4	243.6	482.2	368.7	329	172.8	412.6	284.8	492.6	385.7	230.7	651.2	623	445	240.3	382.4	485	377.7	346.9	510.1	469.4	478.5	269.1	743.3	548.5	439.1	476.4	459.7
1316_at	61.4	116.1	189.4	145	140.4	162.6	171.5	269.3	118.2	98.8	159.8	67.2	89.9	96.3	109.1	75.8	98.7	94.8	79.8	109.9	88.7	88.7	92.9	153.5	67.8	90.1	84.5	73.1	101.5	68.9	72.8	95.2	108.9	51.7	147.4	143	102.6	108	111.8	120	164.7	100.6	131.9	82.3	148.5	118.7	55.8	71	63.5
1320_at	45.6	23	78.3	49.4	14.3	9.7	24	123	82.5	15.6	67.8	63.3	71.1	75.5	13.9	11	62.6	84.2	11.7	56.2	46.2	9.8	153.1	193.2	14.4	16.2	8	106.3	101.3	53.6	61.3	15.2	20.6	85.5	79.5	21.8	13.3	28.1	196.7	67.2	124.9	87	87.6	130	27.5	33.4	151.1	101.4	143.4
1405_i_at	3318.8	1493.3	1348.7	1900.7	1747.3	83.8	1500.2	349.1	917.5	843.9	1431.6	502.4	1513.4	832	1229	1616.3	3280.4	549.2	1586.5	905.6	1415.2	710.3	338.1	1319.8	3064.9	1405.5	85	1391.9	107	1553.8	798.1	212.1	1721.4	1705	847.7	260.5	2581	2219.1	795.2	599.6	797.4	1610.8	152.5	307.4	2164.3	635.4	464.7	6572.6	69.8
1431_at	27.7	47	61	23.5	56.1	55.3	34.6	130	55.9	79.6	87.4	50.8	59.5	92.5	50.7	26.7	61.2	85.1	17.9	222.7	87.2	13.6	53	72.6	45.3	52.8	28.8	22.5	43.5	43.5	71.2	25.9	69.2	51.4	81.8	74.5	35.2	75.8	35.4	47.8	36.1	77.7	109.2	68.7	95.6	95.1	91.9	60.3	42.7
1438_at	468.2	239.7	230	249.5	85.3	81.5	436.3	1072	1577	638	308.9	923.5	527	1487.7	1661.8	1176.2	1230.5	1152.2	1323.8	420.2	163.9	611	1469.3	1196.1	323.1	1300.6	857.5	818.5	433.2	1195.7	3327.1	1572.9	648	1210.1	1905.1	227.4	706.6	855.7	363.3	2235.1	994.3	1020.5	584.3	1673.7	752.2	1271.6	179.7	718.7	1508.9
1487_at	373	546.2	375.4	411.4	416.2	373.3	425.1	495.1	524.9	322.8	575.3	369	380.6	419.7	452.5	323.5	349	328.5	429.1	976.1	612.5	236	456.6	280.4	391	396.3	630.5	320.9	428.4	379.8	463.1	547.7	384.3	528.1	607.2	592.6	353.7	357.5	849.1	594.4	660.4	367.5	311.1	413.7	430.2	453.8	401.9	567.4	514.9
1494_f_at	69.2	152.1	214.7	107	153.9	165.1	91.1	410.7	151.8	162.2	381.1	157.6	177	201	106.7	100.2	166.8	199.2	125.1	177.3	198.9	131	118.4	204.8	308.6	129	112.9	184.2	154.6	107.7	144.8	129.3	195.6	116.5	176.2	225	138.1	195.2	88.5	200.5	224.3	201.1	233.1	164.7	270.2	315.4	247.4	207	157.4
1598_g_at	1615.6	2006.9	2536.4	2078.2	2314	1615.7	3934.5	1694.3	2016.4	2987.7	2109.7	4979.3	3036.9	2770.4	2270.4	1301	3666.5	2585.5	1920.3	2176.3	2542.8	2106.6	2379.7	4724.7	1948.3	2755.9	1541.7	2306.5	3156.9	3031.9	1863.3	1309.6	3643.9	2321.1	1879.5	1435.3	1430.8	2271.5	3278.5	2484	3006.8	3226.5	3264	1000.7	2735.8	3759.4	5231.6	1369.1	1615.1
160020_at	850.9	1751.1	922.3	2137	1021.4	490.7	1269.5	2025.1	1646.3	1111.6	1099.6	1949	2601.1	1993.7	903.8	912.2	1433.8	1918.9	1380	701.9	696.7	921.2	2087.2	2786.2	906.2	1031.7	1963.9	1165	2520	1426.1	841.5	1320.6	1412.8	2126.4	1712	1141.9	1085.1	816.7	1398.3	2191.2	2400.4	1756.4	1431.2	1653.6	1407.8	2332.1	1544.3	1274.4	892.1
1729_at	536.3	309.9	930.5	701	975.5	564.7	444.5	374.8	508.5	853.3	453.9	532.4	775.6	365	755.9	276.2	716.2	634.8	411	503.8	603.4	349.5	509.8	647.1	708.7	429.6	339.8	643.8	812.9	528.9	516.6	291	698.3	560.1	391.3	580.6	665.6	579.9	764.2	528.7	696.3	566.7	533.7	427.4	722.9	486.2	816.8	604.6	294.3
1773_at	123.2	256	97.1	83.5	109.4	20.6	187.3	404.9	192.8	183.4	244.7	144.9	202.5	260.4	174.1	106.5	150.8	238.8	195.9	112.6	240	136	130.8	286.1	39.2	166.8	106.8	127.1	149.6	219.2	156.5	121.9	243.2	202	211.5	143.8	212.2	208.4	182.7	217.2	168.2	232.3	204.9	201	212.7	178.3	240.7	188.9	299
177_at	122.7	66.7	111	81.9	83.5	51.9	126.5	233	121.6	160.5	205.1	105.4	239.2	167.8	165.8	201.5	133.9	217.6	153.4	79.8	100.5	130.3	98.7	289.2	288.3	185.4	201.7	207.8	139.5	93	128.4	117.8	180.3	156.6	124	144.5	169.3	124.8	158.9	215.1	354.7	148.9	199	157.9	232.6	201.5	72.9	133.4	105.4
179_at	321.3	632.9	284.8	356.8	475.6	394.1	284.9	1267.4	471.2	539.6	801.9	491.5	656.8	776.1	471.9	389.2	518.7	704	462.6	732.9	588.3	469.3	570.4	596.9	743.7	602.3	273.1	533.1	505	445.1	511	775.2	755.7	654.5	581.8	768.9	564	632.7	522.1	504.5	561.7	517.5	426.9	714.1	697.1	714.5	731.4	666.9	556.1
1861_at	150	254.8	220.2	255.9	171.7	347	302.2	429.7	273.5	200.6	282.7	319.9	279.9	318.1	284.5	308	288.3	270	281.7	345.6	353.5	222.6	231.9	207.3	305.2	322.4	238	251	276	240.4	308.6	258	369.3	289.8	300.4	292.2	203.2	267.9	315.5	355.3	317.3	281.6	240.5	244.7	305.6	410.2	219.3	290.7	229.7
200000_s_at	2519.5	2151.3	1386.5	1273.9	895.2	2326.2	1246.2	1413.7	1436.3	1848.8	1510.2	2128.6	1399.6	2087.7	1673	1949.2	2055.5	2622.1	1051.8	986.3	909.1	3361	1283.4	1546.4	1447.9	1878.4	2327.6	2145.8	1064.9	2341.4	2073.5	1766.1	1696.1	1934.5	1478.2	1780.6	904.2	1762.9	1603.3	1766.8	2349.6	2257.3	2133.3	1744.8	2211.2	2505	1166.4	1525.2	1389.5
200001_at	4046.3	5862.3	3322.5	3807.8	3294.7	4384	3032	4605	5711.6	4555.4	11571.1	5987.7	3566.3	6714.2	3059.1	3475.3	3429.3	5156.9	3922.5	3626.6	6031.7	3815.8	7920.4	4117.2	4363.2	4530.2	4223.1	5221.1	5853	5119.8	4466.4	2846.1	5181.5	3922.6	3936.5	4121.3	5239	3461.2	5862.9	5786.9	3904.4	4507.2	5443.8	5255.7	5083.7	4253.2	5480.4	4890.9	3991.7
200002_at	8852.4	8238.8	11322.5	8452.5	10062.5	9254.5	10888.1	10368	12440.7	10159.6	8787.3	9537.8	9805.4	12022.3	10360.6	14901.8	10771.8	9557.6	8399.4	12473.1	8945.6	9960.4	10649.9	8951.2	13934.3	10961.6	11902.9	8574.7	8440.6	7864.4	16749.3	10548.4	9794.5	11081.9	13181.4	10190.8	8042.2	10001.4	12991.5	9465.2	9691.4	9772.9	10682.9	10913	9516.8	9538.7	9042.9	11416.9	10241.8
200003_s_at	17964.3	16473.8	17287.6	16894.9	25248.7	15657.6	23399.9	12206.5	13675.6	15920.9	15023.9	14998.2	13144.7	19780	13930.4	13036.7	17932.9	16342.6	13523.7	18617.1	16130.9	16247.1	11252.8	14225.8	17784.2	16087.1	11507.5	17235.2	11041.1	12861.8	20590.2	16660.5	16595.1	17384.1	17688.7	16267.5	10734.6	19659.4	22265.5	15686.2	10129.5	10212.8	15495.7	16052.9	18047.6	13164.4	15372.1	15208.6	13202.6
200004_at	6009.1	8097.9	5544.2	4581.1	4892.9	7018.2	7276.9	6503.9	4873.6	6030.7	5812.8	5378.4	7104.3	6390.9	6447.7	7839	6735.2	6762.9	6806.1	6362.9	6012.1	5229.5	5556.8	7098.3	6636.4	6008.9	7859.3	5937.7	6460	5484.6	6942.3	4443.4	6732	6195.6	5563.4	5021.8	8194	5739.5	7462.6	5667.4	5717.2	7057.1	6784.4	8559	6665.2	5952.8	6361.5	8054.9	6478.8
200005_at	2521.2	2280	2211.4	2423.6	1921.6	558.6	3279	3587.3	4663.8	3582.6	3139.7	3975.6	2446.4	4445.8	3134.7	4143.1	2324.9	2989.6	2483.5	2133.4	2477.7	5626.9	3451.7	3020.6	2523.6	3918.2	3695.2	3650.1	2412.2	3173.3	2269.8	4392.4	2513.6	2362.3	1449.7	4022.3	3670.4	2933	3555.6	2747.8	3298.3	3018.6	2909.4	3563.1	3289.4	2177.7	1867.9	4100.1	5507.6
200006_at	8341.2	9214.1	7646.7	9187.7	9720.2	5785.3	6431	4598.7	6968.9	6390.4	5548.1	6740	8186.2	6785.9	6678.1	9096.9	8616.5	6760.6	9613.1	5155	6988.7	7820	5865.6	5846.1	6244.1	7771.7	7423	7957.8	6981.7	5035.6	4345	6955.5	6114.1	5858.8	5864.6	8889.5	7835.6	6534.9	5948.6	8419.3	5385.1	5267.9	6952.6	4341.1	5974.6	7119.4	7058.6	8788.5	6809.1
200007_at	5145.2	5926.9	6781.3	5240.4	7334.5	7909.9	7241.5	4896.1	6041.6	5471.7	4807.4	4937.3	5429.3	5741	4545.5	5197	4658.7	5987.2	4829.7	5426.2	5473.9	5461.3	4768.9	5811.9	6075.3	4696.5	4375	5871.5	5010.1	5044.2	5548.7	5826.4	5339.9	4983.9	5126	5716.7	4732.1	5908.4	4174	5333.9	3717.8	5548.7	5773.6	5505.5	5408.8	4955.5	6176	4196.1	4153.7
200008_s_at	1952.7	2930	1005.7	893.1	761.8	668.5	747.5	2966.6	3533.1	1849.2	3734.3	4592.7	3114.2	4753.9	4054.5	5781.8	3682.7	5103.4	4489.9	7238.7	2836.8	3000.9	3299.4	2563.7	7728.4	4343.3	3307.1	3237.8	4845.1	4226.6	3055	8304.8	3412.8	3277	3339.2	2095.8	5590.2	3483.3	4352.7	7410.3	5559.7	3948.8	2332.6	4460	3560.2	2134.3	3534.4	4973.6	3735.1
200009_at	6617.3	7627.1	6004.9	5197.6	6415	4250.7	5317.2	5725.4	6937.5	5443.6	7384.7	7931.5	5914.3	7921.1	7786.8	8187	7615.2	8801.2	6494	12019.3	5514.1	6152.4	7092.6	7121.9	11610.8	8320.9	7784.9	7142.8	8704.1	7224.9	5998.4	12305.3	6350.9	6428.3	6617	4036.8	8128.4	5925.2	8048.8	11348.2	10624.7	7663.7	8178.5	7515.1	7273.7	4483.8	6287.3	7869.1	6407.1
200010_at	10385	11006.8	11327.4	7916.9	7710	3425.5	7113.8	7276.6	8298.2	10746.9	8485.5	10337.8	8481.4	11782.9	9656.3	8903.6	10596.7	8005.9	9696.4	11168.4	12695.2	8938.4	11317.7	9886	10379.3	10943.5	7114.2	11736.1	8557.1	9622.8	11783.6	7870.8	11185.2	9205.8	10486.4	9146.3	7960.2	9522	8877.3	11055.8	8802.5	8725.8	9927	8168.5	11652.3	9460.3	7918.8	11734.3	11071.9
200011_s_at	1975.9	2644.7	2470.1	1806.2	2404.1	3816.6	1687.8	1494.5	1706.7	1915	1657.5	1463.4	1977.5	1204.8	2029	2107.6	1941.6	2119.2	2000	2358.1	2301.1	1964.8	2072.4	2288.8	2027.8	1988.3	3323.5	2345.6	2791.6	1411.6	2491.6	2041.4	1907.7	1871.3	1254.3	2040.8	1261.4	1605.5	1640.4	1513.3	1975.5	2256	2112.9	1429	2047.6	1491.9	2592.8	1476.3	2962.3
200012_x_at	12923.5	12037.2	16086.1	11009.5	15472.7	8729.2	19020.8	8855.2	11831.4	12639.4	8979.9	9970.4	9171.4	13787.4	11100.9	8722.8	12227.8	9679.8	10024.9	14725.3	12386.1	14834.8	9485	12159.3	15503.2	11382.8	9644.6	9931.2	9147.4	10186.5	15429.5	11273.6	12471	11216.4	10861.9	8845	9863.1	13279.5	17309.5	11817.4	9092.9	12137	12989.5	15803.5	11984.8	10956.2	9648.5	11112.3	18366
200013_at	18095	12998.6	9187.2	9894.6	9256.7	8502	12091.8	10980.4	15274.6	11053.7	14681.1	14926.3	12225.6	16129	13427.7	14770.1	11779.4	16463.5	9684.3	16751.5	10161.5	19814.7	14540.2	9797.2	12313.9	13103.8	13339	14174.8	12956.5	10026.5	12679.4	13088.7	10089.7	11821.8	9476.3	12151.8	6698.4	12153.3	15775.1	13377.3	10788.1	10741.3	12570.6	14282.3	11107.4	11409	12355.4	17232.1	16162.1
200014_s_at	2831.9	2200.1	2610.9	2864.3	2924	2475.8	1976.5	1956.3	1935.1	1975.6	2094.8	1819.2	1649.9	2289.1	2067.9	2692.2	2005.5	1923.5	2252.2	2138.2	1663	2640.7	1634.8	1830.4	2047.2	1694.2	2714.4	1876.2	1388.2	2656.2	2291.9	1832.1	1652.1	1862.3	2028.2	1802.7	1893.8	2007.4	1613.2	1815.5	1850.2	1993.3	2032.6	2304.6	1696.8	1739.4	1694.4	2875.1	1611.1
200015_s_at	4248.1	5090.7	3653.9	3917.1	3064.7	5047.4	3313.2	4170.5	2992.5	3390.5	2197	3052	3189	3212.9	3135.4	2749.4	3219.7	3879.2	3824.7	2317.7	4172.3	3860.2	3499	4329.9	2786	2536.9	3160.1	2908.2	2282.7	2909	2650.5	3930.5	3541.7	4830	2850.5	2750.3	5506.9	4452.5	2619.3	2984.5	3745.5	3415.5	5487.9	3874.1	3086.6	4189.2	3526	4442.6	2251.8
200016_x_at	12706.4	11865	12139	10054.7	11495.8	14454.9	10606.8	9354.6	8301	9846.1	8759.9	8136	8920.2	11183.9	8789.7	9559.3	10384.1	7574.3	8526.3	10880.2	9202.6	11860.5	8808.5	9303.3	9500	8693.5	8463.7	9962.4	7290.8	9603.2	12705.6	9477.2	9417.9	10123.8	9972.5	9126.3	6073	9829.1	6944.3	8751.5	7082	9953.7	9882.6	9672.2	6525.9	8897.4	7488.5	7095	10378
200017_at	13848.3	17119.8	13802.2	11047	15686.2	8661	20347.4	9268.5	11372.1	9971.1	10614.5	13225.2	11197.8	10351.5	12108.5	12888	12844.3	13036.2	14641.3	13060.3	13363.1	10019.9	11352.6	12047	14267.9	9396.1	10571.9	12227.3	9713.1	10458.1	18917.4	17023.8	13368.7	14038.9	15413.7	13518.7	9526.3	15771.2	11680.5	11054.9	10661.4	11628.5	13839.3	11602.5	11792.2	10656	14073.9	13168.5	15147.9
200018_at	17443.9	14782.4	15267.5	11926.9	16136.6	10353.9	20078.9	11071.4	17339.3	13170	14575.5	14447.2	14579.9	16160.4	12870	12995.1	16325	13402.1	13757.9	14866.9	16029.7	11678.6	11364.4	16325.4	15837	14243.2	17359.6	15509.3	13583.6	13522.4	18487.8	16673.1	13905.7	15490	14043.9	13536.9	17886.9	18074.2	20990.1	13186.7	11804.3	14709	19624.1	13721.6	16304.4	15114	15020.7	16188.1	17257.8
200019_s_at	11833.1	13302.9	14863.7	14435.7	14608.1	10590.9	13813	9428.7	9999.1	8655.8	12630.5	13220	9571.1	14714.8	12740.4	7600	10931.6	9091.8	9511	15052.3	10019.7	8289.9	9769	6824.8	11238.8	13740.8	11363.4	8732.6	7393.9	11069.7	12591.8	11068.1	12172.3	11550.8	10693.4	11379.9	5455.2	11384.3	16397.8	12190.2	9722.2	11313.8	7578.8	11068.1	12997.5	10457.5	8031.2	14283.9	13668.1
200020_at	2283.4	1670.9	2035.1	1939.8	1948	2126.1	2135.2	1658.4	2079.2	1787.1	1473	2166.9	1871.5	2459	1989.1	3228.4	1922.5	2608.2	2354.4	1729.8	2248.3	3171.6	2614	1828.2	2051.9	2222.1	2679.3	2877.5	1854.1	2267.9	2133.6	2215.5	1796.9	2173	1909.1	2237.6	1901.4	1750.6	2069	2297	2459.5	2185.5	3052.1	2406.4	2218.5	2240.3	2118	3713.2	3247.6
200021_at	11061.1	18287.5	17707	16135.7	19771.3	12744.1	21320.9	11507.4	15987	15407.9	17639.8	19826.3	20117.8	19030.1	16157.9	11400.7	16075.1	20835.1	12515.7	12937.2	16606.4	16000.4	14825.1	13809.1	20675.3	15286.7	16153.2	15105.7	15606.5	14831.8	17337.9	16297.8	16976.2	15205.9	16553.6	13957.5	12767.7	18060.8	16804.1	19065.2	17746.1	16908.7	19200.9	16062.2	19870.4	18625.3	18040.9	19045.4	19664.9
200022_at	17713.6	13035.3	15380.2	11547.5	17567.5	10539.1	19011.6	11740.7	13034.6	10841.4	12074.4	13424.3	9187.3	17686	11349	11452.2	11865.2	13577	12156.4	12692.6	8150.3	10227.9	12056.6	9152.2	14061.3	16824.6	12530	14942.1	7795	10465.1	19297.9	7223.3	9593.9	12589.3	12160.1	11849.8	5662.3	11392.8	17038.1	11328.5	15254.9	11765.2	10219.2	14782.4	12807.1	12358.7	9639.5	9617.1	15764.1
200023_s_at	5877	5185.7	7396	5674.1	7103.2	5583.6	4820.2	3420.3	3719.3	4255.1	3569.2	4061.9	3368.2	4519.8	3541.5	6543.3	4594.3	3005.5	4605.6	4929.6	4022.8	4558.2	5302.2	5442.5	3894	4041.3	5429.1	4449.2	3384.7	3864.4	6344.4	4296.5	4159.9	4092.1	3120.4	3873.6	4249.3	3137.7	3811	3966.4	3391.9	5206.1	5003.1	4457.7	4078.8	3940.4	3272	4974.6	4889
200024_at	9875.3	12454.2	10723.3	8760.1	14441	6419.3	14866.5	11738.1	11305.6	11188.8	10662.6	12462.4	9316.9	19845.1	10819.4	11937.6	12373.2	9663.5	10453.1	13476.9	11293	15681.4	8534.5	10439.9	13507	11614.1	7120.6	13061.1	9402.6	11659.4	17258.1	9345.3	9626.1	11999.7	13339.5	10007.4	6382.9	12145	13181.3	12749.5	7007	11051.5	7976.2	12766.1	8608.3	6897.7	9755.1	12750.3	11019
200025_s_at	13671.6	12513	14319.9	12531.3	16281.5	10289.1	15307	10345.4	11755.8	12337.9	11182.7	11293.6	12445.1	14104.7	12140.4	12110.8	14660.3	12602.9	10228	12523.3	13529.8	14892.6	10967.9	13499.1	12829.4	11892.7	12078.3	12692.6	12403.7	9701.4	15167.7	12877.4	10842.9	12553.4	11148.6	13449.2	10419.3	13534.3	12931.4	11427.4	13239	12399.4	15476.3	12908.6	11075.6	14023.2	14280.9	11861.8	11658.8
200026_at	19857.8	16508.5	24037.9	19840.7	21988.4	11539.1	21865.4	16274.6	14295.6	15856.9	13143	16218.2	11927.9	14580.6	15520	11692.5	15847.5	9175.2	16463.8	15250.9	11752.9	18925.7	12003.8	15755.1	16324.9	17905.4	14180.4	16111	13573.2	13222.3	19231.8	15285.2	15564.3	15185	14734.9	9528.7	12901.5	11392	17840.9	14769	12868.9	17819.2	16950.4	12671.8	20992.2	15206.7	12176.6	14815.3	14088.9
200027_at	3535.3	3439.8	3781.3	3653.6	5187.6	6543.4	4213.5	2086.7	4790.5	3532.8	2792.7	4003.4	2851	3609.9	2485	3574.3	3872.1	3559.1	3213.2	4798.2	3204.7	3011.7	2184.6	2728.1	3986.8	3676.9	3521.2	3027.5	2818.5	3990.1	4365.8	5546	2777.7	3680.8	3088	3282.1	2384	3512.8	4346.3	4124.8	3122.2	3890.2	3489	4311.7	2641.1	2809.8	2639.9	5103.1	3808.8
200028_s_at	3289.5	1410.3	2531.3	3254.1	3015.8	3461	3214.7	2021.5	3833	2255.6	3202.1	2520.3	3074.3	3284.6	3357	4312.4	2518.6	4070.1	3474.4	4890.8	3292.6	4760.9	4458.3	1943.5	4575.7	3038.9	3602.8	2114.8	2264.8	4142.8	5432.4	3484.7	2797.4	3393.1	2309.5	2541.2	3667.7	2608.3	2391.1	1750.5	2209.4	2800.2	2634.7	3193.6	1887.7	2673.1	2962.9	2681.5	4314.2
200029_at	14169.6	13708.5	19529.3	9949.4	13839.8	10175.1	12753.5	8778.2	11528.4	12371.7	10175.2	12562.8	9804.5	14338.1	12045.7	11415.6	14853.4	9273.5	9124.8	10085.1	13575.5	26567.6	9359.2	14768.3	15441.4	13874.1	9283.3	12678.8	11829	10988.9	20143.1	10713.2	12211	12542.4	9715.7	13847.3	7635.8	11059.3	11021.2	12447.7	19719.9	13727.1	14581.9	12267.4	15251	10578.9	10566.9	10055.2	14018.3
200030_s_at	6921.1	9959.6	7377.5	6024.5	7931	7541.9	6787.2	5699.9	8852.1	6428.7	6635.3	7579.5	6932.4	8365.9	7608.9	9407.3	8564.3	6860	8443.7	10463.8	7824.6	10898.7	8368.3	7846.7	7463.8	8867.3	6828.3	7563.9	9899.4	6518.7	8598.3	6540.8	6466.2	6927.6	9052	6815.6	5606.9	5773.8	9110	7001.6	6731.2	8122.6	9190.1	7789.2	7192.2	5456.9	8665.5	5221.5	7420.6
200031_s_at	21857.5	24648	22166	17608.4	27323.4	18898.2	31025.7	17714.4	18496.1	17847.2	17698	23687.5	18221	25347.1	20514.3	17125.3	22144.3	19695.8	19751.6	21312.2	19676.4	19820.1	14712.9	16356.1	18751.7	20121.8	12015.7	17266.9	13590.3	15577.7	25115.8	12934.5	17126.6	21874	22637.7	18384.7	12131.3	20997.8	25288.7	19237.1	21162.8	20981.2	14957.5	20869.3	21787	21101.9	19294	16370.7	13287.3
200032_s_at	19021.2	17628.7	18401.1	15462.8	16220.5	12988.6	17639	13294.7	16087.9	13614	16070.8	17915.3	16914.8	18980.6	16692.5	13485.2	17112.1	14415.7	16191.6	18718.1	16427.7	18280.9	14776.4	16758.4	18906.5	16756.6	13163.9	16609.8	15892.8	12911.9	18709.4	16998.9	16689.5	16713.1	16509.3	16995.6	11288.4	17676.6	17660.3	15766.6	13530.7	17275.1	18775.5	14046.6	20493.2	13360.2	16387.6	18460.5	14875.1
200033_at	6744.1	5945.2	6302.8	5313.9	4087.9	6124	6026	4752.6	4064.9	5966.3	4749.2	4734.2	5581.5	3542.5	5222.1	5939.8	6180	4794.3	6673.1	3868.8	4807	3809.8	4673.5	5295.7	5475.5	5667.9	6467.9	5523.9	3469.9	5881.9	6292.5	5039	5369	5903.3	6748.5	3676	6047.8	5796.9	4877.6	4449.5	3860.5	5015.4	5268.6	4453.2	5260.2	5697.1	5310.9	4706.2	6043.8
200034_s_at	9396.3	12822.2	10217.6	7151.8	8596.8	5800.7	8951.9	8678.5	11461.1	9928.3	9315	9412.2	9180	13175	9931.4	10073.7	10546	7528.8	9319.7	11978.3	9226.8	11743.4	9030	9604	10800.2	11414.3	9834.9	11486.9	9896.4	7766.9	16563.4	9438.8	8939.3	10648.9	11564.9	7435.8	6095.9	9454	10595.7	11031.4	9331.7	10711.3	11836.1	9922.5	9849	10786.2	10062.5	9193.6	12455.6
200035_at	919.2	955.9	1343.6	898.8	640.9	1051.9	861.2	771.6	1150.3	1365.2	1026.1	933.7	1121.3	1428.4	1138.2	1113.2	1816.2	846.3	1266.6	1220	1228.3	1783.7	1304.9	1810.5	986.2	1040	1735.8	1327.5	1454.8	1091.2	1748.3	2514.9	1349.3	1034.9	752.8	951	1160.6	1030.6	836.5	1146.5	1248	924.7	1288.7	1038.2	1281.6	1006	1381.5	1228.2	564.3
200036_s_at	13307.4	10939	11884.6	7598.7	10389.7	9695.7	15355.2	10471.4	9784	9523.9	10351	9894	7383.3	16068.5	10228.1	8570.9	10875.9	5560	9831.2	11205.4	10283.4	11832.9	8027.6	10301.9	12434.9	13537.4	7280.8	9945.6	7705.9	9529.8	15014.3	8940	9745.5	9518.8	9620.3	8769.8	5631	8835.1	13244	13910.1	9428.5	10620.5	8091.9	10388.3	13353.3	8780.9	8685.2	7051.6	13408.3
200037_s_at	3693.9	2384.6	3504.1	2804	4631.3	2028.8	3209.7	3311.5	2380.6	2142.2	3371.2	2575.1	2953.8	3478.2	3539.8	4646.6	3749.9	5162.8	3036.5	3801.7	1793.9	3569.6	2765.5	2990.7	3115.2	2716.8	4190.1	2939.4	2493.2	2321.9	3314.2	2866.1	2203.9	2479.2	3353.2	3561.9	2590.7	2680.8	2620.6	2071.5	2159.6	2973.7	2938.4	2624.7	2503.2	2743	3708.6	4362.6	3409.5
200038_s_at	11112.2	11957.3	15720	10967.8	13435.2	9593.3	10835.6	11356.6	14126.9	12006.5	9476.6	12570.7	9211.6	18177.8	10515.9	10374.2	13397.8	10554.8	9621.3	14891.2	11000.7	14378	10723.1	13470	13857.4	14228.1	8907.4	11735.3	8801.3	10262.3	14016.5	13432.2	10368.9	11939.4	10647.7	10605.4	7419.3	13230.9	16764	13422.6	9622.5	11760.9	14863.8	11796.1	12295.6	9750.9	10331.5	14830.5	15143.4
200039_s_at	4010.1	4104.8	3446.8	4266.5	5662.8	2689.9	4826.4	1979.1	3304.5	1505.5	3522.4	3514.3	3141.1	3881.2	2755.9	4624.7	4074.3	5420.7	2576.9	6874.5	1731.7	4701.6	3212.3	1701.4	5375.5	2931.6	3066.7	3919.2	3570.3	4447.1	2745.7	4716.1	2541	2498.8	1934.6	4003.6	4199.5	3612.3	5289.9	3308.5	2598.1	2697.6	2254.5	4126	2729.5	3295.6	3642.5	7734.4	5968.1
200040_at	3620.1	2889.4	2746.5	2239	2262.9	1589	2785.7	1954.2	2985.9	2858.4	2755.8	3309.2	2923.9	3438	2616.8	5822.3	3245.6	2791.4	3540	3542.6	2516.8	3900.9	3213.1	3079.3	3110.3	3495.9	4191.1	4002.7	3197.5	4509.1	4754.1	3158.4	2862.5	2992.4	2946.7	2762.4	2381	3261.6	3688.6	3360.9	3025.2	3864.9	3771.8	4789.3	2736.4	3048.4	2255.3	3907.8	3467.8
200041_s_at	5753.2	3982.3	4291	3481.6	1215.4	4028.6	2389.4	3970.4	4686.6	4189.5	4718.6	3891.5	3990.7	6160.4	5548.5	5730.8	3782	4344.6	5274.7	3473.4	4022	5594.9	3796.1	3597.9	2903.1	4819	6245.1	6081.5	3271	4630.4	4963.9	3407	3918.9	4448.9	5228.8	4154.3	3061.5	4789.8	4812.1	5386.5	4166.5	5254.8	4316.2	7217.1	4009.9	6874.6	3439.1	5466.8	4969.7
200042_at	1842.7	1452.4	1507	1307.9	1896.3	1073.7	1929.6	1615.8	1731.4	1640.7	1557.1	2006.7	1444.8	1879.3	1578.6	1950.8	1368.3	2295.4	1448.7	869.2	2723.1	2329.6	1706.1	1279.6	1151.3	1734.9	1566.3	2153.1	1451.7	2014.6	1027.4	1223.4	1529.3	1509.1	1046.1	2837.1	2245.4	1595.4	1714.2	1640.7	1912.7	1570.5	1504.6	1739.8	1294.4	1371.9	1160.3	2233.2	1774.6
200043_at	2385	6342.5	3088.1	4286.7	3912.6	1971	3068.2	4110.7	2773.7	2953	3504.9	3127.4	4893.9	4734.6	3943.4	2562.6	4115	5378.9	4258.5	2215	3448.1	4018.8	4011.5	2984.3	4376.6	3475.8	4188.4	2749.3	3038.5	4315	3584.9	4542.1	4094.9	4272.1	3606.1	3142.1	4459.2	4152.7	3819.2	2907.3	3219.8	4453.8	3224.9	4933.5	3177	4594	4457.2	5148.5	5866.6
200044_at	2312.9	3358.5	2035.5	2470.2	2328.3	2409.7	1725.7	1455.7	2656.9	1787.3	2402.1	2089.9	3511.3	1779.3	2046.8	3801	2520.3	2511.7	1853.6	2835.8	2151.5	3726.3	2337.5	1756.9	2615.5	2056.3	2698.8	2559.9	2838.4	1659.8	2692.2	3705.5	2175.2	2264.9	2834.3	2130.6	3086.4	1997.9	2535.6	2377.9	2070.3	2666.6	1952.5	2370.5	2174.2	1984.5	2397.2	2674	3163.9
200045_at	1795	1376.3	1543.2	1367.6	1197.6	2427.7	2012.4	1456.9	1898.3	1263.9	1513.8	1413.7	1400.7	2407.5	1338	2018.9	1639.1	1177.7	1646.6	2118.9	1348.7	2916.4	1481	1320.2	1256	1665	1072.6	2030.7	1121.1	1557.5	1478.4	1898.5	1529.9	1286.4	2042.1	1315.7	1017.3	1318.4	1438.3	1589.3	2041.9	1626.3	1509.2	1877.7	1672.2	1746.1	1085.5	1078.3	1613.8
200046_at	4150.8	2455.1	3695.6	3302.7	4306.6	2208	3329.7	3832.9	4043.9	2880.4	3290.3	4837.2	3717.6	3975.9	3781.8	4322.3	3213.1	3590.6	4317.4	1997.6	2954.1	3249.9	3078.7	2880	1450.5	2083.6	3361.5	2092.2	3952.1	2698.4	1854.9	1617.8	2106.3	2995.8	1767.2	4084.5	4073.7	2140	4049.5	3354	2271.4	2554	2045.9	1889.4	2885.6	2580.6	2748.2	3828.7	2798.6
200047_s_at	2527	2075.6	2129	2209	2413.9	1223.6	1869.5	1920.4	1675.9	1810	2346.8	1803.7	1925.3	1896.9	2048.1	1492.5	1863.1	3321.8	1908.9	1497.2	1581.4	1728.4	2549.4	2205.7	1602.6	1785.6	2037.5	1688.8	1682.4	2473.2	2161.9	2034	1791.6	1997.2	1785.8	1945	1983.5	2285.2	2151.4	1545.8	1594.6	1886.5	1611.4	2469	1680.8	1786.8	1850.6	1526.9	2579.7
200048_s_at	5208.4	5313.1	6226.2	5753.4	9762.4	8156.6	4278.3	3748.8	3689.4	5167.5	5352.7	6447.9	5639.9	5574.7	6306.7	5433.1	5288.3	5901.9	5552.1	9982.9	7376.2	5598.5	5347.9	6581.5	10478.2	8651	4562.7	5319.8	4706.4	4143.5	7184.9	7041.6	3697.6	4367.6	6002.8	3476.3	3671.3	5247.5	5249.3	5661.4	5971	4367.5	5550	3984.1	4333.4	5433	5406.1	7181	5566.4
200049_at	804.3	456.8	683.8	556.1	383.5	650.5	606.8	837.2	545.8	570.4	578.4	369.4	317.8	573.2	579.5	621.6	644.7	510.7	462.9	503.5	353.7	523.6	389.7	452.1	387.5	490.2	749.4	579.2	295.9	437.2	444.7	625.2	470.1	439.6	488.3	352.1	416.4	661	388.1	461.3	729	611.5	497.8	514	602.1	578.6	509.7	405	545.3
200050_at	2338.9	1538.4	1048.4	1688.3	1389.4	674.4	1980.3	1269	1231.9	1494.8	3618.1	1170.4	1000.9	1663.7	1329.5	1793.8	1201.1	1901.3	1325.4	1724.7	1044.7	1395.3	2149.9	1153	1000.6	2379.4	2679.6	1807.1	963	2531	1556.7	1004.9	1165.1	1050	2012.6	1249.2	930.9	1407.2	1227.7	1134.3	903.4	2021	741.5	1628.6	1056.5	1508.8	903.4	1305.7	777.6
200051_at	453.5	510.6	439.8	562.9	356.9	427.4	642.8	266.9	417.7	195.5	379.8	290.3	278.3	404.1	399.7	221.6	321.5	402.8	422.2	324.4	423.3	279.5	455.2	281.6	322.3	208.5	616.8	238.4	302.6	401.6	290.8	528.5	455.2	362.3	406.1	434.1	333.8	409.2	353.6	385.9	304.6	435.6	251.8	413.9	505.4	424.2	332.6	374.6	372.4
200052_s_at	2984.1	2619.9	1364.2	1668.1	1764.8	1001.1	1346.5	2688.8	2396.4	1615.1	4002.6	3364.6	2429.6	3505.2	2830.3	5377.8	2816.6	4493.5	3242.9	3838.8	2108.5	4452.7	2540.8	1413.2	3960.2	5332.1	2650.1	3513.1	1814.3	3990.7	3346.9	5811.7	1931.7	2896	3658.4	1830.6	2875	3905.9	2416.7	4169.1	3279.2	3893.6	989.4	4830.2	1994.6	2984.5	1569.7	5437.2	4226.5
200053_at	1019.3	880.8	891.2	714	934.6	1553.7	828.3	1261.8	729.2	562.7	926.5	1033.6	773.1	1123.8	839.4	549.4	1505.9	971.2	880.3	733.9	1192.1	1308.7	874.1	1144.7	1110.1	1110.3	710.5	989.8	850.9	633.5	1153.5	672.7	1214.8	1050.4	651.9	863.9	686.7	996.9	832.7	815.9	1319.6	921.5	1318.4	885.8	1845.5	874.4	1019.7	881.2	686.2
200054_at	373.7	456.6	622	739.9	1065.8	807	820.7	727.1	555.5	472.2	485.6	553.5	540.8	476.8	469.3	729.7	518.4	366.5	528.3	1280	590.6	741.5	432.7	366.5	570.7	460.2	1030.7	459.3	561.7	490.3	436.7	680.6	472.3	478	470.3	555.7	517	460.6	864.9	522.4	622.4	563.1	305.1	481.4	566.2	427.2	445.9	685.7	574.9
200055_at	2035	3019.6	3811.8	2268.5	4905.3	1884.8	2722	2195.4	1658.8	1537.2	2272.3	2003.3	1917.8	2003.4	2623.9	2780	2872.2	1848.1	2630.9	4367.8	3020.4	2526.3	2177.9	2241.2	1571.7	1700.4	2297	2628.9	2822.1	1571.6	3670.1	1770.9	2787.7	2484.5	2150.8	2583.7	3700.2	1939.1	2269.5	2126.4	2714	2691.6	1819	2650.8	2069.2	1942.2	2779.9	3390.8	3194.5
200056_s_at	607.8	665.9	449.6	424.3	456.9	704.6	485.8	338.4	388.1	493.1	447.5	491.4	418.6	386	477.6	588	444.3	383.8	639.8	479	392	422.7	364.1	459.9	340.7	459.2	358.2	319.6	443.4	440.2	526.3	543	425.9	452.6	333.2	629.5	563.1	496.5	305.1	270.8	335.8	357.6	352.9	366.1	263.8	395	356.8	256.8	431.6
200057_s_at	6346.2	4222.9	7753.9	6412.8	5492	6140.3	6093.9	4708.8	5941	6428.1	5129.2	6291.5	5376.3	8563.3	6701.3	5665.6	7400.3	4400.9	7849.2	6932.1	6353.8	10636.6	5245.7	4832.1	5710.8	6917.1	8329.6	8440.2	6244.7	6385.7	7282.7	3847.5	4775.6	5155.3	7063.6	5033.9	4988.8	5660.7	7108.9	7557.9	6619.2	6961.6	6215.7	8984.5	8049.2	6246	5292.2	7579.3	8206.4
200058_s_at	3084.5	1894.7	2055.3	2210.1	2023.5	2753.1	3926.4	1399.9	2326.9	1641.8	1860.7	2108.7	1795	3163.9	1897.2	2067.7	1657.6	2052	1765.4	796.6	1493.6	2446.2	2131.2	1886.4	1452.7	2024.7	3404.4	1401.3	1784.3	2472.8	2790	2075.4	2009.4	2697.8	1543	2735.6	2256.7	2557.2	2686	1432.3	1692.4	2296.1	2418.5	2525.8	1912.1	2489.6	1838.8	1831	2714.1
200059_s_at	5773.6	7439.5	5869	4961.1	5856.7	6304.6	6137.8	6716.4	6648.6	7486.6	6586.2	7607.8	8293.5	8859	6182.9	6609.5	9243.2	7958.2	6854.3	7653.5	7494.6	6997.8	8075.7	9281.4	7779.7	7242.7	3856.8	7721.5	7140.4	7321.1	7435.5	7183.1	7273.7	6536.3	5873.2	6983.4	6134.6	6905.9	6998	7149.2	6011.1	7087.9	8859.7	6727.9	5644.4	6700.6	8135.5	5888.4	6643.5
200060_s_at	1498.6	2050.8	1650.9	1731.3	1951	1611.8	1829.9	2018.8	1411.8	1628.3	1931.3	2579.5	1560.5	1655.9	2088.6	2281.6	1528.5	2314	1922.1	3661.6	1443.9	1752.7	2125.6	1321.3	2024	1885.7	1979.1	3441.8	1526.4	2315.5	3057.3	3292.2	1602.4	1807.5	2332.6	2978.9	1205.7	1955.8	1734.4	2250.6	2347.1	2065	1184.2	3038.7	1765	2496.5	1575	3715.9	3767.7
200061_s_at	17659.3	19639.1	15466.7	12791.7	12515	7589.7	12097	15421.6	18111.5	16113.2	15177.1	16007.3	15882.2	26483.4	16070.3	13684.9	17936.5	18144.5	14890.1	17344.7	15451.4	15936.8	13211.5	17200.8	19298.3	18988.8	19048.9	17415.1	14499.1	12139.4	21249.8	16024.4	15292.1	16264.9	20239.9	16721.8	14272.6	16618.6	20143.4	18184.9	15123.8	15579	19360.4	15178.4	20240	16665.6	18244.6	16121	20088.4
200062_s_at	25377.7	20854.5	23658.4	22367.8	27686.1	19771	28805.8	22821.5	26655.9	23755.8	27655.7	27753.2	20795.5	17536.8	18728.9	18974.1	25368.7	25119.9	22097.1	24468.4	21528.2	22228.7	24739.1	19720.7	25944.9	23918.3	25690.4	22851.9	24567.8	14439.7	26637.3	25236	16957.1	19852.5	23418.9	20250.8	12671	20518.4	24796.4	22164.5	21745.8	23538.1	18987	24934.2	25836.8	23026.1	20558.6	17238.7	31246.1
200063_s_at	9821.1	8469.8	9228.4	8534.1	11305	7158	9806.7	7201.9	9438.8	7797.8	6385.9	7274.3	6326.3	6740.1	7884.8	8732.2	7459.6	6544.5	7884.7	8072.2	6640.3	8442.3	7216.4	8737.4	11438.8	7460.2	7576.8	7751.8	6084.3	7722.8	7040.1	8671.4	7417.2	6766.6	7109.6	9689.3	8754.7	8466.7	10003.6	8845.4	6281	7242.9	10499.9	6902.6	7028.4	4984.2	6062.7	6533.5	7889.4
200064_at	15865	11182.2	6303.2	10575.2	6102.4	12560.7	7513.4	9684.4	10925.5	8644.6	12038	13175.4	8124.8	17819.4	10422.8	14695	10801.8	12429.6	8589.2	11482.4	8828.5	11989.1	15038.7	8158	11293.9	16936.1	11414.9	14429.4	11175	9985	10885.7	13344.2	7183.6	9349.1	11487	11438.4	10424.4	8890	12367.1	16752.3	13568.4	12147.9	10743.7	12999.5	10150.5	9173.5	11347.1	10432.1	19881.2
200065_s_at	8170.4	9174	5598.4	6771	6515	7805.4	6666.5	8924	7995	7945	8644.5	6355.9	7521.9	8536	8832.4	6783.3	6753.3	8035.2	7595.2	10262	7415.7	9083.4	8894.6	7268.5	11215.2	8823.8	9750.1	8535.1	8824.9	7694.8	9385.9	11798.8	7670.2	8955.4	9267.9	7486.4	10655.4	6720.3	10512.6	10744.1	9838.6	8400	6954	7581.5	7067.3	6012.6	7951.7	10272.7	9273.4
200066_at	1492.1	794.9	1216.9	950.6	949.5	2185.9	1376.8	642.8	1105.3	956.2	646.7	815.7	787.4	773.8	915.4	1484.4	862.1	672.6	1343.1	1315.9	887.6	862.2	952.5	936.1	802.8	819.6	1145	998.8	815.1	1407.2	798.7	876.5	949.1	1095.8	915.7	1691.2	1018.5	773.4	1236.1	1289.6	1050	1140.7	1174.1	986.8	1137.9	873.5	861.7	506.7	1710.7
200067_x_at	3191.9	4827.6	3160.1	3216.1	4223.1	6950	4291.1	2446.9	2766	2838.5	2972.9	2624.8	2708.6	2023.6	2159.8	3473.5	2929.5	2743.5	2672.7	3320.3	3370.9	4496.2	1840.4	3032.2	3365.4	2979.4	2364	2661.1	2236.7	2936.9	3230.4	2277.9	2887.8	2874.4	2027.5	1927.8	3692.3	2858.9	2545.8	1976.2	2384.3	2596.4	2871.8	4262.5	2870.6	2571.8	2027.3	2900.4	1981.6
200068_s_at	4901.4	5359.1	8074.2	5588.5	8312	8504.2	9367.4	4718.1	5918.2	6589.7	5418	6357	6443.4	4920.5	5584.7	6708.5	5403.9	5255.8	6168.3	7040.6	6953.5	5397.6	5722.7	6437.7	8102.1	5221	4455.4	5168.9	6149.2	5908.9	4661.4	4359.4	5449.2	5531.7	5517.8	7825.9	6713.6	5496.6	7481.7	7092.1	5869.8	5429	6437	4539.9	5382.9	5529.2	6611.5	3772.3	6068.8
200069_at	465.4	749	610.4	427.6	353.3	543.7	447.6	385.6	390.5	448.2	352.9	274.8	355.1	406.5	508.1	990	424.1	281.2	487.7	441.6	366.8	744.3	411.5	340.9	551.7	265.8	453.3	319.8	185.1	318.1	606.3	301.3	404.5	407.2	508.6	278.1	212.5	330.6	164.6	220.3	297.1	334.4	239.8	398.1	364.2	291.1	297.9	306.3	399
200070_at	504.3	468	345.3	516.5	371.6	556.4	597.2	630.7	722.7	362.4	424	517	548.2	642.1	707.1	482.1	581.3	564.9	822.3	409.6	443.8	548.6	493.2	622.8	468.7	785.6	816.8	622.9	730	540.6	706.3	690.5	522.9	607.6	508.1	448.9	633.6	627.8	624.4	570	449.5	477.3	533.1	630.1	547.7	444.8	609.7	586.5	597.1
200071_at	1056.1	1166.7	892.3	1005.7	789.5	833.2	854.8	759.4	839.2	805.1	773.2	668.4	784.5	867.6	904.5	922.1	810.5	676.3	1036.2	1040.8	585.6	553.3	1068.2	845.6	935.8	758.8	965.6	753.9	547.1	891.3	944.7	945.4	589.8	656.8	794.6	799.7	563.8	694.6	490.8	1043.3	804.5	850.9	759.1	937.7	451.7	755.1	569.9	662.2	639.4
200072_s_at	2425.4	2094.1	3081.9	2239	2027.8	2722.2	2185.9	1922.6	1937.2	1762.8	2202.7	2089.8	2090.2	2581.3	2537.6	3755.2	2445.9	2047.7	2421.2	2023.4	1608.2	3445.3	2427.7	1547.1	1973	2601.3	2548.7	2397.8	1849.8	3389	2319.4	2475.1	2457.4	1875	2327.9	1723.6	1945.6	2450.4	2053.8	2539.2	2283.7	3051.4	2406.9	3034.1	1732.5	2317.9	1707.7	3271.1	2867.7
200073_s_at	3210.8	2396.7	1858.1	2171.2	1241.3	1522.5	1756.5	1631.2	1569.5	1635.9	2009.9	1621.1	1849.7	1832.4	2295	2430.5	1889.9	1493.4	1723.3	1258.3	1452.8	3023.8	2806.7	1835	2008.4	1938.7	1955.7	1771.1	1259.9	2519.2	2938.9	1998.3	2091	1819.8	2374.8	975.5	2154.7	2035.1	1596.6	1752.4	1366.1	2291	2117.3	3410.9	1805.4	1911.3	1122.3	2584.7	1853.5
200074_s_at	7714.4	7963.2	6583.4	4490.2	6382.1	4339.1	6151.3	5358.8	5393.4	5122.4	4015.8	6018.9	3922.5	12770.1	6685.4	7226.1	6918.5	6778.4	4646.9	9738.7	6395.7	6354.6	5647.7	5337.1	4740	8157.6	4808.9	6796.2	3921.7	4710.5	11650.7	5771.9	4523.3	5074.5	7170.8	5559.8	2674.8	4173.9	6326.6	5470.1	3956.5	6119.4	5224.9	5790.2	6481.7	3742.3	4432.7	7828.3	5945.5
200075_s_at	1718.9	2609.8	1810	2022.8	3589.1	6388.9	2230.2	1951.6	2231.8	2459.9	2260.6	1826.6	1945.9	1443.2	2644.5	2995.6	1549.2	2360.8	1352.9	6029	1914.8	2110.1	2746.6	2206.1	2631.8	2831.6	1218.7	1984.6	2954.7	1767.2	2201	3348.7	2396.1	2209.8	2589.4	1828	3856.4	2345.3	3165.4	3034.4	2870.9	1925.8	2475.5	2075.1	2211.4	1696.1	2593.7	2744.9	2189.7
200076_s_at	1113.9	907.8	848.6	771.7	779.4	1290.7	933.7	1819.5	954	770.5	1097.7	1437.3	779.8	893.2	530.3	626.9	895.2	1184.8	611.6	965.6	633.3	920.1	1118.3	946.1	1029.1	914.5	1525.2	661.3	987.8	767.5	946.3	1396.3	898.9	944.7	841.7	1085.8	1006.8	777.9	784.3	1004.3	1366.1	1119.1	855.3	1255.3	1375.4	926.4	951.8	1050.7	935.9
200077_s_at	7563.9	10403.2	10228.2	9268.4	11981.8	10818.3	8442.9	7181.8	9891.8	8336.9	9274.5	9597.6	10907.5	9312.6	8627.8	9572.3	10031.5	8495.8	8509.8	8639.7	11249.1	9650.1	8072.2	9649.1	11281	8788.7	7864.7	9540.4	10615.1	8979.8	11478.1	9175	9465.5	8702.5	7185.3	10711.9	7509.9	8573.8	8950.8	8926.9	8775.7	9049.4	10439.4	7692.5	9223.3	11135.7	11532.8	9645	10045.8
200078_s_at	1210.7	2659	2502.5	2488.2	3934.6	1577.5	1752.4	1917.4	2851.5	1397.9	2899.5	2393.6	2813.7	2561.8	2956.3	2879.6	2640.6	2818.7	2100.1	4656.8	2751.3	3894.2	2197.8	1887	3484.1	3053.9	2305.7	2082.9	2925.6	2211.5	2404.6	3180.6	1967	2026.9	2119.4	2328.5	2089.4	2020	3837.4	2271.2	2271.8	2640.6	1974.2	2677.3	2442.4	2108.5	2682.6	2832.6	3017.9
200079_s_at	5962	2593.9	2542.7	3227.1	2153	2818.1	3742.7	1853.2	3877.7	3200.7	4665	4694.9	3451.5	3016.1	3895.8	2431.1	3039.6	5307.6	3170.2	5327.8	2008.4	3917.8	3885.4	2703.7	4095.6	2935.1	8383.4	4748.8	2736.9	2880.2	2032.8	4359.1	2774.8	2577	3502	3188.3	2698.1	3554.5	4177.5	3180.3	3030.8	3817.9	3346.3	4215	4277.6	1950.7	3197.7	5976.4	5515
200080_s_at	8613.9	8165.8	8771.4	7805.8	8281.4	6166.2	9016.7	9375	7370.5	7326.3	10562.2	7711	9694.8	7804.5	10692.5	7816	9753	9750.8	8120.9	7602.9	7910.4	6164.4	13760.1	7505.4	8507.6	6988.8	10402.8	8082.3	5995.3	9549.4	12950.4	8430.1	6704.4	8164.6	9086.9	5888.1	7680.2	9204.1	7333.3	8156.6	6879.2	7714.8	5956.2	8519.8	8353.4	7836.2	7528.3	6422.8	7996.2
200081_s_at	20456.2	16375.2	19527.5	11739.9	13475.5	11430.1	19634.2	16529.2	16773.4	15369.9	13540.3	15331.6	11762.6	17889.5	14856.2	16401.8	15562.5	14590.3	12799.7	17855.7	16357.9	24217	14843.6	15948.3	16768.5	17460.2	15968.2	21500.5	12352.1	16001.2	22159.8	17933.6	15260.6	17716.6	17712.6	11855.5	12677.3	14161.1	26230.9	16749.3	17953.7	18520.4	19098.6	17993.9	19585	17698.1	12249.7	12100.5	21650.5
200082_s_at	17670.9	9883.7	14092.4	11918.6	15200.3	15889	14306	11656.6	16449.9	12622.2	10704.6	13252.3	9727.2	17936	12072.2	14901.2	13373.5	10894	11229.9	12224.8	10274.9	19443.3	13473.7	10501.6	13857.1	16311.8	14415.9	13606.9	12118.3	9382	19955.1	13833.2	9997	10641.5	13326.6	13012	6398.4	13214.9	19086.1	12458.6	11209.7	11176.4	10659.4	10747.6	11873.1	8732.5	12013.1	16094.5	13178.3
200083_at	601.4	1941.5	1478.8	1517.4	1198.7	1530.2	1373.2	1397	1205.6	1489.9	1181.5	1370.6	1450	1589.4	1550.8	1205.5	1494.9	1026.2	935.1	1344.6	1377.2	1732	1447.6	2269.3	1373.3	1319.9	1704.7	1428.4	1395.6	1242.2	1544	1196.1	1783.6	1309.7	1202.5	1166.3	691	1560.4	2904.5	1455.9	1489.1	2230.8	1307	1634	1667.9	1958.4	1193.3	1075.8	1263.7
200084_at	4195.4	2379.4	3406.1	2194.3	2608.4	4661.5	4437.4	2390.7	3313.1	2791.5	3086.8	2478.7	2923.1	2627.2	2729.9	4698.7	3980	2378.3	5095.5	3443.8	3007.2	2476	2311.9	2900.7	3877.6	3538.4	5334.1	3520.6	2640.5	3576.2	3886.9	3184.1	2800.3	2616.6	2185.8	2399.4	4667.7	2928.7	3535.7	2328.1	2822.2	3337.5	2850.2	3250.9	3487	2754.1	2395.3	3189.7	3622.8
200085_s_at	4399.5	3116.7	5405.5	6291.4	9157.5	9687.4	8798.7	2781.8	2412.1	2776.3	3232.6	4767.6	3176.5	1871.3	6336.7	3243.6	2346	2001.2	2963.7	4255.1	1758.9	2528.6	4357.8	2194.3	2929.7	2648.2	3085.2	3224.5	2986.6	3421.7	3255.8	3882.2	2332.5	2808.1	2131.8	5204.8	2238.2	3090.7	3506	3649.6	2265.9	2480.1	2257.9	2806.8	2474.6	1960.2	2226.1	4008.2	3578.8
200086_s_at	4531.9	2882.9	3803.3	5898	5817.9	3535.5	5829.5	2271.5	3912.8	3602.9	3257.3	3563.5	2879.1	2722.5	4196.8	1838.8	2706.9	3729.6	3730.4	4907.4	3204.5	1860.3	3592.1	2920.4	3395.6	2180.2	4714.3	3689.5	3209.1	3533.4	2841.4	4674.6	3158.6	2607	3370.7	3967.4	2830.7	3103.6	3310.1	3839.1	1971.8	3453.5	2911.8	4006.8	3302.8	2205.2	3912	3828.2	4308.1
200087_s_at	4250	6087.8	4691.3	5186.2	8467.4	3247.5	4510.1	3909.9	6222.3	6021.8	5014.4	4967.4	5981.7	4821.4	5301.3	6732.4	6173.7	6765.4	5954.5	5677.7	5757.7	5920.4	7572.1	5193.2	5709.5	4967.8	5416	5203.9	5693.9	4016.3	5569.7	6547.3	5546.4	4973.4	6703.3	5820.6	5665.2	6457.4	5292.1	5336.6	4648.2	5670.1	6626.4	6400.2	4316.6	4568.9	6149.7	3431.4	7115.7
200088_x_at	17210.2	26102.6	20186.5	14916.5	22487.1	12152	22118.7	17911.7	18933.3	14944.9	14209.9	18609.4	14074.9	26094.9	16666.4	19168.1	19344.5	16735	13648.5	20294.5	19489.4	15576.1	15651.5	17033	21409.5	19075.3	16641.6	14245.3	13797.6	14286.6	24525.6	16301.6	15869.7	15394.7	22348.7	14365.6	10574.8	16505.8	20152.8	15654.8	16128.9	16023	16953.7	18176.4	18415	16244.7	15534.2	20078.8	19572.5
200089_s_at	9850.1	6901.8	5904.1	5851.4	6421.4	5267.1	8733.4	6841.1	7412.3	6369.9	6583.9	6504.5	4590.1	10256.8	6610.6	6941.5	6494.4	5587.8	5156	8033.8	4927.3	6418.8	6738.3	6608.6	5752.5	7688.8	5675.8	5452.2	4692.8	7537.7	6903.8	7074.1	7040.5	7665.8	6371.8	7288.9	5991.6	7427.6	6774.6	7295	4637.9	7956.8	6789.5	7789.2	6926.6	5366.9	5400.5	3915.4	9983.5
200090_at	3617.5	1932.8	2986.2	2820.4	4438.2	5043.5	2987.5	2108.8	4008.7	3092.7	2912.3	2225.2	2091.7	2240.4	2312.8	3955.4	3686.1	3696.7	2699.3	3784.8	2170.1	3454.4	6125.2	2236.6	5036.7	2738.1	3820.1	3428.8	3140.5	3285.9	3631	5400.5	2217	2205.9	1998.3	2184.3	2807.5	2504.9	2172.3	1980.2	1948.5	2117.4	2701.2	2258	2048.9	2567.2	1572.9	3835.2	2416.1
200091_s_at	7920.4	8461.2	6165.8	5581.1	5409.8	3682.9	4779.6	4535.6	5521.5	5422.3	5369.4	6500.2	5334.5	5635.7	5727.3	6215.3	6836.8	3801.2	5435.6	9165.6	6764.8	4799.7	5229.9	7225.1	6665.1	6565.4	7334.1	5960.4	4482.5	5846.4	9650	7100.2	7000.3	7020.7	5701.4	6725.1	3844.9	5613.2	6497.8	5919.5	5770.9	6433.2	7188.8	4951.2	8012.7	4809.9	4790.2	5500.7	7371.3
200092_s_at	15817.7	18146.7	15459	12823	22636.5	13931.8	18856.3	9701.1	10772.8	13180.6	9362.6	10653.1	9615	14371.7	10794.3	11015.7	12112.2	12434.4	10958.3	9307.5	10217.5	9132.9	11003.2	10761.1	13600.2	12177.6	10847.4	9549.7	9629	10667.6	15850.5	17406.5	11603	13051.5	16720.3	13320.1	10352.9	13606.6	18082.8	13258.3	8716.4	10217.6	12202.7	9844.1	12804.9	11262.5	10875	9448	14444.6
200093_s_at	3161.3	3418.6	3193.8	2420.8	4428.2	6715	2368.1	3623.2	2352.6	1699.7	2237.7	1810.8	2056.7	2243.6	1723.2	4108.2	2282.7	1621.1	1982.9	1767.2	4485.1	1858.1	2286	1959.6	3412.4	2473.3	1463.4	1971	3379.4	3045.5	3308.2	1929.2	2064.6	1873.1	2189.8	2959	2312.1	1531.2	1954.6	2177.3	1691.2	1901.9	1669	2359.5	1788.8	1903.9	3138.1	2695.9	3095.1
200094_s_at	10195.7	13245.6	8385.4	6618.6	8295	4981.7	8081.3	11193.8	11187.2	7747.9	7730.6	8513.4	6770.3	8458.6	7719.8	10367.4	9365.6	6365.7	8715.9	9721.7	11016.9	9384.4	6383.9	9493.5	4668.1	7570.5	7240.8	6790.3	9460.5	7387.5	14441	11571.4	7339.6	8496.8	8024.7	11036	7798.3	6536.6	7877.2	9834.2	9140.9	7855.1	7977.4	6675.3	6210.3	7334.1	9637.3	9370.8	5549.4
200095_x_at	21018	22547.6	27584.6	19681.8	22726.2	22192.9	29373.8	22681.3	29299.9	21044.6	22605.3	24174.4	22273.1	38904	23421.6	24906.3	22990.8	23531.8	21098.7	25062.1	24076.5	34585.5	20000	17983.7	27040.4	25750.4	22432.5	25784	24801.7	21000	28944.1	25307.9	22346.1	25023.2	27814.6	26065.9	19581	25126.9	31361	25339.9	22477.5	24280.4	29282.4	25722.2	19900	23290.5	22981.5	18999	31925.2
200096_s_at	2643.4	4030.7	2760.5	2318	4230.9	4740.6	2813.9	2014.9	2914.2	3220	2472.6	3900.7	3268.4	2154.7	3732.7	4547.7	3111.8	2248.5	3909.8	3746.8	3255.1	1910.1	2423.7	3934.3	5352.9	2455.1	1680.5	2683.5	3820.1	2765.6	2701.5	3204.8	3654.6	3885.5	2777	6210.2	3860.8	2815.2	3675.1	3521.2	2914.7	2418.3	3505.5	1861.4	3097.4	2302.1	4876.2	2786.7	2269.9
200097_s_at	3571	3173.9	2903.7	2788.6	2879.8	2489.4	2386.5	3450.9	3430.7	3258.4	2577.4	3241.2	2872.4	2528.8	3257.2	4008.2	3197.7	3746.5	3751.4	3283.3	3156.3	2997.9	3370.3	3414.9	2519.6	2668.8	3108.3	3464.4	3008.6	3749.2	4119	3003.7	3032.7	3705.7	3510.3	3034.8	3699.8	3413.3	2944.4	3032	2326.3	3459.8	3536.8	3043.9	2889.7	3760.2	3213.2	3971.8	2851
200098_s_at	1627	2125.1	1844.8	1703.8	1802.1	1680.4	1523.2	1298.7	2005.7	2002.8	1427.6	1259.3	2151.9	1643.3	1766.8	4284.3	1500.8	2016.5	1353.3	1863.8	1054.9	2373.8	1182.2	1955.6	2122.3	1284.5	1697.3	1861.2	1555.1	1197.1	2091.1	1936.4	1359	1794.8	1621.5	1391	1573.9	1265.3	1329	1258.8	1071	1558.3	2501.8	1488.3	1013.4	1322.6	1644.2	1387.6	2793.7
200099_s_at	19391.1	14731.9	20342.7	14982.5	20169.3	14673.8	17340.1	14493.9	14471.2	15553.9	13566.7	17512.8	13697.4	16771.4	14346.6	14427.1	14986	15795.7	14740.8	14505.8	16323.2	15858.2	15030.7	18989.3	16135.1	18265.7	14068.2	16173.6	14454.1	12819.7	19428.3	13532.7	15101.3	15355.4	16931	13460.1	13561.3	16034	19600	16195.4	13431.3	16662.2	20068.9	17278.2	19216.1	13813.6	17447.3	19276.7	17358.9
200593_s_at	1805.7	1056.3	1242.4	1189.5	753.7	1598.8	1256.6	1129.6	1695.9	1105.5	1458	1793.7	1187.7	2167.3	1648.8	2113.2	1511	1813.6	1321.1	1510.9	1076.6	1629.7	1349.7	738.4	1218	1501.1	1830.3	1316.2	1063.4	1247.3	1462.5	2520.4	1341.2	1504.2	1975.8	1346.4	1810.1	1711.4	1719.6	1696	2105	2174.8	871.6	2530.8	1161.2	1195.7	1172.5	2290.6	1717
200594_x_at	5295.8	3674	4980	4597.4	3392.6	5032.5	4145.4	4729.5	5365.1	4408.2	4214	4731.1	3433.1	5650.4	4567.4	5507.5	4554.8	4029.1	4861.9	5520.8	3661.6	6345.5	4997.6	3937.5	3992.2	4818	5807.3	4723.4	3960	5825.1	4700.1	4551.9	3542	4115.3	4535.2	3928.1	3918.6	4177.7	3649.3	3972.3	5226.8	5370.6	4574.1	4143	4391.8	3561	3390.6	5419.3	5129.4
200595_s_at	1715.7	1682.2	1328.8	1308.3	1156	1457.7	1110.4	1550.6	1754	1686.1	1635.8	1542.7	1849.4	1969.9	2980.1	2526.9	2385.9	1588.5	2006.7	1846.4	1969.3	1475.8	1773.8	2226	1611.1	1550.9	3111.2	1397.6	1038.9	1799.9	2472.5	1699.7	1442.3	2168.2	2220.4	1789.5	1216.7	2423	2359	1809.5	1502.7	1980.6	2037.1	1515.8	1139.4	1479.8	1396.2	2548.6	976
200596_s_at	905.5	556.4	1034.4	726.2	552.9	845.5	578	897.9	841.9	916.5	717.6	672.6	627.7	1261.4	1505.6	1041.3	688.1	736.2	706	855.2	987.1	701.5	970.6	858.4	696.7	965.9	1371.2	958	768.5	638.3	888	1012.1	745.6	1441.5	1882	904.7	973.6	929.8	1959.7	1294.7	966.7	1115.5	1822.7	739.2	959.2	662.5	1112.9	1909.8	919.6
200597_at	639.2	419.5	608.6	448.9	556.7	402.6	612.3	504.2	422.8	336.4	266.5	287.2	260.2	304	442.3	517.4	494.6	272	317.7	400.7	440	417.5	333.7	226.9	360.3	336	564.2	179.9	222.8	294.2	318	349.6	336.4	381.9	344.3	220.4	269.5	339.7	304.3	340.7	440.5	402	308.2	350	246.8	275.7	298	386.1	203.9
200598_s_at	3183.3	3904.4	3626	3437.7	3268.3	2027.2	3035.1	691.9	1418.9	2501.1	1673.5	2183.1	1795.7	2295.7	2102.1	3683.9	2678.8	1835.8	5277.2	4246.4	1758.4	3346.5	2552.7	2049.3	4128.9	4144.2	1917.3	3655.6	3724.8	2973.5	2737.7	2060.4	2145.1	2473.3	2858.8	2134.7	2399.6	2890.3	2223	2147.9	2254	2588.9	1223	2331.3	3214.2	1532.7	2640.3	1525.5	2648.8
200599_s_at	7439.6	7885.3	7780.5	6783.3	5524.9	2769.8	5293.2	2410.2	4803.2	9418.7	7266.5	6210.7	7946.4	6560.2	7785.8	8875.6	8986.1	7135.3	10773	8148.4	6160.1	8807.6	6481	6327.1	7991.8	8789.7	10754.6	10486.7	9689.9	4818	7445.2	5774.2	6306.2	8302.9	9378.8	7236.9	5443.3	8178.1	5925.9	6073	4880.4	8035.1	9583.3	5938.7	5822.1	6738.2	7480.2	4821.9	6657.3
200600_at	3161.2	3461.7	2006.8	3170.9	1995.1	1580.9	2503.8	3075.5	3174.4	4886.9	3089.8	6560.5	4897.5	6391.9	2344.2	4550.9	3972	5230.1	3563	3774.5	3083.1	3819.9	3435.1	4924.6	4723.5	5741.2	4179.6	6629.2	5129.7	5144.6	3620.6	2680.1	5197.9	5147.4	4085.1	5674.9	4576.4	5096.6	3792.6	5304.1	5139.6	4359	3885.6	4918.2	3537.1	6704.2	4331.4	5033.2	2771.8
200601_at	3171.8	1696.2	2164.2	5407.5	1901	1072.6	3282.1	1598.9	2315.5	2460.6	5124.1	3917	1084.8	1772.2	1459.5	2011.3	1730.6	2518.1	1495.3	1523.5	894	1418.4	8197.7	1381.8	921.5	2523.1	4204.6	2528.1	2148.4	3722.9	3031.5	1881.1	1990.2	3492.6	1591.9	3008.9	1512.7	2663.3	2175.4	4984.8	7165.4	3261.7	1640.2	3151.4	1696.8	4358.7	1572.7	1834.2	2373
200602_at	2987.2	1658.2	1584.3	4463.6	1878.3	1806.3	3775.5	698.6	1319.7	3454.3	1970.3	1528	1817.1	1711.3	2265.9	2540	3115.4	1463.9	2371.8	1602.9	959.8	1227.2	1549.4	1590.3	1211.4	1603.4	1712.4	1494.7	1336.3	1644.9	1957	2592.9	1525.2	2131.8	1487.1	1082.9	1333.7	2150.2	588.6	1458.7	2979	1532.6	1135.1	2284	1124.2	3102.3	843.3	1216.4	1395.1
200603_at	2902.9	3346	2120.9	2035.1	1819.9	2340.4	1859.7	1723.7	2099.9	2784.9	2056.9	1632.9	2118.3	1952.4	2251	2012.1	2493.6	2766.1	2578.5	1411.1	2019.5	1513.6	1879.6	2503.9	1212.9	1671.7	1624.2	2023.1	1626.7	2374.4	2596.1	1956.2	2877.2	3042.3	2795	2189.1	2855.9	2602.7	1615.4	1644.9	1512.7	1905.6	2048.1	1473.5	1670.3	2183.6	1931.1	1328.4	2139.5
200604_s_at	823.4	631.8	488.7	322.9	189.6	611.3	629.5	933.9	873.5	703.6	719.6	1075.2	1234.2	1154.1	1252.8	1782.3	1140.6	1751.5	1684.8	1062.3	1078.5	803.9	1104.8	726.9	993.2	1319.8	758.6	812.5	893.9	1305.7	1151.5	621.1	1609.5	1595.6	1621.8	748.2	3240.8	1848.6	1444	1864.3	1018.9	1383.4	632.6	1330.8	1516	1053	1420.8	971.8	1414
200605_s_at	3827.8	3502	2958.3	2368.7	1455.8	5269	3031.7	1785.9	3535.4	4321.2	3037.9	2916.6	3735.4	2862.1	4133.3	3759.6	3774.4	4646.5	5150.2	2612.9	3063.7	1654	3498	4034.4	2256.1	2828.6	1844.2	3250.1	3039.6	3211.1	4094.5	2085	3586.1	4724.9	4224.2	2371.1	5379.8	3677.5	2695.8	3526.8	2310.2	3424.7	3750.5	2553.1	2808.9	2828.8	3315.4	1717.4	4024.6
200606_at	4554	5713	3147.7	6471.5	2744.4	37.2	4122.3	4208.6	5408.3	3672.2	2905.4	3681	1972.2	3544.1	2895.1	4436.2	3187.7	4877.7	2361.4	3457.1	2331.5	5161.9	5125.8	575.3	4522.4	7632.1	5807.5	5078.7	2348	3107.1	4065.7	4444.5	1361.2	2237.1	4511.3	2789.9	2479.2	4385.1	2784.3	2110.5	3662.9	5856.4	1710.4	6168.3	1723.1	1817.8	2129.9	5620.3	2124.6
200607_s_at	1730.5	1072.1	1020.2	3509	1093.1	761.4	1798.4	2986.8	2073.9	1600.9	2508.6	1938.3	742.3	1533	1028.3	1780.9	1662.9	1731.6	1606.8	1136.7	846.2	1574.7	3184.1	1253.4	1325.2	1865.1	1423.8	5448.3	950.2	2723.1	1191.2	1868.2	1023.5	819.4	1186.6	655.8	1650.9	1557.4	4186.7	2482.4	2504.1	1338.5	802.2	2840.3	2070.8	1730.5	719.3	3462.5	4256.6
200608_s_at	2745.5	1257.9	1163.9	2441.3	1174	768.7	1513.4	2186.4	2533.8	2230.5	2933.9	1562.6	1258.6	2231.8	1440.8	2124.9	1938.4	2057.7	2138.7	1885.5	843.6	2597.2	2869.9	973.2	2281.1	2136.9	2494.9	4817.5	1711.9	3254.2	1840.4	3046.3	1083.4	1506.8	1795.4	1723.2	2083.5	2140.9	3462	2394.2	1480.2	1837.5	1212.6	2590.1	1505.8	2360.5	790.1	3068.1	3079.9
200609_s_at	2314.2	2547.4	3513.4	4014.8	4336.1	6768.9	3295.4	2035.6	4613.3	2651.1	1887	4392.9	3412.5	2483.2	2607.7	3287	2216.5	2669.8	2933.5	2147.5	2006.3	2742.3	3194.3	4010.8	2578.1	1900.4	1971.9	2501.3	3537.5	2256.1	2353.2	1944.3	2775.8	2522.7	1551.5	3474.4	2028.2	2808.3	2927.1	2574.9	2199.5	3908	2981.9	2996.1	2195.1	3157	3638.3	2272.5	2193.2
200610_s_at	4484.4	4346.4	4398.2	3621.7	3686.9	3059.7	4390.7	5556.2	6378.1	4175.5	3624.5	4441.6	4948.9	7870.6	3649.2	5899.8	6008.6	3152.2	5563.9	4737.6	3687.7	7560.9	4647.1	3269.8	3684.9	4411.9	7218.1	4387.5	4080.8	5148.5	6592.4	7554.9	4916.6	4029.8	5601.8	4639.2	5987.6	6630	4147.4	3297.2	3972.8	5903.5	3917.6	6580.5	3463	4150.3	3912.5	8398.8	4035.6
200611_s_at	2301.7	2486.4	2250.5	3661.8	2369.6	4284.5	2681.3	2869	3908.6	2442.6	2774.1	5350.8	4047.8	3301.2	3358.5	3163	2709.1	3394.8	3016.1	2904.6	2318.6	3136.7	6564.9	3325.6	3593.8	3633.7	2825.7	3936.5	4067.1	3257.2	2348.5	2657.2	3308.2	3177.2	2163.5	4100.1	2319.5	2895.7	3423.1	3893	3358.9	4471.4	3680.5	3221	3293.6	3630.1	3754.9	2743.5	4184.7
200612_s_at	846.9	1277.9	958.9	1492.8	787.3	1815.3	923.5	858.1	1623.6	977.3	1189.5	1155.1	1103.6	965.4	690.5	1588.9	2095.7	1214.6	697.4	648.3	704.6	1750.9	854.4	790	432.9	825.1	648.7	711.9	709.7	804.8	1348.1	1136	783	735.4	745.8	319.6	581.4	793.5	925.7	946.1	1630.5	1736.2	845.6	1597.8	904.9	1156.6	542.1	695.4	470.3
200613_at	2207.8	3210.7	2069.2	2314.7	1827.8	3812.3	2193.2	2490.3	3542.4	2854	3776.8	4718.1	3792.9	3370.9	3665.6	3603	3407.4	4297.5	3604.9	3459.5	1953.8	4208.4	4433.1	4006.3	2506.2	4489.7	4085.9	2769.6	3230.3	4289	3546.2	3111.3	3088.9	3453.2	2669.4	2303.8	2008.8	2390.7	3731	4218.9	2544.4	3572.8	4010.9	4631.8	2643.5	3388.2	2780.9	2770.3	4738.5
200614_at	11977.9	9112	7773.4	6902.9	5753.5	5069.4	6279.9	11224	7298.7	7623	6858	7728.4	7845	7715.1	6542.5	6113.9	8675.2	6841.6	4842.1	5505	6305	8042	6901.1	8037.1	7285.5	7422.1	8909	6849.1	8660.4	5765.7	6871.6	8095.3	6891.7	7521.2	5449.4	9704.5	10308.8	7105.8	10358.5	8553.5	7750.9	7176.5	11121.2	7413.5	7575.6	6834.5	6779.1	5412.8	9336.2
200615_s_at	719.5	944.7	619.5	633.3	565	1318.5	678.2	520	1255.5	642	820.4	950.4	810.5	904.3	645.8	941	1115.2	1118.3	754.4	488.6	760.7	1178.7	1391.9	897.2	533.3	670.5	847.4	806.9	833.8	975.2	986.2	731.8	992.9	1030.2	792.9	222.6	938.9	1019.9	1473.8	1121.7	1345	1175.7	1012.9	951.4	863.1	728.6	576.5	713.6	749.4
200616_s_at	655.3	1439.2	2270	1728.2	1550.7	1744.9	902.1	483.2	754.2	891.1	689	596.5	1425.3	990.7	1005.3	1432	874	1039.3	1125.6	745.1	979.1	939.4	782.5	806.9	810.2	538.2	1284.3	1162.2	1512.5	529.8	623.1	1113.7	910.6	1325.8	1268	1271.1	1417	648.3	716.2	671.2	551.1	482.9	708.3	397.4	476.6	335.1	789.7	458.7	765.2
200617_at	724.9	2253.1	950.8	823.1	1386.8	1094.6	1079.6	851.2	1462.7	1237.4	978.1	851.4	1702.9	1465.3	1504.9	1728.5	844.7	1182.2	1594.4	1206.7	1645.3	1402.1	870.4	1133.2	1187.9	1509.7	1305.2	1437.8	2200.3	1119.5	1131.8	1421.7	1606.2	1497	2321.7	1838.2	1387	909.4	1238.5	1416.2	1269.7	1156.5	1773.3	946.1	1975.5	1210.7	1630.4	876.8	1516.3
200618_at	2095.6	2830.3	2516.8	3518.9	1956.4	1785.6	2829	2540	1838.1	2848.3	2901.3	2299.4	2556	2424.3	3547.5	1727.9	3417	2839.5	1763.1	1027.5	2785.3	2745.1	2788.7	3398.7	1761.8	2122.5	1942.2	3323.4	3514.3	1954.3	4161.9	1481.2	3412.6	3232.2	2209.7	4776	1988.1	3963.4	3417.3	2758.5	3528.9	3213.1	4883.3	2599.5	4949.1	2445.7	3654.1	2232	1897.6
200619_at	979.7	1054.3	1227	1299.2	819.2	1500	1239.8	1026.1	1976.2	1518.7	1627.6	1648.6	1320.3	2157.1	1569.7	1717.5	1021.2	2485.6	2038.4	2177.9	1288.6	1646.5	1848	1282.4	1144.8	2240.6	2926.8	1742.9	1486.8	1693.7	1746	2131.8	1224	1641.4	1335.1	1581.1	1135.4	1412.4	1760.1	1622.5	1654.5	1800.9	1795.2	2122.2	1259.7	1385	1413.2	2467.1	2470.1
200620_at	4448.3	4029.7	5059	3796.5	7938.5	5845.1	6059.2	1649.1	3540.1	5441.6	3298.8	4275.2	4337.9	3418.7	7357.9	4155.9	5328.5	3643.5	3466.6	5588.1	6010.2	3703.2	3571.7	4192.9	4818.9	4671.7	2628.6	3525.1	7001.6	3104.8	4465.4	3080.1	3980.9	3634.6	4226.2	3577.7	3373.5	4405.7	4731.2	3416.8	3188	3997.9	3562.7	4006.5	4885.3	3280.3	7170.4	4030.1	4719.1
200621_at	1833.1	3931.5	3510.2	5096.4	2941.7	6685.6	5953.2	4905.3	2279.4	3502.2	1928.1	6050.9	2155.1	2714.4	2170.5	1246.2	2330	4613.2	1776.6	2807.8	1868.1	4730.7	3795	2032.6	1964	3465.6	1550	5971	2704.6	3704	4553.4	1333	3103	3292.8	1990.8	2116.1	1878.8	2484.4	2865.6	4894.1	4449.4	2771.8	1545.1	849.2	3245.5	4561.9	2904.7	2535.9	2405.2
200622_x_at	865.3	905.4	815	565.8	940.9	1022.1	997.1	621.5	825.1	532.9	797.5	895.4	929.4	1032.8	628	683.7	876.9	928.6	699.3	613.8	735.4	737.4	1095	754	996.7	740.5	839.1	627.3	717	780.7	610.8	721.2	941.4	891.1	734	700.5	635.3	982.2	1433.6	839.1	1031	689.8	1187.7	1186.5	1283.7	954	714.9	971.2	671.8
200623_s_at	953.2	794.4	807.4	576	593.8	2109.1	982.4	695.5	1541.1	791.1	957.9	1134.7	865.7	1581.4	1059.2	1049.3	1279.1	1022.3	578.7	1085.2	1235.4	1336.7	1688.9	2119.5	982	1262.7	1698.7	1810.5	989.5	1207.8	1124.8	829.1	1090.4	1324.1	929.9	907.6	956.4	1197.4	1685.7	1312.5	1057.4	1321.1	1716.3	1760	1376.6	1865.9	970.1	1314.9	1133.1
200624_s_at	2651.5	2879.5	2107.2	1721.1	1653.5	1902.2	1716.1	2325.8	2130	2111.3	2543.7	2077.4	2650	2323.6	2415.2	3742.7	2548.1	2444.9	2711.3	2033.7	2820.3	2264.5	2622.7	3262.2	2704.1	2477.6	1817.3	2964.9	1610.2	3594.3	2696.5	1855.6	2147	2487.5	2090	1602.5	2500.5	3047.8	2183	2826.5	2361	2564.1	1405.5	2749.5	2609	1661.8	2655.1	2265.6	3315.1
200625_s_at	4435.6	6412.3	4799.3	4960.2	4056.2	2889	4258.7	3632.1	4700.8	4485	3950.9	5110	4809.5	6323.9	3357.3	3202.2	4204.4	5436.2	3734.1	5709.2	3108.9	3784.4	3875.5	4388.8	3732.4	4087.1	5202.3	4251.8	5702.1	4215.8	3805	2500.8	4210.1	3834.2	2295	4804	3458.2	3905.7	5418.8	4117.3	3011.7	4054.5	4625.3	3662.6	3447.6	3699.6	5588.8	3896.4	3119.8
200626_s_at	3755.1	3199.7	3647.7	2878.4	2591.1	3523	3262.2	2476.8	2206.4	1947	2184.9	2389.5	2453.8	1815.7	2250.4	4157.6	2667.1	2449.6	3631.1	1818.6	2585.1	2134.1	2906.3	3014	2065.1	1881.7	1598.8	3044.8	1597.2	3655.9	2830.1	2289.7	3205.2	3055.3	3143.3	2418.3	2715.5	3023.4	2699.4	3086.3	2173	2795.9	1971.4	2850.7	2430.7	2370	1898.3	1812.1	3085
200627_at	5146	7968.2	5091.7	4020.6	5436.9	6076	4680.5	6089.2	6578.4	4435.7	4799.8	4795.7	4832.3	5275.5	4319.8	6206.5	5653.2	6338.9	8427.8	7976.5	5859.1	8154.5	5598	4602.8	5731.7	4473.9	4427.1	6737.3	5586.1	6130.6	6249.3	5875.1	4017.8	4084.2	5564.6	5244.4	4095	5051.2	5320.9	4587.3	4497.6	5531.9	5214.5	5380.8	4923.1	3918.7	5243.1	5536.1	8916.5
200628_s_at	2530.7	1235	742.4	526.6	565.3	421.4	587.9	571	947.1	709	1895.7	753.2	1915.4	1241.6	909.2	1465.7	2789.4	1836.6	1537.9	1385.8	1233.3	3863	1187.7	993.5	1447.6	1615.7	368.8	1589.6	720.8	2599.1	728	590.4	1975.1	974.4	913.3	457.3	6154.1	1528.5	723.4	1120.8	869.8	1104	738.9	1388.2	2426.1	856.6	1206.9	1403.1	1905.9
200629_at	4185.1	1757.7	2968.5	1914.2	2136.9	2021.6	2032	855.6	1119.7	1264.5	2646.2	1265.1	3077.1	1503.1	1274.4	2408.6	4090.9	2724.4	2198.6	1582.3	1530.9	5849.7	1570.8	1208.3	2712.1	2334.4	506	1680.1	653.6	4465.6	920.3	720.1	2206.2	1568.6	1149.8	627	8715.5	1417.3	715.9	1300.8	1102.3	1868.1	1116.3	1763.7	3391	1199	1128.8	1360.2	2733.8
200630_x_at	4682.2	3968.6	7389.7	6359.1	5600.8	5403.2	7789.3	2236.7	2807.5	3089.4	3512	2498.1	2998	3067.2	2606.9	1915.9	3237.7	3244.9	2693.6	2104.6	3057.5	2137.4	4066	3033.6	1938.7	2694.1	5974.1	3788.1	3112	2704.3	3705	4437.5	3916.5	4373.3	4662.6	3835.3	3754.4	3845.7	4661.5	3166	3600.9	3467.9	2957.6	2837.2	4280.9	2931	2564.9	4385.3	3479.4
200631_s_at	4227.4	3765.5	3709.7	2548.4	2446.5	3802.2	3360.2	2950	4959.4	3463.4	2849	2346.2	2424.1	2647	3067.6	6485.7	2771.4	2673.2	2923.2	3647.9	2797.9	3229.8	4306.9	3518.5	3503.5	3185.4	3966.7	2947.5	2348.6	3624.1	4681	4102.1	3413.5	3972.3	3110.2	2538.1	2106.2	2717.8	3058.9	3544.4	4427	3711	3391.1	3815.3	4135.4	3267.6	2463	4673.5	3088.5
200632_s_at	2604.1	1996.8	1183.1	8047.8	8027.2	280.2	4326.3	2604	4686.1	8151.6	3233.8	9523.8	3574.7	3294.7	784.8	1237.2	2098.7	6809.1	657.8	968.9	1466	1348.1	4958.7	2468	2273.5	9991.3	8856.4	1306.2	10924.2	8388.6	1107.9	14272.2	1817.8	1290.3	1178.1	9326.7	13604.6	6673.9	8961.8	7597	3604.7	2525	2211.2	5669.1	1710.7	8098.5	3534.9	14024	16118.3
200633_at	16947.2	19774.5	23256.5	20578.1	27998.2	31352.2	30822.1	13022	17086	15192.9	12165.3	12017.7	23099.6	22847.2	19275.6	15384.3	21089.7	13212.5	19108.7	15509.3	19636.9	19289.6	13923.3	17362.6	15800.6	18059.3	18071.6	19318.5	16351.5	14617.2	17957.5	18595.5	18758.8	16249.5	18668.5	19316.6	14264.4	16207.3	14148.7	18517.3	16816.7	19697.7	18464.2	16019.4	18868.5	20286.6	16979.3	17626	20810.3
200634_at	5077.4	7921.6	7001.5	5284.6	3260	14145.7	3037	4522.9	5885.3	5710.3	6380.6	5885	6729.3	6764.6	5199.1	5099.2	6517.4	8350.6	4940.3	4501.5	7792.9	9238.9	6129.2	4738.8	5025	5582.6	5450	6047.6	7116.1	4897.5	6604.5	5612.5	4113.1	4693.6	4784	5743.3	4818.6	4605.5	6265	5643.6	5292.4	6976.1	4595.3	5834	4109.8	5710.1	6341.4	6321.6	4737.6
200635_s_at	498.1	960.4	601.7	953.8	740.3	13.8	691.4	1098	1389.7	597.3	1149.4	2222.7	677.8	2124.2	2036.4	802.1	1309.2	2414.3	485.7	1221.9	1536.6	2696.4	969.7	241.5	713.3	2338.8	1811.6	1294.3	1862	1486.2	1945.6	1834.2	471.8	1429.5	1131.1	1825.8	1956.5	2030.7	2507.1	2268.6	1174.6	2120.8	397.1	2974	528	967	2000.7	1627.8	1769.6
200636_s_at	1579.5	3196.5	1495	2689.7	1575.9	23.6	1376	1973.4	2337.6	1970.7	2219.6	3223	1056.1	3348.9	3675	1970	1955	3484.3	1320.4	2944.6	2669.5	4605.6	1387	702.7	1776.9	3590.9	3193.7	2685.5	2931.7	2963.2	4152.7	2873.8	1109.3	2328.1	2232.8	2882	2269.8	3227.8	3970.8	3061.9	1540.2	3640.7	1025.7	3283.8	1044.6	2009.9	3148.8	2044.4	3044.3
200637_s_at	507.2	1078.8	423.5	930	568.6	49.5	704.7	1086.8	1058.6	391.9	972.2	1522.2	565.6	2084.3	1697.8	720.4	870.1	1997.2	489	1262	1459.3	2329.2	829	154.4	850.9	2161.1	1435.9	1153.8	1747.1	997.7	1831.3	1649.9	450.5	1322.1	1164.1	1757.9	1849.9	1767.5	3187.5	1994.4	1105.8	2725.3	355.1	3495.5	814.8	1113.9	1544.9	1453.9	2164.6
200638_s_at	4037.9	4078.4	3132.8	5032.5	2722	2926.9	4288.5	4845.3	6430.6	4105.9	8387.6	5631.6	5927.3	4037.1	4007	4569.7	4816.5	7284	4770.4	3905.4	3072.6	4340.3	6559.6	2733.6	7113.1	4756.9	5908.2	9932.6	5919.1	4288	3811.2	6258.1	3100.4	4292.3	3553.4	3137.5	3787.7	5027.6	4509.7	5842.3	4365.7	4212.1	2305.2	6896.2	3020.8	5948	3322.3	5235.7	5497.7
200639_s_at	5225	4865	3502.4	6487.1	4148.5	3090.5	4156.3	4085.2	6211.5	5177.9	5104.9	2795.7	4028.2	2672.4	2887.4	3074.6	3957.4	6058.3	3808.1	3667.3	2778.2	3611.6	4522.9	3322.2	4641.5	4047	6274.1	5748.2	5342.8	3390.4	2533.3	5745.7	3100.4	3872.7	3959.7	3307.7	4809.3	5016.1	3573.4	4273.9	3360.3	4070.7	2381.9	4413.3	2048	4490.9	3265.8	5076.3	5390.2
200640_at	7428	7127.7	4624.2	9160.4	5171.5	5793.1	6877.1	9674.3	11220.5	8328.8	10166.1	9202.3	7102.8	5644.4	5849.4	6434.6	6510.7	11213	8434.8	6403.9	5321.5	8937.4	12795.3	5424.1	9739.5	10178.5	12271.6	14941	11323.8	6231.4	5680.7	8621.3	4395.7	5303.7	6458.1	6109.5	6575.9	5994.6	9225.8	9087.6	8363.7	8375.7	3708.7	10368.9	6313.9	9377.3	5578.4	8080.1	10137.6
200641_s_at	3032.2	3288.3	2931.9	4823.1	1576.8	2262	2203.4	4916.8	7506.2	3081	8817.6	7482	5667	4299.6	4083	6014.8	4042	8594.7	6205.1	5972.9	3500	5555.8	8195.8	2376.3	5328	6131.8	3837.8	12298.2	7216.3	3908.7	3406.7	4776.1	2536.1	3306.8	3721.5	2578	3921	4034.3	5448.8	7854.8	4915.2	6035	1695.2	9370.5	4021	5879.7	3755.6	6716.2	7347.8
200642_at	7153.5	6864.4	6964.8	8547.3	9111.6	8371.1	8658.3	4018	8534.1	5946.2	7522.3	4918.3	6102.5	8939.7	8995.8	9015.9	6179.8	5113.2	7734.2	5256.4	4122.1	8830.8	6829.4	4233.8	10845.7	5034.4	5116.7	6179.1	9363.3	4497.4	4637.9	7151.1	5188.9	4470.4	6436	6334.6	4828.1	7214.4	5722	5290	6900.6	4703.3	5469.4	6771.2	4726.1	6299.5	9156.1	8265.5	12016.3
200643_at	1575.1	1614.3	565	870.1	613.8	831.2	926.4	1476.7	1690.6	1239.2	676.6	1695.8	1117.8	1718.6	1264.6	717.9	1172.6	2376	1594.4	905.7	1408.1	1610.8	1133.3	2429.5	933.3	1461	2071.1	1070.7	1216.8	1110.7	873.1	2386.8	1789.7	2180.2	1400.1	1604.1	4221.8	1634.2	2132.8	1939.4	2612.1	1158.3	2021.7	1276.1	1659.9	1035.2	2677	1964.6	1077
200644_at	2567.3	6227.2	4124.4	4740.7	3668.8	195.8	4474.3	2666.4	4474.1	2374	5228.3	2003.6	3973	5249.9	5386.6	4348.8	4223.2	5353.8	5343.1	3145.2	3007.5	5824.8	3960.6	1407.8	7397.9	4494.6	3471.2	4819.3	5621.1	3387.9	5555.1	5542.8	2803.1	2962	3278.6	1872.6	2417.8	4916.3	4418.9	4183.8	3701.2	5269.3	1993.6	6348.7	2438.5	3031.8	3623.4	5717.9	5629.2
200645_at	5917.5	6696.3	7308.7	6773.9	9423.3	8077.3	8894.8	3918.4	7455.9	6855.7	5548.4	6618	7727.1	6168.5	5536.2	5424.9	9226.4	6223	7832.8	6755.5	6798.1	7825.6	5553.6	10118	7669.6	5499.2	5823.2	9144.5	7904.3	5232.1	10045.8	5990.5	7048.8	6362.3	5981.5	6816.3	5932.1	6342.7	6701	5052.8	8282.4	7950.1	8961.7	6111.4	10313.2	5571.1	6083	5298.8	5025.3
200646_s_at	365.2	434.4	321	273.4	199.9	359.2	233.2	534.4	765.8	919.4	711.4	1103.3	983	848.8	930.8	888.1	844.9	1166.4	1053.2	865.7	710.9	597.3	880.1	1087.5	957.9	982.7	459.4	1155.3	1124.6	937.1	704.6	561.4	1047.1	1076.9	1189.6	880.9	971.8	869.1	1458.4	971.4	824.6	740	717.1	643.8	949.3	1118.1	809.6	482.5	525.2
200647_x_at	9243.6	6465.8	6307.9	5373	10752.5	6632.6	12337.5	3859	6879.8	10686.1	7231.7	5077.9	3549.6	8968.8	7460.1	8222.7	5029.1	4951.6	7514.2	6730.6	2739.6	7456.5	5109.2	3985.9	6030	8165.9	2851.6	4866.6	5042	8012.2	6678.4	7204.6	5442.7	6390	4800.8	9546.7	4263.1	5911.7	6534.4	7456.8	4254.3	3827.1	3374.3	7848.3	4361.9	4646.8	4363	8614.8	8641.4
200648_s_at	1731.7	1195.1	480.2	426.3	862.7	52.9	493.6	1310.2	1027.3	574.7	1683	2040.3	2877.3	1409.6	1666.9	3322.5	1554.6	1372.2	1557.5	2415.5	3897.4	1704.2	1075	794.3	2218.6	2180.4	529.2	4078.6	2560	1255.4	1064.6	294.5	1319.8	1092.7	968.1	1858.5	1120.8	1309.6	1661.4	1460.2	812.7	901.2	1536.2	2123.2	1206.7	1120	2512.2	1663.4	1180.2
200649_at	939	1029.5	1318.7	1460	1515.4	1219	1752.3	1049.4	1687.9	2379.2	1632.5	2415.2	2275.4	2140.8	2052.5	1775.6	2231.7	2388	2237.4	1656	1920.3	1423.4	1731.5	2313.6	1995.1	2140.4	1740.7	2418.4	2411.5	2181.7	1440.1	1455.2	2889.2	2705.7	2435.6	2250.6	1759.4	2158.9	2948.6	2183.3	2076.1	1756.6	1988.2	1677.2	2722.6	2592.3	2310.2	1138.3	1045.9
200650_s_at	15537.7	12858.3	10363.9	11371.4	15533.7	9124.7	13301.9	8604.4	13597.8	11387.3	10344.9	12722.4	15185	12719.6	6004.9	11914.5	11796.6	10629.3	7979.2	12358.7	9465	14245	9748.3	8580.4	10167.6	12836.2	17386.1	11860.7	15721.1	14080.6	8570.4	11949.2	9323.3	7592.2	8410.6	12720.9	13580.4	11967	17765.5	11883.3	7432.8	9898.7	13602.2	14023.8	9253.2	9583.6	13441.7	16360.5	12853.4
200651_at	17956.7	11963.8	15760.3	7886	12684.3	10612.9	12448.9	16179.9	16547.2	14749.5	16286.6	16627.3	13009.1	16031.7	12478.7	15126.8	15720.5	10015.8	10837.5	14722.1	15084.6	13448.4	13039.3	10942.7	18667.4	16187.4	8719.2	13518.4	9822.9	10465	13278.1	8609.7	12160.3	12730.6	10518.4	16469.1	12898.4	13156.9	18268.4	16458.5	11077.6	13007.9	10978	11501.4	14172.5	9252.2	12019.5	11114	13467.6
200652_at	4876.2	5420.2	4246.7	3889.9	6181.1	2912	3320.3	6088.4	3942	4908.9	5579.1	8028.6	5321.8	5760.1	5509.6	4479.8	5178.9	5077.4	7183.8	5947.7	4730.2	5438.5	5605.7	5639.6	5544.4	5852	4235.6	6050.9	5900	4255.8	7261.3	8143.9	4342.5	5603.5	5070.3	3177.9	3731.2	4892	4052.8	5542.9	6169.3	4854.2	5073.6	4645.4	3968.8	4470.3	4401.3	5312.9	5956.1
200653_s_at	1424.8	1245.8	1636.7	2341.3	3070.7	1672.8	1775.8	1738	1931.3	2583.3	2534.2	2216.9	2819.8	2098.2	1884.5	947.2	1875.7	2060.4	1547.6	880.9	2108.9	1394.9	2376.6	2974.8	2191.4	1106.2	1946.6	2033.9	2710.2	1889.6	1427.8	1947.2	2258.8	2163.5	1786.9	1932.2	1894.8	1335.4	1612.4	1866.2	1698.5	2037.8	3104.6	2557.5	1666	1963.8	2280.3	1081.3	2452.1
200654_at	8191.6	11923.1	7637	10566.4	9567	5117.6	8416.9	11707.1	9679.3	12724.8	8021.8	14850.3	14738.7	13710.2	10481.1	7470.3	11983.3	10788.9	14009.2	10071.4	13482.1	7593.9	10912.2	11975.4	9782.4	14665.5	7031.4	11887.2	15866.5	11162.7	8535.6	8203.7	10805	13152.2	11765.5	8979.6	11035.2	9970.6	9485.7	9777.9	10670.9	8350	13536.8	9518.7	11202	10648.8	10466.1	6860.9	16442.9
200655_s_at	2095.6	2316.6	4316.4	5059.2	6860.1	4889.1	3701.4	2535.7	3027.4	2750.8	3130.8	2874.8	3369.9	3361.8	2534.7	1285.5	2664	3553.1	2489.2	1208.5	2259.3	2256.8	2409.1	2111.8	1445.3	1814.4	1823.6	1860.2	3211.1	1755.9	1433.3	2464.6	2140	2522.8	1842.8	2704.3	2213.7	1550.5	3160	3068.4	2031.6	2869.3	2008.7	2655	1715.2	2663.2	2728.9	1196.4	2304.3
200656_s_at	4672.1	4271.2	1460.9	1999.4	804	874.5	1285.6	4011.6	3066.7	3956.9	2694.2	3804.1	4210.1	4679.2	3735.9	3612.7	3563.4	4089.9	5700.1	4684	4983.5	2718.9	3439.9	4271.7	3343.7	5486.2	2160.9	5745.1	6847.7	4500.7	3152.5	4999.8	4852.5	7254.7	5766.9	4762.4	7942.9	5307.5	5035.4	4364.4	3537	3070.4	5030.8	4154.8	4175.2	3757	3707	2852.5	5438.9
200657_at	6563	7027.9	7759.3	3909	9618.3	4566.8	5441.9	5757.4	9816.8	8552.8	6972.7	6559.6	6884.6	12014.2	9769.3	9075.2	6038.3	6845.7	7071.2	9733.1	7734.6	11600.8	7759.7	5628.7	9173.7	9875.4	9429.8	9873.6	8054.7	8053.4	7009.9	4921.9	5936.6	5979.7	7307.7	14241.5	8782.9	8255.9	14826.6	10851.5	5713.4	6828.1	8173.1	10364.1	6385	5964.3	10189.2	10321.7	10710.3
200658_s_at	5120.1	1233.4	3217.3	1219.2	616.6	1285.9	781.2	1622.7	1283.6	823.4	1553.4	1163	817.6	2077.4	1682.8	2333.5	1629.2	1355.6	830.4	1324	1066	1511.8	1831	715.1	1643.1	1349.6	2738.6	1715	1242.2	1501.8	994.2	3033.6	1353.3	1245.4	1136.6	2778.1	1880.3	1651.5	2532.3	2282.1	1547.5	1385	973.6	1507.1	1798.3	1133.5	820.6	1793.7	2513.4
200659_s_at	1039.6	197.3	1068.1	409.4	267.6	632.3	257.9	757.3	515.1	491.1	581.5	341	243.4	697.4	625.2	1046	496.2	291.3	374.9	299.4	446.5	642.8	221.4	456.7	524.4	389.3	380.9	556.2	427	393	292.2	447.2	385.3	334.8	268	854.5	464.3	424.2	553.2	505.2	607.3	467.7	412.5	588.7	690.8	340.6	332.6	319	504.5
200660_at	5841.9	8237.7	4775	6343.5	9801.6	3648.5	3420.1	7941.9	5194.9	5698.5	11507	8672	4648.7	9407.2	7618.8	1465.5	7030.1	10291	6183.7	5373.5	5819.3	3311.6	5744.8	4750.2	13140.8	7427.6	6236.1	7690.4	10991.3	5072.8	7054.3	8700.2	4155.2	6566.3	6780.9	8082.7	5789.3	10167.3	9458.4	6307.1	7700.2	5535.7	6432.4	4178.3	3951.7	6174.2	13777.2	8595	6110.9
200661_at	1294.4	2910.4	1169.4	1340.5	1368.3	2059.5	1037.1	1012	1760.1	1586.6	1237.1	2062.9	2521.2	1524.8	2150.7	1484.2	2540.3	2513.5	2097.2	1360.9	935.7	1545.4	1018.6	3387.7	2883.9	1541.2	1693.8	2244.4	2931.5	1529.1	1277.5	3702.9	1673.6	1986.3	2339.3	3410.4	1701.5	1518.4	1719.7	1638.3	2426.2	1829.4	2395.3	1436.9	1981	2303.8	2103.8	1497.7	1388.8
200662_s_at	6301.8	4102.3	4388.6	4535.4	3835.8	5772.3	4106.5	5932.1	3131.2	3207.9	3568.8	4603.6	1749.8	2887.6	2894.2	5869.4	1969	2192.9	3304.4	7585	2312.8	3910.4	2884	2674.9	2678.8	3299	4210.1	3386.5	1990.7	3369.4	5020.6	4692.7	2026.5	2297	5992.1	2318.2	2506.8	2038.4	2417.1	2376	3462	2906.2	2043.2	3175.4	2678.2	2635.8	1530	1992.5	3416
200663_at	7551.3	8896.1	9529.7	7681.6	10009.5	13988.2	7640.5	12913.1	10053.3	9710.8	7365.3	9221.6	11342.8	8978.4	9067.6	9570.1	9713.6	8149.8	10508.8	8108.7	7656.4	9228.2	7136.3	14797	8552.8	7228.2	6076.3	8141.6	11532.9	5477.2	10054.1	7355.3	10073	9216.4	6810.3	9202.1	8522	6512.9	9009.1	8665.7	8452.4	8681.1	16634.9	6170.2	9185.9	7885.2	11978.9	5906.2	9958.6
200664_s_at	1133.6	951.5	435.5	424.1	456.2	890.1	677.2	1510.1	974.5	635.4	1437.4	1178.2	815.5	854.3	702.6	698	798.9	1514	724.9	1044.4	1231.3	708.2	1896.8	911	841.5	1174.3	628.9	528.9	1010.5	853.4	667.6	1511.5	910.5	969.7	802.1	1713.8	2386.1	892.5	1238.4	1139.8	1175.2	1180.1	560.1	1962	1006.6	853.7	1426.4	1047.3	1711.9
200665_s_at	6561.8	8508.3	5347.9	7245.5	10172.5	2675.6	5513.5	11015.6	10808.4	10236.2	5725.1	11023.1	15967.5	14017	7879.6	5442.8	11439.1	9703.6	10420.4	4271.4	6193.4	6253.9	7816.4	19737	6621.1	10540	7529.2	12302.8	13878.5	7378	6570.5	8641.8	13721	12367.3	9918.2	10722.7	6906.3	7048.9	9960.2	11561.6	9657.6	9175.7	22424.9	7302.7	9976.2	9659.3	10481.6	4023.3	5954.8
200666_s_at	1416.8	1582.8	1123.1	1039.3	1234.9	2316.7	1670.3	2267.6	2015.2	1474.9	2548.6	2401.4	1191.6	1901.8	1552.6	1732.9	1805.7	2613.5	1530.1	2120.7	2173.7	1463.8	3999.8	1560	2018.8	2604.6	1492.9	1165.2	1746.8	1718	1426.5	2022.2	1119.1	2012.6	1714.8	2109.4	2617.2	1511.7	1901.9	1737.5	1928.2	1708.3	991	2960.7	1459.3	1785.6	2782.1	2123.2	3029.6
200667_at	2237.5	1116	2527.2	2370.3	2193.7	3536.4	1766	1282	1465.6	2170.8	1006.1	1920.6	1625.2	1324.2	1490.3	2799.9	1444	1280.8	3169.8	1483.3	1832.1	2052.8	1454.8	1432.1	1451	1270	951.9	1186	1653.7	1815.8	1237.7	1161.3	1874.3	1362.2	1283.1	989.8	2074.5	934	1093.4	1404.7	1457.1	1819.1	1486.1	1262	1364.7	1904.3	1482.6	1951.4	1061.3
200668_s_at	5900.7	3126.2	4256.7	3737	3707.6	4214.1	3082.1	4432.2	4039.3	4920	4570.8	5554.7	5361.4	4766.4	3651.3	5525.6	4387.8	4099.5	6617.3	4378.9	4835.5	5508.2	4990.8	5235.8	5517.1	4312.6	2582.4	5152.6	4621.2	4729.8	3903.8	4534.7	4487.5	3732.4	3272.8	3607	5613	4113.6	4061.8	4208.3	3665.8	4099	4552.1	3702.8	4925.9	4451.4	4615.8	6878.4	3768.2
200669_s_at	3350.2	1712.1	1669.4	1526.1	1681.1	1617.1	1530.6	2451.8	2187.4	2022.7	2494.3	3408.9	2988.5	2246	2207.3	3182.2	2389.1	2229.9	3771.3	2483.3	2244.1	2133.2	2793.2	2997.4	2246.4	2763.9	1421.5	2737.6	2317.8	2252	2089.7	2161.3	2455.9	2188.8	1903.2	1949.1	3529.9	2150.6	2214.4	2491.1	2294	2624.9	1843.3	2281.1	3411.5	2139.3	2526.1	3592.3	2374.6
200670_at	3209.2	7861.9	4417.2	1898.8	5991.9	658.2	3829.6	6763.4	1794.4	2081.1	3137.2	1565.1	6269.4	2127.1	4970.7	1088.5	4936.7	1905.2	2816.8	3324.4	13634.3	2120.3	2122	1446.4	7784.5	3181.7	868.6	2107.1	3839.1	3946.8	1917.1	2303	5944.7	3844.4	2843.6	1876.4	4459.5	6309.3	1519.9	3398.4	2789.8	2965.3	2359.8	2303.9	6475.5	3423.8	3726.1	1337.4	2706.6
200671_s_at	115.2	27.8	158.8	160.9	27.9	376.2	86.1	211.8	432	200.5	62.4	350.6	161.4	392.7	403.3	357.7	271.3	191.5	451.9	121	440.1	212.1	299.9	75.8	89.4	382.4	118.7	123	245.5	158.3	290.9	317.4	256	362.7	322.9	319.8	567.4	550.6	467.6	332.5	507.5	350.6	104.6	370.2	160.4	282.8	132	216.8	234.1
200672_x_at	213.8	282.4	330.3	648.3	236.4	2115.6	621.8	619.6	667.3	535.2	563.2	414.8	592.2	654.4	633.9	608.5	552.9	625.9	704.2	431.8	559.8	417.6	492.6	146	331	503.1	336.2	292.7	417.8	392.9	394.1	398.6	777.5	752.2	658.8	586.7	847.7	872.7	502.5	607	843.4	679.2	427.3	480.1	786.8	910.8	655.5	763	417.7
200673_at	5377.6	8196.8	6158.9	6171.3	7243	6875.5	4157.5	4930.3	7640.5	6437.4	5351.3	4862.3	5949.3	5052.8	5401.3	4868.9	6084.3	5718.7	5167.4	5238.8	5913.9	5014.1	6318.4	8021.4	5828.7	6189.9	5535.7	5255.6	6515.4	4875.2	7884.9	6722.8	6080.3	5514.3	5649.4	5276.9	4259.3	6064.3	4889.5	5312.5	5300.2	5769	7274.4	4371.1	3738.2	6090.8	4908.1	4880.9	4831.7
200674_s_at	24196.7	24599.5	21408.7	18706.3	26868	17857.9	28078.6	15340.8	20277.8	17870.6	18862.1	19499.7	16714.3	24389.2	17607.4	19636.1	22495.2	18806.6	15190	22258.2	18663.9	19089.4	15889.8	16097.6	18228.2	24118.8	13361.9	18118.6	16748	16839.3	27288.6	16238.2	15094.2	18075.9	21771.7	14973.2	10845.4	15595.4	17913.5	21998.8	16036.9	18335.2	15800.3	20350	20423.1	16847.1	16737.4	19583.7	18436.1
200675_at	4605	5304	7000.3	6595	6182.2	9956	4732.8	5718.3	6700.5	7912.3	7066.9	10643.5	8875.6	8722.6	8541.2	8491.4	8770.9	7704	7588.3	6152.9	8606.9	7024.6	8295.8	9556.5	7371.1	6795.3	5368.9	9484.4	9395.1	6280.3	11223	7124.9	8300.2	8677.6	8490.3	6251.1	10873.4	7583	6124.8	8498.8	6724.2	6489.5	8854.6	5921.1	8434.3	7749.7	8070.8	7739.8	7624
200676_s_at	398	251	286.2	277.1	199.7	195.1	265	331.3	378	517.1	332.2	241.1	301.4	293.2	471.4	487.2	270.4	162.1	299.2	236.7	633.5	321.3	284.1	346.1	381.4	446.4	459.6	304.9	270.4	244.3	229.5	376	386.7	322.1	149.7	216.6	244.1	237	467.6	219.6	335.8	391.1	386.2	660.1	371.9	356.9	248.9	276.7	184.1
200677_at	6327	7392.2	5397.9	10764.8	7905.8	7638.6	8962.9	3452.5	8575.9	9387.7	10305.9	7807.2	6606.6	7399.9	7222.6	4362.4	7128	5412.4	5148.2	3519	4814.1	4159.1	9151.9	5626.3	2424.6	7405.5	6565.1	4822.8	8739.5	3595.4	4801.7	3828.9	5001.5	6663.6	7334.9	4476.7	5390.2	6350.5	5802.4	7214.3	7240.6	4216.1	5328.1	7336.7	7074.3	5515.1	4668.1	5115.3	5232.2
200678_x_at	2408.5	3728.8	2091.4	2563.4	2840.6	1457.2	2645	3838.1	2481.5	3296.5	4584.4	3423.2	5119.5	3688.3	3980.3	2857.3	5291	3604.5	3970.3	2068.2	4321.8	2228.5	2241.5	3983.3	5727.2	3087.3	1933.5	5537	3922.2	2843.3	3862.6	3047.1	4051.2	3916.9	4352.4	3400.2	3246.4	4356.5	3818.6	3384.5	4057.9	3117.8	4173.8	3262	4357.2	3311.2	4731.4	2418.4	2532.7
200679_x_at	6132.8	2388.2	7487.2	4522.9	2453	1522	3699.3	2853	2183.7	2077.6	2519.6	2771.7	2594.8	3514.7	3257.9	3068.6	2814.1	2163.4	2309.6	2974.4	1788.9	6423.6	3020	1567.8	2354.1	2591.5	4309.3	2067.1	1723.3	2750.4	2733.3	2685.6	2707	2263.2	3425.6	1679.2	3765.1	3078.6	3580.6	3182.6	2340.2	3532.5	2293.6	5556.6	2953.1	2133.9	1810.2	3773.6	4674.1
200680_x_at	11367.3	7210	13084.5	10558.5	10214.4	7823.7	14919.8	6526.7	8605.5	7957	8996.8	8880	9081.2	10911.5	9784.7	9067.1	9145.3	8695.6	8467.2	7467	7232.9	15950.6	10114.3	7566.7	9969.9	8557.6	12849.7	8110.7	7407.1	10203.1	9794.7	8593.2	8924.6	7792.2	10022	5590.6	9652.2	8578	9482	10108.6	8405.5	10584.9	9342.6	12294.3	9615.2	6967.4	6214.2	9580.4	14061.6
200681_at	7156.4	3987.6	3096.9	3158.4	2083.5	4156.2	3264.8	4805.2	5229.6	3937.3	3497.6	2261.1	2532.7	3130.9	3056.2	7317	2480	2120.7	5633.4	3215.7	4990.8	7832	5801.4	3393	6113.9	5188.5	5598.6	6558.5	4209.4	5281.3	2983.9	5255.2	2048.1	2062.2	2942.2	2914.1	2728.3	3226	5495.8	7183.4	4090	1989.6	3956.3	3849.6	4131.6	4137.5	2967.2	4802.1	3875.5
200682_s_at	3615.8	3174.6	3406.9	2597.9	2887.8	1510.2	1769.5	2855.1	3005.5	2012.6	2558.5	1871.7	2380.6	2817.6	2882.6	3554.7	2255	3233.3	3339.2	2079	4441.9	2017.7	3038.1	2435.6	2358.9	3561.6	4240.3	3026.6	3725.9	2864.8	2247.8	3146.6	2395.4	2945.2	2472.6	1613.1	4696.5	1821.2	3167.3	3111.2	1853.2	2512.1	2769.7	2656.3	2340.7	2696.9	2062.3	3858.1	3287.9
200683_s_at	1274.2	1322.8	1192.5	1021.3	1138.1	616	1174.6	1493.8	1529.4	1319.5	834.6	1202	1135.6	975.9	1514.4	1661.1	729.6	1495.8	1081.3	676.8	1627.2	1056.8	1345.1	1185.3	823.2	1950.5	1836.5	1203.2	1943.8	1271.2	1201.2	1619.8	1628.3	1569.2	823.7	949.8	1673.8	760.9	1291.3	1190.4	1009.2	1378.7	1702.9	1454	1349.5	1240.3	968.4	1817.1	1530.3
200684_s_at	855.4	515.1	457	299.6	387.5	236.1	569.6	833	858.7	736.3	452.1	620.4	752.9	788.3	851.6	1419.5	638.1	540.9	787.9	662.5	1687.4	688.2	879.9	940.3	512.4	1159.9	875.9	991.3	895.1	769.7	600.6	635.3	890.3	661.9	655	405.2	826.1	718.7	1090.6	695.4	684.4	1056.5	724.1	1563.7	864.2	753.5	812.2	920.9	534.6
200685_at	130	105.7	206.2	118	93.7	113.1	192.3	193.5	156.2	178.1	96.8	85.5	96	76	123.2	173.7	144.2	57.7	149.9	234.6	107.4	275.4	73.9	75.5	72.4	62.2	86.2	100.3	87	154.8	121.3	165.6	143.1	124.2	73.3	92	69.5	102.4	68.4	80.1	99.1	85.5	120.2	172.6	91.2	149.9	54.7	105.5	66.2
200686_s_at	1484.6	1703.7	1129.3	1044.5	734.3	683.3	736.8	825.3	1003.1	1378.2	1105.5	1338.5	1046.8	919.9	1702.6	1569.4	1394	1224.1	1916.4	1844.6	1032.5	1423.3	1127.7	1222.9	919.4	857.4	1863.7	1523.3	947.7	1130.7	1988.5	1497.5	1083.5	943	1863.3	1180.5	550.4	1328.2	1012.2	828.7	595.7	965.7	1025.8	1720	720.2	1597.9	863.2	1686.1	1292
200687_s_at	1076.6	433.2	627.4	864.1	503.6	798	671.3	494	863.7	1487	1070.1	877.8	530.3	534	1070.9	734.1	680.3	2127.3	726.3	905.7	609.4	1224.2	1265.8	628	1369.5	1088.9	2154.2	2591.9	669.9	1286.5	1059.6	2382.6	746.1	798.2	1155.7	796.2	734.1	1118.3	5544.1	1241.3	574.4	1042.1	1121.9	1811.5	754.9	706.4	573.2	2116.7	2839.4
200688_at	227.2	184.3	167.9	279.8	225.9	378	254.9	144.8	235.4	204.2	226.7	144.8	108.4	161.9	181.8	298.1	294.8	307.4	146.3	251.4	115.6	117.9	148.9	153.5	311.9	175.3	218.1	291.6	103.9	159.3	268.2	291.4	167.8	124.5	273.4	120.5	105.9	225.9	399.8	286.7	181.7	308.6	247.7	328.7	235.1	246.7	153.5	221.5	258.2
200689_x_at	16887.9	14936.3	18135.9	15299.5	15197.5	11093.4	16235.6	14973.8	17261.2	16470.5	18209.2	18272	12989	27900.2	15972.5	18003.5	15913.9	17416.5	14820.1	20900.1	18287.7	17926.5	14226.3	15441.6	16899.4	19452.5	16999.2	22944.9	14889.1	14451.2	20488.1	17052.7	14230.7	15094.8	17202.8	15972.9	10352.4	16104.4	24284.8	17585.9	13587.2	13683.5	22532.3	16818.2	17624.2	13902.3	12607.1	19371.4	18830.6
200690_at	353.4	326.4	264.9	236	264.1	547.8	236.9	327.6	352.4	381.6	314.1	299.5	181.3	409.9	279.1	370.1	337.8	320.4	400.7	413.7	507.4	224.7	166.5	244.4	188.4	370.5	159.4	228.1	169.2	340.7	249.8	815.7	371.5	192.3	355	253.8	312	378.4	360.3	259.6	256.4	275.4	328	192.8	364.8	288.5	386.7	362.3	274.6
200691_s_at	2135.7	2226.2	2836.1	2328.2	3387.8	5214.1	3397.3	2332.9	2608.7	1022.6	1656.3	2146.3	1710.3	1868.5	2602.8	3061.1	2212.8	2036.7	2856.6	2093.1	3532.5	2062.7	1730.5	968.6	1904.2	1674.6	1608.5	1245.4	1131.2	1997	1355.1	11431.8	1709.4	2079	2452.1	2155.1	3906.2	2113.3	2253	1698.8	2177	3068.3	903.3	1713.6	1859.2	1938.7	2551.6	2477.3	4071.9
200692_s_at	1338.3	1233	1005.2	916.6	1118.4	1197.4	829.2	1414.9	1265.5	631.9	882	1212.2	918.3	1061.2	1324.1	1593.6	1237.8	859.7	1345.3	1393.8	2092.9	981.8	1482	647.5	1149.9	1063.4	802.8	782	802.1	1150.4	826	6019.7	710	766	1055.2	996.7	1992.5	850.8	1199.3	1000.8	933.1	1438.9	826.1	821.7	1271.5	792.6	1249.6	1476.1	2718.9
200693_at	6160.3	8907.8	4145.3	4506.4	4535.3	7835.6	3574.7	4639.5	7454.3	5855.3	6625.7	6351.3	4783.7	7601.4	7835.7	6832	6024.5	7655.9	5120.1	3724.4	3996.1	9922.6	7225.5	6283.5	5375.1	7393.1	8327	5557.7	6023.5	4834.3	9267.6	7837.3	5226.3	6058.3	5819.7	6622	4033.8	6794.4	4952.7	5563.4	5972.5	6319.7	5388.7	5227.4	4553.1	3924.5	6883.1	8012.6	6215.1
200694_s_at	1234.4	1371	2211.6	1555.4	1384.5	2504.9	1010.1	1669	1265	1777.6	1510.9	1202	1402.4	1847.9	1465.7	1116.4	1985.5	2026.9	1440.6	1366.9	1761.8	1976.8	1433.8	1503	1200.8	1639	1204.9	1587.6	1731.4	1514.3	1309.7	1147.6	1683.4	1480.2	1208.7	1192.6	1848	1255.1	1232.1	1189	1236	1577.3	1280.6	1381.1	1234	1028.2	1463.2	1502.2	1572
200695_at	552.7	1172.4	825.6	725.2	1082.2	929.8	1124.8	2113	1027.3	985.4	1491.6	1062.6	841.4	1727.4	826.3	907.2	1067.4	1304	1224.7	915.5	1459.2	995.8	1101.3	1265.7	1290.3	802.3	694.9	1093.8	1109.7	1181.6	1056.3	1231.5	1185	1720.1	1809.5	1675.2	1103.2	1925.8	2081.8	1555.3	1763.4	1073.6	1208.6	1435.9	1678.5	1601.7	1681.9	1251.2	1419.1
200696_s_at	3143.9	2596.8	4586.2	5069	2915.6	8424.4	4686.9	3559.1	6766.9	7977.7	3588.7	6099.9	4868.6	5406.5	4387.4	2360.8	4929.1	4042	2988.7	2239.3	6954.3	2211.6	4832.5	6308.2	3908.9	3356	1710.1	2436.9	2828.1	1977.3	3081.7	2055.3	4544.2	5823	2555	3137.3	3712	3057.1	3951.9	6288.2	5745.6	7852.6	4520.3	4242.2	7132.9	5528.2	4122.4	3089.2	2376.2
200697_at	1323.6	2000.7	1765	2007.1	2002.1	1357.6	2137.6	2059.1	1204	1805.5	1360.7	1802.4	2141.7	2281.7	1886.9	955.4	1843.8	2403.8	1112.8	2326.3	1278	1532.7	2128.1	1359.5	1375.3	3438.6	2776.2	1856	2381.4	1475.1	1557.5	1171.9	1475.5	1947.9	1707.9	2772	3330.6	1875.8	1916.9	3980	1902.7	1759.3	1317.3	1556.3	1708.8	1849.4	2192.6	1358.8	1907.1
200698_at	1844.5	2377.6	1721	1434.1	3329.5	1380.2	2070.5	2724.7	3024	2482.5	2938.1	2368.6	2666.9	2462.6	3545.4	2828.7	2580	3553	4313.7	3854.5	3585.7	2564.2	2275.9	4070.9	2131	2128.2	2481.5	2471.3	3575.4	1653.9	2766.8	2820.1	2773.6	3093.9	3201.8	3274.7	4572.2	2304.8	2732.4	1898.6	2558.2	2244.6	3415	1418.8	1915.2	1854.7	4361.2	2607.8	1464.8
200699_at	2167.8	1555.3	1886.2	1608.8	2910.1	2529.2	2745.1	2049.9	3473.7	3038.1	2526.4	2193	2196.7	1912.2	1996.6	2024.3	2080.8	2447.7	3711.2	2957.1	2947.8	2875.8	1694	3936.7	1830.7	2000.5	2002.3	1893.4	2578.3	1346.9	1320.3	1941.7	2338.7	2306.2	2528.3	2071.2	4069	1542.6	3480.6	1804.5	3851.5	2110	4315.8	1329.1	2703.1	1306.5	3676.9	1423	996.9
200700_s_at	3228.7	4934.1	4621.3	2873.4	10193.4	3333.5	3426.4	4832.5	5259.2	3211.6	7438.3	4184	6927.4	3779.4	7974.8	3483.5	4746.8	5736.5	9039.3	4845.4	5646.1	6097.1	5048.3	4966.8	7133.8	5301.3	3744	2639.8	8925.4	2906.9	4120.6	4011.2	3761.5	3815.7	5866.5	3012.6	8654.8	3006.7	5908.3	5838.9	7510.5	4534	4963	3061.6	6368.2	3905.5	8838.8	7008.1	4579.2
200701_at	6470.2	4811.5	7869.8	7593.2	11317.6	1993.8	7803.4	2487.1	8433.9	6707.3	6693.4	6800.5	7047.7	5452.7	5448.8	2655.9	8102.3	4088.2	7375.7	6177.6	6468.8	3568.8	4378.6	6883.5	6862.5	4997.4	3365.5	5469.6	9303	3634.6	5557.3	3046.1	6851	6416.5	6202.2	7528.5	4955.9	3702.1	5593.4	4312.2	4947.5	8130.1	4539.9	4731.1	10221.4	5269	9210.6	2751.4	3883.3
200702_s_at	313.5	114.3	659.4	369.8	162.5	481.2	218.8	195.6	227.1	711.1	284.6	359.7	383.8	353.4	338.5	168.4	273.2	346.7	214.7	180.7	190.4	368.3	229.7	349.2	133.7	153.1	192.3	266.4	393.5	140.8	168.6	181.6	374.8	504.7	206.2	408.7	683.4	253	498.9	142.9	458.5	356.7	204.1	290	339.8	157.2	266	205.5	225.4
200703_at	4750.2	6961.5	4520.9	5272.5	6676.2	7402.1	4360.8	2442.5	4952.6	4604.7	3654.1	3309.4	4061.6	4005.9	3727.6	5378.1	4662.1	5086.9	3586.8	4435.9	4234.5	4547.7	4237.7	3747.9	4535.8	3790.1	4224.2	3785.1	4223	4404.7	4933.6	5938.2	3902.9	4744.4	4622.3	3448.3	5549	4011.9	5058.1	4443.3	3707.3	4585.3	5076.9	4516.3	3151.7	3471.2	5922.7	5656.7	6554
200704_at	3365.6	3292.5	4769.1	5538.8	3499.1	8768	5716.1	3429	2153	2609.5	3629.9	6111.1	4043.7	2774.9	6300.5	4586.7	2677.8	4350.8	5999.9	3111.8	4870.2	3366.3	2968.7	2831.8	3990.1	3751.3	5336.5	4622.7	3756.4	5833.2	4546.5	1399.2	3351.1	3264.9	3530.7	4934.9	6269.3	3060.2	2643.2	4960.4	5584.2	3817.9	2256.8	4576.9	4954.8	4045.1	3378.6	6303.2	4869.2
200705_s_at	10469.2	6383.9	8968.1	6573.3	8900.2	7071.8	9754.6	7537.4	8043.6	6984	6024	6493.6	6298.7	10777.7	6754.5	9920.2	7991	5090.8	6338	6834.4	6875.9	10404.4	6825.2	6446.7	6098.8	9760	5363.8	4923.7	4619.4	7389.3	10195.6	8351	8611.6	9637	10349.8	5756.9	4367.9	8131.1	7324.5	6277.8	7072	8104.3	10529.9	7482.2	9247.5	5689.1	6679.2	7851.4	5473.8
200706_s_at	1745.8	2084.3	2000.4	3312.8	1035.2	3418.2	2323.4	1644.7	1122.4	1291.7	2044.8	2752	2076.6	1562.3	3374.9	3416.1	1541.7	2040	5080.3	2610.4	3858.7	1227.5	2660.4	2005.6	2358.9	3047.7	5485.4	3993.1	2915.6	4573.2	3639.6	1504	2761.4	2460.7	2868.4	3096.1	3479.9	2229.6	1239.6	3215.6	3860.6	2861.1	1758.3	3156.8	2678.3	3436.9	2514.7	5012.4	3457.1
200707_at	1503.7	2636	865.2	764.3	605.3	567.2	1303.1	1476.6	1450.7	1090.8	2014.7	1419.8	1090.9	1523.9	1562.6	1744.8	1044.8	814.8	1050.1	1829.9	1189.9	1628.2	1450.3	1322.6	1025.8	515.6	1835.5	1360.1	1946.4	1501.3	1501.5	1426.2	1535.9	1837.8	1994.6	1796.2	1730.5	1617.4	1921	1964.4	1467.1	1405.6	1360.5	2383.6	1353.2	1406.2	1369.2	2596.8	2648.1
200708_at	1452.4	1232.6	2788.8	2095.8	2059.1	2978.7	1685.1	1102.7	1570.2	1566	1569.9	963	1073.1	1116.2	1614.1	573.2	1086.4	2003.2	1488.2	1419.6	1037.7	1872.9	1670	1152.4	1209	1530.5	1996.3	1738.8	1290.2	2123.3	856.3	1498.4	1330	1161.9	1108.6	1853	1264	1314.5	1584.3	1524	1076.3	1404.8	2012.1	1184	1423.2	992.9	1143.1	2001.1	2315.5
200709_at	2233	5130.2	2532.8	1979.1	2754.4	2203.3	2817.1	2381.3	2564.9	3625	2932.8	2188.4	3755.1	3065.8	3693.5	2533.7	3617.3	3253.5	3837.4	3673.8	2658.8	3388.9	3090.9	2845.8	3796.2	3521.6	3437	3604.1	4345.7	2634.3	3237.8	2739.2	4475.3	4702.9	2794.4	1967.3	2382.6	3240.6	1606.2	2486.6	3462.7	3465.8	5455.3	2424.8	3233.3	3638.9	3349.2	4353.9	4749
200710_at	1206.9	1339.2	1439.8	1106.9	1019.9	1256.3	1196.5	1407.2	1267.4	1484.7	1676	1722.7	1550.5	1348.3	1923.1	1133	1557.5	857.7	1085.7	1285.4	1944.8	2637.4	1171.8	1204.3	1146.9	1400	772.4	1750.8	1076.3	958.2	1594.3	779.8	1500.3	1846.9	1173.7	2968.4	1026.9	1261.9	2084.2	1111.8	1576.8	2361.7	3354.6	1126.4	1303.4	1532.5	1184.5	1257.9	1699.8
200711_s_at	962.4	1658.6	1674.9	1457.6	1785.8	5118.8	1474.4	2651.3	1818.5	1916.6	1562.2	1620.1	1711.7	1350.5	2399	3090.9	1221	1201.3	2391.1	1171.7	1670.6	1604.1	1731.6	1401.2	1742.5	1590.2	1219	1550	1873.7	1872.5	1927.7	1412.8	1822.7	1748.6	1894.1	1854	1386.6	1399	1352	1473	1984.4	1635.1	1436.9	1638.1	1410.5	2196.7	2032	1452.3	2007.1
200712_s_at	1211.8	1478.3	535.1	426.4	301.1	337	586.7	906.5	674.6	667.1	1023	948.4	1034.7	1030	924.3	688.9	894.7	1006.4	925.4	922.9	677.4	919.6	1334.8	753.1	1081	1192.4	1521.9	910.9	590	763.7	754.7	1341.1	736.2	800.8	696	1097.5	898.7	926.2	763.1	760.6	804.4	905.1	652.7	1530.7	805.3	871.1	1138.9	1311.1	994.5
200713_s_at	3458.7	3580.8	2527.9	3447.4	3618	3514.7	5762.3	2402.5	3062.8	2980.6	3347.2	3838.3	3515.2	3894.7	3402.2	2077.5	3083.5	3702.5	3055.4	3077.7	2887.3	4445.1	4201.3	2864.8	3294.7	3849.3	6577.7	3431	2386.7	3928.4	2657	3959.4	2468.7	2689	2906.1	3558.7	2608.3	2982.9	3459.6	2274.8	3288.4	3176.8	2833.4	4902.5	3515.8	3029.1	3448	3853.6	2922.2
200714_x_at	2086.5	3353.9	2576.1	2056	2364.1	3924.4	2398.7	2386.8	3497.4	4034.6	2357.7	3018.5	2893.9	3063.9	2872.3	2477.8	2587.7	2692.1	4266.1	2640.2	5113.3	1753.2	2075.4	3929	1761.9	2485.4	1778.9	2952.5	4289.4	1613.9	2969.6	1990.4	2064.3	2624.1	3524	3109.8	1754.5	2070	2290.1	2444.8	3460.7	3257.4	3387.7	2743.4	2436.9	2884.5	3922.3	1333.6	2903.7
200715_x_at	7934.2	8977.1	14531.7	6051.1	15364	8424.9	13037.3	9928.5	11426.7	11849.1	8227	13480.8	10664.3	15199.6	9308.2	9391.3	13710.9	5702.6	10781.9	13811.1	12246.8	8219.8	6021.3	12795.7	14547.9	15388.5	5703.1	11345.2	5631.8	10097.5	16177.3	8579.9	12848.6	11846.4	9076.9	10434.2	4417.3	7434	9262.3	9805.5	16432.4	11520.4	15101.6	8718.7	11499.9	9690.9	9163.8	3241.7	8060.3
200716_x_at	22260.1	21237.8	26303.6	19631.5	30579.2	23410.7	34828.4	23350.4	24395.2	22127.9	22392.2	27706.1	19994.9	40317.9	23966.6	21428.8	25711.1	27190	23313.5	29088.8	28583.3	30384.2	19784.7	20996.4	26426.9	27000.5	13784.6	25263.2	21858.8	23185.6	30755.8	20217.8	25684.4	25743.9	29029.5	23509.8	16242.1	25806.1	31890.4	25700	28851	24658.7	27785.5	26400.4	30769.3	25109.9	28477.8	21620.8	25356.6
200717_x_at	23481.9	22344.9	20621.7	19534.9	27252.5	16534	29470.9	20866.5	23670.2	18991.3	21603	17903.6	17362.2	30245.3	17393.7	16150.5	23475.3	22701.7	19450.6	20384.8	17196.9	21964.2	19601.4	17520.9	24562.6	22484.3	18420.9	18632.2	18103.9	14104.2	23327.1	28728.3	19041.2	21536.6	19783.5	17648	15710.7	25275.8	28707.7	21772.1	20823.4	20966.9	25328	22897.3	18708.3	20452.8	22458	24200.9	30871.1
200718_s_at	5335.1	8750.1	7946.2	5685.3	9560.9	14500.2	8020	9009.8	8861.7	6260	5496	7758.3	7989.8	7002.9	9841.2	8165.4	6736.2	7876.9	9788.6	5120.5	7061.1	9085.6	8254.2	9061	6373.6	6461.9	4689.7	6893.1	8582.7	7157.3	7832.1	5149.4	5482.1	6138.3	6330.4	5884.3	6966.9	4629.1	5125.6	5322.2	5092.4	6321.6	6892.2	5959.3	5335.4	6967.4	8755.3	5611.2	9983.2
200719_at	397.3	567	573.3	492.4	458.6	2965.3	668.7	427	544.3	498.9	285.4	269.5	274.3	313.8	509	743.3	296.8	291.5	465.9	340.3	335.9	227	270.7	290.7	443.6	384.3	215.6	335.8	355.3	339	434.5	336.7	298.5	328.3	424.1	199.7	311	295.5	263.7	206	284.2	297.4	389.5	312.2	252.3	317	369.5	282.2	357.9
200720_s_at	664.6	776	365.9	419.1	588	494.1	615.6	829.1	864.5	600.9	687.9	617.3	884.1	951.1	601.5	665.3	641	623.4	800.5	514.3	774.4	541.3	796.8	811.6	772.7	553.3	546.5	567.1	803.8	559.1	583	509.3	734.9	527.5	828.9	559.3	708.2	522.6	547.5	1120.7	929.9	869	789.1	611.5	968.3	583.3	797	529.7	545
200721_s_at	604	804.1	692.4	713.5	574.4	1094.5	591.7	768.6	744.5	901.6	501.1	828	908.4	769.8	580.1	727.9	587.8	561.3	876.1	668.8	902.2	464.4	624.7	759	591.9	754.7	944.2	748.6	890.7	809.8	823.7	875.9	846	969	1076.7	771.9	615.5	657	799.1	1255.1	1011.7	841.8	1087.4	670.4	1012.4	861.3	1150	697.5	603.1
200722_s_at	1240	2357.1	589.1	370.1	234.3	442.1	329.8	1409.1	1462.6	1427.6	2279	1766.5	1853.6	2514.3	1818.8	2857.2	2082.8	2629.1	1908.5	2048.2	1311.1	2423.2	1645.4	2000.3	1274.7	2490.7	1997.3	2186.9	1630.4	1592.5	1407.4	1077.2	1642.9	1436.3	1344.7	1872.4	2241.3	2159.6	2658	2328.6	1580.1	1806.7	1492.4	2245.9	2340.3	1984.5	2144.2	2775.1	3619.2
200723_s_at	3782.9	4443.5	2791.6	1575	1508.6	3512.3	1914.7	2188.3	3275.7	2981.1	4461.3	4654.2	3921.9	4753.7	3411.7	8307.6	3922.6	4053.9	4415.1	4136.4	3264.8	7718.7	3302.9	3784.7	3243.2	4025.8	4744.8	4619.1	2706.9	4704.3	3984.7	2631.2	3387.2	3845	3036	4061.4	4627.6	3694.2	4537.9	4339.4	3360.2	4790.1	3533.3	4937.4	4082.3	3627.4	3261.8	6047.9	6216.7
200724_at	62.1	184.4	153	108.6	195.7	139.7	289.1	270.4	87.5	99.5	251.8	102.8	170.6	164.5	107.5	14.9	227.5	144.8	132.3	172.4	120.1	131.1	39.7	153.9	42.2	64.9	61.5	106.7	117.7	86.8	53.1	35.6	242.5	144.9	169.7	164.3	184.5	263	50.4	151.2	135.4	169.1	63.1	97.1	332.1	289.6	261.6	77.7	130.3
200725_x_at	14863.5	14240.5	18468.3	11779.7	21227.1	9504.3	18699.9	10698.4	17111.7	15053.1	12007.4	21619.7	16796.3	22560.5	16062.5	13812.9	14885.8	12815.8	13965.8	12667.8	15901.3	16003.3	11891.5	15849.7	17632.4	18847.5	12534.6	15337.4	20717.7	13549.6	18369.1	5851.5	15170.6	15589.7	16515.6	16028.5	10937.1	16784.9	28786.3	23271.5	14412.7	17401.8	16923.9	23971.6	22449.3	14001.4	17159.9	12772.4	19186.9
200726_at	2961.6	3840.7	2576.3	2807	2884.1	2969.9	2849.8	1645.1	2589.4	2368.9	1837.6	1679.4	2408.2	1840.6	2379.3	4804.6	2711.4	1762.9	3043	4086.5	2506.4	3704.5	2155.1	2778.8	2591.2	2346.2	2610.5	2251.1	1738.5	2117.2	2441.9	2323.2	2271.7	2916.7	2364.4	1630.4	1672.1	1711.1	1328.6	1905.8	1749	3135.2	1945.4	2283.2	1985.6	1823.1	1413.2	1620.1	3267.6
200727_s_at	2469.1	1897	2328.5	2176.3	1507.3	2094.2	1606.6	1059	1297.3	829	2005.7	2315.8	1901.4	1483.6	1736.3	2113.6	1622.7	2087.8	1688.6	850.4	1936	2298.6	1973.6	755.1	722.5	1505.6	1667	1009.3	1439	1414.4	1796	1006.6	1309.9	1517.9	1867.6	959.2	1276.2	1535.5	1408.3	1514	1433.4	1606.4	740.9	1908	2045.5	796.6	1129.6	2019.2	1148.4
200728_at	5730.2	4908.5	4212.1	3863.2	2850.6	5106.1	3556.1	2611	2552.5	3661.9	3293.2	3855.3	3218.7	2964	3086.6	3800.5	3446.3	4302	3721.6	2125.3	3214.9	3052.7	3353.3	3348.6	2400.4	4657.2	3737.6	2963.5	3033.9	3568.9	3243.9	4353.6	5524	4630.7	3592.8	3887.5	4494.1	6091.1	4277.8	3564.4	3432.7	3877.3	4516.2	3947.6	4672.8	3189.2	3423.5	4149	2394
200729_s_at	2866.7	3117.8	2055.7	1972.6	2140.7	1797.4	1784.5	1384.5	1521.9	2145.2	2290.8	2313.4	1802.7	1840.7	1704	2428.7	2167	2751	1967.4	1471.5	1880.2	1565.8	1911.4	1880.9	1435.8	2282.9	2297.5	2091.2	1834.9	1931.1	2699.6	2146.2	1525.5	2483.4	1924.8	2328.7	1608.6	2446.4	1206.6	1358.4	1696.7	1820.3	1789.4	2047.4	1742.5	1465.1	2050.9	1925.3	1772.7
200730_s_at	596.1	395.7	233	224.9	251.9	238.7	302.4	745	568.8	495.9	702.5	666.6	563.6	734.7	1130.7	744.7	691.8	830.3	1207.7	579.2	605.9	905.5	460.1	312	1056.9	555.6	1528.6	622.3	380.6	438.2	531.8	681	497.5	546.4	667.1	1129.1	703.8	1098.2	673.9	676.2	597.5	623.7	338.3	1241.6	404.5	513.9	832	941.9	384.7
200731_s_at	484.3	385.7	244.1	295.9	216.1	286.5	373.4	686.6	454.8	909	391.8	622.6	442.1	526.3	1038.2	455.4	689.8	497.6	1117.3	410.1	617.6	714.1	416.6	739.2	734.6	553.4	1146.8	529	452	592.7	572.3	495.4	597.8	522.6	734.9	596.2	711.6	635.2	413.4	411	513.8	394.8	511.3	710.9	519.9	580.2	593.6	471.9	426.9
200732_s_at	674.4	982.2	1204.4	601.5	875.3	646.4	1485.2	991.5	1087.6	1472.9	683	874.3	772	825.1	1416.1	1014	819.9	835.5	1624.5	810.4	840.9	1334.3	648.1	1096.1	1285.2	841.9	909.6	934.4	742.9	1142.9	808.8	910.7	879.3	867.2	1136.4	924.2	945.5	996.2	575.3	730.8	636.8	644.4	1068.6	962.8	924.3	1154.6	790.5	706.4	490.2
200733_s_at	495.7	322.6	170.6	275.6	410.4	254.7	359.6	335.2	199	383.3	284.5	265.5	240.5	271.2	467	274.7	397.8	348.3	447.7	221.2	176.1	232.7	191.3	350.5	212.3	265	674.7	377.6	171.6	283.5	267.7	480	229.9	246.2	310.4	570.6	241.1	424	179.5	185.3	219.8	217.9	250	285.1	213.1	220.5	250.9	263.9	123.7
200734_s_at	1955.8	1758.3	1842	1497.7	2105.7	2175.5	2018.2	960.9	1203.1	1210.8	812.7	1394.7	1434.5	1456.7	1018.7	1398.8	1248.7	2068.8	1517.2	1427.5	1281.9	2509.4	1795.3	1281.5	1173.9	1331.7	2539.1	2036.4	2113.7	1544.1	1445	929.1	1285.2	1345.9	800.7	1432	1361.1	850.1	2384.9	1455	1652.8	1590	1357.3	1417.3	1591.1	876.8	1488.5	1458.8	3362.9
200735_x_at	14812.2	15128.5	12911.3	9360.8	13035	10939.7	12485.3	17412	15429.3	10992.1	11630.3	12717.3	12195.9	14875.3	12323.7	10580.2	12460.9	11894.5	14136.5	14821.6	14008.7	15720.1	11390.6	13758	12067.1	13438.3	10628.3	14135.7	11683.1	9158.9	17439.2	13253.1	10263.5	10369.6	14934.9	13047.9	9302.4	11124.2	14014.2	10635	12977.2	14854.5	12205.8	14141.5	13706.2	10118.1	12668.4	9415	17748.4
200736_s_at	4886	3725.2	6414.1	7082.5	9167.8	5015.9	4755.6	4830.6	4585.9	3384.8	5862.7	6138.2	6297	4263.4	4343.3	3919.3	7533	4496	5997.3	3892.1	4531.4	5044.8	4774.5	4748.2	4146.8	3565.9	2264.8	4713.6	3564.1	3581.6	3757.1	3687.8	4792.8	4874	3831.4	6632	4599.7	3693.2	4402.2	3514.1	4266.5	4003.6	3126.6	2342.7	4556.4	4301.2	5081.2	3977.9	2729.2
200737_at	1063.8	1404.7	736.6	847.1	1624.7	692.3	515.7	1265.3	1948.6	1804.5	1535.1	2676.8	1875	2395.2	1463.2	1257.7	1915.2	2120.1	1870.8	1622.8	1513.1	2208.7	1770.2	1342	2090.7	2142.8	1513.7	2046.1	5047.8	2450.3	1225.3	1123.8	1157.9	1072.9	1517.2	3301.4	2455.9	1722.6	2689.6	3869.9	1390.2	1202.8	1508.2	3887.2	1133.3	1328.7	3782	3208.2	2785.9
200738_s_at	5112.3	6331	4913.7	5419.3	8595.3	4103.5	4817.1	3514.9	6368.9	6415.5	4510.8	6837.3	5343.6	7130.1	4854	4633.3	6499.1	5230	5845.7	6107.7	5446.1	8202.1	6042.7	4078.2	7096.2	6885.2	5521.2	5895.9	11880.7	6862.4	4321.1	5505.8	4374.4	3960.8	4861.8	7271	7539.2	5154.4	7641.6	8868.3	4641	4140.3	4536.7	7742.8	3840.8	4442	7992.8	7240.8	7934.5
200739_s_at	1303.5	1155.4	634.1	717.1	750.6	777.5	854.2	965.8	1144.4	987.6	1898	1147	1385.2	1089.1	867.9	1959.7	1021.7	984.1	760.1	1119	859	2651.3	1526.6	1167.9	1114.2	1785.3	674.2	1262.7	1584.8	856.7	979.6	681.3	1060.9	1266	1004.4	986.9	1836.9	1257.2	1617.3	1122.8	1115.3	1059	803.1	1152.2	1064.6	1318.1	1100.6	1325.6	1800.7
200740_s_at	5218.3	4418.1	3993	6079.4	6640.7	5413.5	4583.8	2112.3	3830.8	3408.4	5097.8	3506.7	3866.7	3321.2	3322.3	5625.7	4065.1	2689	3377.8	3945.2	3666.9	6135.2	4652.3	4221.6	3507.3	5687.8	2877.6	4517.8	4203.6	2679.3	3254.7	1710.8	2781.2	3348.6	3205.5	3201.1	3397.1	3483	4292.2	2706	3075.5	3042.1	2929.3	3697	2830.9	4731.3	2569.7	3629.8	4867.9
200741_s_at	19757	18664.2	21746.7	15034.2	24597.5	16735.1	20625.5	14200.8	14302.4	16358.1	15353.8	16016.9	12968.4	21296.9	15384.7	12634.9	16904.5	16649.5	15193	19379	17529	14873.1	13931.6	14693.3	20072.9	18878	12605.5	15582.3	13399.9	13076.8	21769.3	16625.9	15899.3	16551.7	17273.9	15087.8	13475.9	18943.8	17883.6	14231.1	14354.4	14144.2	15279.9	13882.2	18846	13762.8	17464.4	17547.5	16052.1
200742_s_at	1428.5	1921.7	1806.7	1372.9	1294.8	1439.3	1246	1465.2	2024.2	3451	1715.6	2889.3	3463.1	2642.6	2832.5	1953.4	2687.1	1854.4	4545.7	3600.5	2869.2	1890.1	2188.5	5591.4	2522.2	2175.9	1216.6	3853.9	2679.8	1812	2818.8	1417.5	2895.6	2981.1	2632.3	1096.3	2860.7	2024	1986.6	2097	2942.5	2643.6	2466.8	2058.9	2866.2	2333	2505.7	2158.3	1865.3
200743_s_at	1653.9	1859.9	2853.6	1833	2051.1	3146.7	1756.5	1178.1	1629.8	3107.2	1394.2	1701	2353.2	1775.1	1884.5	1560.1	2281.8	1322.2	2583.8	1684.6	1948.8	1492.8	1229.5	3347.7	1554	1849.9	955.7	2138.1	1792.7	1592.5	1556.2	1613.7	2511.2	2408.9	1822.5	1262.1	2382.9	1658.4	1328.1	1467.5	2047.5	2195.1	4371.7	1442.4	2363.8	2121	1932.4	1490.6	1150.8
200744_s_at	1585.8	1561.4	907.4	1148.8	997.9	490.6	1099.6	1122	1661.9	1120.1	2590.7	2034.9	2261.7	2129.7	1963.1	1417	1896.5	2297.5	1709.9	955.7	1704.7	2204.7	2162.4	1544	1832.9	2010.8	1539.5	1943	2402.3	1847.6	1107.8	1423.3	1643.5	1858.2	1634.3	1704.9	3769	1480.8	1792.8	2905.2	1680	1208.5	1313.6	1637.8	1522.4	1359.6	2285.9	2343.7	1752.5
200745_s_at	2085.7	2390	1374.4	1155.8	963.3	1250.9	1008.4	2387.6	3913.2	3583.9	3688.9	4798.1	4301.9	2830.4	3956.8	2988.4	4547.4	3427.7	3526	1693.6	2998	4624.6	3598.8	4180.3	2044	2673.7	2245.4	2917.2	3881.1	2834.5	2712.1	2605.1	2684.5	2791.4	2468.4	3142	4385.1	2100.1	2221.8	3359.9	2849.2	2039.5	2784.2	2857.6	2823.8	2944.8	4398.9	3388.4	2843.3
200746_s_at	4531.9	4300.6	3486.8	3438.2	4063.9	3269.2	3889.1	2573.5	3356.7	3464.4	3843.5	4156.2	4125.9	3174.5	3564.7	2924.1	3983.6	2919.7	3455.5	1854	3042.4	4128.2	3376.9	3957.6	3135	2901.6	3399.7	3202.7	3691	4009.8	2860.3	2353.1	3630.8	3039.9	2343.4	3414.6	3738.3	2778.1	2738.6	3981.5	2937.8	2615.8	3349.9	3033.2	3841.4	4077	4115.1	3150.5	2895.5
200747_s_at	602.2	888	1175.8	1097	359.1	688.4	991.8	408	674.6	806	598.5	815.6	741.2	994	951.4	416.3	741.9	448.8	469.6	366.7	777.1	330.4	657.3	687.4	323.9	454.1	863.8	719.6	1011.6	687.2	952.7	626.3	571.7	726.9	735.5	462.1	502	568.4	803.4	608.8	895.5	776.7	1025.4	1003.5	1110.1	936.4	408.7	199.4	680.7
200748_s_at	15712.6	20745.8	14191.7	13886	18899.7	21046.3	6826.3	8938	10378.2	13135.6	16690.3	19861.8	12137.6	11301.2	17702.1	10944.5	13364.6	13287.6	13184.2	18881.1	14839.6	9602.1	10894.1	13954.8	12082.1	21472.6	10584.1	11592.4	15262.1	16448.8	15815.6	10879.5	10733	15302.5	16377.1	17967.8	14361.3	17433.6	20594.7	14492	11160.1	9128.5	11859.6	13146.6	13538.5	14322.5	12099.3	22686.6	15968.2
200749_at	1059.3	1075.5	1213.8	1044.9	1767.3	2085.7	1234.8	837.9	1141.2	1120.8	676.3	474.5	629.8	636.3	598.5	3257.9	1060.4	637	862.9	1089.6	1030.5	1093.3	1175.5	796.1	600.5	514	793.6	612.7	852.3	757.8	974.5	701.9	605.3	743	630.8	992.9	819.4	788.9	386.2	604.2	424.9	971.7	875.7	1312.6	385.7	776.7	977.6	541.1	1054.7
200750_s_at	4795.4	4251.8	3825.2	2797	3485.9	2387.8	2016.3	2186.4	4023.3	3655.7	3566.9	2931.8	2980.7	4306.3	2617.1	8838.9	3325.7	4353.3	4026.1	3895	2768.6	5376.1	5844.3	2965.1	4475.9	4208.2	7555.9	4605	3446	4158.5	5069.9	6772.1	2900	3104.4	2658.4	3597.5	4907.8	3695.6	3494.2	4851.5	3206.1	4340.8	4821.5	6932.3	2474.4	2546	3632.4	4469.4	8176.4
200751_s_at	2137.6	1543.3	468.3	497.1	406.2	444.2	435.9	1563.2	1176.4	803	1525.9	1410.9	1181.3	1294.6	1140.2	1643.5	1087	1496.3	1454.1	1683.2	1170.9	979.3	1441.6	1023.2	1834.9	1289	1601.1	1299	1002.3	1536.1	1402.5	1671.5	1393	1368.5	1288.8	1484	2195	2185.5	1767	1323	1215.3	1272.1	897.7	1859.1	2030.5	1376.3	1149.3	1809.4	1727.8
200752_s_at	405.1	548.5	539.4	785	289.7	354.8	472.4	1128	933.8	417.6	1838	648.8	642.9	612.8	812.2	229.5	591.3	638.8	487.2	906.2	604.8	402.5	800.4	605.4	813.5	817	585.2	741.3	724.8	738.6	603.1	552.6	668.9	736.3	570.1	846.7	586.2	664.5	1987.9	698.8	630.6	648.4	503.5	553.5	1038.4	666.4	774.1	920.4	788.5
200753_x_at	1269.6	1129.3	1219.5	960.3	583	578.5	1029.5	1286	748.5	834.3	890	892.4	978.1	1169	955.7	1608.2	931.8	1010.2	1212.2	1209.1	823.7	963.9	1101	695.2	1068	1107.2	939.6	1081.9	730	1426.7	1021.5	1339.8	940.7	989.5	989.6	689.2	972.9	1235.5	889.7	1154.4	777.4	845.6	950.4	1099	1348.8	1163.3	940.2	1635.6	1339.4
200754_x_at	5473.7	3622.6	8814.8	5813.4	4587.6	6425.4	6786.7	4868.6	4075.5	4478.9	4867.1	6015.1	4700.1	6543.6	6172.1	10816	5406.6	4657.3	4697.8	5980.4	3557.2	6615.7	5406.2	3599.5	6508.9	8294.2	5970.4	5146.9	4618.4	7693.6	4761.8	3930.5	5819.2	5957.7	8158.9	4012.2	6781.9	6447.3	7202.4	7347.7	4893.9	6796.5	4829.8	8497	5982.5	5784.6	3187.3	7683.5	9250.6
200755_s_at	2013.2	1549	854.3	2174	1102.3	1200.7	996	929.1	2046.8	1481	1082.7	2103.5	1463.3	1324.1	1106.5	943.1	1382.4	2196.8	1355.8	1955.3	770.8	1188.8	5056.6	2241	844.5	2037.5	3326.2	1389.5	2387.5	1398.1	2204.1	2139.3	1508.4	1672.8	1371.3	1473.2	2973	1516.1	1607.2	1652.2	1685.1	1071.3	1772.1	1638.6	1404	1150.6	1766.8	2121.4	1186.9
200756_x_at	1370.4	1509.2	337.3	554.2	425.8	557	327.9	793.4	1040.3	793.7	650.1	1311.3	997.1	1098.9	698.5	739.4	1028.4	1495.3	960.1	1452.5	637.6	827.6	4061.8	1231.5	1083.9	1629.7	1232.5	805.9	1324.3	746.6	1303.5	1661.3	1030.6	1148.4	946.5	1107.8	2042.8	1273.3	1010.3	1089.6	1160.6	774.9	845.4	1327.2	1069.7	843.3	1579.7	1495.6	980.2
200757_s_at	3022.5	3781.5	2030.8	2864.6	3109.2	2503.1	1887.3	2965.1	5869.3	3489.4	2319	5678.5	4574.6	4416.7	2663.5	2184.6	3795.2	5621.9	3022.2	3342.4	2216.2	3402.5	8589.3	3871.9	2705.7	3769.7	4346.7	2599.9	4674.5	2299.7	4125.9	3684.5	3109.2	3509.2	3001	3223.4	5445	2794	2626.8	3474.8	4198.7	2352.5	3338.6	3476.4	2144.3	2532.4	3728.3	3158.7	1577.3
200758_s_at	1670.2	1446.2	1481.6	3103.2	1034.4	4090.6	1331.3	1196	1628.9	1683.4	1342.3	1750.2	1342.7	2485.3	2106.6	1934	2182.9	1522.5	1159.2	834.1	1497.5	1388	1524.5	1566.2	1825.3	1499.3	2322.9	1688.9	2205.7	1266.6	974.7	2186.7	1435.1	1458.5	1122.6	1845	2433.2	1847.5	1506.3	2298.9	2235.5	1520.7	1556	1405.8	1779.8	1776.6	1722.8	1271.1	1059.3
200759_x_at	1911.6	2126.3	2530.9	3773.3	2636.7	6252.1	2928	2282.7	2360.4	2870.2	1933.3	2584.5	2180.4	2706.3	2641.7	3023.5	2700.7	2027.9	1661.1	1305.3	2649.2	2152.9	1915.7	2302.2	1869	1801.3	3127.3	2250.3	3066	1643.5	1633.8	1850.6	2147.2	2142.9	1751.3	2620.7	2787.7	2637.6	2256.6	2703.7	2843	1902.6	3599.2	1962.8	2362.4	2791.6	2798.9	1858.9	1473.4
200760_s_at	2894	2161.2	3904.7	2488	3312.5	2948	2003	2178.2	1840	2287.2	2980.7	3119.6	2910.2	2026.1	4397.3	3153.5	3321.9	2674.9	3617.2	4327.1	3879.9	1734.9	1932.4	4483	2896.9	2720.3	1382.4	3262.6	2962.5	2051.9	2709.9	912.9	2892.1	3003.3	2523.1	1615.9	1754.3	1821.4	2145.8	1794.8	2811.4	3341.3	2717.5	1798.5	4236.2	1984.9	3221.1	3452.9	1605.7
200761_s_at	3840.8	3763.1	6941.9	5149.3	9374.1	4654.1	4568.2	3987.4	4111.9	4513.9	4438.4	3308.7	4262.1	3131.7	6485.2	4277.6	5700	4647.6	5383.5	5230.1	4722	3338.2	3342	5440.7	3166.3	2334	2670.4	4486	4652.6	3126.2	4012.8	1954.5	4618.1	5457.8	4715.2	3303.6	3337	3674.3	2717.8	2375.8	4733.8	5258.5	5352.5	2809.1	3940.7	3319.7	5078.2	4123.4	2509.9
200762_at	3046.8	1565.8	3617.8	2693.6	2411.2	4653.9	5445.9	1127.2	2396.8	4644.4	1125.3	3485.9	2702.7	2387.8	2429.1	1898.7	3399.6	1916.5	3096.8	1373.3	1454.7	2196.8	2566.1	3656.4	1116.5	1922.8	2360	2380.5	1773.7	2088.4	2779.4	541.4	2751.4	2460.4	1747.4	1776.2	1683	2386.4	1701.2	2765.9	2138.5	2601.6	3047.6	2699.3	1841	2128	1423.2	2163.4	1442
200763_s_at	17467.3	13373.9	20770.2	17835.4	21665	13221.5	20308.9	15430.6	18855.5	18251.4	17684	23717.9	19345.5	29810.5	21521.9	18075.6	20369.5	17491.1	14572.4	23613.9	21880.4	17671.3	17979.5	19186.4	20111.9	21731.9	15188.6	17859.8	17330	17893.9	19775.6	13376.7	17206.8	17027.5	20250	16580.7	15753.5	19143.9	16495.2	18077.8	13329.9	19196.2	20579.1	17357.7	19802.2	16538.8	19574.5	14162.8	25174.1
200764_s_at	1176.5	1669.3	733.6	877.7	692.2	988.3	770.7	1600.5	1138.6	1656.5	963.2	1211.7	1144	1400.7	974.4	1196.9	1159.9	1289.6	1208.1	656.3	1625.4	805.6	1451	1186.9	991.4	704.1	889.1	1151.6	1167.5	1554.1	1004.6	953.2	1211.2	1248.7	626.6	1095	1710.1	1249.3	1396	1227.3	1407.5	1282.1	1232.3	1141.4	1187.3	1155.2	1962.5	983.7	2961.9
200765_x_at	2362.6	2957	2872.5	3445	2877.7	4997.9	2822	3572.6	1992.4	2861	1639.3	2724.3	2096.7	2875.8	2265.2	2546.1	2217.9	1866.9	2418.4	943	2974.4	1755.1	2757.8	2024.3	1346.6	1516.5	2446.3	2259.1	2822.2	3003.1	1766.6	1556.8	1849.1	1927.2	877	2138.6	2353.7	1859	2596.6	2206.4	2358.5	2220.8	2816.1	2296.1	2001	2465.4	2985.9	1420.5	5167.8
200766_at	707.2	1024.8	700.8	965.7	743.5	365.8	326.2	1540.7	1638.5	1162.1	2507.7	3572.3	2067.2	2263.4	2014.1	1445.1	2413.9	1748.6	1980.1	973.3	2351.3	1500.9	1531.4	3265.1	1266.4	1386.2	531.9	2390.5	2884.2	850.6	1389	1826.7	1327.8	1713.4	2705.7	3169	2512.5	1506.1	1361.2	2143.7	1589.3	1192.9	1483.3	2353.2	1181.9	1400.3	2725.2	1266.7	1128.4
200767_s_at	307.3	343.1	204.5	221.7	150.8	276.7	188.1	222.9	244.1	278.1	268.9	320.8	258.1	344.7	272.8	417.6	248.5	391.8	414	519.4	347.3	252.1	532.9	435.2	386.3	337.8	420.6	286	521.8	494.7	444.1	407.1	406.5	526	560.1	426.2	522.7	361.7	384.9	328.2	368.8	321.7	379.7	365.3	411.5	269.7	448.6	350.3	286.7
200768_s_at	2335.5	2024.5	1999.7	1581.5	1251.7	1738	1868.3	1651.3	1630.6	1495.5	1828	1412	1253	1092.5	1490.3	2924.1	1658.2	1482	1560.7	1434.9	1601.9	1218.9	1156	1254.3	955.4	1324	1427	1522.3	1463.7	1808.4	2154.9	1758.1	1422.3	1800	1304.5	2479.8	1926	1458.7	1700.7	1492.9	1050.2	1745.4	1273.4	1825.1	1602	1737.3	1926.9	1554.6	1567.6
200769_s_at	471	577.2	130.6	91.8	59.6	113	102.8	1161.5	655.9	285.9	942.8	466.4	637.7	759.3	682.7	1614.2	698.6	981.6	608.9	1119.5	792.8	737.7	742.3	353.7	567.1	790.6	316.8	718.2	893.5	647.5	912.5	659.6	812.2	657.2	730.2	1138	777.4	869.3	715.7	788.1	824.5	788.6	341.3	872.8	967	834.3	1055.7	1289.1	913.5
200770_s_at	515.8	708.1	501	861	998.2	667.7	534.9	708.2	681.9	1325.7	693.1	687.2	933.8	1171.7	1014.9	726.9	603.4	980.1	1596.9	615.6	508.8	279.7	1196.4	1200.7	974.9	1357.1	1086.5	867.8	1130.9	926.3	1365.2	1793.9	1133.6	1078.6	1653.8	1083.6	1392.2	834.1	817.2	1574	1324.2	755.2	1997.7	766.2	677	1141.3	824.3	899.4	722.3
200771_at	1166.5	1541.1	2655.5	3193.6	1840.5	1271.1	1758.4	1897.7	3093.1	4162	1606.5	2429.2	3209.3	3661.5	2477.1	2486.2	1980.8	2452.4	2482.7	2379.3	1483.8	904.2	2192.8	4334	1448.4	2843.7	2696.5	2125.9	2787	1815.6	2779.3	2253.6	2822.7	2885.3	3119	2302.8	1757.6	2387.1	2305.5	2707.2	3284.3	2773	5386	1788.9	1655.1	3588.3	1692.8	1240.5	899.1
200772_x_at	12660.6	9378.2	16639.2	20746.2	16855.1	14104.4	23454.2	5265.9	6141.7	4620.8	5552.5	8892	6227.7	9135.1	4791.4	7256.3	5121.8	5739.1	7381	5408.4	5499.5	11636.7	9594.3	3279.3	5283.5	6577.2	9861.9	5916.5	5653.1	9533	7972.5	8796.7	8119.1	8868.3	13298.9	7361	12371.8	11007.8	10679.5	8727.4	8025.8	8884.4	5277.8	12821.5	7689.8	7322.4	4456.8	9520	5734.6
200773_x_at	9968.5	8056.1	9040.6	9209.9	7289.3	6105.1	10088	6729	8774.6	6504.6	7473.5	8276.6	9135	9438.9	6943.2	7242.4	7950.8	6966.7	8444.3	6597.6	7525.6	10024.8	8657.3	6318.3	7441.3	7280.2	9245.7	7115.9	7445.2	8356.9	10648.3	9559	7833.2	8409.7	9717.6	6573.1	8907.4	9808.5	8962.6	8115.7	7474	8764.3	7036.3	8623.3	7646.8	7921.8	7033.7	8811	7800.9
200774_at	4356.6	5745	4221.6	3928.4	3542.8	4829.4	3986	3049	2991.2	2956.4	3173.2	2422.9	2651.2	2009.4	3429.6	3592.2	2709.7	3879.5	4335.1	4028.9	3232.2	2752.3	4045.5	4685.7	2941.4	3199.7	4332.4	3112.2	3404.1	3694.9	4158.2	4145.4	4661.6	4745.1	5603	4046.7	5708.3	3193	2745.3	2862.3	3585.5	4082.4	5444.8	3550.2	4114.9	3064.2	3957.7	3660	3157.6
200775_s_at	5002.6	4917.8	5296.2	5754.9	3912.8	4389.5	5744.9	3575.5	5611	4029.3	4971.5	4424	5449.3	4256.9	4698.4	6362.6	5138.4	5413.5	8406.5	5717.5	7060.8	5352.7	6627.9	3569.1	4785	4043.6	6710.4	7179.3	5486.3	5664.8	7114.5	6534.3	4027.7	6007.6	7666.4	4270.6	6074.9	5324.8	5210	5256.5	5001.6	5716.7	6394.3	4992.4	5361.4	4917.2	4038.9	5581.9	5875.4
200776_s_at	1929.7	2026.8	782	484.3	746.2	725.5	711.3	2211.9	1507.5	1128.5	1881.9	2607	2235.9	1347.7	1432.3	1665.2	1393.9	1597.9	1791.6	2072.5	1830.5	1408.3	2097	1331.9	1053.4	1786.5	1594.3	1291.1	1523.1	1768.9	1772.3	1179.1	1422.8	1454.2	1290.4	1762.4	2676.9	2264	1469.7	1026.7	1017.3	1296.8	1180	1546.4	2180	980.1	2722.9	1939.7	1156.7
200777_s_at	3055.6	3407.6	1810.9	1879.9	2214.2	2850.9	1528.3	3543.9	2380.3	2117.2	2027.5	2139.4	2452.2	1743.5	2003.7	2451.3	2002.5	2341.7	2523.2	2407.4	2541.5	2334.6	2594.6	2267.5	1606	3008.1	3025.4	1780.9	2399.5	2435.6	2639	2474.4	2553.7	2677.5	2291.3	2801.6	3130	3205.5	2197.1	1824.8	1825.1	2180.4	2636.5	2184.2	2187.6	1724.1	3471.3	3011.2	1306.9
200778_s_at	3170.5	3127.4	1307.4	1451	1864.3	2749.7	2192.6	4091	2712.7	1769	2901.4	3783	3194.8	3444.7	2352.6	2457.7	2493.3	4725.9	3581.8	2783.2	2716.3	3070.9	4734	4527.6	2858.1	3282.5	3195.2	3432.6	2920.2	1966.2	2381.2	2594.5	2764.6	3228.1	2101.7	2325.8	5349.9	3643.4	2866.1	2300.7	3506.5	2457.6	3174.1	3926.5	3695	2352.3	3404.9	4215	3035.7
200779_at	6889.6	5978.9	6140.1	11027	5827	9560	6866.5	7368.2	7586.6	5482.3	5816.1	6500	4264	5979.6	7698.8	5030.9	4332.2	6186.1	5818.1	5002.6	7745.1	6766.6	5709	4237.8	4651.9	6016.1	6907.8	4816.5	6183.1	8280.9	4038.9	3985.3	4449.2	5007.3	3816.3	7389.8	9256.4	6073.4	5360.4	6889.9	7487.3	5236.9	5326.4	6238.7	5011.9	5344.1	4168.7	6860.5	5130.5
200780_x_at	22651	19648.3	19398.5	22923.9	13253.1	31829.2	16370.7	11670.9	16073.1	19743.3	16299.3	15947.3	16003.2	20784.3	18741.5	18599.3	17025.7	16945.2	16770.1	19353.7	18297.4	20849.3	15885.8	13211.5	19231.3	23297	14761.2	24427.6	23651.8	19453.2	22064.6	17824.4	14445.4	13451	28153.2	18314.6	18483.4	24469.8	16144.4	19080.6	18438	12545	18484.4	18311.5	23193.9	13669.9	16790.9	22401.9	21188
200781_s_at	18158.2	18002.1	19514.2	12701	20574.1	14719.5	20280.8	12947.6	17171.9	14189	13911.6	18091	15038.9	19918.1	14735.5	15913.9	13617.1	14857.6	15307.6	18721.5	18038	16669.7	14215.9	16907.2	17797.9	17648	13690.2	20794.2	14926	15496.9	22245.6	17225.7	17357.8	15865.5	20246.9	15652	18628.3	18742.6	21452.4	20784.2	17116.6	17500.2	15523.3	17959.6	15629.7	15336.7	16539.1	16903.9	22205.8
200782_at	3485.3	4237	4404.7	6051	4502.7	4065.2	4215.1	4876.4	4651.4	7058	4133.7	6356.4	6739.8	5602.2	3801.5	3578.8	4286.6	5403.7	6275.1	2724.8	4945	3980.7	4566.8	8749	3946.1	3347.4	4510.9	4395.2	4377.2	4041.5	3032.7	2580.8	4042.4	4209.2	4423.9	5508.4	5784.5	3521.2	3556.7	4914.9	5961.4	4614.4	7483.6	3391.8	3377.9	5529	4592.2	4168.8	2527.7
200783_s_at	873.1	812.7	349.1	940.3	656.1	435.7	1156.8	482.9	622.5	435.4	1001.4	205.6	398.4	266.6	333.1	1548.8	564.4	697.3	1095	407.7	292.1	1025.4	757.8	235.8	764.3	408	830.1	367.2	328.5	922.2	874.1	1050.9	382.4	316.8	807.3	143	660.2	486.4	472.5	999	553.9	1180.8	584.3	1937.3	479.2	837.2	255.3	854.9	862.2
200784_s_at	135.1	359.2	172.5	146.7	13.1	159	168.5	103.7	464.2	840.1	59.5	363.7	379.6	371.1	370.5	49.3	260.4	82.7	283.4	50.5	360.3	54.2	220.6	638	267.2	275.2	117.1	306.8	334.8	287.8	287.5	189.3	650.6	493.4	416.3	294.8	384.8	237	309.9	336.6	454.4	299.2	671.4	199.5	380.4	594.6	147.3	32.5	50.3
200785_s_at	288.6	514.4	396.8	316	175.8	386.2	330.5	442.4	597.9	1338.3	343.1	703.6	505.5	766.4	420.8	309.3	522.8	424.9	683.3	379.5	548.9	291.8	357.8	1130.3	365.5	488.9	445.2	591.6	848.1	534.5	566	242.2	1071.4	855.4	474	600.9	528	451	532.1	554.2	720.3	478.5	953.5	447.5	484.5	1239.4	504.7	278.3	211.6
200786_at	3493.8	2536.6	3202	2903.4	3397.8	2830.4	3695.1	1527.8	3427.7	1897	1865.5	2164.7	1656.9	2302.3	2189.6	6520.1	1942.1	2174.8	1715.6	2265.8	1448	2999.4	2683	1867.3	3162.2	1781.9	2542	2042	1747.9	2134.1	2041.5	3773.6	1702.3	1941.4	2387.4	3487.8	2583.7	1365.7	2571.7	2178.2	2466.1	1709.1	2651.5	2112.6	2656.2	1859.2	2332.1	5434.4	2152
200787_s_at	1496.2	1737.8	550.7	596.5	733.2	678.3	532.1	1614.6	1505.7	1627.4	3292.6	3209.6	1998.8	1790.3	1718.1	1137.7	1588.1	1695.5	1715.1	2750.3	2718.9	1092.2	2599.5	1572.8	1491.9	1769.3	1697.4	3157.5	1881.4	1348.7	1441.7	2245.3	1985.3	2443	1690.3	1748.1	1151.5	1737.2	3876.7	1776.1	2323.5	1676.7	1285.2	1403.2	2082	1762.6	1910	1760.8	1824.9
200788_s_at	3368.3	3859.6	3184.8	3665.2	4525.9	3665.2	3104.9	2493.5	3830.2	5021.1	5742.7	5707.9	4546.5	3439.7	3390.5	2802.4	3993.6	3196.1	4266.5	4361.1	4628.5	2502.8	4213.7	4078.2	3870.2	3403.5	4250.7	4893.7	4218	2923.2	3347.4	3466.1	3493.2	4181.8	2990.5	3419.1	1873.7	2731.6	4708.5	3163	4104.2	3607.6	3748.7	2536.1	2587.4	3607.6	4190.1	3076.2	3616
200789_at	1251.6	1079.6	1115	1180.1	851.8	966.5	1446.2	1200.2	767.6	1129.8	3768.5	1106.5	1046	1446.3	1495.5	743.7	839.5	1283.3	710.3	910.6	1742.7	1160.6	1262.2	977.3	1235.4	1493.2	1201.8	1001.6	1324.9	1041.5	1217.1	527.8	1170	1071.3	902.8	505.2	858.5	988.6	1533.4	1175.7	2357.8	1316.9	1151	951.6	1247	1195.2	678.7	990.8	869.6
200790_at	2384.9	3177.6	1488.8	1313.3	1636.6	4920	1877.9	763.4	2158.2	2014.1	1374	1417.3	1682.1	3974.9	2489.9	3212.9	2766.9	1442.2	2538.6	2014.5	1398.6	8458.3	3139.5	1229.2	2428.2	2327.2	2689.4	2151.1	747.2	1619.5	5445.3	3469.9	2300.1	1905.6	1408.7	1601.2	826.1	2011.8	1935.2	2815.4	1919.2	3203.3	2028.2	2256.1	2430.6	1565.8	1682.8	3573.4	1497.8
200791_s_at	4502.3	2948.8	2298.4	3953.5	2209.3	1099.8	2308.5	1619.3	4314.8	4092.2	1989.9	2776.8	2736.7	2131.4	2441.5	2291.2	2350	2480.9	3038.7	1766.8	2713.1	1208.1	2729.9	3160.6	1574.9	2839.6	1500.3	1561.4	2708	2692.6	1983.2	1750.9	2599.1	2640	2549.6	3008.1	4224.8	4183.8	2595.7	3613.7	2687.7	2588.5	2687.3	3560	2287.8	2302.3	2339.2	1129.2	2869.5
200792_at	5213.1	4408.6	3824.6	7359.1	5430.2	3062.8	4244.3	3336.6	6526.2	5612.5	4669.4	6725.1	4599.5	6716.1	5166.4	6014.8	3701.7	6983.6	3947	2621.5	3866.2	7739.8	5793.6	3761.3	3596.1	5861.1	5525.2	4996.3	4188.6	4999.8	2681.1	4147.2	3469.2	3738.1	2655.1	6078.3	4547.1	3469.3	3766	4472	5448.8	5489	4407.2	6272.6	4787.1	4179.6	3427.3	8850.2	7079.1
200793_s_at	1753.7	1137.6	857.5	1383.3	1519.5	858	1163.3	1476.9	2923.9	3018	1507.7	2156.6	1726.9	1997.1	2573.8	2825	1199.1	1728.6	2212.2	1643.1	3216.2	2242.8	2325	1299.4	1358.1	2605.8	1888.9	1453.7	2084.4	2451.3	665.3	2036	1363.5	1281.4	862.4	1918.8	2746.6	914.1	1223.7	2576.7	2039.7	1533	902.8	1730.8	2909.6	1704.9	974.9	2401.3	2399.8
200794_x_at	4339.7	5797.4	6096.3	4163.2	5146.4	7177.5	4322.5	4345.4	3392.1	4320.2	3519.3	4244.2	5016	3201.7	4571.1	4027.1	5240.8	3230.7	4357.9	5382.2	5379.8	4377	3661.8	4431.7	5366.2	4455.9	2356.8	4408	4336.7	3574.2	5049.5	3490.1	5409.5	4064.5	3441.7	3538.8	3448.7	3604.6	4775.8	3617.4	4444.4	5596	3289.8	3367.8	6101.6	4484.8	4587.3	2207.6	5202.1
200795_at	3556.6	3912.4	8630.5	2298.7	6204.4	12843.1	4181.9	1634.5	3427.2	10459.2	2468.8	3611.8	4011.6	3745.9	6933.8	1484.4	2453.9	1535.6	4831.5	2202.1	5863.4	1196.3	3115.5	12527.8	2040.5	3456.8	1095.8	3909.3	4906.9	3456.8	4628.8	2140.2	7535.9	7783.2	1093.2	2257.2	1507.5	4525.5	4344.6	4078	5441.4	5997.8	7617.8	2329.9	7311	4065.2	4367.8	1205.5	1018.6
200796_s_at	88.4	71.7	7.9	12.3	5.9	13	20.8	295.1	224.8	236	368.4	445.9	426.1	328.1	349.6	447.1	281	706.8	366.2	638.2	317.4	217.4	478	314.9	677.7	567.8	147.7	695.5	335.4	425.9	533.8	235.5	480.1	379.4	370.2	300.9	476.7	839.5	518.3	523.2	403.9	301.4	154.5	367	509.8	259.3	352.4	462.1	479.3
200797_s_at	3885.7	2741.5	3538.8	2911.3	4225.8	5469.2	3058.9	2993.5	4281.1	6304.9	5445.8	5901.7	5318.1	4131.4	5659	3460.5	6122.1	6377.1	3128.8	4572	4838.9	3037.8	3399.7	4240.3	6015	6265.3	4475.2	7290.1	3423	3573.3	5287.6	3705.1	5181.5	5008	5573	3373.3	3087.7	6230.5	6845.6	3872.6	4301.7	5541.9	5431.7	4058.7	3967.4	5393.9	4364	2664.8	2272.4
200798_x_at	1650.6	1464.8	759.8	475.1	1066	698.1	875.2	1636	1414.6	2419.2	2143.3	2066.4	2992	2048.9	2329.3	2389.2	3104.4	4488.3	2002.2	2861.9	1777.5	1167.4	2469.9	2346.8	4680.6	2168.8	1842.2	3555.6	1373.7	1909.2	2963.3	1408.4	1993	2414	2238.6	1561.1	1812.1	3424.2	1798.4	1762.3	2029.1	2329	1738.9	2473	2043.3	2321.8	2651.3	2387.2	2021.3
200799_at	7434.5	4531.6	3258.6	6118.8	5956.7	5646	8046.9	6270.1	7174.9	6474.2	5659.1	7276.8	4464.2	6048.4	3100.4	748.8	7728.1	7140.2	3107.4	4794.4	4161.3	1729.2	5563.5	4030.7	1810.2	3011.6	5752.3	6670.1	5234.7	4124.9	2782.4	1537.3	4268.6	5184.6	7102.5	10081	5264.5	2695.6	4232.8	4581.3	4683	5762.7	5569	9217.9	4622.9	5906	6115.5	3466.9	7210.5
200800_s_at	4196.4	1414.6	1104.2	1712.5	1217.3	1442.7	2235.8	3070.6	3565.2	1788.2	2049.8	2846.8	1544.6	3942.5	1583.6	546.4	3477.2	3264.1	1011	1394.9	1267.6	1073.2	2158.6	1263.2	676.2	2148.3	2415.1	3931.7	1991.6	1965.8	866.6	1459.8	1453.5	1625.3	3033	7414.3	2621.8	1726.5	2666.9	1814.4	1602	2241.6	1352.6	5073	1572.4	2141.1	1719.8	1183	3450.1
200801_x_at	26840.4	27464.5	33606.6	29279.6	34918.4	28773.1	35412.4	23796	31057.4	28705.5	31521.8	33061.6	33238.4	38200.6	29039.4	22028.9	30093.7	36016.5	25389.5	26370.2	30991.8	31344.5	26353.5	30228.4	30219.3	31311.2	27408.6	31898.8	34974.9	24447	30519.3	29569.3	27583.5	29119.9	31808.9	28836	29071.6	31043.8	36785.3	30672.3	27246	27837.6	47497.4	29119.9	41453.5	31339.4	39915.3	39464.6	30830.4
200802_at	1554.2	1666.2	1855.4	1668.5	2215.7	3031.9	2494.1	1251.7	2251	1818.7	1646.1	1951.1	1461.2	2494.8	1705.5	1879.8	1898.8	3114.1	1667.4	1704.4	1232.6	2428.2	1636.3	1843.3	1849.7	2055.4	1834.4	1344.7	2236.3	2349.8	1689.3	2059.8	1796.1	1599.9	1835.6	2008	1950.6	1529.3	2232.4	1516.8	1772.7	2039.1	1582.4	2701.7	1993.2	1851.5	1744.1	1140.7	2146.1
200803_s_at	5227.2	7178.9	3420.5	2984.3	6220.2	3816.7	3400.8	4137.6	3137.4	3371.2	3664.4	3814	5996.3	3905.8	4928.6	4560.1	4217	4571.2	5488.3	4976.2	7445.2	4861.9	5771.2	4446.1	5483.8	4991.8	3301.9	5472.6	10936.9	4549.7	5478.6	3834.9	5749.4	4801.8	3974.7	4374.3	4047.2	3750.4	4515.4	4836.5	5003.8	4133.3	3860.3	4340	5898.3	4062.5	7238.8	3188.6	9430.6
200804_at	6333.6	7486.1	5989.3	5022.9	7471.2	8442.6	3598.5	5196.1	2721.9	3528.8	3540.2	3766.8	3440.5	2823.2	4146.9	4139.7	3298.8	2868.5	4347.7	5098.7	7225.8	2740.7	3615.3	5463.3	3421.2	4739.3	3284.5	4610.9	7574.8	3961.1	5958	3403.1	4859.5	4495	3379	5384	2669.2	3581.6	4002.1	3879.6	3951.5	4411.9	4515.6	3119.7	5649.1	3607.1	6706.3	2531.7	6740.8
200805_at	743.8	453.6	1565	526.1	1283.2	997.7	652	706.1	637.6	493.8	748	897.5	1066.4	531.2	936.4	681.9	778.5	494.8	529	923	862	466.1	383.3	436	1069	619	386.8	629	834.4	563.2	452.6	620.1	1052.5	743.8	644.1	1051.9	988.9	723.4	1423.9	952.1	512	593.5	431	665.1	876.8	668.3	1037.1	612.8	538.6
200806_s_at	7146.8	8749.7	4679.9	3918.5	2762.8	3811.7	6532.2	3741.8	3552.7	2206.5	3331.1	6789	3395.5	6214.5	2594.6	6375.4	3118.6	3843	5518	12738.6	3396.9	8193.5	3941.6	2175.2	4427	6516.2	3990	3444.3	4028.5	4372.7	5135.4	6745.2	2779	3029	4619.1	3794.2	6818.7	6405.4	4033.2	2793.4	3674	3770.4	4032.9	5221.6	3766.6	2034.1	3795.7	8523.4	6003.9
200807_s_at	10040.7	13830	6047.6	6930.9	6134.4	6799.4	11527.7	8570.8	8116	5745.8	7487.5	12252.9	7318.8	13064.7	5933.1	9941.2	7106	7048.7	11245.5	16855.2	7185.5	15107.7	8063.7	4444.4	7840.9	10324.2	10273.4	8013.8	7637.2	9136.6	9707	12775.3	5877.8	6535	9283	8406.7	9544.4	10035.7	9199.5	5906.2	7366.1	6821.1	8569.2	8060.9	6088.8	5458.7	7229.6	12894.6	9323.8
200808_s_at	1284.3	1955	1094.8	1289	1031.9	853.5	729.7	1814.7	1332.8	1400	890	1926.3	1309.7	1462.2	806.8	660.4	1454	2249.9	1025.2	1275.9	1613	835.6	975.1	2591.1	901	1412.7	1278	1792.7	2093	1180.5	1360.6	1616.1	1716.3	1786.3	1148.7	2746.3	1431.8	1552.7	1547.4	1944.6	1767.2	1250.7	1426.7	1423.9	1381.4	1333.4	2419.4	1333	1297.6
200809_x_at	15414.2	25236.3	17584.2	12309.6	22361	12087.4	24406.8	16784.9	18105.8	12945.3	13593.1	17144	13955.7	24444.6	14466	16803.5	17735.7	17297.1	11948	18753.5	17007.4	13592.8	13314.9	15313.8	19619.9	17239.2	14903.2	12728	11386.1	12083.5	23351.7	17091.8	17087.8	16130.5	21756.1	14763.6	11678.9	19169.5	21782	14720.9	16707.8	17340.9	16040.1	18028.6	17932.1	15727.9	15684.3	18686.1	18209.2
200810_s_at	1166	1563.2	4246.5	2515.5	2846.2	2164.7	1972.8	1866.9	1648.6	1566.7	1598.7	992.8	1406.3	945.3	1744.7	380.6	1464.3	589.9	1771.9	838.6	2224.5	563.9	808.1	2240.4	762.3	1117.9	934.4	756.9	1408.3	1471.7	1550	1363.6	2075.8	1598.4	715.8	1143.2	825.7	1297.9	1177.2	1373.4	1192.3	1362.9	2091	622.9	1440.6	1400.2	1585.7	551.8	1108.7
200811_at	1326	2146.6	3605.6	2692.9	2337.7	2174.3	1770.2	2382	2725.3	1757.2	2365.6	1542.1	1911.6	1950.7	2427.6	726.9	2157.6	1097.7	3092.9	1928.8	3850.9	959.4	1402.5	2114.7	1394.6	1963.4	1083.6	1159.3	2591.8	1514.8	2042.8	2223.2	3023.9	2424.4	1278.4	1658.7	1176.3	1820.3	1630.8	2098.2	1949.4	1839.6	2399.6	1066.3	2907.4	2330.8	2685.8	1147.3	1289.4
200812_at	2552.4	2119.2	2149.7	2352.4	1660.1	3606.3	2600.4	1337.8	2180.1	1429.5	1826.4	1968.4	1693.4	1651.5	1383.6	3728.3	1617.2	2086.3	1304.8	1457.5	1277.1	3176.2	2513.9	1066.5	2050.2	2710.2	4068.9	2051.6	1632.7	2050.4	1904.7	4193.9	1544.4	1292.9	1689.2	2019.1	2765.6	1693	2458.7	1574.7	2378	1639	1418.5	2049.9	1528.8	1636	1694.6	3634.3	2999.4
200813_s_at	717	628.5	298.4	384.5	234.3	585.2	169.7	477.3	663.7	711.7	530.7	713	663.4	648.6	735.9	751.1	920.2	650.3	502.2	343.8	687.3	969	681.1	1269.2	494.6	579.5	260.7	866	626.6	839.1	885.6	390.5	777	712.2	609.8	615.9	540.8	532.5	673.1	775.9	944.1	843.9	890.2	785.1	604.6	776.2	699.7	432.4	549.6
200814_at	4830.3	3806.3	6173.1	4348.6	6485	3424	7573.5	2159.6	2868.8	2147	3166	2370.9	3547.5	3822	2779.8	3939.7	3862.7	3630.5	2727.3	2278.7	2981	3666.5	2621	3885.8	4210.3	2354.8	1600	2439.5	2228.8	4165.6	1814.5	1354.5	3584.4	2772.2	2466.9	3544.4	3302.7	2258.3	2185.1	3226.5	1982.4	2216	3303.4	2330.8	4114	3112.5	3397.8	4370.6	4107
200815_s_at	751.8	732.3	473.8	706.4	682.2	799.1	762.2	394.3	624.3	514.3	670.9	797.5	837.1	961.4	651.9	811.2	866.7	1459.4	479.5	658.3	385.7	1201.7	1087.1	709.3	850.7	879.4	934.2	1098.1	672.7	1274.3	666.1	1026.3	615.3	659.5	583.4	680.5	1003.5	689	820.4	790.5	1234.3	792.2	859.5	773.6	580.9	582.9	668.5	824	700.8
200816_s_at	1438.2	1155.8	1010.2	802.2	492.1	1528.2	750	857.4	968.5	1418.4	600.2	973	896.4	694.1	950.6	1115.8	1293	772.1	640.4	404.7	715.2	1232.2	745.7	1561.8	491.3	698.5	573.2	591.5	780.2	1031.1	1295	539.4	930.4	941	510.7	750.3	604.2	610.8	807.7	748.6	1072.8	1126.2	1307.5	800.8	933.4	1087.1	877.5	391.8	434
200817_x_at	24424.1	22275.9	29099.6	23969.8	25218.1	25191.3	22139.5	23603.2	27253	23386.1	23430.7	25863.6	21149	39246.8	24381.7	26998.5	23268	21317	23681.4	26789.1	29869.8	34271.7	24378	18096.6	20134.1	29538.5	19984.7	31058.4	26100.1	24407.2	29659.5	28502.2	21847.2	21737.4	27865	23056.8	18950.2	21416.1	33563.8	26930.1	22681.6	22324	28930.6	23383.6	22341.5	21402.4	23599.1	23164.2	30143
200818_at	9125.4	7036.5	4891.4	6048.3	6128.6	6020.6	7757.4	1990.5	5481.5	3695.2	4229.9	2753.8	4165.7	5297.3	4226.2	6102.8	3629.4	2704.4	5068.3	5499.2	3778.6	4992.9	6495.4	3761.8	4137.9	2915.8	4496.1	4146.8	4012.4	3062.8	4064.1	4155.5	3479.8	3168.2	4460.9	4357.8	4126.1	3576	4663	4231.6	4378.6	4152.8	4303.5	5778.1	3393.6	3366.3	3106	3927.3	5468.1
200819_s_at	18055	20452.7	22394.8	15553.1	27567.5	19765.4	22970.7	17627.4	20405	19110.2	17133	20609.3	18174.4	22328.3	18120.8	18905.6	19182.7	13761.7	19065.1	19177.8	24317.2	21203.4	15374.2	16710	23350.6	22643.2	12472.7	15700.5	17514.8	18151.6	21374.2	19400.3	19336.1	18500.5	17468.1	18199	13424.8	17911.8	16525.3	22476.3	18521.2	17672.1	20761.4	18878	25655.4	20123.5	21056.7	24086.6	20364.9
200820_at	3108.1	2519.9	1053.8	1335.4	1830.8	2478.6	1527.6	1547	2058.7	1440.9	8026.3	2198.2	1308.5	2943.4	1541.8	2588.7	1192.2	2453.7	1512	1524.8	1355.7	2456.2	3142	1218.7	1553.9	3257.6	2874	1707.1	1423.8	1973.7	1493	1781.9	1013.2	1470.8	1373.7	2404.7	1700.2	1561.1	3201.1	3038.8	6729.5	1778.5	1081.7	2005.5	1374.9	1174.5	2458.9	3338.8	1581.4
200821_at	1327.8	1388	736.8	1375.9	1306.8	390	1178.9	819.8	681	1645.3	860.3	1129.7	662.3	579.8	1706.9	1217.5	803	959.4	980	1054.9	504.3	921.7	1820.9	2104.7	1015	741.2	1108.2	1334.1	867.5	1078.9	1382.2	439.8	868.5	1313.4	1547.6	1886.6	1519.1	2111.6	1432.5	1201.1	760.1	1046	765.9	1268.8	741.9	2029.9	710.4	681.4	1477.6
200822_x_at	6546.4	6327.5	5534	6941.4	9147.1	6256.1	6527.1	5338	8377.2	5284.5	6813.3	9792.5	6219.3	6175.6	3991.4	10514.4	7662.8	10289.8	3699.2	12954.7	4307.4	18986.5	10875.8	4459.4	10264.2	6941.8	8688.5	7318.3	9942.7	6988.8	7552	7439.6	4636.8	4775.4	7639.5	9932.1	5128.8	6131.4	12275.6	10873.8	5846.7	4934.1	6823.7	7617.4	3854.7	5358.3	6812.3	11298.2	9404.4
200823_x_at	9030.9	9372.8	10096.4	6411.4	12130.8	5521.8	10606.7	11820.8	11156.2	10662	7714.7	11176.3	7465.9	17177.7	9338.1	12208.2	13754.4	8633.6	8260.7	15226.7	10525	13551.2	10229.4	10060.4	10990.8	13743.8	6815.3	12793.9	8171.3	9338.7	12255.3	8944.3	9135.5	9439.2	10249.4	10466.6	4962.5	8078.5	15148.8	11886.3	8595.6	11440.3	7924.8	8805.4	11296.6	8031.4	11136.3	8385.6	9298.8
200824_at	1657.9	4838.4	1493.8	3303.5	925.8	3333.7	4608.3	1288.3	3361.1	1809.4	5592.8	4489.3	1934.9	5195.2	1694.3	3258.6	1841.7	3516.8	1123.4	2905.1	4087.3	7285.5	2806.3	2239.5	2715.8	3404.6	5025.1	3293.8	882	3040.4	3762.5	3565.6	1813.5	1636.1	3518.2	2105.9	2072.4	2638.6	2698.7	3834	3714.3	3673	2455.7	4415.5	3379.3	3025.7	1618.2	5854.8	4387.3
200825_s_at	1395.8	1784.5	2201.3	3008.6	1838.6	1911.8	2530	1627.8	3237.9	2494.1	3132.7	2362.6	3899.4	3034.9	3181.3	2600.8	3149.7	2781.1	2375.1	4929.3	2766.7	3025.3	2183.8	1188.5	3000.6	3924.3	4069.7	3461.9	2730.3	3101.1	2489.5	3387.1	3124.1	2997.3	3079.6	3630.1	2329.4	3223	2354.8	2391.7	3112.8	3392.1	2594.2	2613.1	2618.7	2559.9	3344.6	4479.7	3609.4
200826_at	9168.1	7746.7	8395	6342.6	11860.8	7592.6	13203	5668.6	5995	4264.5	3691.9	7073.8	5025.3	8370.7	4555.2	8130.3	6241.8	6843.5	5642.2	8776.3	4558.6	7274.8	6765.5	3052	8596.6	7957.1	10149.8	6597	4879.8	6659.9	8908.7	4285.1	3769.7	4939.3	5225.4	5086.9	3297.2	5065.4	6620.4	4643.6	4431.7	4364.8	3506.2	4823.1	5186.6	4682.1	5440.2	8221.5	3602.4
200827_at	924.9	833.2	444.8	1664.2	555.4	294.2	1171.9	738.7	1348.8	1924.4	463.8	1341.8	1279	1452.2	857.4	1101.4	1379.8	1409.5	1074.1	460.5	327.5	902.3	2347.8	1478.4	764.7	2088.1	1232.5	985.1	1262.7	1013.3	587.6	2069.5	751	816	570.5	600.5	1516.2	865.1	568.5	2812.5	1536.2	601.6	1307.8	1970.3	651.7	1043.1	979.9	1797.8	2911
200828_s_at	2692.2	2921.1	1443.4	1593.5	1451.2	1894.5	1709.5	2242.5	3445.6	2275.1	3095	3434.7	3865.3	3343.2	2680.7	3435.3	3642.8	3098.7	3146.7	2447.7	2723.4	3345.5	3392.4	2865.8	3538	3815.5	2429.1	4536.8	2464.5	3517.3	4034.1	3188	3922.6	3453.6	3269.9	3375	2552.8	3571.3	3578.4	4338.1	3802.3	3508.3	2827.5	3584.2	3094.3	3434.9	2896.9	3121	3495.5
200829_x_at	1920.3	1616.8	1836.9	2075	1762.3	2201.7	1763.5	1430.3	1783.9	1491.4	1943.3	1490.2	1772.9	1426	1326.9	2268.7	2191.2	1302.9	1484.1	1432.9	1508.8	1865.8	1558.6	1569.4	1687.3	1653.2	1566.4	2249.2	1127	1907.7	2171.7	1365.6	1743.2	1407.1	1453.6	1473.1	1331.2	1800.7	1144.3	1453.5	1602.2	1742.7	1659.6	1656.1	1398.4	1505.6	1399	1460.9	1442.4
200830_at	1974.8	2565.7	2149.8	2575.9	3039	3275.3	3400.5	1951	2479	1531.2	1962.9	2986.4	1922.2	2853.1	2096.5	2703.8	2584.7	2530.5	2518.5	2140.7	1085.6	4493.2	1747.9	1600.2	2183.4	2157.1	3832.7	2069.1	1968.8	2570.1	2667.2	3239.2	1709.2	2072.2	1357.8	3242.4	2067.9	1283.9	2460.4	2430.3	2034.9	1801.9	1747	2807.8	1988.3	2539.6	1497.1	3320.2	3006.3
200831_s_at	356.3	475.8	402.7	896.4	2396.6	2142.2	542.6	1055.9	629.9	535.2	506.8	396.7	391.5	2343.6	335.1	156.7	464.7	1192.3	333.5	357.5	759.2	398.3	1386	1866.1	635.3	1798	587.5	419.7	1483.9	502.5	91.8	924.3	563.1	554.7	903.6	892.5	979.2	763.3	2407.3	1219.1	826.8	559.7	1664.8	688.5	460.8	598.5	2559.9	641.5	292.4
200832_s_at	1457.6	1212.1	838.9	2952	4087.6	4184.7	983.8	2660.2	1334.9	1678.4	1681.8	952.2	739.6	4344.9	692.1	590.6	1161.4	2209.8	428.1	867.8	1109.5	701.5	1895.4	1428.9	1399	3096.8	2848.3	912.1	3926.2	1200.1	216.5	2089.4	517	585.6	1630.9	1602.9	1577.8	1283.2	4273.4	2376.5	1290.7	1691.6	1841.4	1216.5	459.8	818.5	4302.5	653.2	472.8
200833_s_at	3114.6	2932.8	2884.1	2633.6	3350.6	2860	2833.6	1894.1	2577.4	2968.1	2263.8	2528.4	3012.2	2413	3105.9	3874.2	3231.8	2285.9	3055.9	2701.8	3693.6	2540.3	2322.3	4325.5	3492.1	2415.4	2613.6	3195.9	2447.2	2808.5	2964.4	2011.8	3622.6	2930.2	2926.7	2197.2	1562.6	2470.7	2474.6	2359.2	2602.8	2568.4	3024	2249.6	2453.4	2533.4	2677.9	1979.4	2184.5
200834_s_at	16504.5	16419.4	16318	15703.5	17982.4	8987.3	16080.1	10288.5	13127.4	12324.7	12025.6	11541.7	9665.3	19038.7	11294.1	11865.9	12594.4	14551	9240.9	15707.1	10976.4	15685.3	9944.9	9896.5	15803.8	14190.4	10908.1	11080.6	8397	11189.9	16576.2	16526.1	9978.2	10561.3	13560.4	14460.6	12085.7	16497.9	13430.3	12684.2	12789.7	14387.9	11590.7	14326.5	10510.3	12228.1	12295.4	13239.6	18032.5
200835_s_at	77.8	13.8	471.6	253	309	219.5	211	76	91.4	28.9	39.2	33.5	13.9	22	17.2	14.5	19.8	27.4	17.5	24.8	21.3	29.7	30.8	77.4	21.3	45.2	9.3	14.4	14.8	22.4	14.5	29.6	29.1	31.8	24.1	28	28.2	21.2	33.8	17.5	25.3	12.6	11.3	13.5	13.9	17.4	18.5	17	9.4
200836_s_at	210	386.6	193.5	306	308.6	96.9	434.4	510.1	629.4	485.1	371.4	640	401.7	745.6	417.2	444.7	510.2	768.4	409.9	819.5	592.5	428.5	639.5	861.8	466.5	497.5	423.5	512.1	526.3	478.3	479.4	747.9	634.8	809.7	591.3	978.7	725.8	431.9	938.4	589.2	751.7	917.8	973.6	748.3	575.7	676.2	626.3	677.5	533.3
200837_at	1212.2	1945.5	2185.8	1674.7	2138.7	3809.7	1725.6	1635.4	4703	2134.6	1283.2	2136.9	2061.4	3467.9	2937.9	4343.4	1277.4	1463.5	1534.6	1460.9	1692.7	1853.5	2033.7	1335.3	3914	2467	2182.1	1855.2	5422.7	1486	2012.9	2240.1	1372.1	1684.1	1921.8	4296.1	1824.9	2285.8	7833.3	4025.5	2175.6	2839.4	2871.7	4650.6	1633.5	2972	3072.7	1869.5	3769
200838_at	5816.8	6019.9	4640.2	5211.3	4432.1	2360.1	2499.6	3632.7	6064.1	4455	6738.7	6171.7	8472.5	6445	2874.4	2695.8	6851.9	5479.8	5592.1	3635.2	3699	4687.9	4169	7819	5867.3	6009.3	6927.5	5861.8	3936.2	3619.7	3342.6	3338.5	6719.6	5235.7	4994.6	4304.9	4867.4	3999.6	4127.9	5888	5437.8	3228.1	8023	4175.8	6125.4	4452.8	6035.1	2653.5	3076.2
200839_s_at	8791.3	8334.9	8172.9	11273.7	11008.1	7969.5	6917.9	7412.5	11857.9	9298.4	13119	15760.2	18916.3	14159	6431.4	5311.2	12025.9	12828.6	10521.4	4986.3	6790.9	11596	9262	12720.2	14331.4	9783.4	13667.1	12130.5	8180.5	8305.1	6945.2	6407.4	11255.5	9038.6	10437.6	8846.3	8169.9	6557	11029.2	12889.9	12001.2	7075	16105.7	8507.1	12294	11925.6	10765.9	5142.5	7686.5
200840_at	3716.2	3236.8	5316.5	7719.4	5030	8614.3	7194.7	2794.1	4487.8	4860.1	2678.5	6974.1	2640.4	4351.3	4244.7	3863.8	3342	7567.8	4604.1	4128.2	1552.1	4603.7	5609.5	3864.5	2619.3	3653.8	10993.6	5089.7	3295.2	2934.6	2917.6	5951.5	2247.6	2854.9	4010.4	5068.1	2768.7	2666.9	4863.8	3248.5	3079.8	4281	5808.9	5712.8	1854.2	2511.5	3043.1	6729.8	7708.4
200841_s_at	646.7	130.6	247.9	305.2	158.1	364	111.5	329.3	563.5	245.2	974.6	296.6	197	328.9	241	507.8	200.4	636.4	218.7	535.2	340.1	910.5	600.3	226.4	582.2	683.5	150.3	472.2	276.4	423.2	387	896.7	235.5	194	524	220.8	1507.2	470.7	630	582.5	439.7	300.3	202.8	643.2	320.7	138.7	188.8	786.8	489.8
200842_s_at	1336.9	1146	1310.3	2269.2	1685.6	2269.2	1447.7	1314.6	1283.6	1326	1640.4	665.5	671.4	636.1	669.7	835	1086.3	1803.8	597.7	1379.8	1012.1	1540.3	1810.5	723.6	1207.9	1114.6	1237	974.2	948.9	858.9	1064.7	3400.8	1119.2	1096.7	2430.9	1123.3	2321.7	1160.2	1026.2	1324.2	1605	1032.8	1199.4	1256.3	638.8	664.8	833.5	1879.6	1294.2
200843_s_at	1714.9	1624	1452	2032.7	1553.8	2933.9	1801.5	1701.2	1771.9	1669.6	3030.8	1036.1	757.7	1227.6	816.4	1340.6	1128.6	2026	1021.1	2710.9	1026.4	2070.3	2372	1012.2	1864.2	2308.6	1674	1646.8	1252.4	1614.3	1973.7	3127.8	1140.5	1232.8	2308.9	1108.2	2465.6	1122.3	1907.2	2475.2	2266.3	1800	1657.2	2032.9	1142.9	860.3	944.6	3071.2	1971.8
200844_s_at	3790.7	3101.6	3356.2	2892.5	5447	8031.1	3667.2	4073.7	2656.6	2234.1	4473.8	2477.4	3067.1	4407.3	3536.6	5404.4	4370.5	4785	3551.1	9028.8	2234.7	7158.9	3477.7	2733.3	8089.3	7235.4	6215.3	3681.6	3631.6	3950.9	3557.7	7599.2	2996.7	3550.9	3970.4	5609.2	3403.8	4064.9	5288.2	4374.6	5088.4	2964.4	4167.7	2625.5	2627.8	2592.4	3443.2	8436.1	7716.6
200845_s_at	2595.4	2748.5	2904.5	2819.1	4797.9	5802.6	2788.4	2483.1	1874.2	1937.6	3401.3	1480.2	1563.6	1958	2094.2	3738.9	2530	2089.9	2704.6	5154.2	1738.5	3874.6	1851.4	1967.6	3442.8	4016.5	4201.9	2367.6	2031.7	3079.5	3176.7	4825.8	2412.5	2597.7	2789.8	3393	1624.4	2611.7	2648.2	2168.5	2581.5	1735.2	3579.9	1745.3	1829.3	2141.9	1965.9	3815.5	3017.6
200846_s_at	1354.9	2397.7	1564.7	1736.4	1419.4	1572.2	1674.6	1387.1	1917	1058.7	2604.2	2225	2496.2	2181.5	1735.2	1528.2	1840.2	2080.7	1610.5	1794.4	1420.5	2852.2	1833.9	849.6	1888.9	2125.7	3183.1	1588.2	1972.3	1915	1874.7	1619.6	1737.3	1665.1	1428.8	1482.5	1244	1689.5	2411.6	2563.6	1690	2077.1	1088.3	2706.8	2015.1	1774.5	1384.5	2130	1862.3
200847_s_at	2936.6	3054.2	4210.5	3082.6	4199.7	5480.6	2901.3	1520.8	1658.2	2634	1641.1	2946.4	2228.4	1275.5	2516.5	1645.1	2825.9	1423.3	2098.9	1345	2693.8	1780.9	1322.4	2750.9	1157.7	1740.7	1293.2	2628.6	2097.5	1713.8	3232.6	1505.1	2952.2	2567.8	2097.5	2126.4	1454.3	2732.4	2721.9	1897.6	1692	2537.3	2508.8	1794	2890.8	1836	1529.5	711.6	1623.7
200848_at	645.2	832.7	489.4	409.1	332	205.7	243.1	647.4	723.7	722	902.2	497.1	580.9	1029.4	681.5	637.9	730.6	1353.4	591.3	1026	952.3	1135	634.8	1429.1	648.9	907.1	1311.4	574	787.4	581.5	488.7	955.9	738.6	806.5	1090.8	1147.3	585.6	868.8	1099.1	680.6	757.7	488.2	924.9	952.5	403.8	1084.5	1194.2	798.4	968.2
200849_s_at	715.4	1084.7	797.5	845.8	614.3	497.5	462.6	913.3	1305.3	1413.9	974.3	1125.1	1378.8	1106	1135.7	1093.2	1398.6	1215.3	1238.9	849.7	959.4	1380.9	746.7	1865.1	1282.4	1246.4	2309.6	1375.7	1344.4	1102.3	1125.3	1022.3	1104.9	1167	1193.8	1547.7	897	921.5	1379.3	898.3	1012.2	1214.3	1702.6	1385.2	510.2	1563.4	1532.3	1215.3	1171.7
200850_s_at	1916	2206.3	2125.4	1896.6	1387.8	888.1	1460.9	1644.8	1795.5	1984	1917.3	1398.8	1532.2	1787.6	1503.5	2541.3	1834.9	2120.7	2578.3	2246.6	1760.1	2610.7	1674.9	2638.7	2161.4	1942.1	4311.3	1930.8	2907.1	2357.3	2178.4	2756.7	1992.5	2450.2	2223.5	3065.2	1830.8	2187.9	2715.4	1178.3	1968	1953.9	2831.5	2654.3	1953.8	2178.5	2348	1774.8	2237.3
200851_s_at	1916	1579.5	2554.2	4562	3042.6	2845.3	3649.3	1406.2	2252.8	2461	1661.5	2345.1	2201	1820.4	3382.8	1142	1735.8	2286.3	2033.2	2264.9	1773.2	1302.9	2368.8	2425.5	1593	1461.7	2641.9	2779.1	2361.3	2418.2	1553.2	1946.6	1861.7	1735.5	2462.5	1608.5	1378.8	1741.4	1855.4	1847.3	1885.4	2303.4	2533.6	2401.1	1783.1	1809.6	2150	2077.9	2099.7
200852_x_at	1160.6	1908.6	1447.3	1382.5	1345.7	1839.8	1296.8	2435.6	2484.7	1927.6	2425.3	2703.1	2002.9	1968.7	1995.5	1519.9	1874.2	2269.7	1259.5	2014.6	2428.2	2372.5	2275	1517.4	1252.2	2494.1	1984.7	2071.3	2389.1	1651.8	2134.8	1961.5	1812.9	1906.4	1510.7	2808.9	2240.9	1399.3	9856.8	2423.8	1611.9	1785	1207.9	2332.6	1721.8	1779.2	2398.6	2377.5	1507.7
200853_at	7639.2	4037.9	3497.6	5022.7	5094	3035.8	2619.6	2270.9	2135.8	2880.2	2818.6	4094.5	2984	1753.7	1571.1	4411.5	3445.2	2680.3	3786.4	1716.8	1447.3	3801.2	2956	1247.7	3032.8	2786.8	3406.9	2705	3500.9	3704	2575.9	3260.2	2211.6	2001.6	2763.6	2485.5	4426.8	1998.5	3295.9	3481.3	2362.6	3459.7	3414.2	6342.3	2138.2	3983.5	2172.1	6659.2	3839.9
200854_at	703.5	657.3	641.9	455.9	529.9	1150.7	1009.5	571.4	560.5	561.6	524.1	632.9	734.4	694.9	685.9	674.1	1240.3	397.4	599.8	468	848.9	825.9	612.7	693.2	620.7	641.9	784.3	653.2	633.1	592.5	1033.7	552.3	677.2	721.9	660	544.2	386.5	829.9	482.2	509.8	655.5	928.7	571.1	666.8	760.8	533.4	531.6	411.1	289.5
200855_at	192.8	139.5	229.7	175.1	160.7	404.3	261.4	329.8	183.2	191	313.6	118.6	145.1	206.7	199.2	167.9	187.7	135.2	176.1	121.9	319.2	256.2	146.9	185.5	131.5	166.2	131.1	176.6	169.8	157.5	120.7	167.1	254.2	190.1	194.7	189.4	91.6	193	146.8	199	207.7	210.3	251.4	150.5	265.7	193.9	124.6	149.9	131.6
200856_x_at	273	198.6	244.1	194.1	181.5	307.2	235.6	88.4	279.3	217.1	104.9	122.3	203	163.9	167.9	204.4	331.8	218.3	129.9	160.5	277.9	231.3	113.7	295.1	185.1	167.8	166.9	164.7	138.8	204.9	163.2	223	328.8	201.7	313.4	232.4	133.2	177.6	177.7	135	180.3	246.1	304	249.6	226.1	395.4	202.3	200.8	156.7
200857_s_at	482.5	568.9	742.7	676.4	394.1	738.3	371.9	522.4	415.4	521.9	508.4	508.1	504.8	490.2	501.3	550.9	648.3	457	514.8	417	716.9	632.2	489.5	625.8	414.3	625	460.5	504.6	494.1	501	642.4	493.3	668.3	519.4	636.6	635.6	377.2	627.7	416.2	479.5	495.3	583.4	633.3	561.9	593.3	729.3	517	560.9	446
200858_s_at	9182.8	7787.9	7823.7	5990.4	7301.9	2524	5723.7	6930.1	9881.5	8831.1	7343	8494.7	6359.4	14390.5	7859.4	10167	9630.5	7418.4	6948.9	10825.5	8590.8	10200.4	8004.5	8521	7736.7	12578	10332.3	9215.7	7640.5	7884.5	14980.4	11367	7320.2	10135.8	7607.4	8922.8	7975	8932.8	13722.3	10660.1	5787.4	9392.7	8235	10486.2	8490.6	6849.3	7905.2	8524	11532.8
200859_x_at	2439.9	3162.2	2151.1	3961.6	1790.1	2636.3	3347.1	3631.7	5885.7	6934.5	2772.3	11108.6	6444.1	10668.3	2032.7	4132	3507.3	4984.2	1762.2	1794.1	1538.3	2622.9	5436.8	5158.7	1987.7	4497.9	2493	5169.9	6002.8	4106.2	3463.7	2339.5	3780.9	4573	3726	8144.8	3274.9	5110.7	9560.3	13299.3	5128.1	6903.3	4854.3	14961.1	3863.7	8662.1	5074.6	3105.9	2336.3
200860_s_at	2350.9	1499.5	1699.2	1748.6	2143.4	2901.3	2183.8	1940.3	2495.2	2072.3	2760.9	1932.5	1795	1541	2519	1086.2	1789.8	3284.8	1710.5	1888.5	1520.9	1801.9	1958.5	1725	1810.3	1965.4	1772.6	2080.4	2050.1	2812.2	1687.8	1722.9	2190.4	2142.2	2296.5	1656.6	2154.2	2459.2	2289.9	2339.6	1600.7	2362.2	1970.1	2893.2	2049.5	2196.7	2305.2	3423.4	2614.3
200861_at	490	547	508.7	442.8	387.9	571.6	573.8	1451.8	686.6	621.8	821.4	441.5	553	476.5	691.9	382.4	513.2	582.2	578.3	533.7	659.3	514.6	544.1	519.5	520.7	516.5	410.7	677.4	610.3	632.3	558.2	372.8	638.9	636.3	797.5	463.3	494.4	759.3	654.8	458.3	584.6	662.1	512.3	572	866.9	824.7	656.5	659	732.6
200862_at	975.6	2052.4	1429.4	1254.9	5050.2	1171.8	1173.8	4563.5	1117.4	1227	1952.4	1700.8	1574.2	986.8	1126.6	765.4	2272	1491.6	390.2	2396.5	3688.2	1081.7	665.8	238.6	1159.3	2041.4	1456.1	1579.7	5574.1	774.3	350	722.5	745.1	768.4	388	5834.8	1351.6	1170.5	3833.4	978.1	863.4	2261.1	484.9	1016.5	502.4	1070	4608.5	1334.6	1535.1
200863_s_at	2852.3	3789.1	3265.6	3939.2	3735.7	2460.4	5434.2	2379.9	3823.8	2690.1	3129	3520.7	3470	4324.1	4899.6	2940.2	2786.6	3095.7	2370	3219	3489.7	3200.1	5652.3	2563	3764.7	3770.2	2427.6	2004.7	3691.4	3571.9	2471.6	2445.5	2258.3	3228.5	2059.2	3519	3421.9	3773.3	2561	3500.1	2974.6	4651.4	2189.4	4625.3	2583.7	2348.4	4544.3	2274.1	4755.8
200864_s_at	735.5	969	500.1	570	416.5	382.8	515	435.4	550.2	391	405.8	470.1	540.3	403.7	769.6	629.8	626.4	455.3	521.3	525.5	579.3	405.8	373.5	450.3	543.3	429.4	328	283.4	446.8	489.7	544.3	299.6	432	524.4	435.5	578.6	428.9	817	388.5	415.6	383.3	807.1	266.2	620	405.5	482.3	561.7	214.2	513.2
200865_at	2.4	13	3.2	7.3	20.2	2	27.4	188.1	8.2	20.2	127	2.1	28.5	20.3	1.6	13.4	4.1	25	3.7	20.7	12.7	6.1	35.3	10.6	6.3	1.5	16.7	3.2	5	6.5	24.6	7.1	6.4	19	23.2	3.5	29.2	2.3	11.2	2	2.6	4.8	16.6	5.5	6.5	24	36.4	32.9	20.7
200866_s_at	3383.3	7334.9	2210.3	2269.6	2407.5	1935.3	1707.6	6256.9	5755.1	4661.1	5838	7338.8	8306.3	8166	8905.2	8164.8	7473.2	7189.7	9211.8	7295.6	8428.9	3862	4622	11963.5	9979.7	7539.1	2166	9566.2	5762.7	4376.2	6737.5	4315.2	6800.2	6850.7	8518	5970.5	7049.9	6751.6	4268.2	6019.8	5860.5	6011.2	7107.6	5797.8	7590.2	5055.9	7004.9	5202.7	7706.8
200867_at	625.1	877.2	547.6	526.8	360.1	452.5	421.8	953.1	388.2	664.1	993.4	630.4	621	469.8	948.3	1121.6	603.2	532.9	555.1	1103	478.2	527.8	479.7	453	1253.6	525.6	689.1	924	442	1037.7	504.7	763.3	532.3	428.6	458	1472	915.5	698.6	747.8	490.5	556.7	621.7	480.5	604.8	738	430.7	644.3	1341	749.2
200868_s_at	1109.3	2436.6	1111.4	1728.7	1509.6	806.8	1251.5	1351.3	742.4	894.4	2235.4	1554.8	1617.2	1177.3	2416	1564.4	1284.7	2288.5	1487.9	2854.3	1176.7	1378.1	1821.1	755.3	2507.6	1193.1	1381.3	1282.6	1390.7	1698	865.5	1898.3	1116.1	1032.3	1068.6	3683.1	2656.6	1520.9	1438.3	1250.9	1425.7	1260	748.6	1112.9	1191.7	972.7	1704.9	2668.4	2128.4
200869_at	18319.8	16513	14410.6	10191.7	19099.8	7435.6	21490.3	16715.8	14798.5	12386.9	17709.9	21014.2	12747.1	18504	13113.1	17310.6	16970.2	18747.9	13330.8	15147.9	15670.1	18780.4	15133.5	9687.5	16976.2	18468.7	14375.7	12586.9	9227.3	15710.7	22308	12207.2	15485.8	16485.6	18460.6	15814.4	13743.8	15268.7	19324.9	21383.7	14235.8	17054.6	9075.9	17318.6	19974	14452.5	13144	17799	19530.2
200870_at	2952.4	3827.1	2968	3056.6	2937.4	3393.6	2412.8	4164.1	2789.8	3016.3	3044.4	4212	2708.4	2522.5	2388.7	5292.8	3545.2	6579.9	2907.1	5793.9	2875	10591.8	5841.7	2455.1	7142.2	3722.6	4361.4	4099.6	2916.3	3665.5	4331.6	3758.8	2089.6	1874.9	3726.1	2631.4	2525.4	2699.3	2236.6	2093.3	3377.7	2644.4	3584.6	3428.6	2129.2	2189.5	2362.5	4509.9	3866.4
200871_s_at	7524.7	13222.2	12271.7	14540.2	16214	7795	10575.4	8608.7	11136.6	10517.6	9715.2	13267.2	15207.8	17841.7	14582.2	12485	11791.5	10043.1	13630.8	9837.6	14377.4	8945.7	9569.2	16305.6	15339.5	10183.9	9405.8	13782.1	12910.7	10161	11373.6	10024.9	13109.7	13299.7	14694.5	12861.5	16950.1	13697.4	9247.7	14534.7	11315.3	13609.1	19879.3	10677.4	15312.7	11754.1	18839.2	8552.3	15200
200872_at	6075.3	7460.1	5729.9	8880.8	12234.2	755.4	4575.8	7034.4	12211.6	9843.4	6551.3	9967.4	6479.1	10101.8	3245.5	2059.5	6589.2	15099	2787.8	3291.2	2854.3	3581.6	8833.3	7323	7010	7288.6	3582.1	4632	14314.3	6677.4	5244.4	13419.6	4583.8	5036.9	3625.4	5055.7	9955.1	10246.5	9523.9	7605.7	9221	4598.1	10420.2	6485.9	4131	6410	9375.4	2142.1	4222.9
200873_s_at	4087.3	5178	2422.6	3037.9	2788.4	2985	3326.1	1222.4	2581.5	2225	2512.6	1001	2285.6	3085.7	2034.9	3485.8	2444.6	2434.4	2473.9	2693.1	1693	3518.7	2145.8	1807.3	3918.9	1427.5	2879.2	2153.1	2122.2	1618.2	2357.5	3986.7	1851.7	1759.1	2347.3	1958	1563.8	2997.6	1905.7	1833.7	3649.4	2753.1	2080.4	2992.6	1290.9	2096.8	1615.3	2588.5	4021.7
200874_s_at	258	387.2	272.5	179.9	278.9	296.7	428.2	588.9	211.6	213.8	402.2	145.1	190.7	258.5	241.4	356.3	213.6	279.4	373.1	380.6	259.2	414.2	251.7	249.8	299.6	205.5	335.4	257.7	294.5	219.8	182.5	320.5	325.1	250.7	409.7	202.7	273.4	291.3	342.2	300.9	273.2	288.8	285.3	332.1	422.9	298.8	314	432.6	477.9
200875_s_at	1648	1202.9	1164.3	1166.2	1302.1	737.6	1871.9	1099.6	755.8	790.2	1997.3	687.6	727	1947.6	1240.7	1250.7	871.2	1118.2	994.5	972.4	636.5	1968	877.7	547.9	1215	1398.7	2343.4	1128.7	652.8	1058.3	707.6	1044.4	722.4	965.6	1528.6	471.8	539.2	937.2	1202.9	637.4	1004.3	1410.7	1325.8	1297.8	1233.4	679.5	969.1	2269.6	2176.4
200876_s_at	3267.5	5674.1	3612.8	3689	3560.7	5079.9	3411.9	4122.9	4308.6	3014.7	5987.3	3308.8	4350.5	3119.4	3521.1	8886.4	5103.6	4083.3	4500.8	3979.9	3183.1	7986.3	3591.1	4002.6	6563.8	8166.5	3509.2	4949	2529	7651.4	4295.5	2526.2	3051.8	2720.7	2055.5	3619.6	3719	5581.3	5413	3962	3804.8	4279.8	3905.8	3428.6	4023.2	2102.4	3890.2	3716.5	7075.5
200877_at	7249	4805.8	4523.1	3606.1	4439.1	5666.3	5914.4	5926.3	11086.4	7045.7	7490.3	7554.2	6440.7	7704.1	5616	10834.6	6445.6	9892.9	7125.6	10049.7	5203.8	11586.3	8522.3	4972.8	7821.5	13370.6	10732.2	8358.1	7940.4	6546.8	8448.7	10657.5	4855.5	5010	5931.9	6020.4	5790.7	7069.8	7912.7	5107.7	7546.1	6509.2	6237.8	7287.4	6041.1	6575.9	7019.4	12152.7	10439.7
200878_at	1546.3	4038	3648.9	2037.2	2643.5	605.8	2004.7	2571.1	1697.3	4915.7	1167.1	1938.6	3471	1768.1	2861.6	497.3	1459	1124.3	1928.1	470.2	3106.7	640.9	1511.7	2340.2	1112.2	2296.7	1931.5	1167.8	1629.6	1388.5	1389.4	2231.1	4357.9	2945.4	923.2	3000.3	2484.3	2008.6	1484	1617.6	2014.2	2274.7	4686	1078.7	1668.6	3965.4	3010.4	742.5	1240.1
200879_s_at	90.1	224.7	95.2	85.4	77.5	41.4	178.9	423.6	201.6	233.3	205.7	233.1	346.1	292.9	214.4	112.5	221.8	207.7	189	128.6	440.3	136.5	258.4	252.6	203.2	253.5	160	202.4	269.3	126.1	194.4	323.8	536.1	321	200.1	240.1	313.4	277.8	298.6	247.5	389.9	278.4	261.8	194.5	357.8	523.2	266	126.2	185.4
200880_at	2154.3	1667.4	1694.5	1042.8	1261.1	2052.6	1703.9	3162.5	1786.9	1941.6	2361.2	1537.2	1612.9	1953.3	1580	3478.6	1909.1	2034.3	1844.1	2716	1856.8	3473.3	1736.5	2372.9	5379.2	1290.9	1262.7	2900.1	1296	2348.9	2580.3	2010.9	1569.9	1483.4	1612.1	1187	1360.6	1664.6	1492	882	2153.1	1890.4	1486	2201.3	1679.4	1838	1332.6	1933.4	2505.1
200881_s_at	5481.4	2611.9	2864.6	2063.7	2229.9	2751.1	2341.7	4151.8	2895.9	2757.4	3612.9	2584.1	2853	3232.5	2585.5	5624.7	2969.6	3304.9	3397.4	3994.9	2999.4	6759.9	2838.3	2657.9	8987.6	2836.1	3135.8	5466.5	2063.5	4615.5	3534.3	6692.2	2600.4	3258.8	2542.4	1784.8	3885.2	2585.7	4619.4	2365.4	3520.8	3524.8	2437.8	4444.8	3360.7	3116.3	2417.7	3742	5557.1
200882_s_at	2459.3	1206.5	2686.8	2994.1	5096.3	4003.4	2485.4	1007.7	1334.4	1380.3	2166.1	2340.6	1307.3	3458.7	2577.2	1520.7	2163.1	2878.7	1370.7	2491.5	1112.1	2040.1	2328.8	889.2	3231.9	2894.3	2295.5	2581.8	1211.6	1747.4	1450.9	3465.7	1336.9	1353.7	1224.9	2102.6	1260.6	1709.5	2196.1	1606.8	2187.2	1413.2	1319.1	1385	1348.4	1238.4	1208.6	2321.6	2194.8
200883_at	1846.6	1937.5	632.1	525.1	912.2	893.6	1017.2	1020	1363.3	1240.4	1593.5	1304.4	1190.7	1519.6	1045.8	1670.3	1228.4	1948.5	1704.7	1916.4	1645.1	991.9	1740	1148.5	1120.5	925.5	806	1995.4	1048.4	1652.9	1360.3	1911	1361.1	1196.4	1421.9	1918.4	2710.8	1623.8	1700	1846.3	1582.5	1032	1112.7	1561.1	1636.8	985.3	1395.9	2099	1927.1
200884_at	262	128.6	136.1	853.7	367.3	345.8	202.1	248.4	274.6	467.8	1291.8	261.9	155	304.1	199.2	103.6	289	107.1	401.9	167	362.9	706.6	1446.7	558.1	145.4	261	658.4	287.3	649.2	345.2	100.4	1016.9	143.2	279.8	80.7	264.4	759.5	146.5	455.2	493.6	935.1	624.2	177.9	707.5	1010	874.5	697	282.5	746.3
200885_at	1501.7	3953.8	2842	4000.8	3811.7	2025.1	2084.9	2324.6	3825.1	2879.4	4185.7	5198.3	3658.6	3749.6	3882.4	2360.8	3338.1	4848.3	2113.2	2135.2	3967.5	3655.6	2557.4	3609.6	2274.5	3358.7	4817.7	3769.2	8048.5	1960.2	2912.8	2644.5	2690.9	3029.3	1607.1	4564.3	2892.4	2038.7	3677.7	2854.2	2232.6	3455.5	1865.7	2733.8	1548.6	3376.6	4384.7	1463.6	3131.1
200886_s_at	4237.5	4140	3513.9	3704.2	4644.4	6481.6	3292.5	3913.3	7261.6	4873.4	3977.4	6009.5	6999.3	5324.3	3263.4	3465.4	5512.9	6028.9	3529.5	6631.4	4100.9	5552.7	5394.9	5034.7	4641.9	5108.9	4144	4411.6	4866.8	4802.2	2991.1	5558.9	5140.5	3218.6	4754.2	5377.7	4004.3	3172.1	5644.2	8272.1	4705.9	4158	7182.8	6163.4	4973.5	3438.4	7143.2	5070.2	6435.5
200887_s_at	10075.9	5712.6	7046.6	6509.9	8598.2	5833.9	10561.8	2481	4197.8	3084.4	6713.4	4177.9	9717.8	5371.7	4903.2	7408	10625.4	8086.8	7552.6	6716.5	7679.9	8084.5	3789.8	4962.1	10402.6	5185.6	3280.7	6356.4	2193.5	7052.2	4444.3	2435.7	6218.3	6263	5770.2	1971.5	9863.3	7720.9	3820	4057	4607.5	5158.2	3324.8	4432.9	7549.3	3144.6	3624.1	7283.5	4258.9
200888_s_at	11491.9	7900.5	9987.7	7618.8	2232.3	4274.4	4377.4	7245.7	8801.9	8680.4	6521	10286.7	8203.3	10846.2	10278.6	9943.7	12768	5981.4	6860.1	8712.1	9359.4	16951.2	6113.1	10071	7751.5	9149.4	7507.3	9546.5	6621.6	7126.1	18419.7	8613.4	9700.5	10316.2	7611.2	9827.9	5422.8	9734.2	12778.6	10427.3	8963.9	11201.1	6830	10775.5	11586.7	8005.1	8318.1	5150.9	4454.9
200889_s_at	1089.2	732.6	479.4	718.7	583.6	452.5	534.5	1601.5	1134.6	1329.8	1662	1496.6	1783.2	2175.4	1833.6	2256.3	1697.9	1578.7	2429.7	2036.5	1234.2	1765.4	1294.2	1145.6	1833.5	3864.1	1294.6	1684.4	1251.2	1652	1342.2	2096	1484	860.8	1398	1241.1	2305.3	2247.7	1599.6	1677.9	1332.2	1668.4	1394.1	2604.4	1473.6	843	1154	1803.7	1129.7
200890_s_at	729.3	490	408.4	635.7	395.2	454.9	407	623.8	755	695.4	981.8	750.7	1075	712	1220.8	1753.6	1061.5	1005.5	1396.4	1597.9	882.2	1130.6	992.4	928.8	1006.6	2480.3	1184.7	1108.5	636.2	912.4	876.2	1140	907.1	768.1	1007.4	665.5	1317.1	1286.2	612.7	854.7	920.9	952.2	1056.4	1659	967.5	550.2	755.5	1905.9	541.3
200891_s_at	5257.8	4822.2	4032.6	5903.3	4370.2	3585.4	2848.6	3001.3	3054.1	5058.5	4576.2	3278.6	4193.9	3273.1	3898.9	6022.4	6367.2	3991.1	5480	3937.2	3418	5038.7	4047.7	6033.6	5138.4	7619.8	4862.8	4938.6	2811.5	5839.4	4794.8	4347	4649.9	4131.4	3627.7	3916.6	3979.3	5046.9	2456.5	3105.9	3644.3	3596.7	4862.3	3582.9	4468.7	3583.5	3063	4782.8	2123.4
200892_s_at	1420.6	1546.1	1117.6	1046.5	777.3	860.3	1313.5	1556	1345.9	1072.8	1399.4	1718.3	1551.8	1489.4	1618.9	1956.1	1622.5	1226.2	1853	1601.8	1082.8	2082.1	1706	1162.2	1583.6	1429.6	1777.1	1482	1162.4	1974.1	1712.2	1507.2	1379.4	1406.9	1111.2	1105.2	1414.6	1264.5	1427.7	1574.2	1304.2	1558.9	1373.7	2114.1	1551.8	1642.4	1007.8	2138.7	2040.9
200893_at	3828.6	3942.6	3725	3540	3014.9	3658.9	3484.2	3654.6	3139.7	3288.7	2982.1	3405.2	3477.2	3095.7	3683.8	3789.7	3175.6	2395.6	4015.4	2998.9	2725.3	4749.9	3779	2688.6	2704.7	2793.4	3972.3	3644.2	2548	4455	4400.5	2968.9	3088.2	2869.2	2443.8	2571.4	2925.8	2797.4	3368.5	3590.6	2344.8	3395.8	3308.8	4645	2651.9	2988.4	2555	3773.8	3483.7
200894_s_at	578.3	910.8	95.3	174.1	190.4	257.7	266.6	1127.2	467	327.7	571.9	873.1	221.3	442.3	357.2	1023.2	497.6	940.6	535.6	3303.4	549.3	880.7	910.7	221	1394.2	574.1	855.2	1469.5	790.8	410.2	926.3	1723.5	330.6	585.6	1228	1033.8	1072.6	919.9	2264.9	917.7	627.6	485.3	367.2	687.1	445.9	354.4	664.6	1956.9	1349.9
200895_s_at	1329.1	2053.7	777.5	551	949.9	1174.2	1149.6	1777	1386.3	674.1	892.7	1142.5	459.9	719.3	597.3	1834.6	813.1	1865.5	1102.2	5780.7	1092	1656.5	1801.7	466.4	2987.1	1209.4	1685.7	2133.6	1422.7	807	1775.4	4266.9	540.1	1122.2	2574.8	2323.5	1721	1799.9	3737	1579.1	1303.6	914.1	829.6	1176.3	735.3	688.4	1537.7	3106.1	3470.1
200896_x_at	3691.5	2685.4	2899.5	2834.5	2670.8	2236.1	3015	4445.2	4371.1	2659	5840.9	7935.9	4093.3	5929.6	5263.2	4204.7	4249.6	5684.3	3789.8	7289.6	2780.6	4271.9	7318.4	2033.8	5337.3	7305.6	6686.4	4775.3	2790.4	4734.6	4260.4	8796.9	2780.1	4611.7	4359	2818.4	4324.4	5050.2	6419.7	5555.6	5782.6	4831.5	2393.1	5180.2	2636.7	4623.7	3211.6	8883.5	6646.5
200897_s_at	3738.3	5209	4389.3	6543	7340.5	2489.1	3941.8	5280.1	5271.5	4549.7	3107	9068.3	6368.3	5662.7	2172.9	3655.8	4012.7	5966.4	4055.8	816.8	3274.8	2484.5	5596.9	6128.8	1738.8	2679.8	3276.7	3700.2	5954.1	2858.9	2672.6	2858.2	4409.1	5419.6	3655.1	3555	3603.4	2793.6	3121.5	4728.5	4068.8	5986.7	5148.8	4044.3	4093.1	4531.9	5082.3	3526.4	1995.3
200898_s_at	429.7	539.1	231.2	187.3	241.9	97	469.5	398.1	617.8	440.1	367.5	640.3	521.1	762.6	977.9	552.8	742.7	795.5	695.2	1084.9	1146.2	323.7	673.2	516.4	1032.2	656.6	617.2	697.1	600.6	584.6	1419.9	586	626.1	547.6	1126.7	446.9	574.5	669	752.2	1148.8	766.7	849.8	426	1159.3	735.1	412.8	729.2	444.2	1077.9
200899_s_at	875.2	663.7	1584.3	854.4	992	740.3	812.1	782.4	823.3	708.6	552.8	582.2	497.8	619.8	818.2	493.9	855.6	610.5	757.5	925.4	856.2	382.8	572.4	605.7	632.4	502.9	705.2	798.1	533.2	485	1494.1	559.6	696.9	819.2	1087	617.1	372.6	866.2	681.8	922.4	667.1	1056.4	792.7	952.4	725.2	774.1	806	335.7	669.3
200900_s_at	956.9	804.8	423.8	317.6	390.1	257.2	249.2	876.3	1043.9	551.7	1177.6	1243.4	1011.7	869.6	973.8	4425.2	1163.2	1724.6	942.8	1942.1	974.8	1976	1740.5	768.7	1739.9	803.7	902.9	1230	781.7	877.3	2007.3	599.4	828.9	1266.9	1665.1	962.2	713.1	1400.8	1195.1	1096.6	717	678.2	407.3	955.8	1200.3	476.1	1127	1608.2	1480.2
200901_s_at	1290.2	1332.9	1223.2	1129.6	1726.4	928.9	837.5	1289	1185.7	984.6	1651.2	1664.7	1473.2	1167.7	1501.1	4815.3	1870.9	1847.7	1530.1	1958.4	1533	2531.1	1977.5	1527.3	2810.2	1153.5	2069.4	1791.7	1350.2	1153.9	2434.5	1148.3	1516.2	1631.7	2598.1	1663.5	1062.6	1354.7	1404.7	1615.3	1150.7	1244.6	1463.5	1033.3	1580.5	1038.6	1489.5	1863.5	1618.3
200902_at	2208.8	2142.9	1352.9	1587.8	1777.6	478.7	1607	911.4	1396.4	2120.2	1114.7	1438.4	1934.9	926.1	1842.1	1185	2005.9	1487.9	1520.4	2250.1	1181.2	1238.7	1394.1	2609.9	2412.3	1525.6	1126.1	1095.5	1077.4	2408.9	1829.9	1790.2	1430	1471.3	1266.1	1558.7	1007.8	1704.1	850.6	1480.6	1125.4	1328.2	1232.4	1237.5	1518.2	1372.6	1466.8	1261.6	1812.6
200903_s_at	3169.7	4250.9	1557.5	1798.2	2623.3	1678.5	2963.7	1685.6	1995.9	896.3	1650.9	1382.6	1047.4	2240.5	1168.6	1687	1427.2	2025.5	1638.4	3331.9	1389	3664.4	1597.3	1101	1928.2	2282.8	3631	1734.1	1923.7	2270.2	1113.1	5429.2	1238.7	1720.5	2366.7	2158.1	1800.3	1787.5	3046.9	1720	1985	1779.1	721.4	3559.1	901	1396.3	1836.1	2412.9	2165
200904_at	3923	2300.4	3176.2	2355.1	2371.5	1224.5	2860.1	1103.4	2172.5	3059.9	2846.3	2328.9	3497.4	1598.8	2520.7	1707.1	3523.3	1349.5	2392.2	2435.3	4028.9	2353.5	1059.4	2967.2	2588.2	2116.3	645.3	2641.1	777.4	2773.5	2323.5	925	3816.1	2902.5	1931.4	1203.5	1922	2170	2449.7	2216.7	2005.1	2637.7	1710.1	1324.1	5576.4	2659.5	1353.7	941	2376.7
200905_x_at	10798.5	5682.7	12888.9	11625.6	10706.8	4666.1	10869.4	3215.7	5716.3	5479.1	8000.2	6956.7	10569.1	7052.8	7478.2	6134.1	9233.5	6213.7	7554.2	7710.9	9094.1	8808	4574	5041.6	9774.9	6455.6	4156.5	8721.2	3079.5	8949	6127.3	2787.3	10274.1	8651.4	7027.8	5177.3	7343.8	8372.8	9757.1	6717	6845.9	6985	4716	4259.7	13678.6	6767.6	4789	5310.6	9134.3
200906_s_at	642.7	986.6	1802.1	2863.6	2583.5	679.3	986.3	1048.7	628.2	587.6	522.2	1856.5	895.6	782.2	314	534.3	483.8	1151.4	608.4	115	463.1	300.9	1381.1	1159.2	250.3	459.8	424.2	774.5	1117.6	469.5	426.1	491.9	612.7	1037.7	751.6	543.9	994.3	454.3	798.2	965.3	560.8	676.6	619.5	748.2	648.2	535.1	1329.4	755.2	323.2
200907_s_at	2312.4	3653.2	2334.8	5204.8	3826.8	891.1	1297.2	3986.8	3659.6	3352.4	2118.5	8475	4402.1	4192.9	1597.4	2573.5	2871.7	4476.5	2808	398	2333.4	1464.2	5223.7	6227	979.2	2376.4	2329	3382.2	5243.8	2127.5	1944.3	2148.8	3190	4271	2977	2639.1	3074.6	1855.9	2808.1	3809.4	2942.8	4467.6	3555.7	2967.4	2383.6	2782.1	5442.1	3019.5	1518.7
200908_s_at	57.7	130	91	100.8	125.2	197.4	260.5	216.3	51.7	98.6	79.9	8.5	20.7	19.3	36.1	14.2	64.5	19.2	33.6	19	33.2	69.3	56.9	79.3	19.5	49.5	20.7	85.2	14.2	31.9	39.8	85.4	12.3	12.1	22	71.9	33.7	38.3	18.2	18.5	15.8	16.5	64.3	10.2	20.8	24.3	21.9	18.5	50.9
200909_s_at	13981	11701.8	15614.3	9980.1	10798.5	10587.4	10996.1	9787.6	9832.3	10582	11239.7	19670.3	10660.2	12571.8	11771.1	15185.5	14811.3	9768.9	9188.5	15080.2	12151.6	16278.8	10924.5	11731.2	12773.3	12236.2	8815.2	11328.7	7910.4	9996.8	21372.6	6011.1	15085.2	15619.7	17551.7	9245.1	13709.3	13217.2	17464.4	13626.4	11120.1	14871.7	14820	15532.2	15211.6	11520.6	10691.8	13865.8	17294
200910_at	6701.1	3055.7	2400.3	2928.5	3236.6	2228.9	2110.7	4332.1	3831	3228.9	4845.1	5828.9	3144	7991.7	3437.5	4629.3	3827.4	5255.2	3331.3	7136.4	2772.1	5760.4	5582.6	1935.6	4941.3	6154.8	4894.6	5506.9	3038	3962.2	3524.9	10768.9	2723.2	3687.5	4457.2	2948	3330.4	4960.1	4581.6	3634.4	5687.7	3663.6	3487.8	4069.5	2742.6	3353.3	3881.3	9778.1	5148.8
200911_s_at	1295.6	3502.2	2586	1124.4	1612.1	5087.7	1892.4	1441	1998.3	3481.2	1392.1	1425.8	2001.6	1912.8	1834.7	1138.7	2062.4	1740.5	2026.6	1218.6	3120.3	1252.8	1149.1	2515	1479.6	1530.8	740.6	1452.5	3170.2	2088.9	1488.4	997.5	2526.1	2234.7	1495.8	1507.8	2133	1416.8	1450.2	1513.2	1718.6	1886.6	3504.6	1021	2409.9	2066.8	1818.8	2198.4	545.1
200912_s_at	7442.8	6962.6	8485	7033.1	9442.2	7127.9	10155.6	5305.8	7633.2	6823.5	5268.1	6612.7	6432.9	7001.8	7159.9	6592.6	8263.1	6844.9	8596.6	8229.2	8007.1	8670	7089.4	8709.9	6531.4	7351.9	8312.4	5984.3	6237.3	8006.2	9922	4807.4	6021.1	7444.5	8099.5	6430.2	6154.4	6069.6	4769.4	7470.1	6526.5	6842.6	6300.9	7792.4	7251.7	9301.3	5766.9	5338.8	11230.2
200913_at	659.1	568.1	434.9	507.8	495.3	687.2	271.6	657.1	769.5	379.4	717.7	365.8	440.8	608.4	643	942.5	588.2	579.6	399.5	402.3	442.8	1122	644.7	336.4	518.4	534	1374.4	512.9	533.4	445.1	591.3	1706.6	554.8	517.9	490.7	720	735.7	551.6	995.7	507.3	714.7	635.9	695.2	531.7	654.8	633.4	639.5	1197.3	1356.2
200914_x_at	684	919.2	741.5	883.9	799	310.1	468.9	543.1	298.8	515.4	326	258.5	351	372.2	242.6	521.1	339.3	376.9	575.4	367.4	553.8	244.1	630.1	440.3	257	364.4	2207.3	415.2	770.4	545.1	527.3	602.3	653	685.2	574.4	1029.5	609.2	565	472.7	650.5	392.7	446.2	607	518.6	343.3	361.1	582	388.1	530.3
200915_x_at	2768.7	3100.1	2653.9	2827	3356.3	1664.2	2406.4	2827.1	2257.3	3647.8	1933.9	1682.7	2202.6	3007.7	2209.3	2517.7	2714.4	2739.9	2476.2	1989.2	2813.4	1761.1	2373.3	1647.4	2024.1	2229.3	7895.6	1576.7	3018.8	2740.9	2096.4	2067.3	2437.4	2198.6	1847.9	4078.2	2801.2	1948.3	1837.5	3479.4	2065.3	2337.5	2444.3	2940.2	1730.4	2148	2501.5	1776.8	2503.8
200916_at	4399	5623.4	4504.4	5896.5	6594.1	1865	2514.9	2727.4	4434.7	4755.7	6582.6	8801.5	4993	2882.7	4546.5	9358.7	3807.9	5925.1	2727.8	7714.9	3515.7	8630.4	6354.9	2026.1	7972.5	6326.8	6766.2	7274.9	5735.1	5872.4	3903.4	10811.3	3887.3	5030.3	4041.6	5667.8	7380.3	6090.2	10198.3	6925.5	9550.7	4705.4	6659	5308.8	6232.2	6782.6	3509.6	11412.4	7286.7
200917_s_at	304.9	487.6	237	215.3	176.3	422.7	250.5	282.1	436.1	224.5	513.5	548.1	590.3	275.4	550.3	774.4	420.3	411.9	345.1	1125.6	642.8	274.9	405.2	428.8	459.3	538.3	221.8	498.8	418.3	398.4	436.4	415.2	516.2	396.4	373.2	494.8	492.9	608.5	449.5	526.4	450.2	336.5	257.1	410.1	553	316.1	341.9	473.9	800.9
200918_s_at	2169.5	4080.6	2704.1	2934.4	3808.7	4916.3	4470.9	1725.1	2785.5	2035.4	2107.4	2533.4	3001.1	1493	3049.6	3134.7	2750.5	1686.5	1839.4	4440.3	3856.9	1948.4	1663.5	2880.5	2696.3	2265.6	3842.3	3049.2	2366.8	2144.7	2312.1	2555.5	2887.3	2973.5	1827.6	2686.6	2283	1657.4	2135.3	1938.6	2875.9	2412.9	2326.4	1627.6	3768.9	1527.1	2686.9	2430.1	3571.7
200919_at	1076.8	1908.9	1354.3	1642.7	1271.7	784.3	1287.7	1762.1	1569.2	1180.1	2070.7	1370.8	1727.1	1668.8	1354.6	1252.2	1173.5	1937.4	1652.2	819.8	880.9	1442	1028.5	1702.3	1333.7	1344.5	1080.9	1240.2	1402.1	1843	1585.2	1217.6	1715.7	1778.1	874.2	1184.6	1304.6	1668.7	1695.7	1350	1262.8	1488.5	1231	1697.5	1154.2	1641.6	1600.3	1459.4	1708.8
200920_s_at	2095	4039.6	3221.3	1692.5	1860.7	2830.6	1931.6	2247	2548	4903.9	2411.9	3767.3	3300.5	3002.4	5675.2	6051.3	3776.6	2696.5	5477.2	1866.9	5151.4	2622.5	2203.9	2484.5	3312.7	2801.3	7712.3	4998.5	2769.3	2962.8	6095.2	2846.7	4831.2	5527.3	11629.2	3970.7	2812.3	4649.4	3406.2	4074.5	2640.4	3916.9	3031	4529	5326.1	4758.5	3728.3	2014.8	2604.2
200921_s_at	2234.9	4422.9	3571.2	1850	2381.3	2362	2618.4	1983.8	2445.5	4053	2272.4	2446.6	2603	2193	3759.3	5555.8	3129	3012.9	4768	1864.8	4132.9	1746.1	1842.6	2452	3771	2496.6	8866.3	4281.5	2693	2536	5664.9	2694.1	3654.4	3867.6	7948.6	3220.4	2803	4650.7	2457.5	2481.1	1675.9	3302.3	2369.9	3363.9	3170.3	3373.4	2995.6	1621.8	2744.6
200922_at	859.3	647.2	749.6	787.1	1250.4	1128.2	737.6	1164.5	1250.6	735.1	1096.9	1450.5	1201	1625.5	1236.7	896	1343.3	1711.8	1428.8	1131.6	1081.8	992.6	1449.7	1383.3	1730.5	1506.3	1264.9	1368.1	1266.7	886	1094.9	700.2	1015.2	1371.2	1071.9	1270	988.8	1097.9	1240.2	1272.1	2113.3	928.9	1420.5	1645.7	938.3	1350.3	1440.9	553.1	837.1
200923_at	3810.4	2057.8	4031.4	4789.9	2105.7	3173.3	3377.5	2460.7	2189	1882.3	1786.4	2680	5895.8	1828.3	4146.6	5213.7	5549	5395.2	5184.8	1419.2	2324.2	3418.2	1394.7	5215.9	2503.9	4956.8	3258.5	6187.2	1778	5549	1480	956.1	3631.7	5597.8	2460.7	1473.5	8681.5	5216.7	2346.9	2524.8	2919	2696.2	2396	1623.9	4357.1	4710.6	3053.1	5939	5388
200924_s_at	785.2	809.8	721.8	907.2	664.1	571.7	702.4	964.7	1077.2	870.7	1102.7	1343.9	675.8	953.8	1295.5	1036.1	737.1	1289	645.3	1052.1	715	728.3	818.5	838.4	841.5	840.4	1013.2	682.9	621.6	677.6	714.3	1199.6	733.8	824.4	1175.4	1716	1260.2	844.6	1383.1	969.2	951.8	861.2	353.6	1192.8	986.7	607.4	1012.4	1412.7	735.9
200925_at	9609.9	10179.9	8458.2	6733.1	10583.9	11688.7	6954	5139	11972.4	5701.4	6201.4	6174.3	10129.1	6529.4	6924	11735.3	7288.8	6503.5	5831	8708.2	7636.5	8463.4	6975	3448.9	6212.9	6225.7	8465.7	7140.4	10004.7	4645.7	7845.8	8676.5	4890.3	5292.1	7158.2	8878.6	9673.5	4926.4	6559.1	7356.4	6001.8	9096.7	5905.6	7061.2	4920.8	5164.2	8493.5	4792.5	8508.7
200926_at	24232.2	19956	25867.5	19514.4	28192.3	24018.4	23743.3	19519.7	21185	19212.8	18317.1	19913.8	19036.7	27763.9	19829.1	12968.8	23258.1	14501.2	15695.3	18902.8	21661	20149	16622.7	20562.4	20786.1	21882.4	18107.7	18828.9	17808.4	19185.6	23993.3	21084	20742.6	19541.6	22478.4	16527.6	20354.8	21688.4	19874.8	18954	19134.5	21786.6	28835.8	19234.3	26825.2	18685.7	21841.2	16532.4	24432.8
200927_s_at	784	798.5	799.2	392.5	486.1	1074.8	755.9	1384.7	1799.3	1501.2	1250.1	1148.1	1297.3	1172	1775	2955.1	1206	1309.4	965.7	1381.2	1555.1	1245.5	1521.9	1661.8	1732.7	1817.5	1099.6	1250.6	955.7	1269	1536.1	922.1	1110.7	1238.1	1230.2	1102.3	997.3	1025.3	965.3	1050.6	1170.3	1177.7	1027.9	1470.3	1490.1	1034.5	1422.7	1889.7	996
200928_s_at	45.8	66	54.3	16.9	52.4	46.6	51	73.1	53.2	73.9	108.1	27.2	26.6	50.5	59.9	72.8	35.8	55.2	47.4	38.1	65	41.4	20.7	37.8	8.8	24.3	39.6	41.7	33.2	25.5	47.1	55.8	71.3	53.1	60.7	34.5	48.9	51.7	30.4	34.7	43	48.2	38.6	50.6	21.6	88.2	68.4	48.8	29.2
200929_at	2003.6	1926.5	1940.9	2351.6	2371.2	859.7	1987.2	2063.6	1558.2	2535.3	3375.4	2479.9	3323.2	3855.6	2776.7	983.5	2677.3	2859.1	2866.8	1398	3146.6	2008.2	3458.2	2979.7	2385.3	2775	2084.4	2762.7	4157.9	2594.3	1671.7	1592.4	2438.8	2229.8	2026.1	1900.7	3314.2	2460.3	1753.5	2697.1	1898.1	2272.2	2570.1	2568.4	3073.1	1843.6	3344.9	1808.6	4578.5
200930_s_at	18.2	51.9	33.3	3.1	5.1	4.9	34.7	283.5	43.4	17.8	29.7	71	9.7	30.4	9	7.2	8.3	17.3	43	8.4	22.7	6.9	10.5	25.1	4.1	29.9	9.7	54	69.3	16.4	31.5	25	7.5	25.4	8.8	11.7	10.5	8.4	11.8	7	30	15.8	4.5	39.5	26.3	22.5	10.8	14.3	8
200931_s_at	1928.1	3858.9	3164.3	5800.7	2710.4	3537.6	3856.3	2704.4	2556	2980.1	1682.8	2959.3	2366.9	5346.3	1331.9	1547.4	1866.5	2430.5	2251.4	2312.3	1714.7	1814.4	3878	2748.1	991.8	2695	4188.4	1886.7	3082.7	2998.7	2712.8	2021.7	2852.4	2749.1	2123.6	3702.3	2199.4	2236.6	2043.1	3628.8	2795.6	2336.4	2570.5	2345.4	1274.5	2858	1669.7	1054.9	1871.8
200932_s_at	1088	1287.1	1627.6	1217.3	1738.8	2803.6	1805.1	972.5	1866	1297.4	716.1	1052.3	1026.6	1195.9	870.3	1403.9	992.6	1245.5	1739.5	932.8	816.9	1545.7	1023.3	1485.9	1050.4	1195.9	933.7	1517.4	1926.6	970.3	1146	764.7	914	724	989.4	1192.6	997.9	546.2	1169.9	1242	1053.3	1008.3	1107.2	1093.7	990.9	810.2	1083	707.7	1607.4
200933_x_at	15898.6	19182.1	20593.5	15998.1	21776	17335.8	20235	12152.6	18800.8	18264.9	15674.3	19463.3	18699.1	27515.4	17472.5	15251.8	19513	12243	16841	20072.2	19656.2	19814.1	15122.3	20048.4	21302.8	21972.2	16937	18419.9	15586.4	17769.9	22619.3	15674.9	18000.3	17564.7	22629.8	16332	14560.1	18837.9	22655.1	18168.7	17015.6	19973.1	22941.2	17905.7	22917.6	20097.3	16168.2	19826.2	22789
200934_at	5499.4	1352.9	1720.4	2573.5	1111.1	2338.2	2822.7	1382.7	2406.7	2305.6	3710.9	3549.2	2311.2	3632.6	2190.4	4832.8	3499.3	1892.4	3696.4	2623	1169.4	3804.7	3555.9	1682.7	2241.8	3788.5	3528.6	2949.6	1227.2	5348.5	2732.7	1968.8	1396.8	2503.1	2075.3	1037	1833.1	3718.9	3666	3606.7	1947.4	2599.2	2255.3	6086.1	3117.2	3586.2	1037.7	4128.8	5572.9
200935_at	244.5	454	123.8	125.7	109.9	186.7	119.1	351.2	589.2	361.2	709.2	766.6	879.1	859.4	441.7	538	967.4	689.4	284.1	771.7	686.7	830.7	729.4	394	655.4	2376.7	439.5	766.4	970.9	601.1	369.8	1111.5	861.5	867.4	745.1	920.4	1035.7	974.8	1158	492.6	776.5	803.2	555.8	768.2	467.4	826.5	411.8	1030	837.7
200936_at	19658	11509.2	15006.6	18012.7	16806.7	10617.8	18931.4	18687.5	21020	13580.6	19167.2	21874.7	10843.5	29246.6	9473.9	12520.9	13985.8	16195.1	13561.6	18491	10418.5	21596.8	19800.3	9843.3	22942.4	19309.3	8043.3	10292.8	15260.8	12670.1	15765.5	23939	15042.5	13097.3	16177	12007.9	16280.1	16433.1	19699.6	17125.4	14532.9	14792.7	8852.8	21299.9	14527.3	13900.1	11937	29774.8	19945
200937_s_at	9001.5	8497.2	8323.7	6372	6584.7	2548	6446.1	4968.3	8483.4	7309.8	5610.9	6939.1	5237.4	8244.4	5500.3	8619.6	8764.8	7146.3	7108.5	9900.5	6706	9715.4	7256.4	8836.1	9220.4	9766.1	10281.4	8466.4	7631.9	7824.4	11973.8	10989.1	7520.2	7486	8684.2	6967.1	4029.2	6676	10628.2	9127.1	6175.4	7610.9	8424.1	9714.6	8813.1	6785.4	7097.1	9085.6	12282.2
200938_s_at	2.1	5.2	6.6	5.2	2.8	84.4	67.5	125.3	108.2	60	26.2	58.8	78.2	19.2	30.6	20.2	80.1	100.5	37.8	86.9	54.4	48.2	65.8	12.9	90.9	35.2	49.6	49.3	14.1	71.9	20.7	26.2	84.1	14.2	51.3	78.3	72.1	25.1	14	88	13.1	10.9	31.2	27.5	18.1	41.7	41.9	13.4	27.5
200939_s_at	26	30.4	62.9	21	7.7	55.2	109.4	74.6	41.3	13.3	32.8	31.2	30.7	123.6	108.9	52.8	82.9	756.3	80.5	12.9	14.6	18.4	110.1	54.9	11.1	82.6	55.1	28.2	136.8	10.6	80.7	81.7	116.8	62.2	66.1	99.8	12.8	79.4	102.4	41	20.1	83.1	16	92.1	148.3	204.8	150.2	116.4	106.7
200940_s_at	612	712.4	1092.4	722.4	500.3	1978.1	725.7	1387.8	816	1317.1	856.9	747.7	824.8	786.7	1244.4	791.9	851.3	3711.7	1179.8	304.6	1425.2	831.5	637.8	1372.7	785.9	978.2	847.8	1115.2	1234.9	754.1	1025.6	625.4	1299.3	1283.7	871.4	1121.2	546.5	971.9	1095.3	1150.6	1002.3	1103.9	1346.5	992.6	1330	1569.2	909.6	746.6	1023.6
200941_at	1969	1488.6	2203.9	4068.6	2860.1	1390.2	2058.5	1390.1	2078.7	2343.7	1701	1550.6	1283.7	1210.6	1983.2	876.6	1214.4	1214.4	2790.5	1048.3	1200.2	1553.2	1523.5	1286.3	881.9	1035.9	1447.5	1496.7	1255.8	1294.3	725.9	1092	1366.3	1038.8	1811.1	1032.4	838.8	1494.4	1206	1407	903.9	1757.5	1267.2	2325.5	1691.9	1300.2	1361	1265.4	1204.3
200942_s_at	2302.6	2410.3	3175.9	4068.9	3779.9	1941.2	3520.7	1596.2	2887.6	2474.9	2917.9	3151.8	2746.1	1719.7	5293.9	1077	1768.4	3833.4	4084.5	1722.4	1494	1611.7	2375.5	1768.5	1919.2	1964.5	4475.8	3126.5	2783	2124.2	2083.5	1844.1	2259.2	2220.9	2180.4	1829.3	1779	2455.2	2501.4	2501	1792.6	2747	2067.2	3144.3	2104.5	1590.3	2087.1	3023.7	4235
200943_at	5812.1	1901.2	5467.1	5397.5	3065.3	2228.2	6049.2	2339.7	4748.6	5026.7	6578.5	2713.1	4876	5842.5	4359.9	4830.5	5042.7	5123.8	2992	3370	4046.7	5427.2	5509.2	5599.6	5408.2	5204.9	5571.1	6663.7	4807.8	2824.9	5844.3	4244.4	4377.6	4542.1	4114.1	3548.1	2896.8	7989.8	6989.2	4334	1844.7	3637.4	5024.3	4275.5	2104.4	3477.5	2721.2	5834	4177.6
200944_s_at	5681.6	4541	6852.4	7172.9	6171.6	4705.3	7734.9	2736.7	4520.4	5514.4	8299.5	5918.1	4932.8	5740.9	5972.7	6143.6	5596.5	4096.1	5041.5	3162.6	4453.9	9612	5995.1	4155.9	5150.4	4098	4440.4	6951.2	5199.6	3950.9	6415.6	4825.1	4119	4795.6	8716.1	4006	4091.7	6629.6	8209	5749.3	4476.4	5508.6	5812.3	7162.7	4843.7	3811.2	3643.7	5983	5055.7
200945_s_at	4019.3	3308.5	2904	4303.2	3653.9	3017.5	2722.9	3996.9	3565.6	3959.7	2670	3586.3	4036.6	3397.2	4106.1	1646.5	3841.1	3487.5	3320.4	2388.1	3420.5	2811.4	4855.7	6074.8	2823.8	3195.9	3121.6	3577.8	4724.1	2845.3	4682.9	3607.8	3505.4	3188.6	3137.3	3003.7	3595.1	2554.2	3055	3537.2	3339.2	3605.6	4021.7	3998.2	2465.1	3153.5	3447	2782.6	1704
200946_x_at	646.5	1197.3	905.5	721.5	748.2	742.9	822.2	1137.6	1378	992.4	892.3	868.3	747.8	976.5	941.9	899.7	1118.2	743.8	1033.5	1297.6	2014	696.5	1029.8	865.7	1006.1	898.1	725	701.6	838.4	477.3	802.1	756.8	821.6	712.8	1033.8	709.3	613.5	625.6	890.5	1156.8	1021.2	790.2	779	694.9	1231.2	645.4	1321.5	789.6	1068.2
200947_s_at	1022.5	1395	1670.5	1415.7	1764	1159	1462.6	1245.1	1313.6	1399	1004	921.4	916.2	1329.6	1032.8	1060.5	1383.1	854.7	961.3	1188.8	1389.9	867.5	759.4	679.5	695	986.8	775.6	737.8	640.6	374.4	798.9	696.7	869.6	834.4	1153.8	892.4	592	462.6	871.4	701.1	903.2	948.2	662.8	640.6	831.2	712.1	1496.9	929.9	813.4
200948_at	1534.1	2219.4	1067.7	1097.8	907.3	1469.2	872.9	1722.2	2105.6	1345.3	1663.3	2917.8	1291.1	1107	1109.3	4520.3	1614.9	4376.4	1326.9	4470.9	1311.5	5378.2	3346.7	1470.5	3133.9	2305.8	4453.5	2474.5	1914.4	1854.9	4097.2	4545	1141.1	1576.8	2040.9	2616	1925.9	2130.3	3682.8	2431.9	2393.2	1951.4	1645.2	2173.4	1440.7	1297.7	1809.9	3218.6	2859.9
200949_x_at	17915.6	12885.2	17326.2	14396	15902.5	14403.1	20485.7	11821.8	17250.5	13961.4	16478.5	14169.6	10985.3	17671.6	13075.5	10933	15606.8	13837	11929.7	17374.9	12597.9	16796	12786.9	15826.3	18442.6	14855.4	14415.7	12567.2	14359.4	9141.4	18272	16195.7	10803	11740.1	9313.1	10835.2	7184	12989	13949.1	14027.9	11593.5	11717.9	13330.1	17314	12392.1	14252.8	12591.2	12327.9	15174.7
200950_at	2405.6	1788.4	1977.6	2710.5	1830.8	4918.6	1467.2	2374.3	2823.1	3160.9	3210.2	3081	2871.8	3487.5	2545.1	2702.6	1933.4	1604.6	2291.3	6136.4	2995	5761.5	5076.7	1193.9	3072.9	4979.5	2715.3	2882.7	3931.9	1965	4100.2	3435.4	2036.8	2084.7	2091.1	2543.3	2479.5	2390.1	3874.8	3381.8	1703	2842	2588.4	3967.4	2553.2	1992.4	5055.1	2783.4	1903.6
200951_s_at	92.6	24.3	283.9	143.7	168	1477.3	406.4	166.8	112.8	82.9	128.3	152.9	206.8	58.2	143.3	330.7	171.3	90.6	130.6	511.4	120.3	112.5	43.8	134.1	559.8	78.5	18.1	80.7	44.3	119.8	69.3	24.2	199.2	130.9	66.4	49.5	128.1	227.7	58.3	135	44	128	9.2	35.3	213.4	132.5	72.3	54.6	22.3
200952_s_at	78.1	98.6	244.1	108.5	114.1	525.2	155.4	58.6	145.2	67.3	132.7	139.2	155.4	108.3	148	288.8	137.5	171.9	129.1	308.9	173.5	137.6	103.9	138.9	177.3	124.2	36.9	89.4	144	84.2	134.1	71.4	256.6	217.1	76.3	94.6	138.3	178.9	100.4	144.2	124.7	168.8	134.1	112.6	172.5	182.4	154.4	101.6	9.9
200953_s_at	1043.5	728.9	1889	1074.6	1092.2	8906.7	1787	1013.8	1099.2	1114.9	969.2	1098.9	1147.4	830.5	1193.7	2417.5	1162.8	551.3	1118.7	6734.8	1175.2	575.9	736.8	1749.6	1934.8	803.6	230.4	747.7	1026.6	776.4	952.7	535.8	1809.1	1339.3	800.4	521.5	674.5	1041.4	811.5	1090.8	1092.6	1489.2	1030.4	552.3	1999.2	1257.3	1114.5	369.7	343.1
200954_at	854.2	1421.8	604.2	1019.5	1443.9	2201.8	1280.9	984.2	841.5	686.6	989	926.6	1070.9	574.2	968.9	552.1	911.8	730.4	939.4	1109	1117.1	911	667	1445.9	1411.3	595.8	525.7	983.8	1295	812.3	856.9	1284	1059.9	1232.4	1152.6	1946.6	907.2	742.2	716.3	875.4	1166.7	1042.4	1419.5	892.5	918.7	811.6	1526.3	770.1	904.2
200955_at	1598.1	1517.1	1172.6	1260.1	1259.8	1510.2	822.2	1156.6	1215.7	1004.3	1227.5	1272.1	1023.3	808.9	1055	2452.6	1203.8	1594.9	1287.6	1538.5	1670.2	1804.1	1523.8	919.5	950	1384.5	1234.1	1447.6	1170.2	1420.1	1537.5	2077	964.7	968.7	840.3	1478.3	1249	835.6	1839.6	1184.8	1208.6	1153.4	1195	1386.2	1445.5	1112.1	1107.5	1648	1822.2
200956_s_at	931.6	946.6	634.5	550.2	266.6	262.7	238.9	761.3	1075	599.3	1891.2	1414.3	587.8	1677.6	770.3	1677.2	1025.2	1137.2	716.1	856.1	543.5	1089.2	1238.7	515.8	895.5	1219	1466.4	1210.4	535.3	1116.5	880.1	1144.4	743.1	790.2	1352.2	869.7	1202.1	884.5	2023.5	1511.9	1254.7	1172.3	561.3	1861.8	825.2	958.6	566.9	2349.8	1697.6
200957_s_at	1132.8	901.6	1058.8	1176.5	648.2	1145.6	1368.9	843.9	1047.6	604.8	1385.7	726.6	597.6	1050.6	747.2	1777.1	1297.4	842.3	798.6	908.6	478.4	1134.5	1161	415.1	836.8	1086.8	2133.7	1093.5	541.4	1346.1	931.8	1293.4	624.5	616.2	1048.2	780.5	1352.1	912	1457.7	1280.6	866.5	906.7	913.7	1695.1	834.9	787.3	560.8	1865.1	1386.7
200958_s_at	4784.8	3623.2	5341	4185.7	6244	7220.5	5786	4396.2	6351.9	5502.2	6642.3	4728.5	5401.8	3614.5	4618.8	3595.5	5007.9	2255.5	4622.4	4112.6	4731	2436.3	6769.1	10228.7	4582.4	3798.9	4443.7	4234.7	6307.3	3053.7	3713.6	3796.7	4119.7	4000.7	3481.7	5297.4	5309.4	3791	3778.4	3639.5	4651.6	3598.7	7022.5	3461.7	4550.1	4106.8	3724.6	5282.3	4144.7
200959_at	2675.8	1642.6	1787.9	1388.2	951.2	1829	1588.1	1183	1028.5	855.6	1510.6	1351.7	1225.1	1651.7	1581.1	1885.3	1009.7	1098.2	1398.6	1208	1070.9	1075.6	1479.9	1268.4	810.5	1310.1	1665	1261.1	955.6	1555.9	1270.5	1467.9	1334.5	1262.9	1608.7	1155.5	1402	1412.4	1371.5	1652.9	1293.1	1144.4	1554	2067.9	1378.9	1138.3	1026.3	2126.9	1587.2
200960_x_at	5991.1	4240.1	4972.2	3908.3	4138.4	3828.5	3915.8	3762.4	4509.4	3920.2	4384.8	3217.6	3681.7	3716.8	4244.4	3468.3	3742	4023.6	6131.7	4454.3	4212.5	5545.8	3976.2	5470.1	4806.4	3848.7	5945.5	6137.4	4143.1	5138.9	3998.5	8445.1	4351.8	4410.4	5377.2	3177.5	8790.7	2694.9	6833.7	4273.7	6629.1	5048.7	5391.9	5091.5	3883.8	4432.1	3227.8	4656.2	5732.9
200961_at	996.9	2230.7	1228.8	740.4	2094.7	1050	805.3	786.7	763.7	878.1	713.8	737.6	1113.5	741.7	1822.7	1590.7	672.5	1349.3	1274	1115.1	1386	434.2	1033.1	911	874.2	1228	1207.4	1056.1	2094.7	997.2	1470	1455	871.9	1352	1265.5	2060.5	1119.7	987.7	582.9	990	715.7	666.1	962.2	1289.1	998.2	882.6	1443.2	979.8	1418.4
200962_at	644	575.9	842.3	388.8	984.7	561.9	876.6	376.2	236.4	597.3	338.9	379.8	320	404	330.5	444.4	254.5	368.8	154.5	433.1	330.3	265	519.4	597.1	280.9	523.3	250.8	407.4	387.5	297.5	1023.2	221.5	561.8	365.8	454.1	433.2	308.9	444.7	183.2	368.5	200.9	344.7	474.6	1000.3	620.7	578.3	131.7	177.3	890.1
200963_x_at	24386.9	24751.4	24658.2	15436.3	28814.9	22056.8	30221	18769.2	19991.4	18395.9	17300.8	21453.8	16464	30123.8	19954.1	19704.2	19823.3	15739.6	18106.3	21959	19711.9	27729.6	18137	18260.8	24433.2	25804.4	20906.9	16396.2	16624.3	16136.9	29379.4	18338.2	19809.1	20308.6	17612.5	16922.8	12777.3	18101.5	27289	18244.3	17541.6	19337.6	20950.6	20825.4	22473.1	21027.4	20494.4	13908.5	28044.4
200964_at	2300.8	3754	3064	3230.1	2191.3	3624.3	2165.8	6480	6662.8	3562.6	3687.4	4970.6	4834.5	7460.5	4624	4687.5	3833.7	5712.2	3002.3	2984.7	4567.7	4919	4891.4	3649.4	7591.8	5165.5	5377.8	6602.7	5417.7	5849	3482	3799.8	4486.3	4475.1	6102.5	5672.5	5495.4	5124.5	7017.3	4979.4	6833.4	7650.6	6716.5	6488.9	4562.7	3950.2	5551.8	7980.8	6322.6
200965_s_at	596.5	709.7	1055.2	574.8	387.8	429.4	1375.4	1920.5	2200.3	2179.3	1501.2	640.5	694.1	1094.4	1751.3	693.9	922.1	1090.4	947.8	2292.9	3010	351.1	2009.2	579.9	1037.4	1360.1	966.6	1273.1	841.8	1096.2	1196.2	1297	1672.4	2953.9	565.2	465	677.9	864.9	3552.3	2391.1	2258.5	2097	1765.7	1501.7	1545.4	1508.2	1139.4	410.2	1122.3
200966_x_at	11294.1	18134	10015.6	9920.3	16779.9	16225.2	14376.3	9575.6	13389.5	8368.8	10551.4	13106.9	12380.4	15256.2	9640.8	11554.2	8195.2	15661.7	6796.9	10293.6	12583.2	11120.4	10025.1	5694.1	7390.4	14823.7	9217	10056.7	14451.8	11495.3	4854.9	9009.9	7205.4	6674.3	8524	21491.7	15439.7	10142.9	14702.8	15822	8326.7	5567.7	5852.6	11916.3	8052.9	6455.1	15798.5	14777.1	10695.6
200967_at	2291.7	2175.7	4378.9	5557.7	5319.5	2744.7	4031.7	3274.7	5424.9	4074	4025.5	5625.1	6249.3	4761.6	5228.4	4439.5	5086.1	4924.6	4362.1	4352	3368	4097	3690.7	4813.2	3907.4	4980	3405.5	4073.2	4826	4517.5	2095	5232.9	4505.3	5172.7	4832.2	4871.7	5301.1	5368.3	3871.9	4289.1	2368.1	4730.9	3156.8	3842.4	2704.8	3993.9	3682.3	2866.7	5665.8
200968_s_at	2202.7	1722.3	4208.1	5538.1	4509.4	2500.8	3551.4	3040.9	5930.6	3764.7	4303	6577.1	6474.7	4601	5901.4	4329	5801.3	4593.7	4523.9	4911.8	3656.8	4815.5	3788.5	4192.4	4776.8	5336.2	3099	4332	4893.8	4994.7	1710.5	4119.6	5309.7	4824.6	5338.4	4346.9	5976.7	5309.7	4193	4301.1	2384.1	4977.5	3064.5	3673.6	3529.8	3662.7	3422.8	2892.2	6300.1
200969_at	2298.1	2315.1	1166	1213.6	1907.6	1052.7	1570.5	1338	1717.2	2495.9	1007.7	994.9	1009.6	1141.9	1797.6	1616.6	923	2793.1	1648.8	1621.9	1434.7	1233	1321.5	1086.7	986.9	1190.8	870.4	1088.3	2168.3	1837.2	1964.2	1627.1	980.4	1329.6	1637.1	1792.9	1254.3	1428.1	868.4	922.6	899	1038.9	1111.6	1612	1013.2	1190.1	1277.2	1088.9	1551.6
200970_s_at	3260.8	2827.3	1406.3	1566.7	2823.2	1592.4	2313.3	1687.3	2033	2371.6	1870.6	1787.8	1438.3	1520.5	2281.4	2204	1470.7	3767.2	2586.7	2561.2	1879.8	1211.7	1973.1	1719.3	2035.1	2732.6	1192	1786.6	2619.5	1927.2	2839.7	1770.8	1706.9	2112	2271.2	2200.9	1887.5	2656.7	1461.6	1827.7	1411.3	1719.6	1389.4	2070.6	1712.7	1929.6	1914.1	1899.7	2465
200971_s_at	7429.3	6243.3	5179.3	4657.2	9149.5	3723.3	9215.9	3473.7	6557.3	7703.7	4943.8	5763.6	5793.3	5986.9	6436.4	4739	5269	10203.1	6106.3	6209	6935.1	4502.7	6632.5	5715.3	5583.5	7722.3	5412.9	4622.7	7529	6241.3	6876.5	6464.5	4628.1	5639.6	5366.1	5755.2	6769.9	7151.3	4001.7	6901.5	4144	5625.3	5596.8	6641.1	6374.4	4689.1	5932.4	5190.7	6644.7
200972_at	1658.3	1836.2	1951.3	2940.3	1103.5	3752.2	1441	2193.7	1780	2007.6	1217.6	1971.7	2321.7	3096.2	2557.1	1685.7	1996.3	1883.9	2348.1	1737.9	1637.5	1048.2	1199.8	2921.9	1398.6	1688.8	1885.9	1979.9	1083.4	2033.4	1548.2	1852.1	2531.6	2558.8	2533.4	1533.2	2503.1	2260	864.9	1714.2	1528.5	1687.7	2585.8	1701.7	1241.8	2191.1	1374.7	740	1597
200973_s_at	957.5	801.3	648.7	687.8	330.7	1717.4	532.3	819.4	848.2	768.3	455.8	1542.5	1255	1751.4	1328.8	892.3	927.7	1037.8	983.9	818.4	777.9	681.9	786.1	1278	1010.1	1291.4	495.7	983.4	440.2	1192.7	697.3	610.3	1130.2	1078.8	1140.2	598.3	1204	1147.1	570.8	1131.8	694.7	797.6	964.4	1074.6	933.9	862.2	697	421.9	1083.8
200974_at	8073	11981	10580.9	10880.6	10016.6	2220.4	8103.4	8923.3	6747.5	9318.1	4528.4	15938.6	7651.3	5611.8	3188.9	2799.6	7922.4	7606.3	6645.1	2944.5	2521.1	3735.3	12079.2	6794.7	2550.4	8785.6	3149.2	7443.4	12922.5	7262.6	4602.1	4825.6	10148.7	10367.7	5432	5975.3	4259.7	7051.6	7745.2	15804.2	16220.5	9898.7	6033.8	12989.9	7436.3	10558.7	12385.6	2351.7	6318.5
200975_at	2985.3	4028.1	3346.5	3200.9	3572.8	3303.6	2287.1	3309.2	2437.9	3548.1	2273.5	3599.2	3647	3515.4	3209.6	3378.1	3627.9	3339.2	3356.9	5453.3	4036.3	3024.7	2828.3	3588.2	3564.8	3166.2	3772.5	2845	3112.7	3763.7	4309.6	2376.8	3190.6	2668.3	2819	2831.5	2760.5	2910.9	3059.5	2267.7	2673.4	2978.8	3322.9	3046.2	3170.9	3289.7	2628.9	2091.5	3017.6
200976_s_at	1821.4	1666.9	2554.5	1811.1	4041.3	2965.5	2429.4	1761.7	1601	1201.7	2082.2	1165.4	1281.7	1433.5	2488.6	1772.5	973	2310.2	3531.8	2240.2	3247.2	918.7	1979.7	1872.5	1365.2	2053.7	2414.1	1743.7	3336.7	1736.7	2881.4	2643.8	2022.4	2464.7	3510.6	5682	3175.8	1740.4	2642	1812.9	2925.8	2419.1	2331	1483.4	2959.6	1260.4	4142.5	2028.6	2489.1
200977_s_at	1404.4	1213.4	1564.5	1434.5	2825.2	1399.6	1407.4	841	1631.3	1237.6	2544.4	1093	1392.5	1255.3	2915.8	1514.7	1534.8	2847	1948	1203.9	2386.5	1260.1	1554.7	1277.9	1639.2	1397.6	1760.3	997.3	1870.9	1028.9	2078.2	2325.5	1400.9	1639.1	2150.9	4550	2032.7	1141.6	1924.7	1093	1317.1	1598.7	1434.5	971.2	1360.2	756.5	2406.2	1120	1853.3
200978_at	7460.8	3708.7	5443.2	5103.8	6032.9	11884.7	5756.7	2466.3	5762.8	5059	3803.6	5127	3486.2	5220.5	4494	6417	3887.6	4545	8572.7	4243.7	3660.6	5719.4	4989.5	3697.5	3269.7	5619.3	6174.5	4110.4	4248.6	6069.7	5454.3	7313.6	4195.7	4183.9	3367	4155	5209.6	4627.7	5578.3	4442.4	5613	4293.6	6419.6	5628.7	5888.4	3880.8	4228.7	5214.4	7078
200979_at	283	377.4	270.4	266.1	290.2	432.7	255	333.2	450.4	287.3	314.4	226.9	255.7	482.5	300.3	631.2	350.3	283.3	486.6	610.4	382.6	296.2	252	302.7	363.2	318.9	353.9	393.9	234.3	434.1	339.5	414.5	362.4	338.1	395	167.2	457.1	502.8	243.3	311.7	269.4	362.9	398.1	416.1	311.4	361.7	305.6	412.5	312.6
200980_s_at	1640.1	2064.5	1236.9	1306.5	1298.7	1778.2	1175.7	1397.4	2090.1	1157.8	1396	1912.9	1263.3	2582	1641.6	3570	1170.1	2372.8	1371.2	2752.5	1432.4	2338.7	2426.5	1319.1	1921.8	2717.9	2441	2515.4	1205.2	2588.9	1370.8	2876.4	1272.5	1321.2	1876.5	1005.1	2696.3	1318.6	3832.3	2647.8	1540.7	1907.9	1675.6	2555.4	1673.2	1559.6	1356.4	2329.6	2571.2
200981_x_at	23505.8	21574.8	16449	19880.6	14620.8	30402.8	20688.3	11385.2	15317.8	18532.4	17450.8	15075.3	15139.4	19022.1	20536.4	17696.9	17245.5	19037.2	16931.3	17461.3	17537.6	18417.6	14986.4	14340.4	20040.2	21331.9	14810.4	21516	20449.6	18892.9	22990.1	18819.5	15415.3	14663.6	30741.6	19873.1	20005.3	27952.3	19105.1	19856.1	20184	13937.8	18482.3	22146	22758	14460.2	16291.5	21491.5	23031.5
200982_s_at	1052.3	1472.7	1229.3	1338.4	869	3300.4	1014.8	1036.8	2241.7	1688	1494.7	2175.6	2927.9	1634.6	2145.5	2552.2	2380	1860.1	1494.6	2877.9	1443.1	1491.8	1960.6	2442.4	771.5	2274.2	982.5	2104.6	1226.6	2124.1	1128.8	1418.8	2329.6	2156	992.5	835	1301.1	1342.1	1430.5	2545.2	1838.9	2034.3	2197.1	1186.3	1747	2229.1	1204	1176	654.7
200983_x_at	6586	5933.5	6601.3	4477.1	11454.3	2867.1	7590.2	4164.9	5584	6836.2	3685.7	11327.9	8257.6	6008.7	9986	9546.7	6739.9	7255.4	4508.3	6980.7	6710.5	7044.3	5117.2	5019.6	6497.9	8959.4	9936.2	7376.3	9745.6	8169.8	9047.4	3638.7	7904.1	8040.5	4669.9	3455.5	18510.6	6831.3	5510.1	8194.1	5985.8	6608.6	7149	6551.5	5554.8	11628.4	8497.2	8639.4	9436.8
200984_s_at	3703.1	3961.8	4204.7	2248	2806.9	2506.1	3492.5	3996.5	3735.9	4928.4	2676.8	8418	4842.3	4597.5	7293.1	7763	4638.4	4652.1	3825.1	4355.1	4311.9	5946.7	3418.4	4457.4	4426.9	6315.8	6056	5210.9	6614.9	6397.3	6038.4	2074.6	5449.5	5494.4	3026.9	2453.1	10807	4708.8	4815.5	5789.9	4108.1	4190.8	4639.4	4130.5	4647.8	8834.2	5571.4	6060	5278.8
200985_s_at	3504.6	4206.2	4508.1	3333.2	3601.6	2831.1	3742.5	3350.7	3446.5	5159.2	2226	6458.8	4598.1	3813.5	7679.3	6561.7	4183.9	3829.2	3270.9	3208.4	4052.3	4187.2	3048.5	4211.4	2805.3	4001	5820.7	4179.3	5473.1	5716.6	5893	1628.4	4389	5545.9	2945.7	2481.6	8604.1	4566.3	3084.5	5471.5	3327.8	3355.5	4515	3120.8	3673.3	7212.1	5561.1	4178.1	4560.8
200986_at	3377.7	2710.3	4846.8	3283.8	2945.5	1573.5	2990.5	1812.8	2833	4314.7	2606.4	3286.2	4802.9	3367.1	2506.4	1491.7	4561.3	2847.6	2824.4	2168.5	2706.2	2184.7	1786.9	5648.4	2330.7	2713	1846.6	2966.5	3416.7	3172.5	2048.2	1664.2	4061.6	4277.5	2754.5	1648.2	3560.9	3743.1	3255.6	3271.1	3647.3	3552.7	3372.1	2530	6644.5	3660.5	3053.6	1615	1177.1
200987_x_at	639.6	700	351.6	616	390.5	550.9	326.7	597.1	618.6	503.5	608.5	590.6	724.5	706.5	917.6	1301.3	785.7	964.5	597	854.2	768.5	1002.5	894.7	597.2	1155.5	861.7	1231.4	923.6	726.9	704.6	563.8	1008.9	844.2	694.7	830.3	739.6	860.6	1145.7	883.6	870.9	1279.4	755.4	683.5	941	854.7	934.8	791.4	1115.4	890.3
200988_s_at	197.8	165.8	162.4	206.5	94.6	249.4	144.8	321.7	231.9	263.7	315.3	123.7	180.2	175.9	234.3	687.2	256	144.7	182.2	199.5	297.6	348.9	221.3	185	281.9	256.8	266.8	332.5	220.8	235.6	210.5	416.5	198.9	219.1	176.3	109.4	231.7	239.1	155.8	161.1	423.3	340.2	239.8	285	222.3	328.6	141.1	261.2	215.5
200989_at	2746.1	5457	4960.1	4015.8	7665	2282.1	2928.9	2398.2	3144.2	4483.1	2124.3	3001	4821.3	3688	2867.5	2944.5	3043.6	4310.7	3248.7	2083.3	1715.6	2975.4	2679.2	3780.7	1571.8	2748.1	3173.7	2420.1	5848.5	4723	2328.3	2613	4391.4	3762.1	2915.5	6534.9	4199.7	2853.8	2022.9	3123.3	2821.3	3036.7	5422	3890.9	2191.7	4456.5	4236.2	2956.2	2955.3
200990_at	1963.6	2051.5	1474.3	2155.9	1321.1	1143.8	2606.5	1633.5	1690	2331.4	2610.2	2197	1757.4	5557.1	1750.2	3283.3	2585.6	1786.7	1579.4	2884.7	1919.1	3453.9	2465.7	1545	2574.3	2528.9	2740.4	3979.3	1852.5	3181.4	2380.7	2178	2172.9	2415.7	3203.3	2466.2	1323	2226.6	2208.8	2777.2	1308.4	3050	1896.3	4191.5	1987.5	1588.6	2313.6	4881	2344.7
200991_s_at	1005.6	1150.6	1044.4	670.4	1026	1809	361.2	425.2	1294.5	627.4	624.9	1436.6	994.6	1023.4	965.1	916	1412	1255.6	959.6	339.6	975.5	1309.6	1055	1291.7	1003	840.8	1156.9	867.6	1237.7	635.1	858.5	1615.5	1007	835.2	850.3	824	1416.2	902.8	862.6	706.1	1357.1	695.1	767.4	830.4	1819.6	760.7	1333.5	1114.9	1266.9
200992_at	797.7	738	1208.9	851.6	631.8	786.6	1273.6	1344.6	1237.5	1615.3	1270.9	1516.8	1090	1915	989.6	3470.5	2175.9	1520.2	1227.5	3034.4	2040.4	1888.4	2117.7	2026.1	1387.8	1604.5	2498.3	2189.4	1458.1	1329.5	1872.7	1974.2	1441.2	1444	1432.3	1616.7	2643.4	1464.6	2642.4	2047.6	1633.1	1478.1	2264.2	2441.9	1336.8	1376.4	1849.6	3620.9	2626.8
200993_at	1187.3	994.1	867.7	704.4	846.8	894.4	1162	1155.1	1160.4	1292.5	943.6	1103.8	1146.9	979.8	898.9	2818.2	2078.3	1325.3	1147.6	1917.8	1588.3	1468.2	1218.4	1722.8	1217.7	1181.7	2240.6	1415.1	945.3	1180.7	1392.2	1968	1531.2	1312.6	1189.9	1246.6	2361.3	1286.3	2560.5	1653.1	1287.9	1301.6	1295.1	1747.8	1141	1400.4	1438.9	2386.8	2349.1
200994_at	1600.2	1199.4	1170.5	978.5	1189.8	1488	1469.1	1007.1	844.5	1021.1	689.9	851.3	761.1	831.2	655.3	2443.6	1620.8	930.6	1012	1657.6	1353.8	1167.9	1121	1046.2	738.8	717.2	2016	1164.5	980.8	952.2	1312.3	1153.7	965.7	990.5	948.6	988.8	1682.3	891.9	1319.1	899.1	852.7	818	1144.8	1150	645.1	911.3	928.3	2095.6	1401.4
200995_at	744.4	419.8	562.8	581.2	493	770	729.5	692.5	377.6	532.8	224.4	479.6	362.4	317	299.7	1115	636.8	393.5	338.7	917.7	691.8	434.6	305.6	437.6	421.7	275.7	724.5	476.9	309.1	408.9	456.1	619.8	427.9	435.1	414	356.4	591.8	416.2	508.6	335.2	399.6	450.5	527.5	552.1	301	505.2	387	744.7	388.6
200996_at	5425.3	5903.2	3494.9	3850.3	3237.2	3239.3	3537.5	3739.4	4280.1	3777.1	4515.1	3424.1	3616.7	3900.5	2591.1	5013.6	3571.2	4498.5	4073.7	3419.2	2612.5	5245.7	4643.1	4581.4	5321.7	4938	6371.8	4366.2	3420.7	4915.8	4766.9	3756.2	3175	4099.4	2848.9	5473.2	3794.1	4333.2	4599.5	3611.9	2799.7	3691.2	3892.7	4903	3870.6	3039.6	3707.2	2955.2	2800.1
200997_at	1813.2	1173.5	2694.3	1970.3	2645.5	2136.6	3291.1	1903	1415.2	1576.7	1129.4	1550.5	1576.3	2132.7	2265.5	1855.9	1211.1	1794.5	1694.1	2154.1	1439.2	2320	1126	1115.6	1570.6	1590.7	2886.7	1752	1922.1	2280.5	1714	1416.3	1380.3	1487.5	1545.1	1293.1	838.1	1355.7	1756.3	1282.2	1274.8	2376.7	1660.5	2089.6	1418.6	1011.3	1071.1	1585.9	1462.3
200998_s_at	866.8	1840.8	940.9	845	1084.7	1284.6	929.6	1915.3	1932.1	2005.1	1740.8	1881.1	2277.4	2075.7	2455.1	1907.4	1988.8	1947.2	1265.8	1184.8	1278.1	3623.7	1205.2	3180.5	1658.3	1424.6	2656.8	1975.6	2415.9	925.8	1832.9	1829.3	1787.8	1592.7	2848.3	1951.8	1547.2	1573.5	1212.9	1179.1	1740.2	1330.6	4046.2	1187.2	1311.6	1306.9	2677.8	1967.6	1223.6
200999_s_at	1807.2	3015	2413.4	2796.2	3655.5	2945	2397.2	1419.7	1755.5	1645	962.7	1127.9	2787.8	1701.2	2595.1	3219.2	1774.6	1958.4	2128.4	1367.5	1495.6	2712.7	1627.4	3211.2	1731.7	1339.8	3330.1	1901.4	2950.8	1404.5	2924.9	1764.5	2284	2205.1	2498.5	1685.7	1738.5	1797.1	898.5	1262.6	1733.1	1828.1	3864.4	1119.3	994.9	1213.4	2059.3	1083.1	856.8
201000_at	2146.6	1851.1	1748.9	2407.3	2628.4	3063	1928.1	1643.3	2367.5	2481.6	3047.2	3432.1	2184.8	2199.7	2311	933.9	2039.3	3273.2	2066	2730.8	1542.6	2392.1	2415.1	2517.2	2693.4	2246.6	1543.2	3055.3	2987.6	2768.5	1373.6	2207.7	2096.3	1663.4	3126.1	2636.5	2635.6	2206.5	2849	2312.4	2513.6	2533.8	2082.7	2176.1	2630.7	2047.4	2188.2	3848.7	2794.5
201001_s_at	1523.8	1848.2	1036.2	1677.6	1460.9	801.5	1182.2	782.2	732.2	795.2	922.4	785.5	802.5	741.6	970.1	1428.8	851.2	1407.7	915	1471.2	783.8	892	1349.1	1034.2	1436.9	1010.9	899.9	891.3	1102.1	1068.2	824.3	3504.2	943.4	955.6	985.5	1942.3	1308.4	1319.9	1153.5	835.5	912.4	896	945.3	914.7	917.5	710	923.7	951.7	924.2
201002_s_at	1934.2	2666.3	1872.1	1712.9	1494.9	1920.5	1657.9	1614.3	1695.6	1673.6	1773.9	1247.9	1425	1487.8	1701.8	2613.7	1611	1810.2	1626.2	2668	2051.5	2253.2	2024.5	1665.6	2520.7	1576.9	1668.3	1825.2	1909.9	1647.9	1657	4022.8	1805.5	1689.4	1591.6	2948	1726	1687.6	1455.3	1224.6	2068.5	1699.9	1812	1525.6	860.4	1355.7	1804.5	1204.8	1339.4
201003_x_at	887.4	1757.4	1518.7	1515.8	1490.1	821.4	1236.9	1395.6	1803.7	997.5	2438	1130.3	2124.2	1551.3	2334.3	881.4	1415.4	1716.3	1402.6	1218	1046.5	1096.3	1808.5	1283.9	1586.9	1001.9	1278.7	1534.8	1587.7	1514.3	2209.6	2001.2	1845.2	2223.1	2183.6	1891.6	1074.5	1666.3	1427.1	1721.6	3444.5	3046.2	1963.2	1478.4	1357.7	1639.1	2564.4	1533.1	5057
201004_at	7169.7	4834.3	7054.5	6120.3	14200.7	5222.4	10628.2	2440	7924.5	6233.1	5409	4970.1	10324.7	5536.2	6600.7	6614	9525.7	4174.8	6418.9	8361.9	9990.7	5462.4	3380.1	3107.8	12152.2	6292.1	4762.8	5998.5	10787.2	5234.4	5325.6	4260.9	9531.8	6869.8	7796.8	6587.7	8544.4	10785.4	8693.2	10150.7	4277.1	6083.9	4272.1	6374.1	10561.7	5359.9	8550.5	4386.9	4377.9
201005_at	2918.8	7521.6	4631.9	7708	4702.2	1496	5246.6	6431.6	8392.9	4251.4	3623.7	9117.6	3213.9	5459.8	6086.1	4197.3	5285	10910.7	3116.8	8798.3	9327.9	10031.8	13191.7	3002.5	8520.4	5338.5	5504	5471.4	11832.3	7737.3	7695.1	3226.2	2376	3058.1	5285.1	5708.8	9664.9	6492	16280.2	11310.4	6715	5374.4	1432.9	6284	3174.2	5131.3	6920.6	8902.5	9728.3
201006_at	123.6	199.4	122.9	59.3	148.2	151.8	182.2	320.7	207.2	140.4	99.3	183.1	169.3	129.8	94	53.2	136.2	189.4	62.7	130.3	189.4	128.4	207.3	174.8	202.5	195.1	125.6	160.9	156.8	58.3	83.1	193.1	160.9	118.1	256.8	152.1	128.8	211.2	166.5	156.4	231.3	159.9	188.5	257.5	161.5	221.9	264.4	145.3	236.1
201007_at	4048.9	4227.8	3701.4	3954.5	4219.8	6686.3	2684.4	1942.3	3513.7	3307.5	2706.3	2743.3	2708	3282.3	3505	1975.3	3591.4	2651.6	2530.2	1607.8	2777.1	2911.5	3159.3	3787.8	2120.2	2314.1	3956	3270.8	2697.7	2046.4	3978.9	2634.8	2458.1	2738.4	3488.8	2772.2	2033.3	1846.3	1496.2	2287.1	3247.8	3781.2	4823.9	2620.2	2743.8	2194.8	3365.4	2004.5	8544.7
201008_s_at	1318.1	1502.4	2209.7	768.9	543.8	400.6	474.1	1431.6	3395.4	3915.5	3066.2	3494.7	3162.6	2673.3	7648.6	3110.5	4692.6	1836.5	4206.7	5639.6	10689.3	858.1	2138.7	4938.3	2220.9	2083.4	401	4818.3	2634.3	2686.1	4707.1	711.4	4158.2	5644.6	4060.1	2469.5	1621.1	6487.9	3915.7	2884.4	2652.4	3296.6	5431.1	2199.8	2882.6	2380.2	3584.9	1734.4	3345.3
201009_s_at	1874.7	3305.4	6762.6	2841.6	1875.5	1610.1	2439.9	2934	4596.9	6769	4416.4	5614.8	5220.6	5036.2	10760.9	2491.7	8443.4	2884.9	4890.1	5099.2	13584.7	2128.9	3099.7	7040.8	2803.8	4441.5	1469.5	5391.5	4000.9	3766	6798.9	1770.7	7301.9	7535.8	6004.9	3443.5	2043.6	8565	6582.1	4863.6	6926.6	7164.5	10234.1	3525.4	7373.3	6084.7	6683.8	2439.3	4374.1
201010_s_at	3430	6342.6	14400.7	5856.5	5013.9	5217.8	5786.6	3805.4	6641.4	9022.9	5165.6	6252.1	5981.6	6995.5	11970.4	3183	8089.7	3312.9	5973.6	6556.4	15612.8	2849.5	3472.8	7742.5	4925.4	8125.8	1469.5	6254.5	5086	5646.3	8927.5	1877.5	6935.4	8954.4	6169.3	4054	2571.3	9338.3	8107.4	5709.6	7182	8152.8	11387.9	4592.4	8774.1	6591	7453.4	3039.5	5706.5
201011_at	1612.6	1145.9	2216.3	2680.1	2911.5	1817.4	2804.2	1323.7	2139.8	1234.7	1977.2	2035.4	2063.2	1561.5	2408.9	2231.9	2013.2	2880.6	2110.1	2198.2	1630.5	2639.5	1228.1	847.8	1153.3	2710.9	1744.3	1191.8	1996.8	1237.7	766	1871.9	1840.1	1334.5	1369.7	2124	1944.7	2082.9	2070	2267.3	1559.3	1565.3	850.2	1941.7	1391	1584.1	1375.9	1600	2626.4
201012_at	1997.7	2727.8	3012.9	4493.1	2458.6	294.8	2013.1	2554.8	4785.6	9237.8	2525.4	4686.8	5178	2764.4	3121.7	3847	4609.5	4419.1	8624.5	1983.3	2603.3	1279.6	5071.5	8428.7	2253.7	3756.1	6929.9	3135.9	4397.2	6265.2	3312.5	2547.9	3682	4032.2	3186.9	2170.8	10415.7	2083.8	2699.7	4195.2	3498.5	4418.1	8001.4	2448.1	2972.5	7795.6	4979	2689.9	10224
201013_s_at	1696.2	1365.1	1311.1	2191	1640.9	1437.9	905.4	2226.5	1437.8	2100.7	1406.6	2078.9	1240.5	1271.2	982.6	3150.3	1199.7	1178.4	1293.9	3165.6	1237.8	3073.3	1639.5	752.6	2193.7	1295.9	1760.2	1609.1	1335.9	1553.2	3956.9	2219.1	1149.2	1137.6	1187.8	4577	893.8	1895.8	2493.1	1333.8	1098.7	1419.4	1506.6	2183.8	1221	1346	1159.3	3644.3	1368.1
201014_s_at	1775.3	797.5	541	743.6	441.8	379.3	433.9	1190.8	1165.5	939.6	905.7	1378.1	752.8	1196.1	563.2	2916	563.4	1467.8	733.3	2672	633.4	2317.6	1748.9	463.9	1326.3	1024.7	1113.2	1016.2	1064.5	1230.5	2320.3	1596.9	1040.7	730.8	740.4	3670.5	940.1	1584.3	2509.8	1145.2	789.8	906.4	1205.6	2447.4	783.1	823.8	610.3	3565.8	1786.5
201015_s_at	970.5	907.7	1021.2	2961.2	399.3	389.5	1329.1	1328.8	2259.8	1347.5	1459.7	1437.1	1118	1572	1720.6	2227.4	1970.7	2132.4	704.2	716.7	2472	6739.7	1906.5	433.5	1554	1660.2	2100.7	2573.4	3568.8	1296.6	4142.2	2905.2	770.7	1130.3	873.1	3480.2	1027	1710.8	1675.3	1482.7	7090.1	2374.4	547.3	2318.7	1252.8	1881.2	1396.7	1377.8	1302.3
201016_at	858.6	1158.5	267.6	430	411.3	281.3	333.1	552.9	662.3	498.9	423.3	518.5	686.2	1075.2	391	1156.6	641.3	445.6	752.7	711	376.8	621.9	587.4	679	688.3	890.5	1158.6	791.6	445.3	1193.7	540.3	966.8	587.4	980.2	821.1	428.2	1039.6	900.6	547.8	748.9	478.3	454.3	573.4	825.8	445.6	706.1	347	1245.2	912.5
201017_at	578.3	483.3	357.9	456.4	338.4	479.1	269.7	546.6	511.6	563.8	485.6	390.5	388.3	619.8	488.1	1016	383.2	403.4	683.7	435.4	560.3	510.5	452.5	508	379.6	681.2	515	441.5	471.7	837.9	500.5	424.4	508.3	752.2	801.4	272.1	840.6	575.3	472.4	626.5	382.6	455.1	434.2	676.1	409.8	521.3	386.1	582.3	1292.6
201018_at	796.1	705.8	644.9	903.5	732.9	705.7	709.1	923.4	1039.8	777.3	366.4	767.7	742.9	854.2	534.2	1322.4	710.2	452.8	849	1096.7	830.9	920.6	376.9	784.5	573.4	827.6	660.5	547.1	663.3	1049.7	694.1	676.4	626.7	747.1	684.3	268.3	822.8	745.9	466.1	483.6	595.6	765.8	797.6	1036.6	884.1	1119.4	437.3	545.7	826.4
201019_s_at	1311.4	2042.7	1210.5	1311.3	1298.3	555	845.6	1384.4	1590.3	1325.9	1116.6	1027.2	1111.4	2201.2	952.1	2262	1117.1	1677.3	1827.4	1448.7	1147.5	1386.1	1410.3	1465.2	1447.2	2162	2436.5	1681	1162.6	1768.8	1389.2	1990.3	1687.4	1909.8	2165.1	1079.2	1847.1	1977.3	1201.9	1223.7	1014	1268.1	1719.2	1345.1	911.7	1627.6	1192.3	2062.4	2109.2
201020_at	1390.2	1468.9	856.3	1137.6	943.6	1066.3	1120.7	2106.3	1951	1076.6	1929.1	2197.2	1894.3	1644.5	1272.3	1353.4	1672.2	2172.6	1512.5	1229.5	1846.3	1590.6	1961.4	1344.8	1501.2	1232.9	1239.1	1451.7	1716	1454.5	917.6	1558.4	1258.2	1685.7	1182.1	1647.1	2239.9	1206.9	1624.9	1632.5	2063.8	1801.4	877.2	2399.8	1248	2316.6	1753.6	2018.8	2116.5
201021_s_at	4710.2	6482.1	2709.4	5102.7	3768.2	2623.3	3507.1	6173.7	6375.2	4965	4914.9	3675.2	4768	6217.1	5170.5	2452.6	3690.2	6118	4451.8	3437.6	6236.9	4164.6	6421	5179.2	4044.2	6794.7	5400.6	4507.9	6644	4041.4	2718.4	4543	3549.8	4864.8	4677.5	4161.4	3779.3	4486.8	5852.8	8188.4	3396.4	4519.3	4255.2	7449.2	2664.3	5651.5	7634.3	4272.8	5247.5
201022_s_at	6322.8	10627.7	6675	10920.5	9183.3	7530.5	7881.9	8394.3	10594.4	9409.3	6357.1	7902.4	6010.1	9608.8	8061.3	3782.8	5007.8	9614.9	5892.5	3750.3	6566.8	6641.2	7399.4	7781.5	4029.4	6719.3	7383.9	5741.8	10428.2	4860.3	4287.7	5584.4	4562.4	6472.5	5066.5	5519.8	5044	5497.5	8723.3	9437.5	6440.5	6648	6860.3	9349	3644.2	7694.7	9723.1	4475.2	7905.7
201023_at	1890.8	1128.3	1665.7	1190.2	1530	3297.2	1499	1381.5	1881.6	1444	1152.1	1020.6	1150.6	777.1	1403.8	2554.4	1148.4	960.6	1948.6	1861.1	1586.1	902.6	1357.4	1551	1067.1	1100.5	1035.5	1242.9	919.5	1591.3	1337.5	1642.8	1280.4	1245.8	1522.1	2478.7	1648.1	1126.4	998.3	1211.6	1020.9	1129.5	879.1	1063.1	1418.5	1119.8	1240.3	529.2	1060.9
201024_x_at	1985.2	1395	1524	1541.1	1390.9	2142.7	1217.7	854.4	477	905	773.3	628.1	469.4	916.1	568.9	835.6	488.3	693.2	691.3	598.5	859.5	961.3	828.7	950.9	616.5	1011.1	1162.1	872.1	560.2	849.4	958.7	1544.6	686.6	1100.4	724.8	1390.3	865	885.2	856.7	535.9	507.9	513.5	1044.5	654.6	621.5	554.9	842.2	537.3	1060.3
201025_at	542.1	290.4	288.7	258.2	445.6	636.4	286.7	158	233.6	220.4	156	214.7	218.7	367.4	206.4	429.7	296.9	230.7	389.6	490.6	321.3	449.6	234.2	227.5	292.6	279.6	414.3	282.2	268.7	356.5	401.1	356.4	308.5	285.5	310	315.3	197.2	294.4	289.1	263	217.9	283.9	373.7	239.8	284.2	256.7	223.9	296.8	371
201026_at	198.8	131.6	248.7	259.8	238.9	403.2	232.8	267.1	109.4	164.7	192.3	98.6	79.7	230	108.7	123.2	150.8	81.2	98.3	118.5	240.7	186.4	185	216.9	207	143.8	84.3	170.5	111.4	103.7	130.9	292.5	219.8	195.5	237.9	287	159.6	179.6	125.9	123.2	114.4	127.5	155.3	115.9	88.1	185	99.8	96.4	183.4
201027_s_at	1011.1	720.8	638.3	539.7	635.5	1173.8	497	599.7	591.7	532.6	695.4	584	453.1	791.4	615.7	815.3	1095	743.9	476.3	779.5	539.8	934	977.1	761.5	822.6	740.1	1421.3	613.6	544.8	654.7	938.6	1056	576.9	643.2	456.1	650.1	513.9	481.1	775.3	601.4	773.1	556.2	516.8	729.4	409.4	501.7	478.8	677.2	801
201028_s_at	1822.4	2824.2	1849.9	1837.8	1651.9	820	885.5	4090.4	3451	2642.5	2576.9	4042.4	4779.6	3935.4	1891.3	1505.9	2787.5	1908.2	3488.5	1059.2	3422	1633.9	2049.5	8534.5	1373.2	2290.1	1443.9	3105.3	8007.1	1893.5	1185	1089.8	3991.2	3653.4	2219.5	3473	3243.7	2458.7	3194.9	4573.6	2428.2	2568.6	3451.5	2219.8	4604.4	2387.3	5160.8	1327.3	1740
201029_s_at	4065.5	7055.7	6374.2	7284.2	8395.3	3538.7	4270.9	7182.1	6410.1	7778.7	4772.4	7767.8	9234.8	10236.8	4002.5	2727.5	6190.4	4548.6	5986.3	2533.8	6806.4	3456.3	4001.5	15828.4	4084.7	5130.2	5426.3	5312.9	12907.5	5080.4	3283.4	3067.2	7933.9	6837.3	5391	5922	5587.9	5050.1	5577.7	8178	5909.8	5584.3	10562.6	4845.7	5528	6680.4	10063.9	2357.1	3123
201030_x_at	10618.9	5467.3	8684.3	5521.7	4999.7	12221	6295.1	8376.8	5626.1	5114.3	4111.1	6717.2	5201.4	7538	4679.6	13587.7	6612.1	14333	5955.7	17114.1	2813.1	25705.6	8910	5517.3	16153.7	9588.3	12084.6	8418.3	1771.1	12669.6	9729.7	8581.1	5108.4	5003.4	12526.6	1483.5	4285.5	10049.2	7102.3	4754.9	8951.7	7355.3	10697.8	10191.9	7162.4	7474.5	2332.9	13974.9	12207.4
201031_s_at	2325.2	2625.7	3856.8	3419.3	2545.4	2417.6	2618.3	2051.7	2100.2	2100.8	2806.8	2419.6	2434.9	3069.6	2154.9	2006.7	2432.4	2247.1	2394.5	2149	2238.4	2820.2	2158.6	1506.4	1665	1260.2	1991.3	2190.1	966.9	1969	2636.4	1604.2	2215.5	1859.1	2224.2	2461.4	1632.3	2097.8	2104.6	1888.4	646.1	1766	1741	1672	1206.3	2265.5	1615.5	2062.1	1510
201032_at	1189.8	1346.8	1640.7	1315.1	1004.6	1699.5	1091.8	1011	1606.1	1613.9	1339.4	1755.4	1754.5	1461.1	1567.2	891	1778.8	1091.7	1849.9	3084.1	1777.3	1047.6	2881.1	1727.7	1311.1	1225.1	1351.3	1811.2	1271.6	1279	1426.1	1254	1301.7	1802.5	1408.1	1694.7	1436.6	1188.8	2002.6	1246.2	1415.6	1718.6	2643.8	1426.5	1827.7	1954.4	2003.4	931.5	1624.3
201033_x_at	17563.2	20194.2	20981.8	16575.3	28375.3	15800.6	25800.6	17290.7	21266.4	16951.5	19128.7	18852	19568.3	28304.8	17514.6	19027.7	20022.1	21305.3	17090.7	20029.1	22302	24790.9	16986.1	18329.2	21750.8	21558.1	17221.5	19114.7	19885.4	16111.9	24290.9	21909	20183.2	22478.5	27655.8	19041.6	14919.1	19924.1	23949.1	19445	19005.2	22060.3	30422.2	19428.4	17239.4	18895.5	26669.1	17121.5	28399.9
201034_at	1747.1	1325.9	3738.1	2205.9	3782.3	2378.2	2644	815.9	3063	3520	1754.9	2284.6	2867.9	2354.1	3844.9	1575.4	2084.6	1781.6	4057.3	1933.4	3124.8	1319.9	1990	4628.9	1822.1	3038.2	1834	2874.8	5525.4	2414.5	3450.9	499.2	4504.9	3813.6	2177	4492.3	753.4	2196.6	2381.9	2139.5	2243.7	3225.4	3972.2	3071.1	3308.9	2243	3526.7	1084.5	569.8
201035_s_at	944.8	1062.5	671.9	1130.1	1234.6	612	850.2	1148.1	600.6	782.3	1013.4	1085.2	453	1040.4	715.2	995.7	557.1	923.9	947.8	878.2	1560.5	1230.1	1020.1	499.3	729.7	967.3	1082.7	997	657.2	1195.9	670	966	714.8	738.3	551.6	821.4	874	523.6	894.5	1107.2	1095.8	1036.5	1149	912.7	882.8	1437.8	726.6	1132	786.1
201036_s_at	867.2	732.6	930.3	1467.7	810.4	714.5	652.3	607.3	507.2	665.6	780.6	955.7	330	611.8	681.4	865.6	364.8	414.4	798.5	782.6	1482.1	884.5	421.8	433.9	350.1	625.7	611.7	771.9	527.7	793.9	655.6	654.9	442.3	576.9	593.2	917.7	563.4	373.5	433.8	603.7	594.9	827.7	770.8	635.9	644.5	891.5	571.9	900.9	728.2
201037_at	2171.4	1827.4	714.2	1621.1	1332.5	831.8	833.6	1059.8	1620.1	1631.3	1741.5	1827.2	2835.7	1560.7	351.2	1670.3	2292.3	2775.8	449.6	3691.9	510.1	2643.2	1532	626.8	2681.8	2260	1731.1	1548.9	5079	1243.7	497.5	1256.9	872.4	510.2	460.4	1986.9	4383.9	762.3	2529.1	4494.9	1130.3	1288.7	692.8	1202.5	827.2	722.8	2505	3776.3	2595.5
201038_s_at	537.9	242.9	479.5	481	465.3	463.5	611.2	467	506.4	379.7	278.7	397.2	375.3	419.8	432	683	372.4	400.1	414.8	478.7	353.7	501.7	352	276.8	711.1	399.1	324.3	296.1	252	544.2	422.4	385.4	490.6	385.4	249.6	333.1	422.8	501.5	369.8	385.8	307.9	580.9	403.8	483.8	502.5	364.3	333.5	324.6	467
201039_s_at	707.2	780.1	572.9	488.5	470.8	621	620.8	521.1	623.5	430.5	672.4	714.4	407	438.7	600.4	953.6	644.5	661.5	762.5	940.8	568.9	580.7	1391.6	376.6	797.5	317.1	653.8	516.1	654.7	777	755.7	1167.8	666.1	670.8	771.8	883.5	1481.3	685.3	690.8	716.4	858.9	744.8	518.5	995.4	690	790	740.6	1078.3	1050.7
201040_at	1779.3	1550	2206.1	1939.4	947.8	1240.2	1603.6	588.1	665.8	755.2	502.1	485.5	807.9	707.6	519.4	690.6	763.9	468.1	1131.8	1907	829.4	693.2	536.9	1491.3	1160	970.9	631.5	1402.5	986.5	1191.8	865.6	639.6	1332.7	1073.8	655.7	625.3	1257.3	807.8	669.7	891.9	945.9	1198.7	1614	671.6	1637.9	969.2	633.7	484.7	573.9
201041_s_at	3717.6	2806.8	6958.3	2221.9	3161.2	877.8	1695.5	1152.2	3895.1	17259.3	2892.7	7601.5	2206.3	3237.3	2832.9	2442.1	8703.1	1510.6	3170.6	1827.1	5904.2	1806.8	3824.8	13186.4	7514.5	2026.3	1299.2	5813.5	3947.6	3995.1	8959.4	2756.2	3440	4311.2	2282.1	4763.7	2411.6	3924.8	3699.7	3973.7	1730.5	4370.2	12980.5	2397.7	1192.3	5513.6	1624	609.1	996
201042_at	683.9	879.2	865.3	586.9	645.2	174.1	835.2	1241.3	651.6	721.5	1042.8	661.3	1476.7	798.1	553.3	439.2	838.2	667.5	1071.1	615.6	759	687.4	521.3	415.3	633.4	615.1	997.7	733.2	556.9	880.8	502.1	738.9	947.9	831.2	812.8	822.6	906.3	805.6	482	509.4	1149.1	833.4	815.2	447.8	1125.8	986.6	1856.1	487.5	546.5
201043_s_at	349.1	144.8	333.2	141.4	102.1	435.8	255.7	432.1	483.1	177.9	592.3	620.1	317.7	669.3	452.7	717.2	294.5	534.7	220	450.3	329	507.5	548.9	248.8	266	364.2	200.5	286.9	189.7	403.1	396.9	380.6	237.4	364.3	269.1	221.2	450.2	282.8	537.2	345.4	456	695.8	136.1	766.8	165.4	220.7	313.3	463.8	401.4
201044_x_at	10.3	10.4	5.5	3.7	7.5	5.4	11.4	82.3	94.4	512.3	66.1	309.2	46.8	11	32.7	57.8	86.5	20.1	44.3	25.2	27.2	6.4	103.6	510.3	264	40.6	4.8	129.5	28.9	67.3	201.2	9.6	72.6	116.4	10.7	111.1	110.1	182.4	74.8	99.3	10.2	12.6	206.9	14.8	27.7	55.4	32.6	12.7	21.4
201045_s_at	3.9	10.5	5.9	2.6	4.1	10.7	14.4	117.1	49.1	33.6	74.6	63.6	62.8	57.6	66.3	60.4	52	34.8	68.2	96	53.3	9.3	80.3	87	122.5	95.7	60.3	27.8	109	75.8	76.9	88.3	40.6	75.6	26.7	26.6	84	30.7	77.1	102.8	73.2	41.4	8.1	89.9	107.4	36.6	16.8	38.1	19.5
201046_s_at	2002.7	1879.9	1898	1794.7	1715.3	1762.8	2155.5	1214.4	1770.6	1187.1	1738.1	1439.5	1015.6	1229.4	1393.2	2082.7	844.9	882.9	1516.2	2505.1	986.3	1219.5	2091.1	1197	1990.1	976	1834	851.1	1300.1	1321.4	1426.1	1790.7	1125.3	1150.7	1403.7	1685.8	2910.6	1179.7	1228.1	1432.3	1137.7	1135.3	1223.8	1629	1179.1	1457	1340.1	2112.5	2174.4
201047_x_at	1975.3	2783	2041.1	2779.1	2381	2988.1	3662.9	1412.3	2622.3	2743.9	3774.5	3052.3	2035.2	2533.2	2062.1	1505.5	2338.4	1879.7	2063.4	3371.6	1615.7	1505.3	2631.8	2408.8	2518.9	2049.3	2858.9	1970.5	2540.6	2543.8	2497.3	1925	1839.1	2093.1	2048	2265.4	2042.6	2289.4	2374.1	2328.1	3346.4	2113.8	2045.8	2699.3	2896.3	1591.1	2077.7	1521.7	2153.8
201048_x_at	105.2	111.2	46.8	74.1	18.8	71.2	40.8	216.6	132.9	74.5	357.9	290.2	224.5	185.8	159.2	181.1	192.5	172.2	188.9	367.5	203.2	160.4	343.6	154.6	281.9	223.7	142.7	155.7	215.9	195.6	234.5	133.4	146.7	256.6	291.9	215.4	288.9	260	262	278.1	333.6	180.6	13.2	368.8	261.9	132.6	185	267.1	229
201049_s_at	23487.9	20129.2	25256.3	19686.9	26309	22039.8	26547.2	19307	24336.2	19553.9	22484.7	23866	20979.4	34401.6	21717.4	19027.2	24194	15982.9	21048.2	22303.4	21446.3	26900.7	16973.5	21462.9	25432.4	24190.9	18753.7	23334.8	19723.6	18596	25927.4	22922.5	20679.8	21517.5	27534.3	18584.3	15856.7	22793.6	26956.4	24234.8	22349.3	20093.4	26328.9	23040.4	26613.2	23495.1	23655.1	23547.3	27320.1
201050_at	1113.4	619.2	885.1	1224.5	1069.5	2042.8	829.9	1205	851.8	1607.1	2316.4	1369.7	2230.2	1238.9	1822.6	564.5	1411.5	1124.7	1384.5	873	1297.2	1059	818.4	3303.4	1590.1	1491.6	1797.9	2056.4	1221.2	1109	1227.5	954.9	1469.7	1617.6	2118.9	922.7	1223.6	1260.4	1039.1	1724.2	1743.4	1259.9	1936.5	1027.4	1740.3	865.3	980.1	1000.4	958.5
201051_at	2790.4	1065.3	2537.8	1713.3	1422.6	1859.3	2500.4	2009	2149.8	1536.8	2062.7	2832.3	1887.5	2146.6	2225.8	3019.8	2253	1816.6	1636.6	2823	1795.4	1764.4	2500.3	1324.5	1438.5	1847.7	1090.6	1759.8	1231.6	1910.8	2103.7	1472.8	1985.8	1786.4	1801.3	1401.2	1740.5	2689.2	1928	1477.4	1710.6	3211.5	1496.2	3653.2	1721.1	1811	1483.5	1436	2338.7
201052_s_at	930.8	862.8	480.7	417.3	685.9	720.1	1018.6	914.8	753.6	638.2	1148.3	638	977.6	1156.3	1150.3	755	1046.2	1191.9	903.1	998	780.5	1045.8	723	717.2	970.6	763.5	873.3	762.6	817.3	713.2	509	777.6	879.8	1112.8	736.8	562.5	927.4	1004.3	602.9	567.8	698.3	706.8	446.9	597	925.6	538.1	819.6	717.7	1096.3
201053_s_at	517.3	611.8	741	653.8	823.4	1023.2	941.1	543.9	360.3	676.4	639.3	531.6	494.6	357.5	863.3	732.1	663.8	461.1	502.2	708.2	439.4	476.7	385.3	563.9	436	572.4	773.5	597.1	518.3	432.7	476.7	536.6	486.3	540.1	477	270.9	378.1	531.6	327.8	242.1	295.1	417.3	494	300.5	409.4	401.9	517.6	396.8	566
201054_at	1926.9	1959.7	1714.9	1204.1	1104.6	1870.7	2130.4	2157.4	2174.8	1898.2	1329.5	1406.2	1513	1523.1	1622.5	2996	1679.2	1532.2	2405.6	1288.9	1589.4	1682.6	2048.3	2494	1393.4	1377.2	1518.6	1713.7	1234.8	2040.6	2224.5	884.2	1733.6	1804.7	2247.4	943.8	1366.3	2428.3	1444.9	1474.6	1721.7	2625.3	1446	2322.9	1794.9	1468.4	1711.4	1020.3	1257.3
201055_s_at	312.2	533.3	624.7	659	450	649.1	458	496.6	572.3	387.8	305.3	439.5	469.9	614.6	425.1	886.1	524.9	592.3	571.1	364	404	502.3	473.9	380.1	424.4	325.8	647.9	482.2	401.2	636.7	473.5	587.9	414.5	475.9	857.2	388.2	620.2	474.8	453.1	510.6	530.5	818.6	458.5	708.2	312.5	576.7	462.7	600.6	649
201056_at	238.1	509.4	400.5	315.4	329.2	384	358.9	602.1	425.6	465.3	314.8	322.1	290.6	202.8	409.3	336.6	386.3	453	276.4	253.1	403.1	310.8	282.4	387	309.6	311.6	324.6	298.6	494.6	390.2	275.5	234.7	341.9	326.1	198.6	510.2	259.9	398	465.8	397.2	334.4	432.4	492.4	475.4	382.3	520.4	345.4	291.3	402.8
201057_s_at	690.9	1249.2	1533.8	1243	1310.8	1572.6	1774.6	1322.5	1012	1293.8	905	964.7	781.4	765.9	1377.8	1007.9	843.9	1713.9	956	789.3	1174.5	853.5	793.4	1226	682.4	752.7	994.1	915.7	1310	1210.1	636	584.7	890.5	987	688.5	1574.4	1010.1	1103.6	986.6	915.4	1147.2	1040.4	1403	1093	1094.3	958.8	873	890	1439.6
201058_s_at	2537.8	3956.6	2327.2	3710.9	1735.2	3875.4	4170	2269.9	3253.4	4971.6	1255.3	8193.4	4054.7	3368.6	1535.6	614.1	2779.1	5020	2120.5	1172.2	993.5	1279.2	5170.4	3021.2	692.1	2325.7	1476.6	3195.4	4366.4	4271.5	1813.7	1694.2	3886.9	4370.9	2171.4	2403.9	2462	2198.9	2336.7	5382.6	4211.1	2794.7	2018.3	4788.7	2019.8	5799.4	4228.2	706.6	1695.1
201059_at	1164.4	1806.1	2376.1	4073.9	2690.3	2243.4	1359.7	1349.1	1118.4	1356.5	1775.2	1228	1312.9	1088.7	1125.5	784.9	1054.6	1215.5	1281.4	1309.2	1128.4	1029	1960.4	1562.3	722.5	1039.8	2733.3	1167.1	1571.2	1451.9	1463.5	1954.4	1034.7	1750.5	1018.9	1662.6	1040.5	907.9	1465.4	1596.4	1728.2	1459.6	954.1	1522.9	822.5	1566.7	1065.6	825.7	989.5
201060_x_at	2872.8	1329.3	2700.1	1043	1681.5	3902.1	1808.6	1332	1660.3	2165.8	1505.4	1174.6	2112.8	954.4	1331.7	1011	1144.3	871.6	1370.3	1147.1	2173.1	641.5	2228.3	2002.2	1377.6	1290.5	2686.4	2013.5	871.8	2057.3	1143.4	2815.6	3660.1	1921.6	1465.5	3536.6	1556.1	1965	1581.2	1081.1	1768.4	1920.3	2702.5	922.3	1919.9	1824.7	1500.3	1477.6	1079.5
201061_s_at	2697.6	2561.2	5275	2775	3231.6	7425	2769.6	1986.5	3102	3974.2	2729.8	2590.9	3737	2413	2554.4	1328.8	2478.5	1817.1	2394.3	1419.5	2744.3	1483.1	2718.6	2990.7	1546.8	2534.4	3089.6	2477	1965.2	2474.3	1562.5	2260.7	4104.9	3261.8	2344	5732.5	1964.5	2718.1	2808.9	2702.6	2933.8	3130.8	4245.5	2008.6	3102	3794.5	3290.1	2137.6	1756
201062_at	17.6	0.8	4.1	1.1	3	2.5	3.2	31.9	6.6	1.8	19.8	28.6	7.6	2.4	1.1	0.8	3.8	2.7	1.4	3.1	2	2	19.5	31.2	3.5	4.2	1.7	2.4	3	1.1	1	15.1	19.4	1.9	3	2.8	3.7	9	3.1	1.5	6.1	10	2	3.8	6.3	5.3	2.2	2.7	4.4
201063_at	3453.1	1652.2	1787.8	1221.3	1083.6	874.5	919.3	941.8	1729	1737.7	1324.2	2474.4	1807.3	2170.8	1368.4	3758.7	2269.7	1581.1	1501.3	1536.8	722	2931.9	1133.6	2912.6	849.6	1107.4	3742.8	1154.4	1162.6	1519.9	1750.9	540.4	1745.8	1580.5	1281.9	564.7	2863.6	1932.5	1460.4	1628.5	1268.8	1112.8	3063.5	1324.1	1010.8	1553.1	1022.4	1604.9	1415.7
201064_s_at	1478.7	2377.2	1974.5	1766.3	2319	1160.8	1658.3	1239.5	2151.8	1235.5	1957.3	2135	1571.8	2620.7	1834	1583.9	2575.3	5799	1559.3	11805.6	2862.1	2625.3	1995.5	1542.3	2687.7	2737.2	2238.4	3275.7	1938.4	1452.4	2634.7	2118.2	1966.8	2093.9	2363.4	1661.3	1500.3	2477.6	2768.9	2255.6	1790.8	3275.4	1790.9	2470.2	2054.2	1733	1728.9	2523.7	2135.1
201065_s_at	3040.9	2294.1	1823.4	1919.9	1027.1	1893.2	1078.1	1223.6	1722.1	2238.5	1863.5	2262.3	1547.6	1493.6	2262.3	1684.4	2697.8	1960.7	1494.4	1717.1	2322.8	2299.1	2248.1	2064.2	1967.5	3052.8	1503.8	2338.3	1776.9	1506.1	3010.9	1753	2147.3	2191.7	2425.2	1007.4	1707.4	2212.6	1672.7	1353.1	1761.8	2674	1880.9	3134.5	2297.5	2447.7	2165.9	2279.3	2110.9
201066_at	1574.5	1321.8	1288	2662.3	1856.8	1262.8	1431.4	2515.5	6563.2	2553.9	2857.4	3134.5	1089.3	4728.4	1435.9	2985	1247.7	2665.7	3883.6	4658.2	1283.5	3504	5392.1	1066.8	4405.4	2276.6	1446.3	1265.5	2692.7	2673.6	1062.2	6253.1	1050	1003.2	1896.7	1989.1	3801.7	1053.7	3125.4	2202.5	1103.8	1486.6	1018.4	3559.5	1320	1764.8	1359.9	10317.2	3411.8
201067_at	620.6	381.6	575.6	791.5	536.4	1771.9	270.3	670.3	823.5	1051.5	316.3	859.5	484.2	315.3	595.9	679.8	1000.3	331.4	704.8	1362.8	1231	928.6	528.5	1065.3	655.8	1967.7	205.6	639.6	574.6	508.6	1300.2	596.3	798	579.6	584.7	567.7	441.1	624.3	1299.8	543.7	441.6	651	704.4	722.3	986.6	871.5	948.8	679	360
201068_s_at	3000.5	2541.2	2533.9	3634.7	4799.6	4109.7	3201.9	1614.8	3780.9	3184.9	1835.5	2900.7	3093.7	2063.1	2372.2	3275.1	3843.3	4065	2809.4	3692	2435	4502.3	2628	2803.6	3765.9	4313.9	3838.2	2576.3	3299.9	2465.2	3097	3855.6	2195.2	2392.2	2256.7	3256.4	2651.3	2590.2	7408.3	2309.3	1935.2	2393.8	2734.7	2536.3	2512.5	2001.5	3198.2	3689.2	2475.3
201069_at	2513.1	5281.7	6802.1	6061.3	8358.2	4154.9	3000.9	5922.4	4674	6014.6	2919.8	5026.6	8425.7	3663.7	4184.3	1723.1	5581.8	4341.9	5492.2	2619.8	2677.2	3207.5	3767.5	15124.7	2149.2	4571.4	2682.5	3817.5	7201.9	4026.2	3112.6	3142.1	12570.5	7299.8	4987.1	4338	2850.9	4077.5	4859.2	6909.7	5771.3	4277.9	5748.4	3114	5742.3	6749.5	6540.1	1147	1912.1
201070_x_at	899.9	888.3	847.2	651.4	771.8	743.6	1247.8	913.1	1025.1	701.9	1124.9	1302.3	818.1	1310.9	1014.4	900.6	726.1	1118.9	1624.3	1307.1	1013.1	886.2	1347.1	933.3	740	1035.4	574.7	918.4	870.5	862	1051.2	1028.7	1029.3	1102.4	943.2	609.7	1166.4	1286.8	1012.8	753.6	942.1	861.4	779.8	755.6	874.7	902.8	908.7	1025.9	713.8
201071_x_at	7203.4	6518	5579.6	5030	4098.8	5968.5	8812.5	3657.7	4433.2	4759.8	4313.9	5810.1	5130.9	5841.6	5112.9	4998.1	5024.4	4955.2	6654.6	7694.7	4629.3	5759.4	5125	4914.1	4222.6	6308.6	5575.9	4203.3	4230.2	5615.1	6473.1	5084.1	4925.5	5231.1	4893.4	3127.2	4258.9	6189.1	5403	4160.6	5002.3	5018.8	6351.1	5147.4	5045.9	4522.9	4635.9	5592.8	3539.6
201072_s_at	332.5	398.1	419.8	458.4	289.5	312	287	540.7	210	199.9	366.7	275.7	212.6	367.5	224.6	278.3	451.5	459.3	175.7	272.2	274.6	397.6	501.4	276.8	379.4	368.4	193.2	490.6	277.5	243.8	284.6	354.6	386.4	356.3	746.8	358.8	245.9	294.7	375.1	309.9	326.9	302.5	271.1	385.7	226.7	305.5	305	287.3	246.8
201073_s_at	334.5	360.1	119.6	109.7	134.3	208	263.9	705.6	401.9	260.1	537.7	536.5	517.8	629.4	406.1	782.6	787.7	919.1	463.3	564.3	555.7	788.6	1140.6	573	456.5	832.1	609.9	1356.2	473.5	555.8	692.3	875.6	499.5	526.8	1225.8	576.6	450	425.8	796.9	581.5	504.7	972.4	342.9	996.2	474.7	495	440.9	784.8	625.7
201074_at	1385.7	1113.9	825.2	1083.8	1229.3	889	1355.9	895.4	581.3	792	1182.9	671.8	723.5	723.3	654.7	1098.2	1780.9	1047.1	592.3	1236.2	632.2	1297.4	1095	984.4	942	1060.9	1403.4	1454.9	719	1182.2	1135	1378.3	833	752.7	1781.9	1123	365.1	596.4	867.6	1093.2	1003.6	1753.5	915.4	1287.2	609.1	913.9	530.1	737.7	648.5
201075_s_at	763.6	647.2	404.2	573.3	257.1	277.7	432.7	869.8	445.6	375.5	745.2	505.2	438.4	564.2	523.6	774.5	1290.7	892.3	510.9	1111	649	884.2	945.3	534.2	648.7	965.3	731.3	1440.9	597.9	793.3	856.5	802.2	568.6	651.9	1501.6	615.6	430.9	434.1	852.2	865.3	940.4	1313.2	465.3	1216.3	716.5	663.3	577	916.4	631.4
201076_at	825	529.5	896.3	1092.5	833.6	637.3	760.4	1770.8	855.1	763.5	747.4	699.5	559.6	839.8	741.5	1026.9	1071.4	716.4	740	693.5	894.8	1256.1	654.7	648.3	655.7	891.8	727.8	925.9	728.8	718.8	677	472.9	666.8	599	677.9	656.6	847.1	671.2	680.2	843.7	979.6	622.5	824.1	722.6	1250.9	697.2	533.3	951.2	944.5
201077_s_at	3468.6	3236.5	3322.4	6683.1	3952	2145.9	5116	3710	3451.1	2986	2935.9	3386.7	2732.1	3891.7	3629.5	3482.3	2824.2	4917.8	2945.9	3276.1	3112.2	5469.9	2761.5	1979.6	3327.1	4407.9	4486.5	2856.2	3815.3	3680.7	1915.4	3755.3	2553.8	2654.4	1792.8	3641.2	3506.5	2364.4	3237.5	3320	3455.9	3447.2	3103.5	3614.2	3579.8	2651.6	2121.5	4587.4	5720.1
201078_at	3865	4404.5	2970.8	3669.1	3793.3	2132	5248.8	3205.2	7088.1	2815.9	4830.2	4503.8	3863.3	3151.3	4734.7	2180.5	4785.6	6011.9	3902.7	5534.3	4826.2	3084.5	4534.2	4097.7	3543.5	3459.6	3929.3	2944.9	3834.9	3815.3	4126.9	2944.5	3250	3685.7	2854.6	2861.4	2835.6	4366.2	4815.5	3945.1	2637	3606.6	3073.7	3135.6	2772	2922.4	4574.1	2530.7	2490.7
201079_at	1497.3	3779.4	5627	1800.4	1823.4	1928.3	2279.8	9160.7	3162	2864.1	2981.6	4216.9	4349.2	2953.9	3992.9	3661.6	3557.1	2887.7	4787.1	3732.4	6553.4	2034.2	2931.1	1676.5	3751.5	4326.2	2652	3424.1	3523.4	2671.6	3590.4	2253.2	2462.5	4049.7	3054.8	6666.4	3547.4	2643	2097.7	1944.5	3236.3	2494.8	1970	2199.2	3806.4	2582.9	2789.1	2770.6	4688.8
201080_at	316.8	388.4	281.7	354.2	254.2	326.9	140	776.7	314	420.7	323.1	347.8	289.5	330.6	356.6	293.9	410.3	366.3	327.4	279	413.4	985.8	268.5	589.4	263.6	371.6	318.8	402.8	418	291.3	985.3	319.8	562.5	527.6	358.5	312.6	236.5	436.8	413.3	335	592.9	316.9	483	404.1	565.2	396.2	318.8	308.8	269.1
201081_s_at	78.5	180.3	163.9	106.2	105.8	196.4	135.1	435	269.4	149.2	182.3	268.8	242	334.1	244.2	177.6	254	342.8	207.1	173.9	181.8	557.7	294.7	287.2	240.6	277.3	150.5	195.9	227.4	190.2	407.4	228.3	303.8	219	218.7	275.8	172.2	344	279.7	354.6	356.6	345.4	206.1	277.5	305.1	202.6	251.1	199.7	259.9
201082_s_at	475.3	414.9	442.6	725.8	377.4	1059.2	574.6	500.4	780.8	859.9	569.2	1048.8	687.7	556.2	824.8	575.8	588.5	1044.9	634.6	432.7	720.3	744.4	851.4	744.4	523.2	809.2	1277.4	733.6	1123.9	687.4	695.8	897.8	866.1	911.7	766.9	956.1	983.6	483.7	1330.2	735	999.2	827.3	988.8	905.1	795.9	824.9	849.5	567.8	640
201083_s_at	222.5	174.6	173.1	137.2	74.6	70	154.2	132.2	88.9	163.2	185.5	103.1	96.8	99.2	137	643.8	172.4	81.4	237.3	174.7	251.6	179	187.8	155.2	33.5	75.5	133.9	177.5	155.8	194	238.4	111	118.1	164.9	154.9	132.8	114.4	194.7	89.9	141.4	84.9	148.1	124.3	143.8	102.4	168.7	97.3	130.5	132.1
201084_s_at	3276.2	3574.1	2539.6	2456.4	1959.6	3074.9	2822.3	2224.1	2174.5	2231.8	2150.8	1612.1	1926.4	1754.5	2743.7	3895.9	2414.3	1643.7	2279.3	1530.3	2549.2	2354.6	2213.5	2666.8	1987.3	1855.9	2259	2011.5	1477.8	2704.5	2737.6	2548.5	2367	2549.8	2383	1693.4	1815.2	2761.9	1465.1	1996.3	2221.8	2573.6	2696	2370.8	1809.7	2378.9	1737.5	1334.4	2113.2
201085_s_at	605.8	957.9	1054.6	1137.3	433	996.7	737.6	68.2	224.2	443.8	242.2	254.3	218.1	230.3	463.3	498.6	365.7	264	519.3	330.7	370.1	278.1	468.7	433.5	311.7	387.7	440.3	454.2	244.9	263.2	464.3	347.4	400.7	460.5	673.4	533.2	503	572.6	381.1	354.3	266.5	303	303.4	499.8	274.1	340.8	181.1	438.5	353.5
201086_x_at	1812.2	2440.6	2274.3	1288.1	936.7	2413.8	1788.2	1322.9	1216.8	2095.8	1569.1	1429.1	1859.2	1812.8	2293.9	2237.3	1975.1	1337.7	1654.7	1738.3	2509.7	1859.9	2019.4	1751.6	1657.8	1779.7	1228.3	1970.4	1292.2	1609.1	2115.5	1162.5	2293.9	1998.6	1479	1602.9	1298.2	2038.3	1235.4	1842.3	1463.2	1876.3	2359.1	2439.7	1533.5	2573.2	1223.1	1670.9	1569.8
201087_at	311.5	467	342.3	407.8	474.9	250.3	541.3	672.3	556.2	647.3	565.8	592.1	939.8	779.9	713.9	386.7	699.7	855.1	592.4	366.8	783.5	508.9	588	753.3	556.2	568.6	646.7	686.9	1221.3	491	544.4	462.6	1051.6	840.6	458.7	807.1	859.6	585.6	754.3	780.1	835.6	722.1	1007.7	665.8	840.5	756.2	1286	561.7	660
201088_at	2488	2027.9	3315.2	2611.4	1716.3	916.4	1610.5	1070.8	2337.8	1510.6	2593.1	1962.2	1991.2	2530.6	1193.2	3685.6	2508.6	3404.4	2122.6	2682.4	740.8	2194.7	2652.4	602.4	1697	1850.5	3984.8	2619.5	1320.9	1873.7	2132.6	4011.6	1287.2	2322.7	3029.9	1333.4	2822	2636.3	2010.9	2176.6	1278.1	1385.2	2227	1902.6	869.6	1852.9	930.9	2523.9	2763.5
201089_at	1401.6	1150.6	1419.1	1272.6	1703.7	2424	1362.8	2425.1	1951.4	1909.6	3179.8	3091.1	3322.8	2940.5	1593.4	1551.8	3218.3	1634.9	2275.2	1586.1	2264.4	2567.3	1711.1	3773.6	2639.2	2161.1	1430.7	2799.1	1645.5	2002.3	1956.5	846.1	2376.3	2565.8	1860.7	1395.1	1899.4	1379.7	2392.3	1798.5	2167.5	2377.4	2935.7	1679.8	2903.6	1351.9	2258.4	1407.9	1635.3
201090_x_at	16286.4	18103.2	17990.9	17396.5	17031.1	17957.5	21862.9	10308.5	13138.7	13260.4	13434.2	16348.2	17136.3	19617.2	11491.1	14576	15711.1	15144.8	10662.2	13737.4	12547.4	24900.9	14270.3	16150.5	14348.4	14846.6	14744.4	16732.5	17537.1	13610.7	14613	13022	12890.9	11545.1	12427	9977.6	12408.2	12824.8	15416.9	16262.3	13555.2	16482.5	25078.6	17386.1	14632.8	15435.6	14994.8	19407	22010.9
201091_s_at	1067.6	1120.7	610.8	522	1181.1	267	541.7	700.2	759.8	487.1	915.8	518.3	689.9	1142.4	944.4	1180.4	917.6	1308	1243.2	957.7	607.5	802.3	903.1	524.5	869.6	762.7	888.2	595.9	622.7	577	1032.7	1252.8	647.6	707.2	1079.7	1140.3	1181.4	946.6	831.7	650.4	820.4	911	505.4	793.7	630.4	534.6	921.6	1259.6	1450.7
201092_at	3072.3	3684.7	3125.7	2560.2	1887.6	4212.9	2032.5	3115.8	2808.3	1958.1	2375.7	2688.6	2068.5	4300	1915.3	4777.1	2195	3424.7	2354	2261.8	1669.2	3972.6	2733.3	2403.5	2233.3	2709.6	2860.3	3273.6	2315.3	4071.7	2421	2647.6	2052.5	2853.3	2786.5	1734.2	3228.8	3857.6	2956.8	2590.5	2481.6	2330.3	2691.6	3456.3	2801.9	2988.6	2080.7	4223.4	9213.4
201093_x_at	734.4	1297.4	1361.1	1102.3	885.4	1549.4	756.9	726.1	1045.4	684.6	853	992.2	919.9	1276.3	860.5	1241.7	808.1	1801.6	354.1	969.2	929.9	1012	1220.8	577.2	1599.7	748.3	804.6	675.5	604.5	1645.1	572.4	1647.4	875.8	921	1099.8	1164.7	734.4	711.3	2135.2	799.8	841.2	1777.8	996.6	857.8	1359.1	814.9	825.7	944.7	1564.7
201094_at	20967.9	13200.6	16527.5	13532.6	19429	7949.9	16350.9	13150.4	13829.9	14378.5	14223.1	17367.3	15263.1	24425.7	15012.3	13992.7	17030.4	17466	14404.4	15632.3	17206.9	18251.3	11339.8	13139.5	15259.5	16266.2	9280.2	12563.3	11760.6	16815.6	18166.8	9693.7	15899.7	17299.7	15012.1	16946	17687.8	16376.3	21232	18315.1	13059.8	17829.7	14612.7	16652	18395.8	14106.6	14915.4	11095.2	19807.6
201095_at	733.3	1212.9	669.4	1033.5	1088.6	1239.7	952.8	1125.2	1236.2	1526.8	1618.3	2378	1508	922.7	941.9	1996.4	1283.3	1809.9	1164.9	1155.2	1231.2	1208.5	1987.2	2162.7	903.9	1317.1	1039.9	1073.8	1936.9	2461	1040.5	2407.2	1419.7	1169	1422.9	2339	1552	1103.9	1640.4	1262.2	1476.3	826.4	1011.1	714.8	1104.2	1076.7	1544	1130.8	1688.7
201096_s_at	2464.7	3179.6	1922.4	1869.3	3185.1	3387.4	2404.5	3373.3	2562.3	3103.7	2923.8	4159.8	3502.2	2741	2605.2	3393.2	3222.5	3809.7	2991.4	5615.2	2510.5	3106.9	3776.8	5177.3	3766.1	3115.2	2313.5	5147.4	5444.9	2960.6	2507.2	2374.7	2583.1	2049.1	2629.7	3956.9	3717.5	2260.2	3830.4	2995.7	3465.1	2748.6	3622.6	2961	2718.5	2928.7	4111	6946.9	3157.7
201097_s_at	4234.1	4910.5	4460.9	5254.8	6781.6	4872.8	4649	4324.7	4421.3	5974.5	4099.2	5072.4	5809.8	4416.2	3928.9	5056.1	6196.5	5518.5	5338.2	5659.7	4736.3	5134.1	4873.9	7306.3	6158	4752	4022.2	6668.9	7163.6	5063	4505.2	4410.3	5363.4	3720.2	4067	5321	5687.6	4432.5	4740.1	4351.8	4151.1	4466.9	7405.1	4102.3	3484.6	4350.9	6129.8	6838.9	3693.4
201098_at	1805.3	2924.2	1895.3	2196	3403.2	1947.4	2423.6	1575.9	1711.7	1737.8	1091.2	1798.5	1943	896.1	1902.5	1749.5	1333.7	2789.5	2162.3	2009.7	1967.1	1621.8	2367.2	1858.7	2131.7	2897.2	2350.3	2182.9	2230.5	2167.7	1021	1589	1640.8	1854.6	1109.4	1756.1	2508.6	1745.3	1684.8	2229.6	1919.3	1357.7	1848.3	1956.6	1889.8	1388.4	1767.3	1604.8	2861.4
201099_at	805	1172.8	1178.3	974.4	813.4	1458	717	1748.6	821.3	870.2	698.9	603.7	792.4	788.4	670.5	1236.5	697.4	945.5	1111	607	872.7	484.9	605.4	788.3	546.6	781.7	871.1	873.8	993.4	692	863.5	548	735.6	741.9	1201.2	577.6	689.3	872	578.9	728.6	862.5	933.2	958	765.8	769.1	703.6	821.6	627.7	543.9
201100_s_at	1705.3	2331.3	2543.9	2241.2	2560.2	2194.2	1863.6	1257.3	1018.2	1260.2	662.6	895.8	1037.3	2447.9	819.1	1699.6	887.1	1279.3	1595.9	1024.3	1292.5	1000.8	787.8	1029.8	961.9	1704.8	2323.9	1269.3	2120.3	2002.7	1312.9	1095.8	1642.2	1172.4	1772.4	1014.6	1667	1328	1276	1236.6	898.9	1617.4	2105.2	1276.9	1060.5	1181.1	1197.2	907.4	985.9
201101_s_at	1416.2	1074.1	1672.6	996.7	712.9	1264.1	1169.6	461.2	587.7	512.9	560.6	722.7	817.7	735.8	786.4	1721.5	607.7	611.8	741.9	461.4	883.5	935.4	859.9	828.1	1015	1077.6	686.5	846.6	494.7	997.8	1010.5	686.6	575.2	805.1	609.6	571.5	707.4	1004.5	580.9	868.4	773.8	797.4	343.9	1096.1	811.4	471.1	603.6	871.4	1024.7
201102_s_at	494.3	1085	528	856.8	439.2	667.1	576.2	328.3	747.3	836.5	1533.2	979.2	1106.5	1417.6	1017.9	1248.6	1074.2	940.4	544.6	718	1101.6	1617.5	1016.9	807.5	732.3	945.5	776.3	1146.6	1252.7	864.8	778.8	736	937.4	1063.1	1393.6	987.4	918.6	1072.5	1723.2	1268.9	1070.4	983.2	585.6	1009	1054.6	1269.7	725.3	1379.3	1229.6
201103_x_at	3263.8	4204.2	5997.6	5794.1	4215.9	7072.5	3571.6	2910	3914.2	4172.8	3459.6	4239.7	3683.3	3945.5	5056.6	4004	3414.1	3500.2	4191.3	4515.8	4728.2	3175.7	3817.4	4183.2	6003.4	4474.8	3453.5	5211.2	4585.5	4070.8	6321.8	4123.5	3621.9	3926.1	4250.8	2692.6	2686.7	3595.6	4055.6	3386.6	4426.8	4733.8	5821.4	4160.7	4168.9	3741.2	3691	3207.6	4175.4
201104_x_at	1088	1234.4	1178.2	890.1	742.2	1735.7	845.6	2255.2	1881.6	2634.9	2142.9	2098.8	2024.9	2403.8	2755.8	2240	1528.3	1523.3	2396.9	2666.3	2262.8	1448.5	1739.3	3249.2	3710.6	2927.7	1318.9	3446.1	2888.6	2424.4	3533.6	2133.6	2216.7	2846	2986.2	1351.6	1998.3	1963	2223.2	2764.3	2667.2	2184.9	3214.7	3213.2	2282.2	2394.6	1981.2	1710.6	2888.7
201105_at	9941.8	11346.4	11034.1	20764.5	22809.9	19123.2	18222	11404.2	15593.7	18303.7	8797.7	24633.2	18904.4	16798.9	9854.7	7444.2	14371.5	15912.7	9704	6204.4	4018.9	13855.4	15446.4	20473.3	10243.7	13315.9	12671.5	9178.6	16255.2	12193.3	6621.7	10876.2	10854.8	11868.6	8882.4	10678.9	15552.3	10379.6	9822.9	18413.5	14484.8	9125.1	18075	10213.5	9451.1	11899.9	12330.6	16446.6	10216.5
201106_at	4443.8	4511.7	3190.1	3484.4	7331.7	3338.4	4183.8	4049.1	3299.4	3708.1	3283	3314.4	2702.5	3000.3	2626	3677.3	3294.6	3238.2	2752.1	4184.5	6886.5	3779.7	2451.5	4554.7	3101.2	2866.8	1704.4	2826.6	4798.9	2777.3	3265.9	4762.8	3381.1	3118.8	2519.8	5662.7	2330.6	2142.6	1528.5	2290.1	3473.3	3837.5	3634.5	2327.3	3834.5	4827.7	4238	4471.8	4060.2
201107_s_at	63.5	103.3	12.4	22.6	7.7	28.3	66.3	117.1	183.9	182.5	32.8	160.8	156.6	182.3	102.9	58.9	107.5	303.5	45.1	15.2	25	96	196.7	41.4	15	107.6	5.7	20.1	329.7	151.8	21.2	21.4	78.9	173.6	203.1	45.4	159.5	47.7	253.9	379	144.2	54.3	10.3	80.1	30	35.8	246.9	58.2	68.3
201108_s_at	1255.9	2423.6	699.7	1580	1059.9	889.7	3243.4	1651.8	2149.8	3762.1	1250.4	2507.6	3081.7	1644	1409.6	797.6	2039.3	3276.6	1881.4	646.7	463.9	1273.9	1956.9	644.7	501.1	875.3	270.9	1089.2	4490.2	2183.5	632.4	1110.2	1555.2	1876	2098.4	1515.8	1629.2	1830.2	2349.9	3191.7	1287.3	1187	795.2	1370.1	968.5	2037.5	3460.4	617.4	1046.2
201109_s_at	1459.4	1841.5	678.5	1528.9	543.8	474.4	2079.4	852.7	1575.5	2510.2	602.5	1918.6	2084.5	1356.4	1073.3	532.1	1524.1	1842.7	1566.2	520.4	250.2	738.8	1565.8	696.1	189.7	494.5	265.3	803.2	3333.1	1270.1	676.6	1112	1677.6	1696.3	2314.5	1208.5	1076.2	1606.3	1560.8	2673.8	1161.9	925.5	591	1102.3	722.4	1559.2	2636.9	605.6	620.8
201110_s_at	1026.9	1717.6	765.8	1831.7	1167.6	591.9	2072.1	949.8	1078.5	1308.3	632.8	834.3	1204.9	807.7	640.2	370.1	921.4	1047.7	936.7	248.1	77.6	484.4	660.1	304.7	187.3	234.4	274.7	324.6	1570.8	701.3	378.4	1247.4	1277.9	1070.4	1354.7	1097.4	742.9	1056.3	854.6	1091.6	589.3	561.4	238.3	517.9	223	836.6	1274.4	217.9	229.1
201111_at	869.9	1102	717.8	1204.8	642.9	658	585.8	714.2	678.5	644.3	939.3	837	681.2	1417.5	843.1	1193.2	1217.6	1343	559.9	2028.4	359.7	2042.9	1515.4	555.1	1600.8	795.2	1560.1	1213.4	467.1	1075.6	1484.9	2076.2	489.5	627.2	1076.2	967.7	408.9	1421.4	893.1	654.8	884.2	941.9	627.7	1311.8	513.7	511.2	405.5	1084.8	1184.8
201112_s_at	2723.9	4523.6	1331.4	2056.3	838.7	1203.2	777.2	2646.7	2316.5	1998.8	2171.1	1963.9	1382.3	3071.4	1743.6	2583.4	1875.4	3332	1766.7	4291.1	1127.6	3540.4	4237.2	1497.2	3383.8	1874.4	3816.6	2223.7	1913.4	2286.6	2307.2	7048	1071.6	1681.2	1466.8	2707.5	1501.6	2019.7	2760.3	1935.2	2482.7	1752	2170.8	3001.8	1294.7	1332.5	1442.9	3077.4	3196.2
201113_at	3016.3	3534.1	2352.2	1595.4	2939.1	3010.3	3511	2832.9	2874.2	2693.9	2728.8	2777.6	2523	3842.8	3417.8	3239.7	2378.2	3538.7	2576.2	2729.9	2485.6	2391.5	2215.4	1437.9	3125.3	3434.7	3097.1	3038.1	2116.6	3077.4	3879.8	3569.5	2299.9	2251.5	2644.7	4016.6	2179.3	2450.3	2599.3	2755	2290.8	2016.4	2480.4	3252.1	2600.1	2245	2477.9	3642.6	3747.3
201114_x_at	6105.3	5587.5	3280	6462	5341.9	3804.9	5151.5	1845.8	2719.9	2453.5	2993.4	2516.7	2449.4	4146.3	2578.3	5809.7	3190.7	2955.2	3205.2	6718.9	2115.6	5892.7	2525.9	1984.5	5958.5	4144.2	3211.3	2998.6	2695	4168.7	2972.8	6755.1	2563.9	1732.4	2847	5377.9	4817.2	6205.6	4486.9	2556.1	3247.7	2963.4	2590.5	3487.7	4801.8	2534.3	2273.4	4436.6	6154.2
201115_at	866.8	1138.6	651.6	466.2	692.5	667.1	825	649.3	668.7	374	494.1	751.4	407.2	1088.6	482.5	999.9	557.2	1052.1	511.6	955.1	376.3	987.8	740.9	408.7	681.4	697.2	582	1038.7	475.3	750	654.3	1006.5	370.6	550.2	783	805.9	857.9	511.4	1053.4	438.2	520.9	680.8	323.3	790.1	602.2	664.6	827	1383.1	733.3
201116_s_at	400.1	807	1298.8	372.2	653.6	579.5	408.2	113.7	660.1	1698.9	216.2	1445.1	682.7	514	1334.8	263.7	734.8	493.1	566.3	299.9	1398.2	419.5	644.3	3135.5	409.2	663.8	140.4	628	2127.2	731.6	673.9	409.4	1450.8	1567.3	319.6	548.2	425.3	980.5	655.5	880.5	836	870	1165	320.5	1185.9	721.7	1858.1	232	199.7
201117_s_at	236.4	603.2	686	279.6	549.4	248.5	336.6	195.7	384.4	793	233.5	723.8	366	344.2	727.5	123.6	805.8	277.7	476.5	148	842.1	168	399.7	1393.2	119.2	237.8	79	245.5	889.2	337.3	390.3	255.6	896	873.8	177	510.4	209.3	601.1	430.8	457.2	205.1	482.6	522.6	126.8	378.1	545	970.2	48.2	87.6
201118_at	1940	1166.1	791	612.9	425.4	217.6	451.5	1431	1000.7	617.9	1229.1	933.4	1697.3	1217.8	1064.6	2075.9	1904.2	1178.1	1160.7	882.7	2335.3	1547.1	1011.2	1669.1	1678.7	1246.9	1364.4	2151.8	1099.5	852.1	890.7	1284.2	1145.5	1115.5	885.4	2066.4	2234.3	1093.1	1382.5	1636.1	1149	920.5	1156.5	1012.8	1714.6	1409.2	1461.2	2436.3	1822.9
201119_s_at	4729.5	6127.8	5806.7	5358	6738.7	8967.7	5334.9	5532.6	6880.2	4084.2	5852	7415	5385.4	6346.5	5662.3	2900.3	4259.7	4698.7	5330.2	5591	6221	3793.1	5205.2	3170	4769.4	5104.6	5984.1	4061.5	5109.5	4346.7	4473.9	7851.2	4174	3895.8	4749.4	6184.1	5053.9	4793.7	7971.9	8803.3	4737.5	5425.8	6340	6743.1	5112.6	6126.4	5402.4	6153.2	9622.9
201120_s_at	2287.6	2263.1	931.3	598.1	1051	1120.2	407.7	1045.6	1739.5	2328.8	2587.3	2396.8	1735.8	2836.4	4501.9	3506	1334.4	2769.3	2608.1	3399.9	5466.6	4167.9	2267.9	1780.1	3938.3	3436	1475	2686.3	3437.1	2328.6	3253.4	1895.3	1718.8	1602	2323.5	7794.1	2679.9	3059.9	5199.2	3117.6	2028.4	2853.6	1792.7	5189	1805.1	2101	4708.7	4718.1	4579.1
201121_s_at	2839.2	4148.5	2377.6	2209.2	3628.1	2592.7	1922.1	2415.4	2657.8	2699.1	2697.1	1969.5	1957.6	3292.3	4389.6	3449.6	1781.7	2954.2	2918	3075.4	5479.3	3758.2	2511.7	2460.3	4510.3	3080	2423.1	2782.6	3307.1	2802.6	3870.3	2777.1	2237.4	2122.1	2546.6	6483.7	2762.1	3072	3397.3	2014	2278.3	3320.5	2413.3	3780	1219.2	2517.8	4525	3393.9	3331.3
201122_x_at	802.9	711	1134.5	1019.2	938	845.4	1125.6	927.9	1687.7	472	1710.2	1406.5	1332.1	1711	1211.7	1693.8	753.5	1795.8	360.5	1281.4	376.4	947.2	300.8	292.5	1029	1096.3	367.6	1191	438.6	259.7	776.1	1880.5	938.1	600.7	1344.1	395.6	507.6	463.4	492.2	459.5	1209.7	2013.4	953.1	525.4	569	1377	1107.5	541.7	452.3
201123_s_at	2240.9	661.9	2002.4	1270.4	739.6	1333.3	1571.1	951.8	4009.5	330.7	3677.9	4144.4	3674.9	4594	3371.6	6879.7	1742.7	4776	454.4	3481.2	207.3	3441.2	240.7	117.2	701.2	2679.3	288.3	2968.9	298.3	314.8	1985.9	4615	2084.1	1154.2	3008.3	307	576.8	365.6	383.1	398.9	3314.5	5468.1	1469.2	716.4	371.2	2666.3	2409.7	383	331.2
201124_at	249.6	507.7	460	447.4	509.9	882.6	364.8	1006	434.8	503.4	287.2	474.2	518.7	449.1	339.2	185.2	289.1	450	315.7	142.6	539.6	421.2	248.9	1165.4	146	205.1	221.9	401.7	864.2	282.9	257.8	300.8	414.6	414	359.6	415.2	299.5	222.4	376.6	449.9	477.4	282.3	511.8	298.2	440.4	529.6	580.6	224.7	139
201125_s_at	947.5	2256.9	2025.8	2527.3	3294.3	3092.8	2157.9	2372	2139.7	2744.3	731.7	2422.7	3691.6	1817.1	1739	999.6	1785.6	2966	2337.3	394.7	1536	969.2	1446.6	5473	402.4	912.4	1371.9	937.5	4049.1	1262.7	947.3	1200.4	1467.1	1909.5	1323.3	1958.4	1492.8	1086.8	1888.7	1565.4	2107.6	1374.6	2114	1193.1	1157.1	1669.8	2617.8	356.3	1039
201126_s_at	865.9	701.6	1379.9	902.2	1076.4	1226	950.6	1003.8	1033	1032	892.5	1507	1287.4	976.4	999.1	848.5	950.1	859.8	915.4	897.1	1255.8	689.8	904.8	1464.5	1363.4	917.9	566.8	940.9	973.8	783.8	828.5	604.2	1652	1291.6	798.2	1307.4	950.2	1324.2	1561.3	1252.4	985.7	948.9	1186.8	783.8	1492.6	941.5	1400.9	674.7	470.8
201127_s_at	309.5	316.5	173.1	268.2	297.9	357.4	205.3	436.2	323.3	360.8	372.8	348.8	310	345.2	419.1	492.7	570.1	462.2	259.8	354.1	540.2	2248.6	487.6	312.7	499.8	615.4	496.4	443.6	684.2	399.5	354.6	686.5	511.8	392.1	368.7	535.5	397.1	629	694.9	598	1030.8	502.3	560.4	560	619.5	271.5	445.4	413	233.2
201128_s_at	2227.8	2386.6	3233.5	2781.3	3853.4	3061.8	1841.5	2856.4	2843.5	2657.9	3087.2	2543	3286.7	3097.3	2181.2	3550.3	3531.6	3050	1788.2	2298.2	2803.7	8904.5	2796	2808.4	3081.8	3885.4	3099.9	3607.9	4644.9	2167.5	1848.7	3459	2523.3	2332.2	1754.1	2849.8	1552.7	2465.3	2867.5	3052.7	4925.3	3344.7	4575.6	3556.2	3026.9	2579.2	2658.3	2490.9	2285.4
201129_at	1139.7	1074.6	904.5	671.5	1206.9	1357.8	894.2	1224.1	758.3	1072.5	763.5	1010.1	683.1	661.5	1270.2	1941.5	871.3	810.8	991.5	1542.9	1114.6	1312.8	824.5	993.9	725.4	845.7	830.4	916	620.7	1167.7	1765	799.8	962.1	1026.4	1530.4	780.1	742.4	916.3	954.2	571.5	1045	1090.3	1094.6	1233.2	917.3	1014.2	821	1129.4	1028.7
201130_s_at	181.6	180.8	40.9	142.3	42.7	50.4	22.2	78.5	742	358.7	368.7	283.5	261.9	231.2	857.3	171.9	258	820.6	199.9	267.7	80.4	381.9	602.4	44.2	655.9	454.1	116.4	559	913.8	259.8	293.8	454.8	211.7	193.3	583.7	729.8	336.1	484.4	442.9	784.9	302.4	526.7	134.4	611.5	273.6	341.1	580	444.4	386.1
201131_s_at	3817.5	4761.9	3212.9	6512.1	3649.1	4.4	1927.6	30.2	4931.8	6133.4	3964.9	2609.5	2239.1	3113.6	6187.2	2216.7	2679.1	5144.2	2561.1	2858.8	295.9	3105.9	4356.7	93.8	3430.1	3532.5	2304	4827.6	7130.1	2734	2903.1	4537.3	1279.2	2283.2	4027.2	5876.9	2290.2	3461.6	3523.9	4202.8	2181.9	4805.1	1021.8	4519.6	2152.7	3130.1	5280	3731.4	3371.7
201132_at	520.1	900.5	1074.9	821.6	1040.1	1263.4	833	403.5	703.5	964.2	418.3	934.9	690.3	799.9	891.8	591.7	698.6	844.8	933.3	650.6	758.9	553.5	734	828.3	474.7	573.5	780.9	739.5	1001.2	522.1	837.4	688.8	882.4	850.7	900.1	1840.5	651.2	692.8	702.5	705.1	666.7	800.3	738.5	778.9	565.2	601.1	1150.7	633.3	638.6
201133_s_at	740.2	449.1	543.3	362.8	407.4	1918.2	348.7	856.3	979.3	958.7	800.9	916.7	1090	663.3	966.4	890.9	1067	883.7	943.8	448	1193.6	438	837.6	1934.4	595.3	838.1	609	829.2	920.4	1036.7	819.2	921.2	1123.7	1094.9	781.8	820.8	1870.7	1041.1	1002.9	950.6	539.1	988.5	1216.2	862.1	1009.7	657.9	844	298.2	1041.8
201134_x_at	8979	4309	7351.8	5536.5	8009.5	11728.8	3934.1	5860.9	5829.8	3298.3	4004.7	4052.8	3242.1	4537.7	4995.3	2680.1	3877.7	1987.7	5185.8	4553.7	5504.4	4287.1	7558.1	3316.9	4105.6	3838.5	4958.5	4257.8	4133.3	4864.7	4593.4	5614.9	4220.3	4542.5	4108.3	5872.6	7652.4	3730.2	3571.7	5080.8	2898.9	3762.7	5522.6	5285.9	4669.6	2740.7	4306.3	3767.8	3531.4
201135_at	1581.6	3571.6	2721.9	2005.2	3337.2	2298.1	2297.3	1834	1682.2	1844	2167	1672.7	1921.7	2098.2	4064.7	2177.3	2007.3	1281.1	1540.7	2006.4	3180.1	1943.7	2148.5	1915	1852.8	2532.4	4649	1668.2	1784.9	1827.9	2225.3	2369.6	1649.7	2072.5	2197.1	1715.2	1443.8	1647.3	2063.2	2051.4	1921.3	2149.6	3133.3	1847	1572.3	2283	2269.8	2570.7	2640.2
201136_at	1488.1	2425.3	1271	2090.4	1913	3563.4	1468.4	3340.9	2178.9	1425.6	1645.1	2625.4	2491.7	1984.3	992.2	3057.8	1989	1541.8	780.9	961.7	950.1	2099.7	1991.2	1574.1	1872.5	2540.9	1041.8	1065.7	2225.2	2474.6	2231.7	2297.6	1697.3	1433.9	1244.7	1798.6	1173.9	941.8	2557.1	2562	1501.3	1374.5	1768.3	1918	1442.9	1961.3	2318.5	1151.9	745.7
201137_s_at	7818.2	4760.6	6811.1	10464.1	5252.9	1901.8	5097.8	4994.2	4328	5677.7	5417.5	13302.5	8698.5	11874.8	12417.5	5737.6	8824.1	3830.1	9600.7	9346.3	7447.2	3652.7	3314.5	7056.1	17696.7	5414.1	1859.3	11969.2	3152.6	9319.2	5342.4	1106.9	14644.7	5994.1	9492.9	2818.9	4002.1	11143.5	3044.2	6347.4	7087.3	7349.7	7857.6	3926.7	10843.4	7232	9384.4	2761.7	4245.5
201138_s_at	1357.3	975.8	822.3	1015.8	1305.1	1146.3	996.3	785.8	946.8	692.8	1145.5	959.2	697.7	940.4	727.4	1431.8	967.1	935.3	862.4	1692.5	617.8	1239.8	1359.8	847.8	1244.3	1069.3	1048.3	951	597.3	800.3	1233.1	2025.7	811.5	1235	1246.7	1183.4	1209.2	1137.7	1075	827.2	623.9	678.6	865.6	913.3	472.8	634.8	630.1	1602.3	648.8
201139_s_at	1053.6	633	419.1	532.4	711.8	789.4	352.3	530.3	589	391.8	784.3	536.1	496.3	829.4	487.1	1362.3	617.7	664.5	431.6	1667.3	416.3	907.3	733.5	434.6	767.2	701.7	875.7	586.6	434.1	680.8	1006	966.1	498.1	669.2	511.3	769.1	662.9	704.2	676	452.7	472.4	508.1	543.7	612.6	296	623.7	681.7	999.4	402.2
201140_s_at	308.4	911.5	545.2	631.3	345.8	578.8	427.7	291.2	705.7	689.9	522.1	730.5	929.2	500.6	642.9	867	1215	620.7	650.9	400.2	1231.1	660.8	615.2	550.6	403.8	359	452.7	640.8	717.3	572.5	336.5	568.8	537.8	581.6	466.5	1370.8	431.6	455.8	455.4	624.8	1155.7	418.2	379.7	981.7	394.4	676.9	998.4	664	215
201141_at	6644.9	10841.9	5756	8206.4	10530.6	729	5185	5490.4	6099.4	7545	7280.5	7064.4	6704.6	6497.2	6258.5	4842	7166.1	6531.2	7022.6	3711	6362	4832.6	5557	19625.5	6871.4	5245.4	5268.5	6633.2	7117.1	4813.5	6255	4065.9	6028.6	10076.7	11805.9	7364.4	6011.7	5074.9	11112.8	6038.8	7574.5	5674.3	8459.6	4508.5	8655.7	4326.6	7419.8	4876	10558.4
201142_at	607.6	691.2	807	1298.5	636.2	614	949.9	667.9	655.9	881.1	564.6	581.9	805.6	1110.4	643.2	555.3	921.8	824.7	545.3	502.4	607.1	728	759	774.1	656.8	585.1	533.7	560.7	813.9	1113.4	599.7	719.9	632.3	718.1	481.9	742.6	768.4	685.7	438.7	1225.9	445.6	557.8	764.7	841.4	576.9	1074.8	649.1	775.1	757.5
201143_s_at	263.2	167.5	734.3	677.9	335.4	183.7	335.4	658.3	251.8	158.5	377	227.8	246.1	295.1	221.5	433.8	320.2	232.8	430	301.6	283.7	361.5	404.8	284.9	245.9	295	265.6	333.9	382.1	397.3	275.9	340.7	341.7	243.6	262.8	233.7	431.2	338.2	339.2	551.6	389.7	434.9	522	517.3	438.4	545.5	302.3	392.4	394
201144_s_at	1326.6	1184.6	1369.2	1427.2	1490.7	754.8	1428.1	1709.1	1379.4	959.9	1476.9	1040.4	1716.9	1576.8	1133.5	980.3	1466.6	1741.5	1056.4	1143.4	1380.7	1379	1366.2	990.4	1473.7	1386	1832.6	1187.5	1465.5	2409	736.4	1565.9	1189	1310.2	1497.5	1488.1	1570.8	1460.5	1175.6	3188.3	1170.6	1131.9	1487.3	1488.5	1233	1649.3	1087.2	1586.1	2113.9
201145_at	2148.7	1512.7	1445.2	1163	2176.5	4699.4	1663.3	1820.1	1497.3	1429.7	2764.2	2581	1542.7	1866.6	2341.3	2188.3	1540.6	1736.7	1599.1	3210.5	1532.5	2444.2	1531.9	1336.9	4602.7	2138.8	1163	1677.2	1354.7	1825	2029.2	2542.3	1509.1	1585.8	1604.4	1709.1	2465.1	2334.9	2268	1822.5	2121.1	1301.1	1241	2243.2	1418.9	1231.8	1733.8	2151.1	2306.8
201146_at	2208.5	2056.7	1991.8	1369.1	1404	2349	1242.1	1667.8	1602.4	2306.4	1887.3	2232.2	2272.8	1347.5	2863.3	2959.6	2417.4	1656.8	2911.7	3073.5	2326.3	2264.5	1918.7	2588.3	2021.4	1957	1282.2	1653.6	1553.3	2397.6	3105.1	1419.1	1966.5	2034.6	2016.8	2126.6	2144.4	1862.3	820.1	1327.4	2243.6	2100.3	1172.4	1523.6	1546	1759.9	1872.6	2072.2	1099.5
201147_s_at	1547.3	1792.3	1175.8	1757.1	1655.1	1398.4	2576.5	2704.1	3543.7	2894.9	783.4	3048.4	1886.8	2997.3	1535.9	471	2437	3719.6	2034	507.6	1172.9	569.8	3071.8	1701.1	243.8	841.5	602.3	822.1	3900.5	1003.7	1692.6	886.3	914.9	2124.6	2149.2	1691.4	1554.3	1094	1412.9	2100.1	1737.6	2071.6	1366.4	671.9	2029.6	860.4	3778.8	337.2	822.2
201148_s_at	922.8	977.6	843.8	1149	1194.3	1250.3	2061	2175.4	2785.1	1854.5	761.8	2181.9	1335.4	1923	1301.6	302.8	1256.7	3163.6	1369.5	396.9	1056.8	705.8	1310.2	982	42.5	673.3	419.5	723.2	3187.3	682.3	994	479.7	702.7	1436.6	1385.5	1219.4	1031	658.8	888.1	1263.7	1159.7	1815.7	584.7	631	1430.3	538.3	2685.9	129.3	530.4
201149_s_at	2172.3	2189.2	3077.8	4680.3	3640.5	3391	5283.4	3867.5	5545.2	3420	1055.5	4696.3	2889	3488.6	2229.7	514.2	3003.4	6662.5	2736.8	869.1	2052.7	1018.8	3493.9	1766.5	712.6	1055.9	415.7	1096.2	5125.9	1000.3	1822.3	1005.3	1291.4	2684.4	2781.5	1934.9	2634.7	1789.8	1590.1	3105.9	2510.5	3084	1084.4	1039	3290.7	947.8	6397.8	591.7	1193.2
201150_s_at	4118.2	4829.9	2789	3773.1	3311.5	3068.3	5351.7	6338.5	5883	6388.7	1728.2	4837.7	4381	4558.1	4065.9	831.1	4677.2	5760	3637.9	1074.9	3406.1	1257.7	3430	4308	633.3	1426	1576.1	1643.3	6887.9	2768.2	4061.8	2769.9	3077.5	5432.6	3979	4239.8	3769.9	2581.3	2868.3	3674.6	3130.2	4459	2594.3	1496.2	4790.3	2536.8	6813.4	489.1	1676.2
201151_s_at	432	225.2	220.4	196.2	119.4	143.6	69.7	280.5	297.1	550.6	256.3	361.4	369.3	376.1	410.1	540.4	395.7	522.1	398	216.3	394.8	159.8	305.4	654.7	391	382.5	130.4	435.1	336.9	488.1	574.6	277.4	516.4	550	295.1	430.4	480.1	555.5	246	335.1	281.5	383.9	365	534.7	341	498.8	371.3	452.5	401
201152_s_at	2947.1	1516.5	2348.2	1823.1	1008.1	1906.2	1153.2	1338.2	2307.8	3482.1	1710.2	3175.1	2733.4	1670.6	3483.1	2772.6	2747.3	2185.7	2050.8	1118	3177.2	1000.9	1939.6	2621.6	1115.9	1916.9	1845.6	2393.3	2577.1	2894.8	2506.1	982	2901.6	2600.6	1735.7	2372.7	1910.4	1955.3	2375	2900.4	2574.6	4158.4	3309.4	2734.5	2424.4	3578.5	1631	1896.5	1766.9
201153_s_at	3021.2	1538.9	2886.5	1986	1950.9	4518.8	2021.5	957.2	1606.6	2220.1	1311.2	2223.9	1780.9	1419.6	2090.6	1915.4	1732.9	1413.6	1752.3	1191.7	1943	1006.6	1467.2	2106.2	1059.5	1338.1	1110.6	1567.5	1475.4	1720.7	2077.3	1080.9	2003.6	1914.2	1236.3	1365.6	1263.1	1555.4	1380.7	1446.2	1348.4	2001.7	2345.6	1468.5	1335	2285.8	1287.8	1149.8	1186
201154_x_at	23263.4	13443.3	12533.5	12710.6	13479.5	13440.6	23023.9	10907.5	15092.6	12313	13273.7	13806.5	10420.3	26757.8	13105.6	16058.8	13448.4	9464	10315.3	18973.7	12776.4	15806.7	12352.8	12846.5	15280.9	17060.9	10835.4	12644.8	10112	15873.2	13828.9	13761.3	15088.3	15103.5	14452	14858.6	14789	15148.7	18192.2	18480	11246	18385.7	16588.9	18994.5	18221.7	11457.9	11689.8	8089.7	25049.6
201155_s_at	709.7	734.7	979.8	809.2	1007.7	900.5	596.6	528.3	1205.2	1032	635.9	786.5	947.7	895.7	896	1438.2	1039.4	612.3	980.7	667	1187.5	1143.3	1056.3	886.8	925.9	1104	1156.7	1352.4	1255.1	897.4	580.3	889.6	881.1	1082.7	730.7	930	1511.1	683.1	944.3	1199.9	869.7	795.4	1147.2	822.8	851.3	926.9	1413.8	1437.5	1346.1
201156_s_at	330.7	805.7	391.5	473.6	389.5	275.4	428	469.3	538.8	442.7	698.1	613.3	684	479.1	420.4	672.8	732	657.5	530.5	468.9	947.3	678.3	375.7	805.6	394.5	570.7	432.3	534.3	599.1	569.2	387.1	463.2	643.7	614.6	499.5	815.3	470.4	556.1	455.4	558	1073.2	560	517.5	658.4	512.2	561	725	620.2	478.7
201157_s_at	1056.7	589.5	546	854.5	663.8	619.1	783	522.2	629.6	816.5	692.4	941.6	835.4	751.9	617.3	1076.3	1118.6	346.1	816.1	616	1118.1	937.6	1209.8	700.4	814.8	1026.7	1040.4	1059.4	837.4	981.9	637.8	1331.1	851.2	825.7	544.4	1209.6	1420.5	808.9	972.1	768	753.3	852.8	981.4	865.2	1012.4	1076.4	743.2	914.3	1169.4
201158_at	397.2	195.8	433.3	470.8	193.3	176.2	213.7	136.3	280.3	366.9	127.6	379.4	232.2	138.9	352.9	330.3	346.2	132.7	150.1	57	298.8	264	183.3	355.6	273.7	348.4	377.5	313.5	207.8	345.6	337	198.3	375.4	358.3	258.8	286.3	353.3	298.4	443.8	242.4	388.3	308.5	307	338.9	502.4	369.7	46.7	176.7	286.7
201159_s_at	113.9	132.1	79.5	79.3	29	81.7	27.1	164.5	175.6	119.3	60.8	152.5	119.7	125.6	149.3	241.4	319.5	92.3	64.8	82	221.4	216.1	148.6	181.1	206.4	220.9	104	259.3	113	231.1	195.9	96	257.1	169.7	129.3	184	183.7	224.6	146.7	178.6	225	187.2	208.5	295.3	251.4	352.8	82.8	121.2	135.7
201160_s_at	4100.7	1435.1	3539.7	3641.2	5676.7	2036.8	3610.7	2958.4	3719.6	2954.4	3460	4533.9	2510.9	1981.4	1722.7	7819.4	2348.8	4190.2	2544.4	4030.2	1808.1	6241.3	4190.6	3113.6	4946.3	3189.4	3740.7	3960.6	3076.5	3636.1	4706.4	2776.6	3015.1	3019.9	4480.9	3408.8	2513.4	4733.2	5012.4	3536.3	2856.1	3598.3	2530.8	3436.4	1811.9	3811.4	1917	3413.1	2116.3
201161_s_at	2212.5	803.3	2741.1	2151	3251.9	1061.3	2238.1	1216.5	2282.6	1407.6	2668.9	3766.8	1439.5	1166.5	1078.3	11603.9	1199	2403.7	1309	4675.5	910.9	5993.5	3793.6	1643.8	5030.6	3371	2275.9	3052.3	2599.8	3711.4	3384.5	1188.5	1853.5	1798.2	3120.5	1792.1	1405.8	3015.8	3588.1	3395.4	1721	2391.9	989	2483.7	1851.9	2802.2	1076.5	2809.8	1161.6
201162_at	6605.2	10500.4	10548.1	8405.4	7280.5	3963.3	11436.6	4897.1	10685.9	26893.1	5458.3	15738.9	12989	15932.4	8685.8	3697.5	7521.1	7039.6	8904	4571.3	11348.5	4948.8	10334	11299.7	5280.9	7415.7	3531.3	6509	11727	6710.9	6365.5	7132.4	12174.7	13698.4	8271.3	8341.4	5999.3	10469.3	7851.7	10668.6	11643.3	14889.5	11176.6	8469.3	11991.8	10039.9	10955	6309	6886.9
201163_s_at	4649.5	5489.3	4715.5	4849.8	4819.5	1645.8	4556.9	3563.3	4998.4	8483.1	3418.9	4049.6	5151.7	6956.5	4051.9	2418.6	4545.7	4380.1	4754.1	2897.9	4930.4	2768.2	5067	4664	3055.6	3828.6	2770.7	3339.7	5163.6	3690.2	4098.3	5127.5	5720	7230.8	4572.3	5128.4	3507	6165.6	3835.2	4597	3948.1	4828.7	5782.6	3145.4	4285.4	4629.7	5565.9	3762.8	2801.8
201164_s_at	855.7	781.8	859.3	1060.3	674	526.5	902.3	691.5	878.4	1055.8	901.2	800	759.4	1472.1	1104.4	1707.3	938.7	1248.3	1248	727.5	888.7	986.5	1029.5	999	888.4	1119.6	731.1	1704.2	1002.7	1635.8	1928	952.2	1169.2	1066.9	821.5	1098.8	986.4	1517.4	1991.4	1212	844.9	1183	990.9	1765.3	1218	1320.9	914.3	1517.7	1526.4
201165_s_at	1114.7	1598.4	925.6	1202.9	791.4	451.2	1114.9	837.4	1335.4	1041	1399.7	1021.4	1294.8	1841.9	1203.2	1871.7	1517.6	1795.5	1268.7	1569.5	1658.8	926.1	1323	1499.8	1282.4	1334.8	1038.1	1653.3	1052.1	1572.3	2054.3	1200.2	1565.5	1373.2	1310.1	1408.7	1292.4	1905	1978.4	1281.2	1342.8	1654.6	1146.2	2498.8	1165.2	1812	1254.8	1645.3	1507.1
201166_s_at	1977.2	2096.8	2864	2855.3	1822.5	1642.6	3271.7	1433.4	2079.3	2169.3	2026.7	1594.8	1638.1	2767.2	1748.2	2950.9	2027.7	2530.8	2582	1969.2	1992.9	2439.6	1776.7	1874.2	2098.5	2157.8	1740.5	2506	2006.8	2202.3	2633.4	1901.9	1960	1696.5	1913.1	1926.5	1740.2	2175.3	2569.4	1802.1	1577.1	1892.5	1870.3	2630.5	1616	2112	1835.9	1993.6	2158.3
201167_x_at	247.6	211	106.8	86.5	67.3	162.1	180.7	1497.1	645.2	350.1	460.8	745	850.1	796.1	627.4	649.9	748.5	554.4	565.4	662.3	845.3	696.2	653.8	644.3	542.3	688.8	345	755.9	532.7	771.1	443.2	725.8	792	1001.8	1247.1	549.8	899.3	725.5	940.9	884	686.6	703.3	389.1	502.6	468.7	579.3	202.7	542.1	764.7
201168_x_at	1342.2	1858.8	1588.3	1374.7	748.4	1308.6	1398.8	2318.1	1828.6	1638.1	970.5	2142.2	2510.3	2813.4	1648.5	2077.1	2511.1	1917.7	1564.5	2530.8	2044.4	1970.9	1896.7	2369.8	1921	2231.3	1608	2054.9	2427.3	2489	1635.8	1668.9	2339.1	2616.5	2821.1	1503.2	1750.4	1779.8	2307.3	2008.7	2116.7	2267.9	1618	1723	1834.6	2051.1	1626.8	1922.9	2439.9
201169_s_at	544.3	452.4	140.2	159.1	171.8	25.8	260.8	609.9	467	614.1	377.2	983.1	666.3	436.2	424.3	209.9	705.7	1092.8	396.2	312.4	581.5	262.3	317.9	506.8	801.2	908.4	569.7	409.2	964.3	644.5	292.8	438.5	522.6	654.2	598	2500.7	911.3	953.7	717.6	742.6	389	372.8	141.1	697.4	591.5	443.4	802.8	727.2	193.1
201170_s_at	2769.5	2385.1	3208.9	2665.8	2161.2	877.1	2108.9	2580.1	3030.7	3861.6	2371.2	4055.6	3051.2	1974.3	1952.1	1145.7	2953.2	3723	1924.3	1179.4	2255.2	1236.3	1387.5	2535.8	2485.3	2420.2	2607	1788.8	3830.4	2253.8	1551.5	1878.5	2405.4	2316.7	2675.2	4863.8	2816.2	3119.9	2476.7	1882.3	1233.6	1683.3	2084.8	2347	2115.5	1658.5	3292.2	2326.7	913.7
201171_at	96.3	90.7	150.9	83.8	210.5	180.6	185.4	29	38.4	91	17	32.5	45.9	8.4	46.4	129.9	7	24.7	92.4	59.8	23.9	4.7	44.2	95.5	28.7	9.6	2.9	83.9	41.9	45.8	8.4	38.9	9.1	23.8	37.8	107.5	77.5	10	40.2	22.9	19	13.7	16.1	6.2	5	7	41.4	3.6	33.2
201172_x_at	3344.3	4878.6	4181	4376.3	6568.3	7624.9	5485.9	3656.1	4256.5	4867.3	4100.7	5716.3	4931.3	3890.7	5235.2	5232.5	4608	3322.9	5178.5	5172.5	5088.8	3558.1	4003.4	5609.4	7479	4713.2	2990.7	4321.8	5650.9	3988.5	3723.8	3902.8	4874.9	4058.2	4122.2	6338	4830.9	3508.8	5072.1	4547.1	5190.3	4142.8	5670.5	3115.9	5181.9	5394.2	6599.2	4188.8	3454.1
201173_x_at	1307.5	1360.6	1120.1	1232.7	1153	1106.4	1412.4	824.3	1599.1	991.7	1271.9	1013.6	1177.4	1047.7	937.3	2137.5	1117.1	1082.5	1268.3	877.4	1144	2050.1	1181.6	904.5	1551.3	904.8	1362.2	1248.4	1545.3	1626.5	997	1426.4	1393.7	1036.6	1485.5	2003.6	1784.9	1584.8	1526.6	1467.9	1375	1505.5	1217.1	1862.3	1697.1	1313.6	1365.8	2586.6	2316.2
201174_s_at	1230.9	827.1	1238	1506.1	1440	3027.3	1575.2	666.7	1086.6	1438.2	1196.1	1559.8	1153.9	845.1	1445.7	744.5	1090.4	1130.6	1323.4	950.9	1099.5	910.2	1013.8	1386.8	1129.9	1011.4	1485.5	997	883	1209.4	1264.9	1107	1372.1	1423.5	1364.1	1021.2	822.8	1233	1046.8	1184.7	1291.8	1288.9	1634.1	1140.1	1466.7	1473	1370.7	1132.2	900.8
201175_at	1906.2	1794.7	1254.3	1124.6	1288.5	1904.2	1232.3	1230.9	2025.6	1725.8	2539.1	1526.2	1602.3	1784.1	1938.4	3151.4	1540.9	1131.4	2429.9	2672.7	2012.5	1232.5	1793.1	1526.1	1792.8	1181.2	1693.9	1264.8	1359.1	2113.5	1643.5	2702.9	1264.9	1527.7	1543.8	1432.5	2560.3	1496	1518	1475.2	1478.4	1386.7	1669.6	1455.9	1540	1670.5	1384.5	1549.3	1855
201176_s_at	1523.4	1984.5	1504.9	2063.8	2023.7	1210.4	1926.9	984.7	2656.2	1937.9	1057.7	1888	1582.1	1421.3	1343.9	1623	1444.5	1539.1	1332.5	2569.5	1628	1443.3	1546.9	2509.5	1431	1335.1	2757.1	1538.9	2066.4	1947.8	1612.6	2230.2	2030.6	2398	1618.9	2302.8	1970.3	1351	973.4	1736.9	1865.4	1408.8	2126.2	1153.9	1992.4	976	1784.2	1924.3	1560.5
201177_s_at	1925.6	923.7	821.9	1255.5	943.7	1023.4	1036.9	896.1	1026.2	1028.2	2334.7	868.2	874.5	1740.5	893.5	1642	1319	1204.6	1178.3	1097.3	604.4	1476	1392.6	805.5	1192.6	1312.1	2080.7	1082.8	519.8	1557.3	1153.6	1721.6	827.5	1007	1342.9	862.8	1258.8	1118.4	951.1	1445.6	538.6	1049.8	727	1365.2	692.6	1031	549.2	1280.1	810.7
201178_at	1689.6	1361.1	1906.8	2321.3	1913	1710.5	3079.3	2482.6	2836.1	2166.5	2524.9	2663.4	2092.9	1961.4	2408	2413.8	1765.7	2051.9	4252.6	1261.4	2382.1	2305.7	2351.7	1918.9	1750.8	2329.9	1979.3	2026.3	1995.6	2789.1	1512.6	1373.6	1939.8	2144	1526.1	2446.2	3066.3	1748.7	2153	2063.2	2466.6	1832.7	2790	2366.1	4036.9	2132	1601.7	2151.8	2650.4
201179_s_at	954.6	722	531.7	490	519.1	334.9	681.4	624.6	873.9	700.4	944.2	989.9	710.9	1061.9	597.9	937.6	788.7	1135.1	595.9	739	681.9	1080	852.7	1035.6	1163	1398.2	931.9	988.2	1154.6	1026.5	810.9	1019.9	639	733.1	806	875.9	628.1	858.9	1366.2	849.2	753.4	842.8	837.4	1568	1185.3	776.2	805.1	711.9	1151.2
201180_s_at	3061.2	2197.4	3247.8	4669.3	3637.5	2295.6	3405.7	1574.9	3016.6	2117.4	2450.6	2959.4	2580	2570.4	2436	2561.7	3428.7	3555.4	2238.8	2248.5	1610.5	3213.8	2695.3	3074.5	3261.7	3470	4423.9	2679.4	3105.9	2843.9	2647.7	3109.4	1964.3	2484.7	2650.4	2784.7	1633.5	2844.8	3637.1	2022.7	2064.9	2585.9	3027	4000.3	2345.6	2777.5	2253.4	1625.2	2781
201181_at	561.9	192.8	272.5	475	367.3	227.3	420.9	270.9	254.5	279.3	227.8	358.4	194.7	343.5	240.8	390.3	378.6	330	394.3	244.8	265.7	257.4	281.6	391.4	205.1	372.3	491.8	155.5	393.3	353.7	216.5	325.8	228.2	284	307.8	374.6	129.7	224.8	308.5	232	243.5	244.4	229.8	467.6	307.2	272.4	179.3	112.7	149.9
201182_s_at	276.6	415.7	460.5	362	375.3	742.8	407.3	606.2	328.4	150.2	444.3	222.3	320.4	172.1	293.2	237.1	365	339	187.8	131.4	332.2	497.6	345.2	266.4	311	216.8	266.6	374.8	164.4	241.5	265.9	264.8	346.7	330.3	453.5	276.7	313.9	397	323.8	379.3	227.8	264.5	82	276.6	257.7	230.3	162	303.9	352.1
201183_s_at	1181.2	1094.4	907.7	1288.1	719.6	755.9	928.5	836.1	754.2	804.1	821.6	648	653.7	801.2	628.4	879.5	991.5	883.9	536.3	825.2	801.4	1284	1170.6	765.1	811.9	807.7	1495.6	1155.3	679.5	797.8	778.3	1040.4	1055.1	1239.2	1331.3	943.4	746.2	1216.5	944.6	1010.9	812.5	859.8	872.5	883.2	813.4	758.8	810.8	1074.7	856.1
201184_s_at	1255.4	1510.6	1412.9	1371.7	1254.5	1518.1	1616.7	994.1	1347.4	1073.7	1396.7	1007.2	1050.4	1315	996.2	1384.9	1222.5	1437.6	988.3	1327.1	917.6	1753.1	1369.9	897.6	1400.8	1114.1	2160.1	1197.5	1104	1373.5	1204.3	1318.1	1182.6	1334	1448.1	1094.3	1027.7	1475.4	1291.6	1341.2	1046.3	1257.1	1095	1190.2	1219.3	1066.5	1007.5	1142.1	1032.6
201185_at	1415.4	4271.1	5126.7	3980.8	5137.8	269.3	2776.6	7473	4749.2	5781.7	1988.7	5050.4	6132	3735.5	4925.2	1410.7	3878.4	4325.9	4446.9	1621.9	1884	1579.3	2799.8	21779.7	1800.4	2204	1425.8	3965.9	8333	2696.9	1918.2	2489.9	5930.8	7196.7	3293.1	5372.7	2868.7	2112.7	3953.9	4267.2	5290.8	3575.4	9734.8	2199.1	5840.8	4531.5	5894	1529.7	1753.9
201186_at	643.9	476.2	895.2	808	1373.6	2804.2	1271.1	521.7	742.3	585	298.5	1056.7	936.3	884.1	995.3	366.7	589.6	521.1	884.3	575.5	552.9	552	591.5	1231.7	857	529.4	422.6	570	915.2	504.7	646.2	876.1	865	830	471.9	1055	694.5	835.5	590.2	538.1	605.8	531	1241.9	585.2	888.7	709.1	781.8	319.5	344.6
201187_s_at	55.4	54.4	66.1	70	76.7	80.9	182.8	559.1	144.2	101.7	294.5	86.5	85.5	175.5	79.8	38.7	64.3	149.2	102.1	95.2	143	162.3	119.6	100.9	34.6	87.2	62.6	97.1	202.5	100.4	114.5	128.8	110.6	70	106.4	150	84.9	11.6	184.6	127.1	117.2	157.3	82.4	129.1	131.6	165.8	109.7	118.8	138.9
201188_s_at	329.6	430.6	264.6	213.7	166.4	32.9	220.8	308.4	589.5	226.2	552.7	524.2	341.9	470.9	380.5	528.1	374.4	315.5	356	364.9	530.2	730.9	442.7	235.4	502.6	462.4	580.2	630.6	963.5	741	635.6	368	366.8	434	460.7	915.8	951.2	392.1	873.5	620.9	530.6	396.8	177.4	598.8	392.2	806.1	569.3	636.6	614
201189_s_at	596.2	701.6	756.8	696.9	680.1	18.8	669.3	675.5	1765.2	614.7	1492.2	655.2	945.5	768.2	773.8	826	658.1	504.7	726.6	616.7	991	1578.6	586.3	438.3	1185	618.7	1279.8	765.8	2376.8	1214.2	859.1	600.9	655.5	558.3	428.6	1638	1541.5	602.3	1244	1173.2	687.6	518.7	435.1	903.6	637	1208.5	1275.6	1207	834.6
201190_s_at	689.8	828.5	905	743.1	319.9	1556.2	804.2	974.8	751.5	888.9	417.6	625.4	639.2	663.5	631.8	696.9	965.2	772.6	481.1	622.4	628.8	1182.9	532.6	1171.5	367.1	780.8	697.5	915.3	704.7	814.6	1148.2	694.4	670.9	785.3	631.9	609.5	535.8	466.1	524.3	538.9	763	725.5	742.1	532	672.6	958.3	846.8	498.4	703.1
201191_at	441.1	522.3	349.8	278.4	176.7	567.2	274.2	101.8	389.2	377.1	415.3	364.1	317	124.6	309.7	367.1	415.1	414.8	367.3	259	309.4	735.5	259.4	559	310	558	329.6	581.4	306	560	776.5	392.4	525.1	636	394.5	304	439.1	275	270.7	418.1	582.8	450.5	224.1	337.5	664	455.7	393.1	182.2	437.7
201192_s_at	728.6	915.5	730	590.9	701.9	669.4	762.5	373.3	711.1	600.5	741.9	956.7	878.6	940.3	671.2	715.7	862.4	1311.5	752.4	666.2	593.2	1634.4	690.2	1062.1	733.5	1057.3	951.3	1229.9	577.3	1201.8	937	783.2	816.1	1024.3	731.9	544.2	888.3	636.5	705.1	730.4	714.7	871.3	748.1	796.4	1006	963.9	895.1	792.2	1119.6
201193_at	1816.2	2566.9	1454.2	1325.5	2183.4	848.2	1059.7	2215.6	1356.4	1198.6	1715.1	1378.3	2214.2	1099.4	2814.5	1078.2	1614.9	1839.2	2063.8	2675.3	3733.3	1343	1025.4	1580	2160.1	1688.4	1543	1985.6	3747.3	958.3	1896.2	1675.9	1278	2092.4	1455	2971.8	1753.3	2115.8	1263.7	827.8	1498	1467.4	2272.9	1030.6	1406.5	1185.2	3016	1480.3	813.4
201194_at	2359.9	2801.5	2054.3	3081.8	4298.1	5124.6	2973.3	3693.2	3451.9	3747.3	3249.4	5335.4	2270.5	3554.3	5556.7	1329.9	2347.3	4952.7	3134.4	1615.2	3413.5	2350.1	3747.7	2873.3	2359.3	3354.2	5919.1	2839.8	2463.3	2509.3	1746.1	1651.1	2089.1	3107.5	1829.6	2295.1	2317.6	2334.9	5144	3019.8	4765.8	2519.8	2768.2	3929.8	1917.3	3445.1	4023.3	2384.2	3008.7
201195_s_at	847.5	752	281.2	1924.9	973.4	103.6	1026.1	884.8	1916.8	1665.4	1629.6	1823.3	769.1	1237.2	1565.3	526.4	519.6	2341.1	833.5	908	933.8	1248.8	1752.3	115.1	1273.7	1148.5	3029.6	1029.1	732.9	939.3	1077.7	2288.4	537.4	817.7	2302.6	1189.3	2002.8	1634.9	1478.4	900.8	1143.3	1320.3	482.8	2064.9	1967.3	570.5	1322.6	1952.1	1639.4
201196_s_at	714.1	1316.7	353.8	923.6	420.8	629.9	934.6	484.8	798.2	533.9	1864.8	685.3	637.5	1070.6	620.7	1297.2	693	985.4	671.7	1124.4	423.1	703.2	1742.2	620.6	1220.7	1151.8	1350.4	907.1	417.8	1604.4	911.5	1877.1	823.9	814.2	728.5	730.5	2987.3	1584.4	663.8	1491.1	893.1	1353.1	570.4	1024.9	726.3	1440.6	534.9	2209.3	2006.2
201197_at	766.5	1489.8	650.9	900.3	657.4	967.5	1056.1	610.3	916.7	586.5	1747	589.1	602.8	641.3	683.2	1484.2	752.9	836.8	654	949.1	365	776.4	1118.2	539.5	791.7	1160.1	1005.1	814.5	338.5	1255.8	950.6	2186.8	615	801	822.1	478.3	2842.6	1592.1	627.5	1412.7	802.7	1268.6	481.9	907.5	528.5	1367.8	412.6	1309.5	1488.7
201198_s_at	1116.2	1715.9	1007.8	1047.7	1002.6	2234.9	728.3	1357.5	1287.9	1670.6	1053.1	1527	1508.7	2141.1	1166.4	1807.1	1407.1	1341.3	1598	850.7	1253.5	2084.8	1529.6	2097.7	1618.3	1855.9	1786.6	1796.1	1455.5	1683.6	1664	1678.9	1476.5	1539	1828.9	1280	2399.9	1603.9	1435.2	1364.2	2198.1	1677.8	1805.3	1540.5	1854.7	1283.9	1877.9	2268.2	1329
201199_s_at	1819	2900.3	2561.2	2763.5	2203.7	5446	2448	1357.1	1788.3	1720.9	1404.5	1994	1757.8	2654.3	1543.6	2244.4	1763.4	1808.3	2095.2	1289.5	1637.5	2985.2	1723.1	1632	2483.6	1755.5	2644.1	1565	2197.1	2129.5	2240.9	1849.2	1673.7	1326.7	1437.6	1397.9	1782	1454.6	1595.3	1507.7	2015.1	1605.7	1899.5	1644	2147.9	1516.5	1665	2608.9	1386
201200_at	2380.6	1849.1	1660.7	2239.7	2179.7	1581.1	2273.9	1721	1983.4	2208.4	2767	2214.1	2947.2	1912	5045.3	2509.7	2916.2	1450.2	3691.3	3473.2	2309.7	1447.7	1824.8	3928.1	2543.5	3549.3	2003	3761.7	1619.9	2190.2	2502.1	3055.1	2252.1	2767.6	2110.7	1940.9	2386.6	1770.5	1533.2	1238	1873.5	1532.4	4369.2	1085.6	2274.1	2518.1	1805.8	1794.6	2682.1
201201_at	5797.4	5962.3	3396.9	9529.7	6801.5	5489.6	5291	3460.8	6383.9	4996.8	10104.1	6403.2	8402.3	6097	5643.8	5555.3	4872.3	8094.7	4606.3	5682.3	4949.6	8109.7	7453.6	5410.4	9399.9	12022.6	11291.1	6538.6	7577	4315.5	4862.2	8412.8	3445	4414.7	7114.6	6085.7	9335.6	10041.4	7288	5327.5	7347.1	6099.1	4847.8	8303.2	3592.9	6559.6	6616.1	7082.1	7535.3
201202_at	1817.3	1059.6	878.7	1184.6	1051.1	563.6	2175.6	853.4	1610.4	779.7	2043.9	974.8	1463.8	1434	1382.3	2657.7	1505	1416.7	1864.7	1780.2	622.3	3369.1	1404.4	993.7	1544.5	1452	3237.9	1483.4	1287.1	2044.3	779.8	1480.4	1004.7	1104.2	1160.3	708.5	1631.8	1176.7	792.9	959.2	664.4	1371	1325	2821.1	420.9	1056.9	866.7	3758.3	2580.7
201203_s_at	273.4	233	148.3	125.5	102.3	238.4	25.9	250.9	316.4	346	333.4	233.3	404.1	365.1	697	100.7	314	524.1	383.7	200.1	429	289.2	401.9	768.3	217.1	628	630.5	497.4	790.8	312.9	158.1	304.4	470.9	576	297.1	385.7	821	340.5	684.9	905.9	303.2	316.9	567.9	449	301.4	525.9	560.4	282.2	423
201204_s_at	1454	2275.7	1729.6	3626.3	2441.6	2605.7	2129.4	1326.2	1933.4	2225.3	1788.6	1345.2	1919	2369.5	3564.1	643.2	2046.4	1974.9	2397	903.4	2522.9	1184.1	1734.1	2807.6	1529.2	2895.2	4432.4	2232.7	2748.9	1724.1	889.3	1832.9	2772.8	2419.1	1648.1	1410.4	2555.6	1760.9	2212.1	2810	1757.3	1865.1	2515.8	1794.8	1695.7	2330.1	2066.9	1319.3	1936.7
201205_at	85.6	172.1	114.1	115.6	110.4	180.5	209.2	257.4	171.7	142.2	220.1	79.2	190.6	266.8	103.1	103.8	136.2	199.1	168.7	169.6	206.7	233.9	148.5	147.9	197.1	162.8	80.3	170.4	183.8	117.5	117.5	105	188.8	134.3	212.1	159.1	198.1	161.3	159.9	137.4	205.8	90	186.5	149.9	199.3	149.9	142.2	97.2	153
201206_s_at	587.5	810.4	493.6	1139	847.5	376.1	562.9	1024.2	794.8	940.9	1068.5	586.8	1213.8	1005.5	1816.8	153.2	839.9	1079.5	757	241	620.2	468.4	533.1	1332.8	630.2	1199.8	1925.3	769.1	1339.4	522.6	220.2	633.1	1466.5	1238.8	814	604.7	1767.9	685	1125.3	1336	668.3	808.9	1106.7	896	842.2	1121.3	1087.2	663.2	1089.9
201207_at	625.3	929.7	836	928.3	781.7	781.3	657.6	1143.5	1198.6	1023.1	1183.3	1025.9	1012.8	1110.1	811.3	672.6	1208.9	1114.6	658.1	933.8	1036.7	1218.5	959	1012.4	998.7	952.4	2229.1	1014.8	1406.7	894	1071.2	796.2	1063	812.4	835.8	1361.1	665.6	907.6	883	1441.1	1553.8	1314.2	1110.5	1000.3	1130	1326.1	1235.1	685.5	803.3
201208_s_at	121.2	272.5	137.9	184.8	149.6	244.7	95.7	260.5	345.9	304.8	113.8	305.3	313.8	260.9	216.7	220.5	286.3	342.8	159.8	222.7	221.2	367.3	394.4	378.2	186.3	300.6	420.9	415.4	426.2	266.4	266.5	215.3	268.3	240.4	220.6	496	145.2	244	264.4	338.7	472.1	203	307.7	278.7	199	207.7	316.5	242	310.4
201209_at	1168.3	1801.5	1441.1	1631.9	408.8	676.2	985.9	1073.8	1982.5	1017.1	1383.6	1174.5	1143.5	1682.7	1360.1	1949.2	1410.1	1468.7	1668.9	730.9	689.8	1928.7	1529.2	469.8	1859.9	991.9	1651.1	2026.9	1050.7	2207.3	2112.8	1546.5	1573.6	1216.9	874	1333.8	1955	1385.2	3238.2	1904.5	1271.2	1368.1	859.3	2339.9	1092.2	978.4	1168	2082.1	1883.1
201210_at	2589.3	2630.6	2672.8	2693.7	2487.3	2595	2071.6	3316.4	3516.5	3572.6	2539.7	2531.8	3351.3	3985.6	3409.6	2299.4	3055.9	3307.8	2905.3	2191	3588	4007.2	2556	3368.9	3319.2	3190.7	3424.2	3312.1	2881.2	3886.4	3403.4	3741.8	2853.5	3154.8	3354.4	2973.2	3306.3	3159.6	2937.5	2729.2	2580	2985.6	2738.1	2700.3	2205.5	2980.4	2837.2	2716.6	2273.4
201211_s_at	395.5	187.2	147.5	134.9	76.9	104.3	130.1	251.5	438.4	292.1	445.8	474.6	727.9	900.8	427	405.5	552.5	862.4	332.7	281.6	652.8	576.2	661.4	361.8	578.3	659.4	396.4	570.4	505.9	516.8	603.3	435.1	527.7	554.4	904.9	504.5	706.6	888.3	641	821	419.1	622.1	140.5	769.3	642.1	519.4	756.5	956.4	616.7
201212_at	1352.2	1566.4	2041.8	1871.4	1472.8	347.7	653.3	537.9	914.1	2346.6	1156.2	996.6	2437	1189.2	1264.2	1420.2	1633.3	1160.3	1340.9	537.9	1227.8	687.2	663.5	5560.1	2892	1440.6	501.6	2010.8	2075.5	1486	1063.9	833.5	1805.2	1330.2	802.3	1135	4349.7	936	832.8	986	931.4	1100	5046.2	924.9	1399.2	1136.7	1429.2	1159.7	2982.9
201213_at	195.8	111.1	251.4	154.2	191.8	400.4	240.3	219.6	172.2	136.5	214.5	206.2	184.4	167.6	181.3	112.9	232.8	241.9	160.2	90.5	132.9	215	114.6	131.2	195.8	100.3	103.6	114	142.8	43.6	110.5	191	176.4	182	230.6	83.9	236.4	93.5	158.1	185.1	197.7	136.6	156.4	188.4	291.5	58	198	231.2	297
201214_s_at	874.1	565.8	734.8	629.5	543.2	1511.1	720.4	672.3	518.9	449.7	403.1	652.2	586.8	584.7	718	510.7	467.4	693.5	672.3	254.4	634.8	664.5	474.4	477	384.5	501.4	568.6	507.7	403.2	415.7	425	676.6	704.4	889.6	362.6	647.5	1836.2	652.7	855	722	656.9	509.3	764.7	480.9	700	435.7	620.8	850.9	445.1
201215_at	2705.8	2483.4	2888.7	5411.5	2996.9	1142	2649	2991.5	5020.2	5065.3	2223.5	7933.8	3299.9	3550.4	1473.6	1728.9	3801.2	3911.7	2724.6	3199.4	1486.9	2535.5	4525.8	5180.1	1807.2	3659.9	3250.3	3160.7	3271.5	3752.7	2198.2	2107.2	3014	3589.4	2850.8	4553.6	4021.9	4758	3506.4	6603.4	3854.3	4765.8	4043.9	4520.7	2025.5	4764.9	3198.4	1929.3	2738.7
201216_at	2249	3739.2	3762.8	2410.9	3172.7	3837.8	2414.7	1705.7	2891.4	2642.5	2772.7	2806.2	2659.2	2429.1	4155.7	4422.8	3788.6	2886.8	2155	3160.8	5407.3	6184.8	2609.2	3019.2	3085.4	2463.2	4377.6	3428.4	5525	2638.8	3755.5	3577.7	3538.7	3706.8	3441.7	2920.9	2400.5	3379.5	3018.1	2416.7	3713.9	3643.1	2864.7	2497.3	4328	2941.2	4633.5	1829.1	3892.3
201217_x_at	29458.5	25742.9	34365.2	26405.1	34050.1	21764.8	34983.5	21218.3	26310.7	24483.6	19734.5	26753.6	16172.6	36579	23270.5	22019.3	20583.9	20244.9	21434	23738.9	30827.7	31540.8	20930.1	22026.3	21414.2	28727.3	19207.9	24797.5	23746.4	23374	24040.7	24092.9	23971.9	22793.7	22713	22829	16711.6	22496.8	27873.6	26354.6	21503	24200	31705.3	25307.8	32839.1	20314.7	20726.7	23448.7	28407.8
201218_at	2333.6	1776.9	709	778.2	802.4	871.8	1141.1	1209.4	1502.4	709.8	2249.2	898.9	781.4	1337	1049.3	988.1	1499.1	724.3	935.3	1154.7	921.7	837.5	1322.3	1105.2	1027.1	1318.6	2192.9	895.3	622.7	1246.7	2473.3	1419.4	637.9	1238	1634.2	1028.6	805.8	1882.5	861	884.8	1320.5	1128.9	860.7	1262.8	598.3	1187.7	1226.7	1401.5	904.9
201219_at	856.5	721.2	363	355.9	268.7	323.6	474.6	595.2	508.9	384.9	647.3	254	255.2	457.3	398.5	263.1	438.3	163.4	385	322.2	459.2	292.3	306.2	290.7	293.2	397.2	1066.7	306.4	394.1	436.5	393.4	446.5	241.5	364	627	328.7	251.4	273.5	543.2	496	463.5	448.7	423.4	398.4	296.7	520.8	405.6	338.4	310.3
201220_x_at	4245.7	2846.7	2392.7	3008.4	2702.4	3086.3	3277.3	2231.7	2574.8	1937.8	3766.1	1492	1264.6	2972.6	1994.7	1982	1958.4	1181.5	1489.6	1946.1	2070.4	1819.2	2729.2	1930.6	1849	2910	6324.9	2228.4	1658.1	2757	4023.6	2416.9	1636.5	2535.6	3177.3	2087.1	1526.1	2707.1	2174.8	3065.8	3575.3	3226.2	2555.9	2468.8	1857.7	2762.4	1864	2585.1	1949.2
201221_s_at	849.9	1555.8	1588.3	980.2	681.4	1188.1	976.1	1833.8	1192.4	1662.7	1654	1583.2	1352.7	1973.9	1922.3	1474.7	1308.7	2019.1	1290.5	1570.7	1544.5	1527.1	1596.6	1273.2	1051	1706.3	1418.3	1978.2	1266.5	1622.6	1500.4	1455.4	1471.6	2021.3	2197.2	2257.5	1171.8	1508.1	1963.4	1482.4	1802.5	2233.4	2429.8	2146.3	1480.6	2653.5	1469.3	1878.5	1479.2
201222_s_at	2426.9	2831.3	1758.9	2491.6	2265.3	1261	1473.2	2049.3	2323.4	1917	2099.2	1897.9	1676.1	1431.7	2138.5	3309.3	1988.9	2141.8	1874.4	2825.2	2090.4	1950.3	2901.5	1773.6	1874.9	1656.3	3780.3	1493.1	2585.6	1513.7	2283.8	3308	1512.3	1887.4	1992.2	2738.5	2583.8	1668.4	1626.7	1565.5	1096.8	1357.7	1698.3	1742.3	1060.6	1283.4	1785.2	2499.1	1749.7
201223_s_at	1211.4	1593.8	1134.3	1348.2	1109.5	973.5	624.9	1081.1	850.4	1279.1	1149.7	1228.3	748.3	522.1	1537.4	2799.6	780.3	1262.7	1527.3	1831.6	1194.3	1291.5	1463.5	1132.7	1068.2	966.5	1825.6	707.9	676.3	1062.7	1165.6	1471.2	900.5	606.5	963.2	1620.7	1362.8	864.7	653.7	720.1	710.5	563.9	1140.7	983.3	831.1	945	1112.9	1656.8	786.7
201224_s_at	307.8	359.6	823.6	679.9	446	344.1	707.3	509.2	389.6	257.1	462.9	340.9	440.1	623.1	491.3	527.9	464.6	436.2	659.2	355.7	388.7	534.8	587.8	411.9	328.3	599	547.8	518.4	468.4	459.5	495.7	700.8	524.3	579.4	572.6	500.8	681.8	928	429.4	574.6	335	550.1	335.4	696.3	222.6	452	401.5	543.5	698.1
201225_s_at	1268.7	1644.1	2279.6	2042.3	1526.6	1069.6	1685	1714.9	1554.6	1593.1	1817.5	1589.1	1635.3	2323.3	1797.4	2846.2	1909.6	1988.5	2251.3	1542.5	2146.4	2400.5	1780.2	1196.8	1708.9	2041.1	1609.8	1701.5	1649.7	2080.3	2197	1772.4	1760.6	1594.8	1798.4	1876.2	2103.8	2417.5	2058.6	1926.8	1429.2	1907.3	1312	2745.3	1493.5	1705.4	1354.2	2549.8	2479.4
201226_at	2510.1	1825.1	1656.2	1657.8	1777.1	5510.6	1724.8	1086.8	2080.7	1563.9	1031.1	2239.6	3207	3865.8	1765.2	2123	1361.3	971.8	1936.9	2386.3	2003.1	2020.3	2322	1808.2	1579.9	3007.4	3081.3	1435.4	1161	2212.9	2000.4	1760.6	2514.2	1960.6	2565.2	996.6	1303.2	1532.5	2012.3	4056.1	1509.7	3281.3	1779.8	2773.6	2532	2134.8	1660.9	2270.1	2572.7
201227_s_at	2602.2	1774.6	2615.8	2762.5	3027.3	5686.6	2369.1	1216.6	1672.2	1376.1	1417.1	1399.3	1708.1	2198.3	1540.2	1524.5	1820.6	1201.6	1987.1	1396.8	1304.9	1360.9	1071.7	1869.2	1695	1823.7	2264.5	1052	878.8	1342.3	1667.3	2010.4	1857.4	1908.1	2391.4	1230.6	1595.8	1735.7	1552.8	2070.4	1165.9	1945.7	2132.4	1499.8	1631.9	1412.5	1493	1562.5	1828.4
201228_s_at	124.2	155.7	112.9	72.6	85.9	87.6	26.6	112.4	94	100.7	69.4	42.2	102.5	55.6	95.2	82	93.3	116.6	126.5	289.7	90.2	175.5	119.8	133.1	114.2	133.9	97	158.6	72	162.4	66.9	171.6	212.4	96.3	132	148.5	73.3	101.6	86.1	35.3	116	206.1	122.7	166.7	158.4	143	55.7	128.2	126.7
201229_s_at	260.7	224.4	182.9	181.3	190.9	493.3	318.9	323.9	201.7	197.6	305.1	300.7	280.1	243.8	318.2	397.3	390	302	338.2	437.3	265.5	342.1	263.5	310.1	328.9	348.7	303.8	475.1	267.5	347	445	554.1	380	405.1	340.9	440.6	239.2	318	374.7	416	282.9	351.1	435.4	470	451	401.8	383	344.4	243.9
201230_s_at	303.2	216	458.8	390.3	418.9	1001	361.4	889.4	326.7	437.1	428.8	404.7	319.1	420.3	356.3	314.1	436.8	266.9	295.6	497.6	300.2	576.6	427.9	350.6	226.9	319.4	226.7	384.5	260.8	262.3	375.4	341.8	470.6	347.1	308.7	322.8	233.9	270.4	337.5	323.9	483.8	413.3	561.5	456.4	290.3	534.2	283.9	362.4	276.9
201231_s_at	6667.6	6169.2	4425.7	7427.4	7571.8	1119.4	4960.9	4925.6	6814.4	5590.7	4884.9	7629.1	7169.1	6832.9	4054.1	9599.5	6764.6	9104.4	4805.5	3702.5	2544.5	9689.4	8496.4	4357.1	5435.5	6807.2	5733.3	7316.6	8417	5837.4	2970	6896.4	4788.3	4188.4	3469.6	9954.4	8150	5676.2	10618.9	9578.2	4905	4610.5	6110	9724.2	4096.1	7532.8	8286.8	10255.5	12610.3
201232_s_at	778.1	468.6	862.4	855	777.4	656.8	694.9	594	495.2	507.7	483.5	950.9	613.8	698.3	573.7	1381.1	734.2	663.1	611.2	643.2	547.3	1757.7	836	688.4	919.5	794	943.1	853.3	931.4	579.7	790.8	428.8	945	818.8	1027	653.9	1251.1	769.5	873.7	1004.5	1141.4	843	1090.3	934.1	812.7	483.6	459.8	1286	963.1
201233_at	287.7	174.7	247	189.3	164.2	157.7	164.4	188	286.6	203.3	204.5	422.8	290.4	211.1	210.1	426.6	276.5	244.2	236.3	403	238.7	634.9	359.9	311.9	414.5	291.2	236.8	358.7	268.3	249.1	253.3	248	277.3	235.7	329	301.8	651.2	348.5	319.1	255.4	254.2	278.2	304.8	240.9	345.1	174.5	289	416.9	426.7
201234_at	1091.4	1744.5	969.7	1080.2	1290	1529.4	987.6	2122.1	1433.9	2173	1493	2213.3	2696.6	2425.4	1501.2	966.7	2361.2	2066.8	1705.3	1844	1034.1	1614.6	2655.5	3845.9	2120	2142.4	967.5	2221.8	2695.3	1734.4	1149.6	1041.2	1926.4	1945	1343.9	1485.8	2224.2	1251.6	1708.6	2182.4	1857.8	1772.4	2042.1	1735.5	1921.2	1898.6	2403.1	1748.2	2220.7
201235_s_at	230.1	451.5	212.4	156	179.8	70.7	285.2	621.4	380.2	274.1	463.3	361.1	558.1	240.8	289.9	131.9	615.8	131.7	539.8	436.1	497	150.9	147.9	280.5	1331	247.1	226.5	369.6	23	330.5	319.8	460.4	691.9	395.5	419.7	131.4	269.5	804.1	251.4	536.2	269	462.9	239.9	329.8	710.8	581.6	328.7	193	226.7
201236_s_at	679.8	1734.9	1414.5	674.5	967.6	779.4	1182.9	673.3	767.3	1671.8	860	704.4	1149.2	770.1	1532.6	408.8	1202.5	425.9	1904.7	1014.6	2192	388.8	662	1166.8	1674.1	1098.2	905.2	715.7	358.8	1222.3	1451.2	1014.5	1424.4	1201.1	1146.4	350	668	880.4	491.6	1064	714	1441	1338.2	673.6	2221.3	1306.2	805.6	398	657.8
201237_at	816.2	733.9	1302.8	1091.3	1519.9	1322.5	1310.1	792.6	707.6	502.2	804.3	854.1	775.3	500.6	567.8	576.2	1159.9	906.6	433.6	657.2	546.8	687.8	527.8	397.5	427.8	787.9	287.6	295.8	418.2	379.5	665.6	700.5	681.7	584.4	511.6	989.4	780.3	814.4	1459.2	572.6	779.1	681	420.6	762.7	654.8	778.4	518.9	634.2	256.5
201238_s_at	1750.3	1469	1676.6	1609.5	1696.3	1919	1337.7	1467.5	1940	1794.8	2400.7	2252.3	2422.5	1308.7	1886.4	1747.5	2415.5	2018.9	1941.5	2152.3	2519.4	2399.4	1656.1	2102.1	1519.5	1978.8	1029.8	1840.2	1555	1901.3	2430.5	1948.5	1965.4	1982	1803.2	3449.9	2571.5	1944.9	5368.9	1795.8	1739.7	1620.2	1930.1	2393.6	2476.6	1702.9	1594.3	1751.8	722.2
201239_s_at	2734.2	2881.7	2574.5	2366.6	3436	3302.9	4134.1	1489.1	2074.1	2100.2	3338.4	2726	2926.2	1481.2	2556.9	1910.2	3227	1452.8	3938.7	3862.1	3279.5	1783.9	3205.4	1995.1	3953	2630.2	2070.3	2299.6	3019.3	3296.8	2763.4	1859.8	2990.2	2596	2782.7	1819.2	1685.2	3037	2307.8	2522	2894	2335.2	1817.9	2636.1	4312.1	1812.2	2555.1	1603.1	3558.5
201240_s_at	5583.3	5535.3	9504.4	8973.3	7952.2	8566.7	9869	4662.9	6940.5	6384.1	8003.1	6732.1	7120.7	5397.9	6411.5	5483.8	6070.4	4272	7662.4	9727.8	7520.5	7092.7	6561.1	6313.5	7488.1	6364.7	6630.3	7557.8	8222.4	7073.4	6288.9	3915.3	4740.8	5099.9	5603	4661.6	3219.7	6483.4	4666.6	5592	6574.5	6222	5612.8	6623.7	8523.8	4754.1	5557.3	4117.5	7096.5
201241_at	2027	1974.9	1506.1	1623.7	1857.1	2083.2	1105.6	1389	3381	2315	1904.4	2054.8	1898	1468.2	3292.1	2132.7	2190.7	4169.9	1921.4	1227	1778.9	3806.4	2303.9	1956.3	1935.4	3654.9	4255.6	1850.9	1845	1677.5	2029.1	3433.5	2059.6	1642	2789.1	1640.1	1938.9	2115.6	2085.8	1922	2636.4	2124.2	3035	1704.6	1548.9	1576.7	1943.8	3329.6	1850.9
201242_s_at	1632.8	1214.5	2042.7	5732.3	3990.8	12862	2414.7	4915.6	2764.5	1926.8	5563.2	1349.7	3089.7	1292.2	6273	820.9	1583.7	3043	9782.7	5251.5	5807.2	572.1	3824.8	1467.1	491.1	3168.2	6122.6	6899.4	3757.2	3821.4	3194.1	3455.9	4451.1	2459	3990.5	1753.9	4965.7	4788.4	1952.1	4263.5	4228.4	2303.4	3261	3224.9	1573.2	2572.5	3652.2	1302.1	3595.9
201243_s_at	1864.2	1333.5	2840.9	5105.8	3904.2	12527.5	2825.7	3387.8	2382.7	1792.2	4795.2	1562.7	2679.7	1658.2	4109.2	801.6	1502.1	2894.2	6611.4	4913.1	3728.3	773.2	2392	1444.4	790.1	2062.2	3142.9	5693	2466.1	2628.8	2232.8	1895.7	2099.1	1886.6	2777.8	1231.9	2898.7	2765.8	1783.5	2965.8	2502.9	1746.5	1934.2	2000.6	1858.1	2246	2982.7	1867.1	2651.1
201244_s_at	1782.3	1232.5	533.5	887.9	666.4	967.3	882.4	824.3	1126.2	1039.1	1391.2	958.2	846.7	1126.9	1032.6	1793.2	1191	1213.2	925.7	932.3	919	1092.1	1120.9	1069.5	729.6	1484.8	902.9	838.7	794.1	1657.3	1786	1429.8	985	1108	1360.8	1017.8	934.7	919.4	981.6	1586.9	977.9	1189.7	1044.4	1851.4	1251.6	1042.2	801.2	999.6	704.1
201245_s_at	924.2	1105.1	1053.3	820.4	724.2	1334.5	692.3	836.8	974.9	701.3	995.7	1065.9	1038.7	1263.3	1205.5	919.6	1134.2	1025.3	916.4	1064	853.3	873.1	886.3	700.2	962.3	1058.1	1091.8	1000.2	941.5	1142.8	1014.7	1396.3	937.8	864.6	993.7	1129.5	736.7	1046.5	1363	1226.8	1166	1114.1	580	991.3	1168.1	953	628.6	1274.1	1285
201246_s_at	164.8	177	206.4	148.1	110.8	153.2	127.4	255.9	262.8	152.8	165.5	258.4	290.8	194.5	219.5	259.6	193.7	242.1	284.3	158.8	195.1	299.2	199.6	213.9	261.3	249.8	426.8	312.7	270.7	211	207.1	298.7	100.6	245.8	231.5	252.9	119.3	236.9	365	256.4	338.6	304.9	108.3	298.8	179.1	285.8	168.5	327.2	401.6
201247_at	526.6	338.7	453.5	697.9	312.4	618.7	510.2	754.9	1250.8	718.2	671.9	658	567.9	388.5	1183.8	640.1	353.3	398	252.4	376.3	920	723.3	452	408.9	315.1	709.3	713.6	361.2	365.5	623.8	317.5	262.7	488.7	451.5	241.8	432.1	500.5	367.5	609.4	603.3	628.4	706.6	288.4	650.6	492.8	348.7	359.7	324.7	408.6
201248_s_at	337.7	267.9	233.8	408	350.3	230.2	429.4	570.8	832.5	323.8	690.8	548	402.2	626.7	860.6	382.2	457	723.6	318.9	316.3	601.4	639.4	542.9	295.4	359.3	473.1	745	394.1	521.7	533.6	282.7	394.4	427.9	383	455.2	520.6	370	431.9	522.7	491.5	517.2	509.4	381.9	528.4	526.8	482	410.2	468.3	459.9
201249_at	95.4	66.3	75.1	167.7	117.9	95	160.8	186.2	147.2	14.4	180.6	86.3	89.5	148.5	24.6	47.9	53.4	106.3	45	75.1	148.8	25	119.9	72.4	201.6	116.3	116.9	82.2	100.2	65.7	68.1	108	106.8	22.1	165.1	91.5	105.6	89.4	81.3	133	140.4	76.4	99.2	166.2	176.7	132.4	86.2	203.9	75.5
201250_s_at	850.9	942.6	532.5	1337.3	908.6	297.6	1186.7	1357.3	2302	569.9	1128.1	1467.1	486.3	2166.7	484.9	765.1	809.3	1781.1	731.5	1236.4	772.4	1143.1	1083.8	282	954	1689.3	1328.1	844	1198.1	791.6	673.8	1014.9	585.2	527.3	784.8	983	964.8	946.9	847.6	1179.2	453.5	669.8	217.3	1331.2	653.5	652.3	1064.1	1836.8	1146.5
201251_at	5855	4154.8	2380.6	8271.2	3210.7	2851.5	4225	4609.9	8420.6	6244.9	6621.5	9499.3	8768.4	12001.5	4470.7	4999.6	7210.1	7921.7	2782.1	7091.3	3051.8	7635.6	5910.3	4975.3	6664.9	8186.4	6333.5	7678.6	8338.6	7382.2	2288.3	6170.6	5284.2	4401.5	3973.9	11851.8	10103.5	5605.7	9554.6	10488.6	4791	6663.2	5923.4	10421	6196.7	4951.4	12034.9	8793.5	11859.3
201252_at	1262.1	579.8	604	809.2	868	918.6	871.6	536.4	699.1	769.1	3718	799.7	862.3	1167.5	621.6	1063.7	933.7	1195.3	653.2	996.3	477.8	855.9	1107.1	828.8	1026.3	1309.9	2130.1	986.6	662.2	1096.2	540.1	890.1	431.4	722.3	764.9	1091.9	609.7	696.8	933.1	920.3	1598.5	620.7	683.1	725.1	604	535.8	745.9	1451.5	687.3
201253_s_at	1924.7	1936.8	2027.1	1425	3252.9	3340.2	4418.5	1615	2016.6	2260.1	1758	2663.9	1732.8	1486.2	1931.1	2875.3	1560.4	2199.6	1785.5	1224.9	1578.8	1214.4	2060.4	2097.5	1092.2	1584	1683.5	1584.5	2230.5	1911.5	2445.1	1507	1831.3	2133.5	1625.3	2104.8	1564.5	1564.1	1334.9	2715.9	1758	1521.7	1680.3	1592.4	1782.3	2067.4	1387.7	1121	2239.3
201254_x_at	27227.4	22894.7	30260.9	20481.7	28757.5	22487	34706	23095.7	24756.7	19509	19983.1	22782.5	20675.3	29218.9	20213.3	22346.6	23763.3	22536.3	18581.2	26523.9	25097.6	37595.7	17105.6	23070.5	24841.2	26314.9	23165.4	30607.5	18644.6	21872.4	28706.9	25705.1	22249	24106	25042.7	16831.6	18222.3	22513.6	34766.9	23869.3	30086	28859	26868.9	27294.8	27096	25956.3	19694.2	17920.3	31922.7
201255_x_at	3301.2	1476.9	2063.8	2275.7	1347.1	4477.7	3361	1274.9	2222.6	1758.6	2129.5	2266.9	2114.3	2307.4	2275.5	3303.8	2636.6	1686.9	1736.2	1347.7	987.9	3251.7	1170.2	1254	1463.3	2504.1	3072.2	2034.1	1263.5	2251.4	1545.3	1404.8	1615.1	1602	1843.8	1793.8	1204.2	1815.5	2284.8	2496.3	2548.7	2821.2	1341.4	3528.9	2388.8	1706.6	1024.3	1444.7	2136.9
201256_at	3771.3	3000.5	3266.2	3246.8	2739.4	3387.7	2462.7	2977	3286.8	2333.3	2685.6	3776.6	2110.5	1643.1	2849.8	4091.2	2350.8	3981	4283.9	3959.2	2197.2	3176.4	2636.6	3066.2	2906.4	4152.8	2663.8	2606.3	3331.2	1773.1	3551.3	3900.2	2406.9	1986.9	2606	2874.1	3592.6	2165.7	2465.2	2053.3	2972.8	2337.1	2984.2	2547.7	2937.8	1961.9	2461.1	2175.4	3527.6
201257_x_at	28028.2	26577.2	30212.9	23847	39984.5	28115	43536	20811.8	23153.5	23059	20047.7	25403	24065.9	26957.9	21999.2	18380.8	25648.6	23560.6	20077.3	18909.3	26209	26611.5	19978.1	25227.7	28007.1	24268.3	20363.6	20318.9	18681	19111.3	25506.1	19804.4	23001.1	22831.3	24596	20339.9	18900.5	23744.2	28852.7	22978.5	23627.8	28523.2	29830.3	27875.4	26885.5	21862.6	29412.1	22520.6	26204.7
201258_at	15130.7	9087.7	12477.4	12894	14909	5120.4	13540.9	8176.6	7923.5	9478.4	18769.3	12455.1	5829.1	14406.9	7167.4	7923	7486.8	8614.6	7983.7	12974.5	7770.3	7121.6	12048.7	8730.8	8449	14141	11655.1	9347	6775.4	8553.9	12333.9	6471.1	11281.3	12218.8	10807.5	9975.1	5011	8724	12142.5	13065.8	11986.6	9537.9	7706.8	10493.3	10210	7648	8189.5	9584	7345.1
201259_s_at	1357.8	1810.9	1294.3	802.4	549.2	2026.3	365.2	1509.3	2593.4	1098.5	1293.4	1924.1	1639.5	1547.7	2327	1374.2	1569.8	1946.3	1597.2	2992.6	3589.4	1310.2	2524.6	1546.3	1917.9	3796.5	714	1383.4	2125.7	1438.1	2633.2	1908.8	1821.7	1528.4	1414.8	1514.5	1995.6	2188.3	3909	1606	1445.3	1752.4	997.9	2422	1468.1	1378.6	1915.4	1578.1	1767.4
201260_s_at	1037.7	1552.2	995.1	1167	995.1	1905.6	705.3	1558.2	1260.8	911.5	1186.3	1161.7	1038.4	846.8	1173.6	716.6	1098.9	1325.9	866.2	973.4	1575.8	892.5	1532	1085.9	770.6	1826.7	1023.7	661.7	1081	812.8	1603	1469.9	1166.5	1352.6	1229.6	1290.8	1039.6	1349	1959.8	1158	768.6	1279.8	1032.2	1211.5	687.2	1011.3	1042.4	913	851.9
201261_x_at	1418.3	3780.4	2388.9	4233.1	2667.6	793.6	3225.7	3274.3	3711.3	5208	1202.3	8576.7	3884.1	2747.4	917.6	827.9	2046.4	3470.9	2620.3	783	1101	1369.9	1908.8	4308.1	1171.7	1550.7	3120.1	3812.2	4294.5	2811	937	1395.7	3574.6	4175.8	2184.5	4240.2	4484	1166.7	5233.1	5097.2	3039.2	3855.7	4894.2	2684.2	2220.7	4213.5	3176.1	1304.1	1210.4
201262_s_at	573.7	1680	149.3	201.5	149.6	26.7	209.6	2498.3	2229.9	1961.1	814.6	6109.8	2330	1252.1	531.6	564.5	1508.6	5052.8	3011.7	673.9	801.1	583.1	1772.9	4082.8	603.3	1016.8	1256.1	2050	1904	831	742.3	2667.4	2095.1	3098	1917.1	4065.4	5459.8	1827.1	1639.9	2494.3	3170.4	2602	1778.2	2097.2	1317.9	4334.4	3706.7	951	1272.3
201263_at	1461.9	1811.8	1143.3	932.7	804.9	3467.1	770.1	1018.2	2028.8	1851.3	856.2	1754.1	1443.2	2117.8	1146.7	2245.1	1149.4	2481.9	1097	1863	812.4	2248	1324	1164.1	714.4	1497.1	2782.8	998.7	1119.8	1724.7	1280.2	2261.7	821.2	1071.6	2125	2880.4	2440.3	1321.1	3717	1788.1	1492.1	1205.6	972.7	1303.8	954.2	838.2	1212	2367.9	1664.1
201264_at	1092.5	1723.8	878.7	1245	1244.7	1426.8	1527.7	1286.2	1035	896.5	1748	2020.8	1547.7	1277.3	1647.1	1312.3	1384.4	1778.8	1455.2	815.8	1436.2	1708.6	1555.1	878.3	1296.7	1302.1	2262.3	861.4	1272.3	1047.2	1300.2	1042.4	1297.1	1316.2	1303.7	1304.1	2197.7	1364.3	1092.6	1380.3	1373.9	1262	997.8	1434.4	1609.5	1290.4	1514.1	1293.4	2403.1
201265_at	36.6	81.2	82	60.2	38.4	60.7	101.3	259.8	104.8	97.5	129.6	98.2	125.9	151.5	98.3	115	91.5	136.2	69.1	161.8	120.9	131.6	94.4	164.1	169.9	100.2	68	125.5	97.4	98	82.4	106.8	160	129.8	83.6	125.2	71.8	145.4	99.9	165.2	114.6	126.4	145.9	115.6	78.4	156.9	93.8	109	100.1
201266_at	936.5	2035.7	1420.3	1423	1452.1	1120.7	1046.2	1460.7	1207.1	1049.9	1187.3	1468	952.4	1125.1	1512.2	3005.3	1444.2	926.7	1842	1385.2	2137.9	1633.9	1466.5	971.6	1309.9	1173.5	1334.4	967.5	861.7	973.7	1741.6	1527.1	1211.9	1223.1	1271	2667.8	1111	882.7	955.3	927.8	1325.9	1713.1	1352.7	1314.6	1014	1570.4	1140.8	1414.3	1277
201267_s_at	1249.5	507	394.6	367.5	324.6	592.3	798.9	885.7	1411.5	412.5	1402.6	936	885.9	877.5	1146.2	1717.6	1132.5	958.8	909.4	782.9	549.3	2062.5	1063	565.4	1414.9	948.3	999.9	685.7	726.9	1160.6	552.5	701	712.3	695.9	553.6	1138.9	1451.5	637.2	1989.7	1389.4	817.8	983.4	529.8	1287.2	792.5	752.3	447.7	1400.2	1179.9
201268_at	11905.8	4614.8	5827.6	5244.4	5324.9	3703.4	3989.1	9146.2	5862.1	3791.2	5526	5001.8	4330.1	4621.2	4540.5	6739.6	6616.8	4450.8	3774.6	5954.9	4912.8	7437.9	4918.9	4153.4	7019.9	6084.1	6521.2	5472.7	4697.6	4369.5	7540.7	6358.3	5768.5	5396.6	4556.2	4713.8	5712.5	7927.9	8682.4	9427.9	4686.1	5231.6	4145	5361.5	5213.6	3717.8	4190.6	4077.2	4573.8
201269_s_at	93.9	155.5	117.4	48	107.7	85.9	203.6	189.3	87.7	65.5	234.8	22.2	97.2	108.4	87.7	93.4	82	89	88.6	84.8	147.9	110.4	55.3	20.3	59.3	74.7	52.6	57.8	137.9	55	78.6	110.7	181.2	78.8	117.5	110.6	75.8	116.5	17.9	107.5	106.1	15.5	129.1	112.7	118.1	84.4	204	89.7	87.2
201270_x_at	515.7	1195.4	1069.5	968.1	1012.8	1215.5	1002.7	934.9	843.3	629.6	970.4	1217.1	909.3	1147.7	720.7	782.4	1072.2	968.8	839.4	695.8	1094.2	830.9	957.3	927.9	831.3	732.4	752.3	1055.7	940.2	692.5	800.6	898.7	868	850.9	966	864	603.5	787.7	675.5	603.8	1130.1	1138.8	1026.3	960.5	1132.1	1196.7	1083.7	1101.4	1080.4
201271_s_at	876.2	1037.4	813.9	864	590.3	620.9	1411.5	653.7	664.7	609.4	834.9	788.8	628.6	551.6	689.4	700.4	696.9	774.5	675.1	834.5	665.2	1004.9	886.4	542.4	1129.5	920.6	929.6	714.9	831.8	738.5	673.3	1011	731.2	756.1	860.3	959.3	700.9	709	1015.9	778.6	748.9	673.6	404	1113.1	840	750.9	805.9	1001.5	801.8
201272_at	1325.4	1226.6	1180.9	980.6	1565.5	3726	1253.4	1445.3	1440.1	2042	1222	1992	2611.4	2355.2	1582.2	984.9	1979.5	912	1792	1431.9	2230.9	2471.2	1085.8	5010.6	2171.2	2288.7	1595.1	1665.1	1688.9	1523.3	3115.2	572.2	2076.5	1937.8	2066.7	6164.8	1360.8	1636.7	1469.4	1257.2	1210.5	1639.3	2573.1	2129.8	3051.8	1457.5	2313.6	1399.1	1179.9
201273_s_at	5409.3	7377.9	3944.8	4235	4246.7	3556.8	3188.6	4966.7	5265.2	4845.4	5669.1	3234.2	4818.2	5885.6	4495.8	6679	4127.9	5240.7	5472.1	6477.1	5685.2	7275.6	6733.6	4546.1	5028	4981.9	4743.1	5418.9	5010.2	5025.7	6256.9	8718	3652.6	4700.3	5257.9	3787.4	5488.1	4480.7	4460.6	4990.4	4302.9	4732.2	4555	4997.9	3770.9	4381.3	4553.5	6692.7	3815.9
201274_at	2458.4	2070.9	2718.9	2849.9	3207.6	2248.1	2224	564.2	1616.2	968.1	1507.1	1788.7	1922.8	1767.8	1687.9	2848	2535.2	2467.8	2043	2062.1	1441.5	2695.8	1204.2	1280.6	3582.1	2213	3079.2	2010.1	1535.2	2477.2	1328.2	3015.5	1488.2	1487	1909.3	2163.7	1557.2	1607.3	2465.2	1230.5	1209	1483.3	1547.3	1808.2	1891.1	1436	1948.4	1633.9	2605.5
201275_at	1845.3	1027.1	1161	1622.1	1649.6	2282	1231.8	1002.6	849.6	878.6	1305.1	1333.2	959.1	1629.1	1480.5	1394.8	931.6	1151.3	667.7	1522.4	503.7	1230.8	1260.4	491.1	1531	1991.7	1118.4	1039.5	918	1629.1	914.8	939	756.8	788.3	975.1	792.6	955.6	1591.4	1651.9	1341.6	1193.7	902.6	633.5	1146.3	915.2	831.5	830.3	2097.4	812.5
201276_at	595.4	1019.8	736.3	587.7	528.7	866.5	594.5	977.5	575.9	637.1	668.1	659	634.2	535.7	683.9	717.7	795.5	884.8	873.7	864.2	1111.9	661.5	548.6	591.3	704	886.8	473.3	643.2	1014.5	484.8	779.8	344.3	831.9	707	689.5	723.4	476.5	665.8	583.9	527.1	657.4	885.2	516.9	544.7	673.5	594.1	759.8	383.9	466.9
201277_s_at	5467.3	4751.1	4206	3685.3	4323.4	5317.5	4027.4	3936	5207.3	2708.4	5454.1	4653.1	4025.4	3743.5	4296.6	7406.1	2804.6	3140.7	3312.2	5169.8	3221.5	4445.7	4343.6	2965.4	5699.8	4009.4	5360.7	4207.9	4270.1	4822.8	3165.8	3066.2	2924.4	2892.2	3180.9	5557.7	4445.6	2415.1	6874.5	5489.2	2859.6	4579.2	3624.2	4059	3354.3	2416.4	3712.8	3569.1	3267.1
201278_at	603.5	606.1	1516.5	895.5	820.1	757.5	732.6	989	1118.7	2600.9	679	933.4	1293.4	1097.8	1035.2	381.6	1112.9	677.9	1057.8	345.3	1022.7	430.9	500.4	3210.9	479.6	718.4	369.4	904.4	1221.7	741.9	802	441.8	1219.8	1287.8	685.3	645.1	489.7	680.3	512	743.1	802.4	842	2576	479.8	672.9	1149.6	832.7	387.4	364.5
201279_s_at	559.7	860.4	800.9	937.2	492.8	895	439.3	1535	1730.6	3330.1	1193.1	1638.2	3622.4	1857.4	2217.2	902.6	1823.1	1808.1	1790.3	634.4	2856.3	985.1	1136.5	5204.9	1044.5	1070	449.2	1958.1	1562.4	1144.3	1384.4	560.8	2040.1	2315.4	1717.2	932.4	830.1	1034.2	849	1198.1	1517.7	1435.9	4934.6	708.7	1062.4	1548.1	1760.3	578.6	804.5
201280_s_at	376.9	346.3	1251	727.9	604.1	609.7	446.6	708.1	1299.2	2547.2	535.4	913.6	1658.5	867.3	1000.9	310.2	1272.9	756.6	696.4	219.9	1415.7	352.8	353.6	2709.1	261.2	556.3	401.2	989.3	1008.9	451.5	598.1	340.4	1167.5	1191.9	574.9	588.8	393.7	534.2	580.6	483.2	1004.5	906	3302.8	393	619.3	941.9	765	141.5	325.5
201281_at	1230.7	1895.4	1105.5	1739.3	1088.5	1310.2	1219.3	1331.3	1213.1	1061.3	1495.4	1495.3	1471.6	1884.8	1512.4	1371.9	1484.4	1734.6	1086.6	1795.3	937.2	1808.9	1088.3	900.4	1772.2	1339.4	2015.2	1245.4	1337.6	1416.2	1226	3315.9	1221	1021.6	1272.4	2036.3	1809.6	2279.2	1557.9	1435.8	1426.5	1321.8	1051.4	1135.9	1584.1	1301.3	1504.5	3336	2245.3
201282_at	308.1	624.8	262.5	252.4	199.3	235.3	61.7	498	463.2	414.5	401.4	464.4	446.4	881.5	651.4	337.6	611.6	714.4	195.4	421.8	799.6	596.4	889.5	758	803.7	573.7	673.7	764.3	387.9	743	521.7	663.1	484.5	815.3	514.6	455.7	666.2	577.5	803.6	483.1	577.8	725.8	535	571	646.1	753.7	868.4	626.6	570.5
201283_s_at	61.3	45.6	10.1	39.8	8.7	6.7	23.5	156.7	85.6	77.7	22	21.6	29.2	56.8	172.7	91.1	71.8	35.8	85.1	82.1	115.9	68.2	45.4	54.6	66.6	74	63.2	77.3	47.4	104.4	94.6	97.1	107.6	122.4	94.6	60.3	66.1	70.6	158.1	93.8	124.3	85.7	14.9	129.5	56.6	110.1	19.4	101.9	78.7
201284_s_at	273.7	812.8	434.8	422.5	1216.2	1120.9	870.6	511.7	377.4	471.7	636.4	381.6	596.9	575.7	683.3	472.4	711.1	474.1	382.2	689.4	658.2	697.8	514.9	438.6	685.6	265.8	505.7	485.7	597.1	463.6	523.8	834.8	640.9	571.9	508.3	1224.5	404.6	534.9	450.4	515.9	694.4	594.2	479.6	511	742.2	563.2	727	641.6	464.4
201285_at	2127.5	2250.8	1356.6	1666	1515.1	2148.9	1327.9	1789.4	1877.9	1445.8	2062	2316.8	1558.1	957.9	2671.6	2122.8	1883.3	2894	1637.8	2404	2481.8	1393.2	4826.6	1487.4	2167.3	2659.1	1914.2	1772.7	1515.3	1300	2640.6	1853.1	1738.2	1706.7	2403.3	1627.9	2328.1	1683.7	1614.6	1851.6	2345.3	2128	1700.1	1578.5	2257.7	1491.5	1400.2	2152.2	2217.1
201286_at	1230.4	2483	1246.8	2778.2	3869.8	92.6	1296.8	4318.2	2327.4	1621.1	3769.6	2358.2	2550.1	1014.6	1255	198.4	1332.2	2475.8	874.5	295.7	2322.6	1158.8	2935.7	3544.3	1331.4	2243.5	801.2	1883.5	4423.5	1150.4	1336.4	2784.4	1196.5	1491.1	1592.6	3115.4	1257.1	1489.2	1427.5	1698.9	1769.2	1772	454.4	948.4	807.6	1301.8	3383.2	428.8	819.8
201287_s_at	2161.5	3813.3	1179	2393.4	3903.7	141.9	1432.3	4753	4309.7	2989	5775.7	4624.5	5022	1500.4	1980.8	395.6	2874.1	4649.2	1479.6	1118	5257.7	2533.3	6063.5	3227.7	4200.4	4585.3	1638.3	3437.2	7222.1	2261.9	3837.9	7962.6	2807.4	2581.1	3436.7	6122.3	2167.6	3926.1	2546.4	4086.7	3828.3	3805.1	1083.1	1944.5	2623.4	3155.7	6983.4	1455	4388.8
201288_at	4824.9	5914.1	5464.7	3304.6	3690.7	560.2	3477.1	3255.6	3090.7	3837.6	6385.3	5489.8	5389.2	3247.8	4201.1	2116.2	5203.3	1953.4	4286.7	2675.1	6459	2227.1	4834.2	2692.4	4744.2	4337.6	1217.3	4138.9	2324.8	3914.6	4687.5	1659.2	5839.4	4721.5	3409.2	2579.9	2189.9	4588.5	2835.1	4803.2	3878.9	3764.5	4187.5	1882	6092.4	3132.4	3479.4	1646.5	4369
201289_at	1650.6	1250.7	876.4	1697.1	1762.1	305.3	991.3	2242	1529.1	6984.5	1876.5	4991.7	1890.3	981.2	824.9	716.8	2769.7	2971.7	1385.7	2113.5	515.7	1293.7	2427.6	4699.3	1259.5	1408.1	2164.2	846.8	1706.9	1585.2	4199	2417.8	1874	2284.8	1403.4	1969.7	1118	3143.7	2620.6	2214.5	2163.7	1179.7	3261.8	4518.2	1058.9	4395.5	2542.6	515.4	1103.7
201290_at	3470.6	2921	4575	7649.2	5856.8	3688.3	5065.4	2995.3	3748.6	4110.1	3316.1	3313.3	3914.1	4356.1	3701.3	3933.5	3434	3085.4	2888.1	2274.2	2910	2180.1	3468.2	5223.1	2454.3	2894.2	3064.7	2463	3214.4	3084.4	2163	3494.6	3104.3	3766.8	2631.7	3559.1	5745.2	4207.3	2448.8	4255.1	3334	3414.9	4592.5	4602.9	2313.6	3614.1	3158.8	1262.8	5325.1
201291_s_at	1023.8	530.4	306.2	1323.2	410.9	265.2	475.7	377	335	333.8	495.9	511.4	336	778.6	301.1	1450	940.1	655.8	232	117.9	78.6	3329.2	868	74	404.2	485.4	1121.3	749.9	113.8	456	1278.3	642.8	208.6	293.6	509.7	1258	620.5	966	910.7	473.6	1036.5	437.6	792.9	987.4	169.1	421.7	142.9	774.5	547.6
201292_at	1478	697.8	464.9	1405.8	345.5	279.4	597.9	543.5	574.8	347.8	746.6	670.7	486.3	1414.3	364.3	3346.8	1351.2	838.8	670.7	235.5	141.4	4334.1	1234.9	76.5	989.2	1023	1998.5	975.2	168.3	1258.3	2585.8	783.9	362.6	301.4	670.5	1271.8	784.7	932.9	1141.5	882.1	2044.4	809.5	1361.4	1352.4	451	891.2	290.8	1105.7	832.8
201293_x_at	21467.9	26247.2	23165.8	20810.1	28336.2	26833.8	31469.3	17824.8	21079.6	16575.3	20613.8	28288.2	21753.6	28569.5	18864.3	18655.7	20456.9	23113.5	16160.9	19812.6	20471.8	27336.9	22268	15778.7	25490.9	23721.6	20650.2	23725.6	22899.8	20159.3	19991.2	23634.5	16162.5	16784.3	18295	19719	23588.8	23713.5	28737.7	20087.4	21714.1	24998.4	26694	26077.4	19354.5	21693.9	29172.6	28528.9	29705.5
201294_s_at	279.3	344.1	612.3	277.7	151.2	105	194	102.5	190.2	281.5	199.6	261.9	181.6	231.9	324.8	127.1	153.9	315.3	211.1	116.3	227.6	334.7	165.7	413.9	93.2	185.8	313.1	241.6	391.9	126.6	212.9	187.4	341	303	238.9	325.7	410.6	249.7	414.7	290	289.7	186.2	447	206.5	263.9	296.9	242.5	132.1	273
201295_s_at	73.8	135.1	62.6	55.5	18.8	2.4	34.7	102.2	68	130.7	29	86.2	111.2	102.2	238.4	89.2	140.7	169.1	114.3	19	116.3	156.1	94.6	327.3	27	64.6	125.9	138.5	171.7	63.1	93.6	46.3	100.6	138.4	56	201.4	198.6	216	101.3	145.3	161.9	83.5	212	40.5	119.5	119	105.5	65.7	113.3
201296_s_at	1312.7	1388.4	1889.6	1306.5	999.7	1007.2	859.7	1445.5	1498.9	2014.6	865.1	1146.1	1361.4	1483.5	1866.8	897.8	1555.7	1751.3	1178.2	836.1	1306.1	1906.5	920.2	1677.1	1093	1338.9	2036.9	1153.6	1698.6	1138.5	1284.7	1288.4	1428.2	1497.5	943.6	1444.4	1068.3	1296	1567.2	1054.6	1148.6	1255.2	1871.7	991.5	891.5	1671.6	1351.7	858	878.2
201297_s_at	246.1	425.6	252.7	289.9	224.7	208.9	293.1	405	217.8	134.4	312.3	277	369.1	168.4	322	541.5	275	352.8	368.6	171.1	215.8	278.8	356.8	270.1	322.4	295.1	362	337	225.2	257.1	415.3	301.6	344.5	344.9	400	443.3	516.3	389.9	333.5	228.6	324.7	214.9	179.2	282.7	528.5	279	321	421.6	245.9
201298_s_at	844.7	1214.6	732.4	749.5	732.5	683.1	875.7	915.6	843	805.9	1117.5	1204.3	1583.8	697.9	1205	2023.4	1422.9	1690.5	1342.1	1119.9	1117.8	1812.1	1664.1	1131.6	1872.6	1793.2	2308.5	1361.7	1270.7	1544.1	1440.5	1093.1	1273.5	1017.1	1311.6	1277	1559.1	1187.1	1198.6	1290.9	1249.4	941.8	847.3	1038.8	1412.2	834	1012.3	1817.3	1535.3
201299_s_at	233.6	360.4	270.6	205.7	267.4	194.6	330.2	775.4	372.2	362.6	575	197.8	261.3	304.5	341.5	602.4	231.5	580.9	424.2	419.4	411.3	343.4	411.5	382.3	338.5	285	266.2	456.7	286	252.1	406.4	510.1	543	490.7	478.3	478.1	400	459.6	408.1	402	483.1	253.6	210.1	284.2	578.7	471.3	408.1	597	367
201300_s_at	1638.9	1513.7	1719.6	1653.2	1600.4	1403.6	1661.7	671.6	1489	1919.7	1654.5	1721.8	1631.9	1528	2225.4	2384.2	2273.3	2005.7	2034.6	1963.8	1173.1	1386.7	2508.5	2171.4	1608	2298.2	2299.5	1584.3	1358.8	2043.9	1553.4	1815.6	1843.6	2876.9	2149.2	943.9	1461.3	1987.3	1128.3	891.4	1830.5	1904.3	1373.4	2128.1	1360.2	1777.5	1224.2	1627.4	1442.1
201301_s_at	1722.4	2238.9	1889.1	2224.1	2380	1674.3	1743.1	1143.3	1479.5	2534.6	1618.7	2146	2189.2	2054.1	1773.4	1620.7	2093	2587.3	1776.3	3874.7	2172.5	1242.6	2506.1	4075.1	1860.1	2053.3	2045.1	2983.5	4453.2	1755.7	2097.9	2921.4	1845.5	1765.3	2196.3	3982.7	3261.9	1747.5	1625	1667.5	2677.7	1644.2	1735.7	1387.6	1862.6	1777.2	3215.1	2853.6	1984.7
201302_at	1093.7	1626.9	1337.7	2009.3	2253.3	1544.9	1145.5	1609.1	1234.5	1800.8	1381.4	2052.9	1762.1	1053.4	1464.7	1021.9	1868.1	1988.9	1088.7	2477.1	2282.7	718.8	1750.4	2716.9	1607.6	1133.8	989.1	1965.9	2613.9	1398.7	1625.9	1992.3	1262.9	1326.1	1513.1	3312	1916.6	1459.2	1231.8	1153.2	2238.6	1390	1117.6	1106.6	1521.5	1663	2524.3	1896	1403.9
201303_at	2758.1	3367	2412.2	3029.9	1537.2	1381.2	2280	4002.8	2615.4	3320	3146.5	3084.1	3082.4	2817.1	1991.1	2515.3	3134	2558.4	2492.7	2309.4	2436.5	3019.3	2455.7	3015.4	1743.2	4124.6	2596	2692.7	2214.4	3004	2037.4	3839.9	1683.6	2494.8	2893.7	2296.7	2657.1	2046.9	2134.6	2172.4	2464.7	1864.9	1987.8	2826.7	2291.7	3459.7	3282	2977.3	5136.7
201304_at	1269.6	1162.4	715.2	728.1	955.9	1187.1	850.8	539.8	821.7	725.9	526.3	499	629.2	374.8	747.5	775.9	725.1	347.6	808.6	809.1	1157.9	569.9	727.6	693.8	555.3	635.6	824.3	427.3	422.6	654.4	703.2	1371.6	456.8	1125	761.7	644.3	809.6	784.7	618.3	620.4	475.1	626.1	492.2	647.6	329.3	446.4	230.5	528	361.7
201305_x_at	2060.5	1015.3	1272.7	1885	1284.3	1189.2	2027.6	712.9	2018.5	1517.4	1697.4	1649.6	1203.1	1396	1355.2	2303.9	1933.9	1442.3	1613.8	1809.7	1323.8	2077	2437.2	1443.7	1623.4	1534.6	2048	1424.6	1020	1438.7	1800.2	2330	1904.5	1647	1889.2	1440.3	2121	1531.9	1694.4	1737.6	1617.7	1289.4	1652.3	2491.1	1582.5	1427.6	984	2006.3	1273.1
201306_s_at	6860.8	3493	6800.6	6584.2	5709.5	4897.7	7712.3	4677.1	8546.6	5353.8	6805.8	6401.2	4651.2	6038.2	5001.9	8641.6	7632.6	6788.5	5687.9	7861.3	4653.1	7544.7	8541	5294.4	5669.3	6161.2	7009	6255.8	3938.9	4648.5	7702.3	4923.1	5530.1	4683	5293.9	3925	5861	4468.7	6060.5	4665.9	5457.8	4977.8	6084.1	7228.3	6003.5	4430.5	4728.5	7350.3	4438
201307_at	1935.8	1898.3	1268	1342	1315	1789	1374.4	2700.2	1977.3	2260.4	1391.1	1704.7	2836.4	1994.4	1594.2	783.4	2928.7	1818	1324.5	855.1	2034.8	1881.4	1770	4175	1894.3	1250.3	981.1	1720.1	2083.4	1529.5	3350.5	1308.6	2057.4	2041.3	1430.6	1146.4	851.6	980.2	767.2	1661.5	1543.7	1968.3	2930.9	1785.4	1302.8	1711.1	1406.8	1526.9	889
201308_s_at	138.6	196.6	70.9	47.1	20.4	64.1	62.9	85.5	143.3	204.6	66.6	225.6	189.9	164	137	115.3	250.2	189.8	156.7	72.7	325	151.3	314.2	490.4	192.9	154.8	38.8	192.6	289.3	121.7	467.2	309.4	258.5	244.6	203	211.2	260.6	115.5	224.1	334.7	194.3	339.2	204.6	287.6	101.5	170.4	322.3	332.6	96.4
201309_x_at	356.4	668.4	369.9	330.4	419.9	407.9	229.4	574.9	314	325.5	267.5	711.2	1148.5	687.2	337.4	382.5	494	1130.5	543.4	586.7	222.9	218.1	513.2	1540.1	115.8	423.2	340.6	920.3	971.2	402	454.5	479.2	483.2	848.3	896.7	522.9	348.2	729.7	666.7	1230	709.8	598.2	1294.6	1091.1	450.4	443.3	585.6	664.3	653.1
201310_s_at	1400.6	2226.7	2411.6	3141.6	3624.8	3823.9	2373	3007.3	1914.1	2389.7	1132.7	3032.1	4764.8	3271.6	1976.3	2205.1	2590.5	3579.4	2908.4	2466.8	1029.5	1299.4	2725.7	6845.9	1337.1	2326.8	2830.2	4101.5	4864	2389.3	1948.1	2525.6	2275.8	3917.4	3044.6	2220.3	1420.9	2480.2	2201.5	3657.6	2637.4	3159.4	7091.8	3719.7	2093.1	1975.8	2410.9	1397.7	2214.8
201311_s_at	893.7	3814.4	1082.4	776.8	884.6	1426.6	890.7	1511.1	744.7	1370.9	1051.9	1660.4	1634.9	965.7	808.7	965	1502.1	752.7	2143.4	1501.8	3031.8	615.1	909.5	2291.9	1421.7	1233.7	686.9	1498.1	1361.1	1291.4	1625.7	524.7	1289.5	1389.2	1117.8	903.4	1087.3	1041.7	995.4	1768.3	1268.8	1499.4	1574.2	1155.3	1752.3	1248.4	1519.2	1154.3	968.4
201312_s_at	2269.8	6590.7	2474	1771.2	2715.4	2921.1	2152.3	2205.1	2303.5	3477.1	2181.2	3425.6	3840.4	2668.9	2255.9	2235.4	4067	2235.6	4115.3	2987.9	4386.5	1991.9	1878.5	4946.7	3145.3	2368.3	1560.3	3132.7	2832.7	2640	3790.7	1583.1	3940.8	3849.2	2817.6	2798.4	3029.2	3315.6	2681.2	3008.1	2548.2	3373.1	3505.3	2642	3256.8	2505.3	3152.3	2139.6	1846.8
201313_at	573.1	215.1	270.1	544.1	291.2	271.9	588	382.2	794.2	427.9	94.6	943.6	364.8	462.2	138.5	465.9	415.9	507	74.8	149.9	178.2	1727.8	363.8	812.1	73.4	309.7	1064.7	211.4	610.8	369.3	209.3	252.2	261.5	318.7	281.9	730.7	494.4	260.5	857.7	777.3	241.4	300.2	321.9	962	413.1	561	442.4	221.6	907.2
201314_at	402.4	355.2	387.4	401.2	208.4	805.5	325.7	675.9	602.4	493.5	434.3	1197.6	514.4	550.5	630.5	480.5	554.9	786.8	590.1	596.8	361.4	805.4	555.6	759.7	349.4	532.2	724.2	390.7	343.3	397.9	427.3	472.4	360.9	490.3	382.6	354.8	796	477.8	462.7	416	774.6	485.2	593.8	643.6	492.2	501.9	634.6	1133.7	446.1
201315_x_at	5457.9	6554.7	12398.2	6771.6	5989.9	11297.3	7564.3	3018	4560.8	9234.2	3469.7	6907.3	9465.3	4443.4	5327.9	3431.1	8664.5	4635.5	7135.2	3565.6	5732.4	5144.5	4343.7	7004.8	5626.4	4723.1	4944.2	4916	7358	8468.1	3888.4	2328.1	11249.4	7686.7	6320.6	3305	6594.3	5211.9	3327.2	5361.8	8277.9	5619.8	11078.3	2751.7	6815.7	9163.5	9886.9	8095.8	3705.3
201316_at	458.9	881.4	396.4	365.3	452.7	453.6	356	572.1	451.8	308.2	385.6	298.8	303.6	340	344.6	762.1	490.9	221.7	376.1	590.2	552.2	690.8	277.2	281.4	690.2	366	301.9	634.7	276.9	537.3	336.8	469.6	230	270.1	399.1	195.7	326.2	293.9	324.4	235.6	245.2	413.1	272.2	529.2	386.1	268.1	600.7	555.8	387
201317_s_at	2243	8322.7	2287	1861.5	2946	3067.2	2434.4	2167.9	2401.2	1763.2	2039.2	2669.5	3315	2983.4	2190.6	3804	3072.5	3666.3	2988.9	2626.1	2183.6	3593.2	2296.9	1868.4	5527.3	2618.7	2587.8	3508.8	2541.9	3328.2	2433.6	4804.4	1657.1	1846	2117.8	2585.8	2668.8	1899.7	2906.9	2222.7	1758.7	2035.9	1820.5	2726.1	1848.8	2131.4	3666	5203.3	3815.2
201318_s_at	5708	5442.7	5169.2	5727.7	5487.5	2324.4	4590.5	3711.8	5583.4	5003.5	6246.1	7367.7	6355.9	4440.3	4635.2	3466.8	6337.4	9125.3	5225.3	5058.7	5260.9	3496.9	7503.8	5048.1	7231.9	4389.3	6111	3889.2	4233.1	6915.7	6569.9	3408.4	5061.2	5424.6	4423.5	5539.4	4698.5	4852.5	8100.5	4151.6	4824.3	5489.3	4286.9	5713.4	4944	5519.3	6635	5777.4	4115.2
201319_at	792.2	1237.8	1102.7	1226.8	1433.4	717.1	977.6	1788.8	1290.3	1089.8	1451.2	1005.8	1128.6	1234.6	786.3	1030.1	1101.2	1559.8	1245	1317.4	1353.2	995.3	1426.2	876.5	1787.2	1206.6	1358.1	1309.6	1037.1	1266	1739.6	1179.5	1141.1	1133.6	1524.1	1552.1	1287.6	1461.5	1865.3	1372.9	1178.4	1036.8	1342.6	1132.9	1048.7	1428.4	1088	1393.9	1036.6
201320_at	286.3	215.3	515.1	376.7	365.5	500.4	328.9	347.5	401.9	248.1	272.9	225.3	286	291.9	358.7	180.1	351.7	266.1	488.1	389.5	313.2	360.7	199.7	216.7	269.9	350.8	246.9	383.7	289.6	147	364.4	286.6	212.1	278.7	544.2	275	101.9	336.2	291.2	183.6	264	379.7	263.3	237.6	329.5	293.7	309.1	235.5	286.7
201321_s_at	406.6	355.4	369	274.9	252.6	248.3	380	454.5	258.8	357	376.8	151.9	220.1	224.2	206.7	273.8	483.2	252.5	671.6	458	360.2	195.4	250.2	432.5	415.9	204.1	473.9	368.3	500.1	323.5	597.7	457.3	636.9	433.1	790	412.2	341.7	407.1	328.5	283.5	303.6	421.6	419.7	276.2	664.3	302.4	389.9	299.9	468.3
201322_at	4364.6	6153.4	3541.4	2643.3	3778.3	4719.1	3248.3	6036.2	8430.7	3713.3	4849.3	4632.1	4994.1	6152.9	4417.1	5398.8	5444.2	6368.7	8834.6	8611.6	5668.7	6597.2	5992.3	4712.4	4887.8	5226.5	3525.4	5964.5	4930.6	4735.1	5646.1	4871.4	4147.3	3820.6	6734.1	5129	3570.7	3975.6	5319.1	4860.4	4507.1	5293.2	4217.2	4496.9	4810.3	3424.8	4956.8	4760.7	6781.2
201323_at	703.6	803.8	584.6	676.1	771.9	363	681.3	347	598.9	400.5	404.2	710.9	330.4	515.7	443.9	1104.4	550	916.1	388.1	1134.6	328.3	1257.9	478.1	328.9	451.5	638.3	1083.2	567.1	559.7	748	744.9	1175.1	435	595.4	376.2	772.2	575.3	444.2	1104.4	654.2	348.4	567.8	470.5	673.7	556.6	482.2	316.7	832.1	933.2
201324_at	1888.4	1222.8	1975	3980.4	1802.5	76	1428.5	1643.7	3007.3	2652	2104.5	1763.4	1802	1710.7	717.1	392.8	1352.7	1983.2	1118.8	373.3	851	637	4433.3	2319.6	981.1	955.3	1622.9	605.8	2100.8	1441.4	602.4	1320.2	1778.1	1748.5	2171.5	3361.8	880.8	1751.2	2059.4	1262.4	1808.3	1649.8	2253.1	1590.1	1427.9	2450.7	1353.2	568.7	2454.6
201325_s_at	838.5	788	1044.8	1116	807	82.5	636.4	1006.3	3259.8	2734.8	1908.9	1557	1235.3	1323.2	562.9	319.4	915.3	1901.9	789.5	364.1	1049.2	496.6	4051.2	1823.8	656.2	760.9	809.4	614.4	2432.5	1524.2	522.4	866.3	1015.1	1069.9	1274.7	2224.7	800.3	1129.6	1776.7	1056.1	1417.2	1073.4	1827.5	1392.3	844.9	1796.4	979.3	378	2269
201326_at	1488.3	1010.8	727.7	863.5	1021.6	735.4	807.7	935.5	662	623.1	413.5	512.4	624.5	659.9	488.3	2689.6	1047.9	435.9	586.5	1022.6	625.8	1588.9	1201.4	511.4	1435.7	816.7	1010.8	905.6	485	1168.3	544.4	3472	855.8	783.3	1002.9	823.5	373	475.1	1386.6	461.2	630.2	1057.3	815.4	1351	676.9	547.9	807.7	1444.8	997.4
201327_s_at	1990.5	1764.7	1099.6	1515.9	1034.4	768	1223.7	1367.8	1315.5	897.6	1085	1152.1	1166.5	1885.1	1063.8	2338.5	1025.7	1210.6	1191.8	1503.3	852.6	1840.9	1701.7	716.6	1563	1740.3	2092.1	1179.1	914.1	1855.8	1211.8	3289	908.2	1073.6	1136.8	972.8	715.2	896.7	2330	925.3	833	1404.2	900.6	1727	789	997.1	1327.3	2067.9	1795.4
201328_at	240.2	217.8	621.4	437.2	256.1	938.1	330.5	328.3	323.1	1116.4	466.1	307.9	402.1	392.8	453.1	402.5	343.1	199.6	314.3	81.9	357.6	317.6	360.8	229.2	247	317.2	340.8	216.1	175.4	321.4	244.6	179.1	380	425.9	315.6	253.5	269.6	721.6	406.9	274.1	250	457.3	415.7	495.2	244.2	411.1	358.3	282.3	258.2
201329_s_at	363.1	152.4	342.8	351.2	150.7	1100.1	364	583.6	381.4	735.6	803.7	354.8	435.9	637.4	557.7	408	319.4	169.4	469	154.3	320.2	382.8	459.4	274.9	289.1	266.1	381.2	253.4	380.1	372.1	354.1	268.8	482.9	338.9	478.3	380	427.8	817.2	611	398.3	303.2	471.5	422.1	358.2	481.9	377.2	496.9	465.5	417.6
201330_at	771.8	792.8	871.5	733.4	1826.8	1470.3	1088.7	962.7	940.1	893.3	787.9	597.4	920.2	934.8	1132.7	2140	815	879.3	757.2	1206.8	459.9	780.8	816.2	1211.7	925.4	722	807.9	747.1	875.5	809.1	605.7	685.9	816.6	523.3	592.1	1584.8	907.4	612.2	843.5	755.7	773	656.5	1387	640.4	540.7	530.8	980.8	709.3	733.3
201331_s_at	1279.5	1603.3	2179.1	1203.3	1332.9	1906.7	1573.7	1823.6	1550.7	2610.5	2061.8	1727.9	1558.7	1523.2	1485.4	1438.3	1408.3	1342.1	2862.5	2502.6	2577	1479.2	1245	2335.2	1527.6	2165.8	1197.7	2390.5	1125.1	1219.1	2271.2	1064.2	1966.2	2282	2780.8	1804.6	1640.9	1775.7	1550.4	1295.2	2693.6	1845.3	2224.6	878.9	1595.9	2211.1	1960.7	1619.5	2816.2
201332_s_at	82.2	164.2	72	9.8	43.1	16.1	18.7	341.6	122.9	192.6	124.6	202.9	164.9	163.5	261.3	204.6	256	222.4	342.1	347.4	264.9	155.9	222.7	332.4	186.7	193.1	145.3	380	171.9	186.3	235.4	92.6	299.8	301.7	362.5	229.6	161.4	219.4	306.1	179.3	319.4	227.3	113.6	131.3	244.1	229.2	208.1	137.2	433.2
201333_s_at	147.1	419.8	381.3	416.1	341.5	440.9	332.2	254	269.8	251.5	456.2	267.8	197.4	210.8	248	109.4	186.3	266.8	128.5	216.4	302.1	222.3	275.1	141.2	205.9	154.7	354.9	172	201.7	170.3	292.7	196.6	306.6	270.6	217	275.8	197.7	186.3	268.4	228.4	220.7	251.5	232.3	168.2	191	212.9	173	352.5	184.7
201334_s_at	1683.4	2352.8	2383.2	2517.7	882.8	2520.5	1374.3	1532.8	973.2	1310.6	785.3	1274	837.3	824.1	789.1	1074.1	1015.3	716.8	994.7	1903.1	1269.8	586.5	1004.4	1092.6	550.5	820.7	1962.4	871.6	1124.3	1060.5	1212.7	1298.1	1233.5	1163.3	1067.6	1285.6	680	811.2	873	691.3	869.4	946.1	1297.6	696.8	562.7	768	1062.8	1147.6	750
201335_s_at	67.7	82.5	77.6	78.7	19.5	66.5	62.6	76.5	81.7	106.1	42.3	20.7	14.4	18	66.5	43.8	62.9	61.1	59.2	130.9	35.8	9.2	55.7	62.8	32	15.4	49.2	53.9	45.1	24.4	63.5	26.6	65.3	65	41.2	36.3	11.4	17.6	53.2	25.6	98	82.8	79.7	47.9	27.1	45.6	40	33.4	35.6
201336_at	2016	2265.2	2326.6	2344.2	3111.4	4118.6	2652.3	1281.4	2162.2	3464.9	1270	2067.2	2595.6	1878.6	2506.6	1276.1	2373.7	2044.8	2049.6	1041.1	1791.3	1558.1	1789.7	2008.5	2804.2	1979	2162.6	2181.9	2281.8	1764.2	1554.2	1518.9	2115.8	2285.6	1396	1840.4	2151.5	1825.9	1648	2543	2153.2	1807.5	3439.5	1229.9	1648.8	2694.1	2973.2	1464.6	1866.6
201337_s_at	673.8	810.4	349.9	218.7	164.3	188.4	205.8	715.4	762.4	929.6	727.2	1031.5	1011.5	607.1	900	1064	670	1153.6	1208.1	625.5	900.2	534.6	745.2	1069.9	898.8	1184.8	376.3	927.8	1049.5	796.7	709.8	786.1	575.6	767.4	578	845.4	1374.4	441.6	631.2	1343.7	500.6	646.2	1041.9	633	768	630.7	1433.1	853.2	987.8
201338_x_at	5958.4	3958	4739	3969.2	3966.4	1498.7	6905.3	3893.7	2879.3	3768.8	3394.8	3557.1	2960.5	4446.8	3439	4274.2	3304.8	3333.8	3074.8	5772.3	3301.1	8049.4	3997.9	3813.8	5623.8	3777.1	4929.6	3445.1	3089.5	4007.4	4978	4077.8	3754.9	2891.1	3406.2	2629.6	3418.3	4032.5	8638.4	3614.5	2962.7	3909.2	4631.5	8068.3	5029.9	2492.1	2823.6	5556.2	7198.4
201339_s_at	1637.4	2252.4	1411.4	1741.5	1959.2	718.7	1448.8	1931.7	1312.9	1988.5	1612.4	2271.1	2061.2	1483.1	2188.1	1951.7	2136.3	2106.9	1819.4	3211.8	2394.4	1501.6	1545	2516.8	2133.8	1704.6	1929.6	1783.4	4948.7	1541	2075.2	1967	1700.4	2097	1918.3	3199.2	1904.5	1591.3	2630.7	1379.3	1490.3	2469.9	1844.9	1891.2	1944.9	1625.4	3101.8	1737.5	1691.9
201340_s_at	485.8	194.3	580.1	465.4	362.9	435.3	291.7	444.2	491.6	602.2	165.8	615.1	694.6	541.9	508.9	240.1	736.5	402.4	570.9	146.5	423.9	358.6	262.9	253	56.4	119.5	522.5	260.5	436.4	222	567.8	568.5	492.4	557.5	1144	519.8	568.3	261.5	291.9	246.2	279.6	391.1	147.6	418.8	205.9	244.8	601.5	362.8	110.9
201341_at	2818.3	1636.2	972.1	710.6	780.7	1045.9	750.6	1626.9	1451.8	1332.9	559.1	1413.6	2106	2091.1	1511.6	709.4	2233.3	1061.2	2377.8	1217.6	1847.6	1107.8	644.7	629.9	906.9	892.3	1531.2	1108.8	1428.8	1031.4	2107.2	1422.6	1540.1	1933.8	2637.8	1481	2060	761.9	1305.1	1278.1	1255.6	2110	489.5	1652.2	1281.9	925.5	2541.1	924.8	716.6
201342_at	2035.2	954.3	802.5	720	852.2	1523.4	1934.7	1033.5	1043.2	747.7	1543.4	1025.3	1030	1249.2	940.8	1805.8	844.8	1048.1	1161.8	1095.1	465.2	2187.1	720.4	696.8	979.3	859	1350.7	1402.8	523.8	1296.6	924.6	1943.2	754.7	835.6	1121.7	1406.2	1153.3	1117.8	1481.4	1299.5	1018.4	1036.9	663.8	1262	1105	968	909.9	1049.4	1318.3
201343_at	1294.3	1234.9	928	957.6	1164.7	1425.9	1076.8	1451.7	1200.8	880.3	1063.3	1014.6	1021.4	987.6	883.3	1599.5	1132.6	1086	1447.4	1078.3	1038.8	916	1236.8	1481.1	1139.3	1125.1	955.9	1135.2	845.4	1522.6	1313.3	813.8	1334.3	1204.3	1150.8	942.4	1198.7	1215.6	1084.9	1611.3	1042.5	1066.1	872.4	1306.1	1200.9	1136.5	1281.9	937.2	1959.2
201344_at	146	126.5	98.5	147.2	141.6	293.3	202	443.5	167.4	159.4	106.1	114.4	107	154.4	103.4	195.4	117.6	105.4	188.3	83.7	136.4	112.9	150.9	177.4	182.8	133.2	106.7	93.8	94.2	132.5	146.4	64.6	185.6	184.6	131.1	87.3	147.3	97.2	138.8	153	149.4	138.4	138.1	124.4	238.2	118.8	174.3	76.4	209.5
201345_s_at	2248.4	1274.1	1731.1	1285.3	3084.3	3675.6	2119.9	1470.5	1671.4	1193.9	1221.1	1279.9	1306.9	1298.7	1235.5	2352.4	1190.3	1311.4	1904.6	1522.3	1462.8	1213	2039.3	1655.6	1520.3	1755.7	1045.6	1465.8	1670.7	2170.1	1490.5	892.3	1523.7	1341.3	1402.9	1087.5	2334.7	1207	1267.6	2153	1262.6	1154.3	1138.9	1632.8	1526.9	1095.8	1186.4	1082.5	2193.6
201346_at	895.5	1114.4	1272.5	1149.6	1151.6	1612.9	967	1744.9	969.4	1392.9	875.2	1277.8	736.7	724.3	741.8	1054.3	852.9	1270.6	744.6	3015.5	1234.8	839	1895.9	683.8	1567.3	950	1507.8	1014.4	815.1	764	1085.9	1202.1	1015.1	939.8	1177.6	1314	2186.6	989.2	1258.8	917.5	1112.3	831.7	1321.5	1031.7	1038.1	1322.8	1100.3	1071.4	827.2
201347_x_at	1026	1016.9	1201.2	1116.1	1113.8	1011.5	1045.8	1187.8	1315	868.7	780.1	901	942.3	924.6	1171.3	1134.1	836.4	1302.9	1790.5	1200.4	1071.2	1942.3	1173.5	1225.6	995.9	1104.2	1547.3	1923.8	1104.2	1557.7	1183.5	1330.1	1037	943.7	1094.3	876.9	3037.2	698.8	1963.3	847.9	1352.8	1210.1	1065.8	1244	1144.2	1364.7	740.9	901.7	2022.4
201348_at	2059.6	1946.2	4924.5	2217.5	622.1	5815.6	1159	3509.7	3631.8	9751.7	1885.1	2205.8	1773.7	7286.3	1606.5	541.9	1663.3	746.1	2386.4	1015.5	6137.3	1176.9	1043	2705.5	1781.7	3529.6	472.6	1678.1	630.4	1284.2	1871.9	451.9	2863.3	5121.9	1424.9	2277.7	4669	731.8	2669.5	2101.1	3355.4	1454	17541.1	1188.7	1356.5	6475.4	1313.9	422.9	1437.8
201349_at	669.4	2499.6	2565.8	1231.6	1046.7	267.1	689.1	1098	1051.8	544.4	1032.1	993.8	1039.9	477.7	1903.4	304.6	902.3	1083	856	463.1	1351.3	966.4	784.1	505.7	917.6	1337.8	642.7	1291.4	1613.5	1111.3	869.7	1492.6	1263.6	1668.6	595.7	1672.5	2396.2	1405.3	966	1002.2	1105.2	1040.7	353.4	899.5	1407.4	651.4	1575.1	695.9	1822.6
[truncated: 21,407 more rows]
[truncated: 18 more columns]
