# Supplementary material for: Spatial intratumoural heterogeneity in the expression of GIT1 is associated with poor prognostic outcome in oestrogen receptor positive breast cancer patients with synchronous lymph node metastases
Source: F1000Res. 2018 Feb 14;6:1606. Originally published 2017 Aug 30. [Version 2] doi: 10.12688/f1000research.12393.2 (PMC5843846; doi:10.12688/f1000research.12393.2)
Supplement: Series mRNA expression matrix — Expression Dataset consisting of 19 HER2+ brain metastasis breast cancer samples and 19 HER2+ non-metastatic breast cancer samples. Platform: Affymetrix Human X3P Array. Publicly available from https://www.ncbi.nlm.nih.gov/geo/query/acc.cgi?acc=GSE43837 [file f1000research-6-14979-s0007.tgz]

Archive with 1 entries (1 files):
- ac0ff482-73c6-4ded-ad29-79b1c892f517_dataset_8.csv
