# Supplementary material for: Spatial intratumoural heterogeneity in the expression of GIT1 is associated with poor prognostic outcome in oestrogen receptor positive breast cancer patients with synchronous lymph node metastases
Source: F1000Res. 2018 Feb 14;6:1606. Originally published 2017 Aug 30. [Version 2] doi: 10.12688/f1000research.12393.2 (PMC5843846; doi:10.12688/f1000research.12393.2)
Supplement: Series mRNA expression matrix — Expression Dataset consisting of 19 HER2+ brain metastasis breast cancer samples and 19 HER2+ non-metastatic breast cancer samples. Platform: Affymetrix Human X3P Array. Publicly available from https://www.ncbi.nlm.nih.gov/geo/query/acc.cgi?acc=GSE43837 [file f1000research-6-14979-s0007.tgz › ac0ff482-73c6-4ded-ad29-79b1c892f517_dataset_8.csv]

!Series_title	A BRCA1 Deficient-Like Signature is Enriched in Breast Cancer Brain Metastases
!Series_geo_accession	GSE43837
!Series_status	Public on Apr 24 2014
!Series_submission_date	Jan 28 2013
!Series_last_update_date	Jul 24 2014
!Series_pubmed_id	24625110
!Series_summary	Purpose: There is an unmet clinical need for biomarkers to identify breast cancer patients who are at increased risk of developing brain metastases. The objective is to identify gene signatures and biological pathways associated with HER2+ brain metastasis.
!Series_summary
!Series_summary	Experimental Design: Gene expression of 19 HER2+ breast cancer brain metastases was compared with HER2+ nonmetastatic primary tumors. Gene Set Enrichment Analysis was used to identify a signature, which was evaluated for correlation with BRCA1 mutation status and clinical outcome using published microarray datasets and for correlation with pharmacological inhibition by a PARP inhibitor and temozo…
!Series_summary
!Series_summary	Results: A BRCA1 Deficient-Like (BD-L) gene signature is significantly correlated with HER2+ metastases in both our and an independent cohort. BD-L signature is enriched in BRCA1 mutation carrier primary tumors and HER2-/ER- sporadic tumors, but high values are found in a subset of ER+ and HER2+ tumors. Elevated BD-L signature in primary tumors is associated with increased risk of overall relapse…
!Series_summary
!Series_summary	Conclusions: The BD-L signature is enriched in breast cancer brain metastases and identifies a subset of primary tumors with increased propensity for brain metastasis. Furthermore, this signature may serve as a biomarker to identify sporadic breast cancer patients who could benefit from a therapeutic combination of PARP inhibitor and temozolomide.
!Series_overall_design	Gene expression of 19 HER2+ human breast cancer brain metastases was compared with gene expression of 19 HER2+ nonmetastatic primary human breast tumors.
!Series_type	Expression profiling by array
!Series_contributor	Ryan,P,McMullin
!Series_contributor	Ben,S,Wittner
!Series_contributor	Chunwei,,Yang
!Series_contributor	Raj,,Singavarapu
!Series_contributor	Sharon,,Moulis
!Series_contributor	Jeongeun,,Lee
!Series_contributor	Kenneth,D,Aldape
!Series_contributor	Patricia,S,Steeg
!Series_contributor	Sridhar,,Ramaswamy
!Series_contributor	Dennis,C,Sgroi
!Series_sample_id	GSM1071862 GSM1071863 GSM1071864 GSM1071865 GSM1071866 GSM1071867 GSM1071868 GSM1071869 GSM1071870 GSM1071871 GSM1071872 GSM1071873 GSM1071874 GSM1071875 GSM1071876 GSM1071877 GSM1071878 GSM1071879 GSM1071880 GSM1071881 GSM1071882 GSM1071883 GSM1071884 GSM1071885 GSM1071886 GSM1071887 GSM1071888 GSM1071889 GSM1071890 GSM1071891 GSM1071892 GSM1071893 GSM1071894 GSM1071895 GSM1071896 GSM1071897 GSM…
!Series_contact_name	Ben,S.,Wittner
!Series_contact_email	wittner.ben@mgh.harvard.edu
!Series_contact_laboratory	Ramaswamy
!Series_contact_department	Center for Cancer Research
!Series_contact_institute	Massachusetts General Hospital
!Series_contact_address	185 Cambridge St.
!Series_contact_city	Boston
!Series_contact_state	MA
!Series_contact_zip/postal_code	1945
!Series_contact_country	USA
!Series_supplementary_file	ftp://ftp.ncbi.nlm.nih.gov/geo/series/GSE43nnn/GSE43837/suppl/GSE43837_RAW.tar
!Series_platform_id	GPL1352
!Series_platform_taxid	9606
!Series_sample_taxid	9606
!Series_relation	BioProject: https://www.ncbi.nlm.nih.gov/bioproject/PRJNA187530
!Sample_title	brain_met_J3	brain_met_BT25	brain_met_J12	brain_met_BT16	brain_met_J8	brain_met_BT34	brain_met_J1	brain_met_BT11	brain_met_J2	brain_met_BT30	brain_met_J4	brain_met_BT57	brain_met_J5	brain_met_BT51	brain_met_BT31	brain_met_J7	brain_met_J10	brain_met_J11	brain_met_BT40	breast_primary_MGH16	breast_primary_MGH42	breast_primary_MGH46	breast_primary_MGH133	breast_primary_MGH153	breast_primary_MGH351	breast_primary_MGH1104	breast_primary_MGH574	breast_primary_MGH434	breast_primary_MGH450	breast_primary_MGH421	breast_primary_MGH482	breast_primary_MGH963	breast_primary_MGH455	breast_primary_MGH1084	breast_primary_MGH1038	breast_primary_MGH1057	breast_primary_MGH674	breast_primary_MGH1102
!Sample_geo_accession	GSM1071862	GSM1071863	GSM1071864	GSM1071865	GSM1071866	GSM1071867	GSM1071868	GSM1071869	GSM1071870	GSM1071871	GSM1071872	GSM1071873	GSM1071874	GSM1071875	GSM1071876	GSM1071877	GSM1071878	GSM1071879	GSM1071880	GSM1071881	GSM1071882	GSM1071883	GSM1071884	GSM1071885	GSM1071886	GSM1071887	GSM1071888	GSM1071889	GSM1071890	GSM1071891	GSM1071892	GSM1071893	GSM1071894	GSM1071895	GSM1071896	GSM1071897	GSM1071898	GSM1071899
!Sample_status	Public on Apr 24 2014	Public on Apr 24 2014	Public on Apr 24 2014	Public on Apr 24 2014	Public on Apr 24 2014	Public on Apr 24 2014	Public on Apr 24 2014	Public on Apr 24 2014	Public on Apr 24 2014	Public on Apr 24 2014	Public on Apr 24 2014	Public on Apr 24 2014	Public on Apr 24 2014	Public on Apr 24 2014	Public on Apr 24 2014	Public on Apr 24 2014	Public on Apr 24 2014	Public on Apr 24 2014	Public on Apr 24 2014	Public on Apr 24 2014	Public on Apr 24 2014	Public on Apr 24 2014	Public on Apr 24 2014	Public on Apr 24 2014	Public on Apr 24 2014	Public on Apr 24 2014	Public on Apr 24 2014	Public on Apr 24 2014	Public on Apr 24 2014	Public on Apr 24 2014	Public on Apr 24 2014	Public on Apr 24 2014	Public on Apr 24 2014	Public on Apr 24 2014	Public on Apr 24 2014	Public on Apr 24 2014	Public on Apr 24 2014	Public on Apr 24 2014
!Sample_submission_date	Jan 28 2013	Jan 28 2013	Jan 28 2013	Jan 28 2013	Jan 28 2013	Jan 28 2013	Jan 28 2013	Jan 28 2013	Jan 28 2013	Jan 28 2013	Jan 28 2013	Jan 28 2013	Jan 28 2013	Jan 28 2013	Jan 28 2013	Jan 28 2013	Jan 28 2013	Jan 28 2013	Jan 28 2013	Jan 28 2013	Jan 28 2013	Jan 28 2013	Jan 28 2013	Jan 28 2013	Jan 28 2013	Jan 28 2013	Jan 28 2013	Jan 28 2013	Jan 28 2013	Jan 28 2013	Jan 28 2013	Jan 28 2013	Jan 28 2013	Jan 28 2013	Jan 28 2013	Jan 28 2013	Jan 28 2013	Jan 28 2013
!Sample_last_update_date	Apr 24 2014	Apr 24 2014	Apr 24 2014	Apr 24 2014	Apr 24 2014	Apr 24 2014	Apr 24 2014	Apr 24 2014	Apr 24 2014	Apr 24 2014	Apr 24 2014	Apr 24 2014	Apr 24 2014	Apr 24 2014	Apr 24 2014	Apr 24 2014	Apr 24 2014	Apr 24 2014	Apr 24 2014	Apr 24 2014	Apr 24 2014	Apr 24 2014	Apr 24 2014	Apr 24 2014	Apr 24 2014	Apr 24 2014	Apr 24 2014	Apr 24 2014	Apr 24 2014	Apr 24 2014	Apr 24 2014	Apr 24 2014	Apr 24 2014	Apr 24 2014	Apr 24 2014	Apr 24 2014	Apr 24 2014	Apr 24 2014
!Sample_type	RNA	RNA	RNA	RNA	RNA	RNA	RNA	RNA	RNA	RNA	RNA	RNA	RNA	RNA	RNA	RNA	RNA	RNA	RNA	RNA	RNA	RNA	RNA	RNA	RNA	RNA	RNA	RNA	RNA	RNA	RNA	RNA	RNA	RNA	RNA	RNA	RNA	RNA
!Sample_channel_count	1	1	1	1	1	1	1	1	1	1	1	1	1	1	1	1	1	1	1	1	1	1	1	1	1	1	1	1	1	1	1	1	1	1	1	1	1	1
!Sample_source_name_ch1	brain metastasis	brain metastasis	brain metastasis	brain metastasis	brain metastasis	brain metastasis	brain metastasis	brain metastasis	brain metastasis	brain metastasis	brain metastasis	brain metastasis	brain metastasis	brain metastasis	brain metastasis	brain metastasis	brain metastasis	brain metastasis	brain metastasis	primary breast tumor	primary breast tumor	primary breast tumor	primary breast tumor	primary breast tumor	primary breast tumor	primary breast tumor	primary breast tumor	primary breast tumor	primary breast tumor	primary breast tumor	primary breast tumor	primary breast tumor	primary breast tumor	primary breast tumor	primary breast tumor	primary breast tumor	primary breast tumor	primary breast tumor
!Sample_organism_ch1	Homo sapiens	Homo sapiens	Homo sapiens	Homo sapiens	Homo sapiens	Homo sapiens	Homo sapiens	Homo sapiens	Homo sapiens	Homo sapiens	Homo sapiens	Homo sapiens	Homo sapiens	Homo sapiens	Homo sapiens	Homo sapiens	Homo sapiens	Homo sapiens	Homo sapiens	Homo sapiens	Homo sapiens	Homo sapiens	Homo sapiens	Homo sapiens	Homo sapiens	Homo sapiens	Homo sapiens	Homo sapiens	Homo sapiens	Homo sapiens	Homo sapiens	Homo sapiens	Homo sapiens	Homo sapiens	Homo sapiens	Homo sapiens	Homo sapiens	Homo sapiens
!Sample_characteristics_ch1	disease state: brain metastatic breast cancer	disease state: brain metastatic breast cancer	disease state: brain metastatic breast cancer	disease state: brain metastatic breast cancer	disease state: brain metastatic breast cancer	disease state: brain metastatic breast cancer	disease state: brain metastatic breast cancer	disease state: brain metastatic breast cancer	disease state: brain metastatic breast cancer	disease state: brain metastatic breast cancer	disease state: brain metastatic breast cancer	disease state: brain metastatic breast cancer	disease state: brain metastatic breast cancer	disease state: brain metastatic breast cancer	disease state: brain metastatic breast cancer	disease state: brain metastatic breast cancer	disease state: brain metastatic breast cancer	disease state: brain metastatic breast cancer	disease state: brain metastatic breast cancer	disease state: nonmetastatic breast cancer	disease state: nonmetastatic breast cancer	disease state: nonmetastatic breast cancer	disease state: nonmetastatic breast cancer	disease state: nonmetastatic breast cancer	disease state: nonmetastatic breast cancer	disease state: nonmetastatic breast cancer	disease state: nonmetastatic breast cancer	disease state: nonmetastatic breast cancer	disease state: nonmetastatic breast cancer	disease state: nonmetastatic breast cancer	disease state: nonmetastatic breast cancer	disease state: nonmetastatic breast cancer	disease state: nonmetastatic breast cancer	disease state: nonmetastatic breast cancer	disease state: nonmetastatic breast cancer	disease state: nonmetastatic breast cancer	disease state: nonmetastatic breast cancer	disease state: nonmetastatic breast cancer
!Sample_characteristics_ch1	tissue: brain metastasis	tissue: brain metastasis	tissue: brain metastasis	tissue: brain metastasis	tissue: brain metastasis	tissue: brain metastasis	tissue: brain metastasis	tissue: brain metastasis	tissue: brain metastasis	tissue: brain metastasis	tissue: brain metastasis	tissue: brain metastasis	tissue: brain metastasis	tissue: brain metastasis	tissue: brain metastasis	tissue: brain metastasis	tissue: brain metastasis	tissue: brain metastasis	tissue: brain metastasis	tissue: primary breast tumor	tissue: primary breast tumor	tissue: primary breast tumor	tissue: primary breast tumor	tissue: primary breast tumor	tissue: primary breast tumor	tissue: primary breast tumor	tissue: primary breast tumor	tissue: primary breast tumor	tissue: primary breast tumor	tissue: primary breast tumor	tissue: primary breast tumor	tissue: primary breast tumor	tissue: primary breast tumor	tissue: primary breast tumor	tissue: primary breast tumor	tissue: primary breast tumor	tissue: primary breast tumor	tissue: primary breast tumor
!Sample_characteristics_ch1	er status: ER-	er status: ER+	er status: ER-	er status: ER-	er status: ER+	er status: ER+	er status: ER-	er status: ER-	er status: ER-	er status: ER-	er status: ER-	er status: ER-	er status: ER-	er status: ER-	er status: ER-	er status: ER-	er status: ER-	er status: ER-	er status: ER+	er status: ER-	er status: ER+	er status: ER-	er status: ER-	er status: ER+	er status: ER+	er status: ER-	er status: ER-	er status: ER-	er status: ER-	er status: ER-	er status: ER-	er status: ER-	er status: ER-	er status: ER-	er status: ER-	er status: ER-	er status: ER-	er status: ER+
!Sample_characteristics_ch1	her2 status: Her2+	her2 status: Her2+	her2 status: Her2+	her2 status: Her2+	her2 status: Her2+	her2 status: Her2+	her2 status: Her2+	her2 status: Her2+	her2 status: Her2+	her2 status: Her2+	her2 status: Her2+	her2 status: Her2+	her2 status: Her2+	her2 status: Her2+	her2 status: Her2+	her2 status: Her2+	her2 status: Her2+	her2 status: Her2+	her2 status: Her2+	her2 status: Her2+	her2 status: Her2+	her2 status: Her2+	her2 status: Her2+	her2 status: Her2+	her2 status: Her2+	her2 status: Her2+	her2 status: Her2+	her2 status: Her2+	her2 status: Her2+	her2 status: Her2+	her2 status: Her2+	her2 status: Her2+	her2 status: Her2+	her2 status: Her2+	her2 status: Her2+	her2 status: Her2+	her2 status: Her2+	her2 status: Her2+
!Sample_characteristics_ch1	age: 51 yr	age: 52.8 yr	age: 55.4 yr	age: 43.7 yr	age: 42.6 yr	age: 55.5 yr	age: 37.6 yr	age: 71.7 yr	age: 51.5 yr	age: 58.8 yr	age: 43.2 yr	age: 66 yr	age: 40.7 yr	age: 38.5 yr	age: 57.2 yr	age: 49.1 yr	age: 43.6 yr	age: 49.1 yr	age: 50.4 yr	age: 51 yr	age: 50 yr	age: 56 yr	age: 44 yr	age: 46 yr	age: 54 yr	age: 32 yr	age: 73 yr	age: 51 yr	age: 60 yr	age: 71 yr	age: 66 yr	age: 41 yr	age: 61 yr	age: 57 yr	age: 50 yr	age: 47 yr	age: 53 yr	age: 51 yr
!Sample_treatment_protocol_ch1	The 19 HER2+ breast cancer brain metastatic specimens were fresh-frozen biopsies obtained from the M.D. Anderson Cancer Center between 1998 and 2001. The HER2+ primary breast cancer specimens were fresh-frozen biopsies obtained from the Massachusetts General Hospital in 2006.	The 19 HER2+ breast cancer brain metastatic specimens were fresh-frozen biopsies obtained from the M.D. Anderson Cancer Center between 1998 and 2001. The HER2+ primary breast cancer specimens were fresh-frozen biopsies obtained from the Massachusetts General Hospital in 2006.	The 19 HER2+ breast cancer brain metastatic specimens were fresh-frozen biopsies obtained from the M.D. Anderson Cancer Center between 1998 and 2001. The HER2+ primary breast cancer specimens were fresh-frozen biopsies obtained from the Massachusetts General Hospital in 2006.	The 19 HER2+ breast cancer brain metastatic specimens were fresh-frozen biopsies obtained from the M.D. Anderson Cancer Center between 1998 and 2001. The HER2+ primary breast cancer specimens were fresh-frozen biopsies obtained from the Massachusetts General Hospital in 2006.	The 19 HER2+ breast cancer brain metastatic specimens were fresh-frozen biopsies obtained from the M.D. Anderson Cancer Center between 1998 and 2001. The HER2+ primary breast cancer specimens were fresh-frozen biopsies obtained from the Massachusetts General Hospital in 2006.	The 19 HER2+ breast cancer brain metastatic specimens were fresh-frozen biopsies obtained from the M.D. Anderson Cancer Center between 1998 and 2001. The HER2+ primary breast cancer specimens were fresh-frozen biopsies obtained from the Massachusetts General Hospital in 2006.	The 19 HER2+ breast cancer brain metastatic specimens were fresh-frozen biopsies obtained from the M.D. Anderson Cancer Center between 1998 and 2001. The HER2+ primary breast cancer specimens were fresh-frozen biopsies obtained from the Massachusetts General Hospital in 2006.	The 19 HER2+ breast cancer brain metastatic specimens were fresh-frozen biopsies obtained from the M.D. Anderson Cancer Center between 1998 and 2001. The HER2+ primary breast cancer specimens were fresh-frozen biopsies obtained from the Massachusetts General Hospital in 2006.	The 19 HER2+ breast cancer brain metastatic specimens were fresh-frozen biopsies obtained from the M.D. Anderson Cancer Center between 1998 and 2001. The HER2+ primary breast cancer specimens were fresh-frozen biopsies obtained from the Massachusetts General Hospital in 2006.	The 19 HER2+ breast cancer brain metastatic specimens were fresh-frozen biopsies obtained from the M.D. Anderson Cancer Center between 1998 and 2001. The HER2+ primary breast cancer specimens were fresh-frozen biopsies obtained from the Massachusetts General Hospital in 2006.	The 19 HER2+ breast cancer brain metastatic specimens were fresh-frozen biopsies obtained from the M.D. Anderson Cancer Center between 1998 and 2001. The HER2+ primary breast cancer specimens were fresh-frozen biopsies obtained from the Massachusetts General Hospital in 2006.	The 19 HER2+ breast cancer brain metastatic specimens were fresh-frozen biopsies obtained from the M.D. Anderson Cancer Center between 1998 and 2001. The HER2+ primary breast cancer specimens were fresh-frozen biopsies obtained from the Massachusetts General Hospital in 2006.	The 19 HER2+ breast cancer brain metastatic specimens were fresh-frozen biopsies obtained from the M.D. Anderson Cancer Center between 1998 and 2001. The HER2+ primary breast cancer specimens were fresh-frozen biopsies obtained from the Massachusetts General Hospital in 2006.	The 19 HER2+ breast cancer brain metastatic specimens were fresh-frozen biopsies obtained from the M.D. Anderson Cancer Center between 1998 and 2001. The HER2+ primary breast cancer specimens were fresh-frozen biopsies obtained from the Massachusetts General Hospital in 2006.	The 19 HER2+ breast cancer brain metastatic specimens were fresh-frozen biopsies obtained from the M.D. Anderson Cancer Center between 1998 and 2001. The HER2+ primary breast cancer specimens were fresh-frozen biopsies obtained from the Massachusetts General Hospital in 2006.	The 19 HER2+ breast cancer brain metastatic specimens were fresh-frozen biopsies obtained from the M.D. Anderson Cancer Center between 1998 and 2001. The HER2+ primary breast cancer specimens were fresh-frozen biopsies obtained from the Massachusetts General Hospital in 2006.	The 19 HER2+ breast cancer brain metastatic specimens were fresh-frozen biopsies obtained from the M.D. Anderson Cancer Center between 1998 and 2001. The HER2+ primary breast cancer specimens were fresh-frozen biopsies obtained from the Massachusetts General Hospital in 2006.	The 19 HER2+ breast cancer brain metastatic specimens were fresh-frozen biopsies obtained from the M.D. Anderson Cancer Center between 1998 and 2001. The HER2+ primary breast cancer specimens were fresh-frozen biopsies obtained from the Massachusetts General Hospital in 2006.	The 19 HER2+ breast cancer brain metastatic specimens were fresh-frozen biopsies obtained from the M.D. Anderson Cancer Center between 1998 and 2001. The HER2+ primary breast cancer specimens were fresh-frozen biopsies obtained from the Massachusetts General Hospital in 2006.	The 19 HER2+ breast cancer brain metastatic specimens were fresh-frozen biopsies obtained from the M.D. Anderson Cancer Center between 1998 and 2001. The HER2+ primary breast cancer specimens were fresh-frozen biopsies obtained from the Massachusetts General Hospital in 2006.	The 19 HER2+ breast cancer brain metastatic specimens were fresh-frozen biopsies obtained from the M.D. Anderson Cancer Center between 1998 and 2001. The HER2+ primary breast cancer specimens were fresh-frozen biopsies obtained from the Massachusetts General Hospital in 2006.	The 19 HER2+ breast cancer brain metastatic specimens were fresh-frozen biopsies obtained from the M.D. Anderson Cancer Center between 1998 and 2001. The HER2+ primary breast cancer specimens were fresh-frozen biopsies obtained from the Massachusetts General Hospital in 2006.	The 19 HER2+ breast cancer brain metastatic specimens were fresh-frozen biopsies obtained from the M.D. Anderson Cancer Center between 1998 and 2001. The HER2+ primary breast cancer specimens were fresh-frozen biopsies obtained from the Massachusetts General Hospital in 2006.	The 19 HER2+ breast cancer brain metastatic specimens were fresh-frozen biopsies obtained from the M.D. Anderson Cancer Center between 1998 and 2001. The HER2+ primary breast cancer specimens were fresh-frozen biopsies obtained from the Massachusetts General Hospital in 2006.	The 19 HER2+ breast cancer brain metastatic specimens were fresh-frozen biopsies obtained from the M.D. Anderson Cancer Center between 1998 and 2001. The HER2+ primary breast cancer specimens were fresh-frozen biopsies obtained from the Massachusetts General Hospital in 2006.	The 19 HER2+ breast cancer brain metastatic specimens were fresh-frozen biopsies obtained from the M.D. Anderson Cancer Center between 1998 and 2001. The HER2+ primary breast cancer specimens were fresh-frozen biopsies obtained from the Massachusetts General Hospital in 2006.	The 19 HER2+ breast cancer brain metastatic specimens were fresh-frozen biopsies obtained from the M.D. Anderson Cancer Center between 1998 and 2001. The HER2+ primary breast cancer specimens were fresh-frozen biopsies obtained from the Massachusetts General Hospital in 2006.	The 19 HER2+ breast cancer brain metastatic specimens were fresh-frozen biopsies obtained from the M.D. Anderson Cancer Center between 1998 and 2001. The HER2+ primary breast cancer specimens were fresh-frozen biopsies obtained from the Massachusetts General Hospital in 2006.	The 19 HER2+ breast cancer brain metastatic specimens were fresh-frozen biopsies obtained from the M.D. Anderson Cancer Center between 1998 and 2001. The HER2+ primary breast cancer specimens were fresh-frozen biopsies obtained from the Massachusetts General Hospital in 2006.	The 19 HER2+ breast cancer brain metastatic specimens were fresh-frozen biopsies obtained from the M.D. Anderson Cancer Center between 1998 and 2001. The HER2+ primary breast cancer specimens were fresh-frozen biopsies obtained from the Massachusetts General Hospital in 2006.	The 19 HER2+ breast cancer brain metastatic specimens were fresh-frozen biopsies obtained from the M.D. Anderson Cancer Center between 1998 and 2001. The HER2+ primary breast cancer specimens were fresh-frozen biopsies obtained from the Massachusetts General Hospital in 2006.	The 19 HER2+ breast cancer brain metastatic specimens were fresh-frozen biopsies obtained from the M.D. Anderson Cancer Center between 1998 and 2001. The HER2+ primary breast cancer specimens were fresh-frozen biopsies obtained from the Massachusetts General Hospital in 2006.	The 19 HER2+ breast cancer brain metastatic specimens were fresh-frozen biopsies obtained from the M.D. Anderson Cancer Center between 1998 and 2001. The HER2+ primary breast cancer specimens were fresh-frozen biopsies obtained from the Massachusetts General Hospital in 2006.	The 19 HER2+ breast cancer brain metastatic specimens were fresh-frozen biopsies obtained from the M.D. Anderson Cancer Center between 1998 and 2001. The HER2+ primary breast cancer specimens were fresh-frozen biopsies obtained from the Massachusetts General Hospital in 2006.	The 19 HER2+ breast cancer brain metastatic specimens were fresh-frozen biopsies obtained from the M.D. Anderson Cancer Center between 1998 and 2001. The HER2+ primary breast cancer specimens were fresh-frozen biopsies obtained from the Massachusetts General Hospital in 2006.	The 19 HER2+ breast cancer brain metastatic specimens were fresh-frozen biopsies obtained from the M.D. Anderson Cancer Center between 1998 and 2001. The HER2+ primary breast cancer specimens were fresh-frozen biopsies obtained from the Massachusetts General Hospital in 2006.	The 19 HER2+ breast cancer brain metastatic specimens were fresh-frozen biopsies obtained from the M.D. Anderson Cancer Center between 1998 and 2001. The HER2+ primary breast cancer specimens were fresh-frozen biopsies obtained from the Massachusetts General Hospital in 2006.	The 19 HER2+ breast cancer brain metastatic specimens were fresh-frozen biopsies obtained from the M.D. Anderson Cancer Center between 1998 and 2001. The HER2+ primary breast cancer specimens were fresh-frozen biopsies obtained from the Massachusetts General Hospital in 2006.
!Sample_growth_protocol_ch1	Not applicable.	Not applicable.	Not applicable.	Not applicable.	Not applicable.	Not applicable.	Not applicable.	Not applicable.	Not applicable.	Not applicable.	Not applicable.	Not applicable.	Not applicable.	Not applicable.	Not applicable.	Not applicable.	Not applicable.	Not applicable.	Not applicable.	Not applicable.	Not applicable.	Not applicable.	Not applicable.	Not applicable.	Not applicable.	Not applicable.	Not applicable.	Not applicable.	Not applicable.	Not applicable.	Not applicable.	Not applicable.	Not applicable.	Not applicable.	Not applicable.	Not applicable.	Not applicable.	Not applicable.
!Sample_molecule_ch1	total RNA	total RNA	total RNA	total RNA	total RNA	total RNA	total RNA	total RNA	total RNA	total RNA	total RNA	total RNA	total RNA	total RNA	total RNA	total RNA	total RNA	total RNA	total RNA	total RNA	total RNA	total RNA	total RNA	total RNA	total RNA	total RNA	total RNA	total RNA	total RNA	total RNA	total RNA	total RNA	total RNA	total RNA	total RNA	total RNA	total RNA	total RNA
!Sample_extract_protocol_ch1	4,000���5,000 malignant epithelial cells were procured by laser capture microdissection using a PixCell IIe system (Molecular Devices, Mountain View, CA, USA) as described in PubMed ID: 19187537. Total RNA was isolated from captured cells using the PicoPure RNA isolation kit (Molecular Devices), then amplified by T7 RNA amplification (RiboAmp; Molecular Devices).	4,000���5,000 malignant epithelial cells were procured by laser capture microdissection using a PixCell IIe system (Molecular Devices, Mountain View, CA, USA) as described in PubMed ID: 19187537. Total RNA was isolated from captured cells using the PicoPure RNA isolation kit (Molecular Devices), then amplified by T7 RNA amplification (RiboAmp; Molecular Devices).	4,000���5,000 malignant epithelial cells were procured by laser capture microdissection using a PixCell IIe system (Molecular Devices, Mountain View, CA, USA) as described in PubMed ID: 19187537. Total RNA was isolated from captured cells using the PicoPure RNA isolation kit (Molecular Devices), then amplified by T7 RNA amplification (RiboAmp; Molecular Devices).	4,000���5,000 malignant epithelial cells were procured by laser capture microdissection using a PixCell IIe system (Molecular Devices, Mountain View, CA, USA) as described in PubMed ID: 19187537. Total RNA was isolated from captured cells using the PicoPure RNA isolation kit (Molecular Devices), then amplified by T7 RNA amplification (RiboAmp; Molecular Devices).	4,000���5,000 malignant epithelial cells were procured by laser capture microdissection using a PixCell IIe system (Molecular Devices, Mountain View, CA, USA) as described in PubMed ID: 19187537. Total RNA was isolated from captured cells using the PicoPure RNA isolation kit (Molecular Devices), then amplified by T7 RNA amplification (RiboAmp; Molecular Devices).	4,000���5,000 malignant epithelial cells were procured by laser capture microdissection using a PixCell IIe system (Molecular Devices, Mountain View, CA, USA) as described in PubMed ID: 19187537. Total RNA was isolated from captured cells using the PicoPure RNA isolation kit (Molecular Devices), then amplified by T7 RNA amplification (RiboAmp; Molecular Devices).	4,000���5,000 malignant epithelial cells were procured by laser capture microdissection using a PixCell IIe system (Molecular Devices, Mountain View, CA, USA) as described in PubMed ID: 19187537. Total RNA was isolated from captured cells using the PicoPure RNA isolation kit (Molecular Devices), then amplified by T7 RNA amplification (RiboAmp; Molecular Devices).	4,000���5,000 malignant epithelial cells were procured by laser capture microdissection using a PixCell IIe system (Molecular Devices, Mountain View, CA, USA) as described in PubMed ID: 19187537. Total RNA was isolated from captured cells using the PicoPure RNA isolation kit (Molecular Devices), then amplified by T7 RNA amplification (RiboAmp; Molecular Devices).	4,000���5,000 malignant epithelial cells were procured by laser capture microdissection using a PixCell IIe system (Molecular Devices, Mountain View, CA, USA) as described in PubMed ID: 19187537. Total RNA was isolated from captured cells using the PicoPure RNA isolation kit (Molecular Devices), then amplified by T7 RNA amplification (RiboAmp; Molecular Devices).	4,000���5,000 malignant epithelial cells were procured by laser capture microdissection using a PixCell IIe system (Molecular Devices, Mountain View, CA, USA) as described in PubMed ID: 19187537. Total RNA was isolated from captured cells using the PicoPure RNA isolation kit (Molecular Devices), then amplified by T7 RNA amplification (RiboAmp; Molecular Devices).	4,000���5,000 malignant epithelial cells were procured by laser capture microdissection using a PixCell IIe system (Molecular Devices, Mountain View, CA, USA) as described in PubMed ID: 19187537. Total RNA was isolated from captured cells using the PicoPure RNA isolation kit (Molecular Devices), then amplified by T7 RNA amplification (RiboAmp; Molecular Devices).	4,000���5,000 malignant epithelial cells were procured by laser capture microdissection using a PixCell IIe system (Molecular Devices, Mountain View, CA, USA) as described in PubMed ID: 19187537. Total RNA was isolated from captured cells using the PicoPure RNA isolation kit (Molecular Devices), then amplified by T7 RNA amplification (RiboAmp; Molecular Devices).	4,000���5,000 malignant epithelial cells were procured by laser capture microdissection using a PixCell IIe system (Molecular Devices, Mountain View, CA, USA) as described in PubMed ID: 19187537. Total RNA was isolated from captured cells using the PicoPure RNA isolation kit (Molecular Devices), then amplified by T7 RNA amplification (RiboAmp; Molecular Devices).	4,000���5,000 malignant epithelial cells were procured by laser capture microdissection using a PixCell IIe system (Molecular Devices, Mountain View, CA, USA) as described in PubMed ID: 19187537. Total RNA was isolated from captured cells using the PicoPure RNA isolation kit (Molecular Devices), then amplified by T7 RNA amplification (RiboAmp; Molecular Devices).	4,000���5,000 malignant epithelial cells were procured by laser capture microdissection using a PixCell IIe system (Molecular Devices, Mountain View, CA, USA) as described in PubMed ID: 19187537. Total RNA was isolated from captured cells using the PicoPure RNA isolation kit (Molecular Devices), then amplified by T7 RNA amplification (RiboAmp; Molecular Devices).	4,000���5,000 malignant epithelial cells were procured by laser capture microdissection using a PixCell IIe system (Molecular Devices, Mountain View, CA, USA) as described in PubMed ID: 19187537. Total RNA was isolated from captured cells using the PicoPure RNA isolation kit (Molecular Devices), then amplified by T7 RNA amplification (RiboAmp; Molecular Devices).	4,000���5,000 malignant epithelial cells were procured by laser capture microdissection using a PixCell IIe system (Molecular Devices, Mountain View, CA, USA) as described in PubMed ID: 19187537. Total RNA was isolated from captured cells using the PicoPure RNA isolation kit (Molecular Devices), then amplified by T7 RNA amplification (RiboAmp; Molecular Devices).	4,000���5,000 malignant epithelial cells were procured by laser capture microdissection using a PixCell IIe system (Molecular Devices, Mountain View, CA, USA) as described in PubMed ID: 19187537. Total RNA was isolated from captured cells using the PicoPure RNA isolation kit (Molecular Devices), then amplified by T7 RNA amplification (RiboAmp; Molecular Devices).	4,000���5,000 malignant epithelial cells were procured by laser capture microdissection using a PixCell IIe system (Molecular Devices, Mountain View, CA, USA) as described in PubMed ID: 19187537. Total RNA was isolated from captured cells using the PicoPure RNA isolation kit (Molecular Devices), then amplified by T7 RNA amplification (RiboAmp; Molecular Devices).	4,000���5,000 malignant epithelial cells were procured by laser capture microdissection using a PixCell IIe system (Molecular Devices, Mountain View, CA, USA) as described in PubMed ID: 19187537. Total RNA was isolated from captured cells using the PicoPure RNA isolation kit (Molecular Devices), then amplified by T7 RNA amplification (RiboAmp; Molecular Devices).	4,000���5,000 malignant epithelial cells were procured by laser capture microdissection using a PixCell IIe system (Molecular Devices, Mountain View, CA, USA) as described in PubMed ID: 19187537. Total RNA was isolated from captured cells using the PicoPure RNA isolation kit (Molecular Devices), then amplified by T7 RNA amplification (RiboAmp; Molecular Devices).	4,000���5,000 malignant epithelial cells were procured by laser capture microdissection using a PixCell IIe system (Molecular Devices, Mountain View, CA, USA) as described in PubMed ID: 19187537. Total RNA was isolated from captured cells using the PicoPure RNA isolation kit (Molecular Devices), then amplified by T7 RNA amplification (RiboAmp; Molecular Devices).	4,000���5,000 malignant epithelial cells were procured by laser capture microdissection using a PixCell IIe system (Molecular Devices, Mountain View, CA, USA) as described in PubMed ID: 19187537. Total RNA was isolated from captured cells using the PicoPure RNA isolation kit (Molecular Devices), then amplified by T7 RNA amplification (RiboAmp; Molecular Devices).	4,000���5,000 malignant epithelial cells were procured by laser capture microdissection using a PixCell IIe system (Molecular Devices, Mountain View, CA, USA) as described in PubMed ID: 19187537. Total RNA was isolated from captured cells using the PicoPure RNA isolation kit (Molecular Devices), then amplified by T7 RNA amplification (RiboAmp; Molecular Devices).	4,000���5,000 malignant epithelial cells were procured by laser capture microdissection using a PixCell IIe system (Molecular Devices, Mountain View, CA, USA) as described in PubMed ID: 19187537. Total RNA was isolated from captured cells using the PicoPure RNA isolation kit (Molecular Devices), then amplified by T7 RNA amplification (RiboAmp; Molecular Devices).	4,000���5,000 malignant epithelial cells were procured by laser capture microdissection using a PixCell IIe system (Molecular Devices, Mountain View, CA, USA) as described in PubMed ID: 19187537. Total RNA was isolated from captured cells using the PicoPure RNA isolation kit (Molecular Devices), then amplified by T7 RNA amplification (RiboAmp; Molecular Devices).	4,000���5,000 malignant epithelial cells were procured by laser capture microdissection using a PixCell IIe system (Molecular Devices, Mountain View, CA, USA) as described in PubMed ID: 19187537. Total RNA was isolated from captured cells using the PicoPure RNA isolation kit (Molecular Devices), then amplified by T7 RNA amplification (RiboAmp; Molecular Devices).	4,000���5,000 malignant epithelial cells were procured by laser capture microdissection using a PixCell IIe system (Molecular Devices, Mountain View, CA, USA) as described in PubMed ID: 19187537. Total RNA was isolated from captured cells using the PicoPure RNA isolation kit (Molecular Devices), then amplified by T7 RNA amplification (RiboAmp; Molecular Devices).	4,000���5,000 malignant epithelial cells were procured by laser capture microdissection using a PixCell IIe system (Molecular Devices, Mountain View, CA, USA) as described in PubMed ID: 19187537. Total RNA was isolated from captured cells using the PicoPure RNA isolation kit (Molecular Devices), then amplified by T7 RNA amplification (RiboAmp; Molecular Devices).	4,000���5,000 malignant epithelial cells were procured by laser capture microdissection using a PixCell IIe system (Molecular Devices, Mountain View, CA, USA) as described in PubMed ID: 19187537. Total RNA was isolated from captured cells using the PicoPure RNA isolation kit (Molecular Devices), then amplified by T7 RNA amplification (RiboAmp; Molecular Devices).	4,000���5,000 malignant epithelial cells were procured by laser capture microdissection using a PixCell IIe system (Molecular Devices, Mountain View, CA, USA) as described in PubMed ID: 19187537. Total RNA was isolated from captured cells using the PicoPure RNA isolation kit (Molecular Devices), then amplified by T7 RNA amplification (RiboAmp; Molecular Devices).	4,000���5,000 malignant epithelial cells were procured by laser capture microdissection using a PixCell IIe system (Molecular Devices, Mountain View, CA, USA) as described in PubMed ID: 19187537. Total RNA was isolated from captured cells using the PicoPure RNA isolation kit (Molecular Devices), then amplified by T7 RNA amplification (RiboAmp; Molecular Devices).	4,000���5,000 malignant epithelial cells were procured by laser capture microdissection using a PixCell IIe system (Molecular Devices, Mountain View, CA, USA) as described in PubMed ID: 19187537. Total RNA was isolated from captured cells using the PicoPure RNA isolation kit (Molecular Devices), then amplified by T7 RNA amplification (RiboAmp; Molecular Devices).	4,000���5,000 malignant epithelial cells were procured by laser capture microdissection using a PixCell IIe system (Molecular Devices, Mountain View, CA, USA) as described in PubMed ID: 19187537. Total RNA was isolated from captured cells using the PicoPure RNA isolation kit (Molecular Devices), then amplified by T7 RNA amplification (RiboAmp; Molecular Devices).	4,000���5,000 malignant epithelial cells were procured by laser capture microdissection using a PixCell IIe system (Molecular Devices, Mountain View, CA, USA) as described in PubMed ID: 19187537. Total RNA was isolated from captured cells using the PicoPure RNA isolation kit (Molecular Devices), then amplified by T7 RNA amplification (RiboAmp; Molecular Devices).	4,000���5,000 malignant epithelial cells were procured by laser capture microdissection using a PixCell IIe system (Molecular Devices, Mountain View, CA, USA) as described in PubMed ID: 19187537. Total RNA was isolated from captured cells using the PicoPure RNA isolation kit (Molecular Devices), then amplified by T7 RNA amplification (RiboAmp; Molecular Devices).	4,000���5,000 malignant epithelial cells were procured by laser capture microdissection using a PixCell IIe system (Molecular Devices, Mountain View, CA, USA) as described in PubMed ID: 19187537. Total RNA was isolated from captured cells using the PicoPure RNA isolation kit (Molecular Devices), then amplified by T7 RNA amplification (RiboAmp; Molecular Devices).	4,000���5,000 malignant epithelial cells were procured by laser capture microdissection using a PixCell IIe system (Molecular Devices, Mountain View, CA, USA) as described in PubMed ID: 19187537. Total RNA was isolated from captured cells using the PicoPure RNA isolation kit (Molecular Devices), then amplified by T7 RNA amplification (RiboAmp; Molecular Devices).
!Sample_label_ch1	biotin	biotin	biotin	biotin	biotin	biotin	biotin	biotin	biotin	biotin	biotin	biotin	biotin	biotin	biotin	biotin	biotin	biotin	biotin	biotin	biotin	biotin	biotin	biotin	biotin	biotin	biotin	biotin	biotin	biotin	biotin	biotin	biotin	biotin	biotin	biotin	biotin	biotin
!Sample_label_protocol_ch1	According to manufacturer's instructions (Affymetrix, Santa Clara, CA, USA).	According to manufacturer's instructions (Affymetrix, Santa Clara, CA, USA).	According to manufacturer's instructions (Affymetrix, Santa Clara, CA, USA).	According to manufacturer's instructions (Affymetrix, Santa Clara, CA, USA).	According to manufacturer's instructions (Affymetrix, Santa Clara, CA, USA).	According to manufacturer's instructions (Affymetrix, Santa Clara, CA, USA).	According to manufacturer's instructions (Affymetrix, Santa Clara, CA, USA).	According to manufacturer's instructions (Affymetrix, Santa Clara, CA, USA).	According to manufacturer's instructions (Affymetrix, Santa Clara, CA, USA).	According to manufacturer's instructions (Affymetrix, Santa Clara, CA, USA).	According to manufacturer's instructions (Affymetrix, Santa Clara, CA, USA).	According to manufacturer's instructions (Affymetrix, Santa Clara, CA, USA).	According to manufacturer's instructions (Affymetrix, Santa Clara, CA, USA).	According to manufacturer's instructions (Affymetrix, Santa Clara, CA, USA).	According to manufacturer's instructions (Affymetrix, Santa Clara, CA, USA).	According to manufacturer's instructions (Affymetrix, Santa Clara, CA, USA).	According to manufacturer's instructions (Affymetrix, Santa Clara, CA, USA).	According to manufacturer's instructions (Affymetrix, Santa Clara, CA, USA).	According to manufacturer's instructions (Affymetrix, Santa Clara, CA, USA).	According to manufacturer's instructions (Affymetrix, Santa Clara, CA, USA).	According to manufacturer's instructions (Affymetrix, Santa Clara, CA, USA).	According to manufacturer's instructions (Affymetrix, Santa Clara, CA, USA).	According to manufacturer's instructions (Affymetrix, Santa Clara, CA, USA).	According to manufacturer's instructions (Affymetrix, Santa Clara, CA, USA).	According to manufacturer's instructions (Affymetrix, Santa Clara, CA, USA).	According to manufacturer's instructions (Affymetrix, Santa Clara, CA, USA).	According to manufacturer's instructions (Affymetrix, Santa Clara, CA, USA).	According to manufacturer's instructions (Affymetrix, Santa Clara, CA, USA).	According to manufacturer's instructions (Affymetrix, Santa Clara, CA, USA).	According to manufacturer's instructions (Affymetrix, Santa Clara, CA, USA).	According to manufacturer's instructions (Affymetrix, Santa Clara, CA, USA).	According to manufacturer's instructions (Affymetrix, Santa Clara, CA, USA).	According to manufacturer's instructions (Affymetrix, Santa Clara, CA, USA).	According to manufacturer's instructions (Affymetrix, Santa Clara, CA, USA).	According to manufacturer's instructions (Affymetrix, Santa Clara, CA, USA).	According to manufacturer's instructions (Affymetrix, Santa Clara, CA, USA).	According to manufacturer's instructions (Affymetrix, Santa Clara, CA, USA).	According to manufacturer's instructions (Affymetrix, Santa Clara, CA, USA).
!Sample_taxid_ch1	9606	9606	9606	9606	9606	9606	9606	9606	9606	9606	9606	9606	9606	9606	9606	9606	9606	9606	9606	9606	9606	9606	9606	9606	9606	9606	9606	9606	9606	9606	9606	9606	9606	9606	9606	9606	9606	9606
!Sample_hyb_protocol	According to manufacturer's instructions (Affymetrix, Santa Clara, CA, USA).	According to manufacturer's instructions (Affymetrix, Santa Clara, CA, USA).	According to manufacturer's instructions (Affymetrix, Santa Clara, CA, USA).	According to manufacturer's instructions (Affymetrix, Santa Clara, CA, USA).	According to manufacturer's instructions (Affymetrix, Santa Clara, CA, USA).	According to manufacturer's instructions (Affymetrix, Santa Clara, CA, USA).	According to manufacturer's instructions (Affymetrix, Santa Clara, CA, USA).	According to manufacturer's instructions (Affymetrix, Santa Clara, CA, USA).	According to manufacturer's instructions (Affymetrix, Santa Clara, CA, USA).	According to manufacturer's instructions (Affymetrix, Santa Clara, CA, USA).	According to manufacturer's instructions (Affymetrix, Santa Clara, CA, USA).	According to manufacturer's instructions (Affymetrix, Santa Clara, CA, USA).	According to manufacturer's instructions (Affymetrix, Santa Clara, CA, USA).	According to manufacturer's instructions (Affymetrix, Santa Clara, CA, USA).	According to manufacturer's instructions (Affymetrix, Santa Clara, CA, USA).	According to manufacturer's instructions (Affymetrix, Santa Clara, CA, USA).	According to manufacturer's instructions (Affymetrix, Santa Clara, CA, USA).	According to manufacturer's instructions (Affymetrix, Santa Clara, CA, USA).	According to manufacturer's instructions (Affymetrix, Santa Clara, CA, USA).	According to manufacturer's instructions (Affymetrix, Santa Clara, CA, USA).	According to manufacturer's instructions (Affymetrix, Santa Clara, CA, USA).	According to manufacturer's instructions (Affymetrix, Santa Clara, CA, USA).	According to manufacturer's instructions (Affymetrix, Santa Clara, CA, USA).	According to manufacturer's instructions (Affymetrix, Santa Clara, CA, USA).	According to manufacturer's instructions (Affymetrix, Santa Clara, CA, USA).	According to manufacturer's instructions (Affymetrix, Santa Clara, CA, USA).	According to manufacturer's instructions (Affymetrix, Santa Clara, CA, USA).	According to manufacturer's instructions (Affymetrix, Santa Clara, CA, USA).	According to manufacturer's instructions (Affymetrix, Santa Clara, CA, USA).	According to manufacturer's instructions (Affymetrix, Santa Clara, CA, USA).	According to manufacturer's instructions (Affymetrix, Santa Clara, CA, USA).	According to manufacturer's instructions (Affymetrix, Santa Clara, CA, USA).	According to manufacturer's instructions (Affymetrix, Santa Clara, CA, USA).	According to manufacturer's instructions (Affymetrix, Santa Clara, CA, USA).	According to manufacturer's instructions (Affymetrix, Santa Clara, CA, USA).	According to manufacturer's instructions (Affymetrix, Santa Clara, CA, USA).	According to manufacturer's instructions (Affymetrix, Santa Clara, CA, USA).	According to manufacturer's instructions (Affymetrix, Santa Clara, CA, USA).
!Sample_scan_protocol	According to manufacturer's instructions (Affymetrix, Santa Clara, CA, USA). The scanner model used to scan the arrays was an Affymetrix GeneChip Scanner 3000-7G.	According to manufacturer's instructions (Affymetrix, Santa Clara, CA, USA). The scanner model used to scan the arrays was an Affymetrix GeneChip Scanner 3000-7G.	According to manufacturer's instructions (Affymetrix, Santa Clara, CA, USA). The scanner model used to scan the arrays was an Affymetrix GeneChip Scanner 3000-7G.	According to manufacturer's instructions (Affymetrix, Santa Clara, CA, USA). The scanner model used to scan the arrays was an Affymetrix GeneChip Scanner 3000-7G.	According to manufacturer's instructions (Affymetrix, Santa Clara, CA, USA). The scanner model used to scan the arrays was an Affymetrix GeneChip Scanner 3000-7G.	According to manufacturer's instructions (Affymetrix, Santa Clara, CA, USA). The scanner model used to scan the arrays was an Affymetrix GeneChip Scanner 3000-7G.	According to manufacturer's instructions (Affymetrix, Santa Clara, CA, USA). The scanner model used to scan the arrays was an Affymetrix GeneChip Scanner 3000-7G.	According to manufacturer's instructions (Affymetrix, Santa Clara, CA, USA). The scanner model used to scan the arrays was an Affymetrix GeneChip Scanner 3000-7G.	According to manufacturer's instructions (Affymetrix, Santa Clara, CA, USA). The scanner model used to scan the arrays was an Affymetrix GeneChip Scanner 3000-7G.	According to manufacturer's instructions (Affymetrix, Santa Clara, CA, USA). The scanner model used to scan the arrays was an Affymetrix GeneChip Scanner 3000-7G.	According to manufacturer's instructions (Affymetrix, Santa Clara, CA, USA). The scanner model used to scan the arrays was an Affymetrix GeneChip Scanner 3000-7G.	According to manufacturer's instructions (Affymetrix, Santa Clara, CA, USA). The scanner model used to scan the arrays was an Affymetrix GeneChip Scanner 3000-7G.	According to manufacturer's instructions (Affymetrix, Santa Clara, CA, USA). The scanner model used to scan the arrays was an Affymetrix GeneChip Scanner 3000-7G.	According to manufacturer's instructions (Affymetrix, Santa Clara, CA, USA). The scanner model used to scan the arrays was an Affymetrix GeneChip Scanner 3000-7G.	According to manufacturer's instructions (Affymetrix, Santa Clara, CA, USA). The scanner model used to scan the arrays was an Affymetrix GeneChip Scanner 3000-7G.	According to manufacturer's instructions (Affymetrix, Santa Clara, CA, USA). The scanner model used to scan the arrays was an Affymetrix GeneChip Scanner 3000-7G.	According to manufacturer's instructions (Affymetrix, Santa Clara, CA, USA). The scanner model used to scan the arrays was an Affymetrix GeneChip Scanner 3000-7G.	According to manufacturer's instructions (Affymetrix, Santa Clara, CA, USA). The scanner model used to scan the arrays was an Affymetrix GeneChip Scanner 3000-7G.	According to manufacturer's instructions (Affymetrix, Santa Clara, CA, USA). The scanner model used to scan the arrays was an Affymetrix GeneChip Scanner 3000-7G.	According to manufacturer's instructions (Affymetrix, Santa Clara, CA, USA). The scanner model used to scan the arrays was an Affymetrix GeneChip Scanner 3000-7G.	According to manufacturer's instructions (Affymetrix, Santa Clara, CA, USA). The scanner model used to scan the arrays was an Affymetrix GeneChip Scanner 3000-7G.	According to manufacturer's instructions (Affymetrix, Santa Clara, CA, USA). The scanner model used to scan the arrays was an Affymetrix GeneChip Scanner 3000-7G.	According to manufacturer's instructions (Affymetrix, Santa Clara, CA, USA). The scanner model used to scan the arrays was an Affymetrix GeneChip Scanner 3000-7G.	According to manufacturer's instructions (Affymetrix, Santa Clara, CA, USA). The scanner model used to scan the arrays was an Affymetrix GeneChip Scanner 3000-7G.	According to manufacturer's instructions (Affymetrix, Santa Clara, CA, USA). The scanner model used to scan the arrays was an Affymetrix GeneChip Scanner 3000-7G.	According to manufacturer's instructions (Affymetrix, Santa Clara, CA, USA). The scanner model used to scan the arrays was an Affymetrix GeneChip Scanner 3000-7G.	According to manufacturer's instructions (Affymetrix, Santa Clara, CA, USA). The scanner model used to scan the arrays was an Affymetrix GeneChip Scanner 3000-7G.	According to manufacturer's instructions (Affymetrix, Santa Clara, CA, USA). The scanner model used to scan the arrays was an Affymetrix GeneChip Scanner 3000-7G.	According to manufacturer's instructions (Affymetrix, Santa Clara, CA, USA). The scanner model used to scan the arrays was an Affymetrix GeneChip Scanner 3000-7G.	According to manufacturer's instructions (Affymetrix, Santa Clara, CA, USA). The scanner model used to scan the arrays was an Affymetrix GeneChip Scanner 3000-7G.	According to manufacturer's instructions (Affymetrix, Santa Clara, CA, USA). The scanner model used to scan the arrays was an Affymetrix GeneChip Scanner 3000-7G.	According to manufacturer's instructions (Affymetrix, Santa Clara, CA, USA). The scanner model used to scan the arrays was an Affymetrix GeneChip Scanner 3000-7G.	According to manufacturer's instructions (Affymetrix, Santa Clara, CA, USA). The scanner model used to scan the arrays was an Affymetrix GeneChip Scanner 3000-7G.	According to manufacturer's instructions (Affymetrix, Santa Clara, CA, USA). The scanner model used to scan the arrays was an Affymetrix GeneChip Scanner 3000-7G.	According to manufacturer's instructions (Affymetrix, Santa Clara, CA, USA). The scanner model used to scan the arrays was an Affymetrix GeneChip Scanner 3000-7G.	According to manufacturer's instructions (Affymetrix, Santa Clara, CA, USA). The scanner model used to scan the arrays was an Affymetrix GeneChip Scanner 3000-7G.	According to manufacturer's instructions (Affymetrix, Santa Clara, CA, USA). The scanner model used to scan the arrays was an Affymetrix GeneChip Scanner 3000-7G.	According to manufacturer's instructions (Affymetrix, Santa Clara, CA, USA). The scanner model used to scan the arrays was an Affymetrix GeneChip Scanner 3000-7G.
!Sample_description	J3	BT25	J12	BT16	J8	BT34	J1	BT11	J2	BT30	J4	BT57	J5	BT51	BT31	J7	J10	J11	BT40	MGH16	MGH42	MGH46	MGH133	MGH153	MGH351	MGH1104	MGH574	MGH434	MGH450	MGH421	MGH482	MGH963	MGH455	MGH1084	MGH1038	MGH1057	MGH674	MGH1102
!Sample_data_processing	MAS5.0 as implemented by Bioconductor package simpleaffy, version 2.14.05.	MAS5.0 as implemented by Bioconductor package simpleaffy, version 2.14.05.	MAS5.0 as implemented by Bioconductor package simpleaffy, version 2.14.05.	MAS5.0 as implemented by Bioconductor package simpleaffy, version 2.14.05.	MAS5.0 as implemented by Bioconductor package simpleaffy, version 2.14.05.	MAS5.0 as implemented by Bioconductor package simpleaffy, version 2.14.05.	MAS5.0 as implemented by Bioconductor package simpleaffy, version 2.14.05.	MAS5.0 as implemented by Bioconductor package simpleaffy, version 2.14.05.	MAS5.0 as implemented by Bioconductor package simpleaffy, version 2.14.05.	MAS5.0 as implemented by Bioconductor package simpleaffy, version 2.14.05.	MAS5.0 as implemented by Bioconductor package simpleaffy, version 2.14.05.	MAS5.0 as implemented by Bioconductor package simpleaffy, version 2.14.05.	MAS5.0 as implemented by Bioconductor package simpleaffy, version 2.14.05.	MAS5.0 as implemented by Bioconductor package simpleaffy, version 2.14.05.	MAS5.0 as implemented by Bioconductor package simpleaffy, version 2.14.05.	MAS5.0 as implemented by Bioconductor package simpleaffy, version 2.14.05.	MAS5.0 as implemented by Bioconductor package simpleaffy, version 2.14.05.	MAS5.0 as implemented by Bioconductor package simpleaffy, version 2.14.05.	MAS5.0 as implemented by Bioconductor package simpleaffy, version 2.14.05.	MAS5.0 as implemented by Bioconductor package simpleaffy, version 2.14.05.	MAS5.0 as implemented by Bioconductor package simpleaffy, version 2.14.05.	MAS5.0 as implemented by Bioconductor package simpleaffy, version 2.14.05.	MAS5.0 as implemented by Bioconductor package simpleaffy, version 2.14.05.	MAS5.0 as implemented by Bioconductor package simpleaffy, version 2.14.05.	MAS5.0 as implemented by Bioconductor package simpleaffy, version 2.14.05.	MAS5.0 as implemented by Bioconductor package simpleaffy, version 2.14.05.	MAS5.0 as implemented by Bioconductor package simpleaffy, version 2.14.05.	MAS5.0 as implemented by Bioconductor package simpleaffy, version 2.14.05.	MAS5.0 as implemented by Bioconductor package simpleaffy, version 2.14.05.	MAS5.0 as implemented by Bioconductor package simpleaffy, version 2.14.05.	MAS5.0 as implemented by Bioconductor package simpleaffy, version 2.14.05.	MAS5.0 as implemented by Bioconductor package simpleaffy, version 2.14.05.	MAS5.0 as implemented by Bioconductor package simpleaffy, version 2.14.05.	MAS5.0 as implemented by Bioconductor package simpleaffy, version 2.14.05.	MAS5.0 as implemented by Bioconductor package simpleaffy, version 2.14.05.	MAS5.0 as implemented by Bioconductor package simpleaffy, version 2.14.05.	MAS5.0 as implemented by Bioconductor package simpleaffy, version 2.14.05.	MAS5.0 as implemented by Bioconductor package simpleaffy, version 2.14.05.
!Sample_platform_id	GPL1352	GPL1352	GPL1352	GPL1352	GPL1352	GPL1352	GPL1352	GPL1352	GPL1352	GPL1352	GPL1352	GPL1352	GPL1352	GPL1352	GPL1352	GPL1352	GPL1352	GPL1352	GPL1352	GPL1352	GPL1352	GPL1352	GPL1352	GPL1352	GPL1352	GPL1352	GPL1352	GPL1352	GPL1352	GPL1352	GPL1352	GPL1352	GPL1352	GPL1352	GPL1352	GPL1352	GPL1352	GPL1352
!Sample_contact_name	Ben,S.,Wittner	Ben,S.,Wittner	Ben,S.,Wittner	Ben,S.,Wittner	Ben,S.,Wittner	Ben,S.,Wittner	Ben,S.,Wittner	Ben,S.,Wittner	Ben,S.,Wittner	Ben,S.,Wittner	Ben,S.,Wittner	Ben,S.,Wittner	Ben,S.,Wittner	Ben,S.,Wittner	Ben,S.,Wittner	Ben,S.,Wittner	Ben,S.,Wittner	Ben,S.,Wittner	Ben,S.,Wittner	Ben,S.,Wittner	Ben,S.,Wittner	Ben,S.,Wittner	Ben,S.,Wittner	Ben,S.,Wittner	Ben,S.,Wittner	Ben,S.,Wittner	Ben,S.,Wittner	Ben,S.,Wittner	Ben,S.,Wittner	Ben,S.,Wittner	Ben,S.,Wittner	Ben,S.,Wittner	Ben,S.,Wittner	Ben,S.,Wittner	Ben,S.,Wittner	Ben,S.,Wittner	Ben,S.,Wittner	Ben,S.,Wittner
!Sample_contact_email	wittner.ben@mgh.harvard.edu	wittner.ben@mgh.harvard.edu	wittner.ben@mgh.harvard.edu	wittner.ben@mgh.harvard.edu	wittner.ben@mgh.harvard.edu	wittner.ben@mgh.harvard.edu	wittner.ben@mgh.harvard.edu	wittner.ben@mgh.harvard.edu	wittner.ben@mgh.harvard.edu	wittner.ben@mgh.harvard.edu	wittner.ben@mgh.harvard.edu	wittner.ben@mgh.harvard.edu	wittner.ben@mgh.harvard.edu	wittner.ben@mgh.harvard.edu	wittner.ben@mgh.harvard.edu	wittner.ben@mgh.harvard.edu	wittner.ben@mgh.harvard.edu	wittner.ben@mgh.harvard.edu	wittner.ben@mgh.harvard.edu	wittner.ben@mgh.harvard.edu	wittner.ben@mgh.harvard.edu	wittner.ben@mgh.harvard.edu	wittner.ben@mgh.harvard.edu	wittner.ben@mgh.harvard.edu	wittner.ben@mgh.harvard.edu	wittner.ben@mgh.harvard.edu	wittner.ben@mgh.harvard.edu	wittner.ben@mgh.harvard.edu	wittner.ben@mgh.harvard.edu	wittner.ben@mgh.harvard.edu	wittner.ben@mgh.harvard.edu	wittner.ben@mgh.harvard.edu	wittner.ben@mgh.harvard.edu	wittner.ben@mgh.harvard.edu	wittner.ben@mgh.harvard.edu	wittner.ben@mgh.harvard.edu	wittner.ben@mgh.harvard.edu	wittner.ben@mgh.harvard.edu
!Sample_contact_laboratory	Ramaswamy	Ramaswamy	Ramaswamy	Ramaswamy	Ramaswamy	Ramaswamy	Ramaswamy	Ramaswamy	Ramaswamy	Ramaswamy	Ramaswamy	Ramaswamy	Ramaswamy	Ramaswamy	Ramaswamy	Ramaswamy	Ramaswamy	Ramaswamy	Ramaswamy	Ramaswamy	Ramaswamy	Ramaswamy	Ramaswamy	Ramaswamy	Ramaswamy	Ramaswamy	Ramaswamy	Ramaswamy	Ramaswamy	Ramaswamy	Ramaswamy	Ramaswamy	Ramaswamy	Ramaswamy	Ramaswamy	Ramaswamy	Ramaswamy	Ramaswamy
!Sample_contact_department	Center for Cancer Research	Center for Cancer Research	Center for Cancer Research	Center for Cancer Research	Center for Cancer Research	Center for Cancer Research	Center for Cancer Research	Center for Cancer Research	Center for Cancer Research	Center for Cancer Research	Center for Cancer Research	Center for Cancer Research	Center for Cancer Research	Center for Cancer Research	Center for Cancer Research	Center for Cancer Research	Center for Cancer Research	Center for Cancer Research	Center for Cancer Research	Center for Cancer Research	Center for Cancer Research	Center for Cancer Research	Center for Cancer Research	Center for Cancer Research	Center for Cancer Research	Center for Cancer Research	Center for Cancer Research	Center for Cancer Research	Center for Cancer Research	Center for Cancer Research	Center for Cancer Research	Center for Cancer Research	Center for Cancer Research	Center for Cancer Research	Center for Cancer Research	Center for Cancer Research	Center for Cancer Research	Center for Cancer Research
!Sample_contact_institute	Massachusetts General Hospital	Massachusetts General Hospital	Massachusetts General Hospital	Massachusetts General Hospital	Massachusetts General Hospital	Massachusetts General Hospital	Massachusetts General Hospital	Massachusetts General Hospital	Massachusetts General Hospital	Massachusetts General Hospital	Massachusetts General Hospital	Massachusetts General Hospital	Massachusetts General Hospital	Massachusetts General Hospital	Massachusetts General Hospital	Massachusetts General Hospital	Massachusetts General Hospital	Massachusetts General Hospital	Massachusetts General Hospital	Massachusetts General Hospital	Massachusetts General Hospital	Massachusetts General Hospital	Massachusetts General Hospital	Massachusetts General Hospital	Massachusetts General Hospital	Massachusetts General Hospital	Massachusetts General Hospital	Massachusetts General Hospital	Massachusetts General Hospital	Massachusetts General Hospital	Massachusetts General Hospital	Massachusetts General Hospital	Massachusetts General Hospital	Massachusetts General Hospital	Massachusetts General Hospital	Massachusetts General Hospital	Massachusetts General Hospital	Massachusetts General Hospital
!Sample_contact_address	185 Cambridge St.	185 Cambridge St.	185 Cambridge St.	185 Cambridge St.	185 Cambridge St.	185 Cambridge St.	185 Cambridge St.	185 Cambridge St.	185 Cambridge St.	185 Cambridge St.	185 Cambridge St.	185 Cambridge St.	185 Cambridge St.	185 Cambridge St.	185 Cambridge St.	185 Cambridge St.	185 Cambridge St.	185 Cambridge St.	185 Cambridge St.	185 Cambridge St.	185 Cambridge St.	185 Cambridge St.	185 Cambridge St.	185 Cambridge St.	185 Cambridge St.	185 Cambridge St.	185 Cambridge St.	185 Cambridge St.	185 Cambridge St.	185 Cambridge St.	185 Cambridge St.	185 Cambridge St.	185 Cambridge St.	185 Cambridge St.	185 Cambridge St.	185 Cambridge St.	185 Cambridge St.	185 Cambridge St.
!Sample_contact_city	Boston	Boston	Boston	Boston	Boston	Boston	Boston	Boston	Boston	Boston	Boston	Boston	Boston	Boston	Boston	Boston	Boston	Boston	Boston	Boston	Boston	Boston	Boston	Boston	Boston	Boston	Boston	Boston	Boston	Boston	Boston	Boston	Boston	Boston	Boston	Boston	Boston	Boston
!Sample_contact_state	MA	MA	MA	MA	MA	MA	MA	MA	MA	MA	MA	MA	MA	MA	MA	MA	MA	MA	MA	MA	MA	MA	MA	MA	MA	MA	MA	MA	MA	MA	MA	MA	MA	MA	MA	MA	MA	MA
!Sample_contact_zip/postal_code	1945	1945	1945	1945	1945	1945	1945	1945	1945	1945	1945	1945	1945	1945	1945	1945	1945	1945	1945	1945	1945	1945	1945	1945	1945	1945	1945	1945	1945	1945	1945	1945	1945	1945	1945	1945	1945	1945
!Sample_contact_country	USA	USA	USA	USA	USA	USA	USA	USA	USA	USA	USA	USA	USA	USA	USA	USA	USA	USA	USA	USA	USA	USA	USA	USA	USA	USA	USA	USA	USA	USA	USA	USA	USA	USA	USA	USA	USA	USA
!Sample_supplementary_file	ftp://ftp.ncbi.nlm.nih.gov/geo/samples/GSM1071nnn/GSM1071862/suppl/GSM1071862_J3.CEL.gz	ftp://ftp.ncbi.nlm.nih.gov/geo/samples/GSM1071nnn/GSM1071863/suppl/GSM1071863_BT25.CEL.gz	ftp://ftp.ncbi.nlm.nih.gov/geo/samples/GSM1071nnn/GSM1071864/suppl/GSM1071864_J12.CEL.gz	ftp://ftp.ncbi.nlm.nih.gov/geo/samples/GSM1071nnn/GSM1071865/suppl/GSM1071865_BT16.CEL.gz	ftp://ftp.ncbi.nlm.nih.gov/geo/samples/GSM1071nnn/GSM1071866/suppl/GSM1071866_J8.CEL.gz	ftp://ftp.ncbi.nlm.nih.gov/geo/samples/GSM1071nnn/GSM1071867/suppl/GSM1071867_BT34.CEL.gz	ftp://ftp.ncbi.nlm.nih.gov/geo/samples/GSM1071nnn/GSM1071868/suppl/GSM1071868_J1.CEL.gz	ftp://ftp.ncbi.nlm.nih.gov/geo/samples/GSM1071nnn/GSM1071869/suppl/GSM1071869_BT11.CEL.gz	ftp://ftp.ncbi.nlm.nih.gov/geo/samples/GSM1071nnn/GSM1071870/suppl/GSM1071870_J2.CEL.gz	ftp://ftp.ncbi.nlm.nih.gov/geo/samples/GSM1071nnn/GSM1071871/suppl/GSM1071871_BT30.CEL.gz	ftp://ftp.ncbi.nlm.nih.gov/geo/samples/GSM1071nnn/GSM1071872/suppl/GSM1071872_J4.CEL.gz	ftp://ftp.ncbi.nlm.nih.gov/geo/samples/GSM1071nnn/GSM1071873/suppl/GSM1071873_BT57.CEL.gz	ftp://ftp.ncbi.nlm.nih.gov/geo/samples/GSM1071nnn/GSM1071874/suppl/GSM1071874_J5.CEL.gz	ftp://ftp.ncbi.nlm.nih.gov/geo/samples/GSM1071nnn/GSM1071875/suppl/GSM1071875_BT51.CEL.gz	ftp://ftp.ncbi.nlm.nih.gov/geo/samples/GSM1071nnn/GSM1071876/suppl/GSM1071876_BT31.CEL.gz	ftp://ftp.ncbi.nlm.nih.gov/geo/samples/GSM1071nnn/GSM1071877/suppl/GSM1071877_J7.CEL.gz	ftp://ftp.ncbi.nlm.nih.gov/geo/samples/GSM1071nnn/GSM1071878/suppl/GSM1071878_J10.CEL.gz	ftp://ftp.ncbi.nlm.nih.gov/geo/samples/GSM1071nnn/GSM1071879/suppl/GSM1071879_J11.CEL.gz	ftp://ftp.ncbi.nlm.nih.gov/geo/samples/GSM1071nnn/GSM1071880/suppl/GSM1071880_BT40.CEL.gz	ftp://ftp.ncbi.nlm.nih.gov/geo/samples/GSM1071nnn/GSM1071881/suppl/GSM1071881_MGH16.CEL.gz	ftp://ftp.ncbi.nlm.nih.gov/geo/samples/GSM1071nnn/GSM1071882/suppl/GSM1071882_MGH42.CEL.gz	ftp://ftp.ncbi.nlm.nih.gov/geo/samples/GSM1071nnn/GSM1071883/suppl/GSM1071883_MGH46.CEL.gz	ftp://ftp.ncbi.nlm.nih.gov/geo/samples/GSM1071nnn/GSM1071884/suppl/GSM1071884_MGH133.CEL.gz	ftp://ftp.ncbi.nlm.nih.gov/geo/samples/GSM1071nnn/GSM1071885/suppl/GSM1071885_MGH153.CEL.gz	ftp://ftp.ncbi.nlm.nih.gov/geo/samples/GSM1071nnn/GSM1071886/suppl/GSM1071886_MGH351.CEL.gz	ftp://ftp.ncbi.nlm.nih.gov/geo/samples/GSM1071nnn/GSM1071887/suppl/GSM1071887_MGH1104.CEL.gz	ftp://ftp.ncbi.nlm.nih.gov/geo/samples/GSM1071nnn/GSM1071888/suppl/GSM1071888_MGH574.CEL.gz	ftp://ftp.ncbi.nlm.nih.gov/geo/samples/GSM1071nnn/GSM1071889/suppl/GSM1071889_MGH434.CEL.gz	ftp://ftp.ncbi.nlm.nih.gov/geo/samples/GSM1071nnn/GSM1071890/suppl/GSM1071890_MGH450.CEL.gz	ftp://ftp.ncbi.nlm.nih.gov/geo/samples/GSM1071nnn/GSM1071891/suppl/GSM1071891_MGH421.CEL.gz	ftp://ftp.ncbi.nlm.nih.gov/geo/samples/GSM1071nnn/GSM1071892/suppl/GSM1071892_MGH482.CEL.gz	ftp://ftp.ncbi.nlm.nih.gov/geo/samples/GSM1071nnn/GSM1071893/suppl/GSM1071893_MGH963.CEL.gz	ftp://ftp.ncbi.nlm.nih.gov/geo/samples/GSM1071nnn/GSM1071894/suppl/GSM1071894_MGH455.CEL.gz	ftp://ftp.ncbi.nlm.nih.gov/geo/samples/GSM1071nnn/GSM1071895/suppl/GSM1071895_MGH1084.CEL.gz	ftp://ftp.ncbi.nlm.nih.gov/geo/samples/GSM1071nnn/GSM1071896/suppl/GSM1071896_MGH1038.CEL.gz	ftp://ftp.ncbi.nlm.nih.gov/geo/samples/GSM1071nnn/GSM1071897/suppl/GSM1071897_MGH1057.CEL.gz	ftp://ftp.ncbi.nlm.nih.gov/geo/samples/GSM1071nnn/GSM1071898/suppl/GSM1071898_MGH674.CEL.gz	ftp://ftp.ncbi.nlm.nih.gov/geo/samples/GSM1071nnn/GSM1071899/suppl/GSM1071899_MGH1102.CEL.gz
!Sample_data_row_count	61359	61359	61359	61359	61359	61359	61359	61359	61359	61359	61359	61359	61359	61359	61359	61359	61359	61359	61359	61359	61359	61359	61359	61359	61359	61359	61359	61359	61359	61359	61359	61359	61359	61359	61359	61359	61359	61359
!series_matrix_table_begin
ID_REF	GSM1071862	GSM1071863	GSM1071864	GSM1071865	GSM1071866	GSM1071867	GSM1071868	GSM1071869	GSM1071870	GSM1071871	GSM1071872	GSM1071873	GSM1071874	GSM1071875	GSM1071876	GSM1071877	GSM1071878	GSM1071879	GSM1071880	GSM1071881	GSM1071882	GSM1071883	GSM1071884	GSM1071885	GSM1071886	GSM1071887	GSM1071888	GSM1071889	GSM1071890	GSM1071891	GSM1071892	GSM1071893	GSM1071894	GSM1071895	GSM1071896	GSM1071897	GSM1071898	GSM1071899
1053_3p_at	4.477.887.465	3.128.766.062	5.869.062.581	4.341.962.863	3.792.131.841	352.307.139	1.093.683.565	505.545.022	227.380.316	1.091.854.554	1.629.436.894	2.226.326.917	2.550.578.234	4.321.826.628	2.502.256.105	6.688.970.777	7.493.673.367	4.345.645.944	3.216.262.411	5.964.885.172	8.328.501.192	1.847.856.187	1.884.376.999	311.063.598	3.303.909.752	1.217.986.092	1.553.976.604	4.855.357.823	1.085.744.067	0.905006175	8.300.039.167	3.240.408.324	8.821.993.303	1.990.088.808	3.264.233.129	4.078.179.247	2.397.831.461	2.262.938.641
117_3p_at	2.583.300.997	153.470.328	4.022.415.253	4.541.450.183	868.586.368	3.196.869.242	2.003.567.952	7.031.711.503	2.596.494.367	2.734.917.041	3.916.946.104	2.247.585.909	2.346.186.461	7.465.131.575	8.346.929.925	4.632.779.157	1.881.627.612	4.272.707.391	3.434.710.485	558.377.692	7.044.283.701	2.197.558.242	1.117.621.586	654.113.932	4.082.003.415	2.551.906.244	3.529.922.558	1.700.131.405	7.795.780.285	1.125.319.823	2.089.232.053	2.271.363.945	952.567.963	2.949.710.447	3.832.346.135	7.194.589.548	3.078.514.106	4.190.253.125
1494_3p_f_at	5.307.052.208	4.798.806.553	1.658.274.145	1.194.311.173	1.300.906.464	8.614.170.688	6.066.145.844	1.672.254.861	5.467.653.706	7.265.853.798	8.229.750.327	9.739.840.284	5.109.642.536	1.581.650.463	1.107.130.976	1.669.391.289	7.680.303.353	1.142.875.301	879.407.547	1.855.445.918	1.694.972.093	2.279.774.519	3.551.709.069	165.669.325	4.700.684.108	6.858.477.762	1.197.411.695	2.406.422.485	1.139.672.224	4.914.925.656	4.205.409.207	1.047.285.971	106.118.381	8.295.131.275	6.733.499.682	1.161.232.584	1.910.177.609	1.335.543.317
1552275_3p_s_at	3.200.519.129	530.909.099	1.408.632.888	8.519.185.764	4.381.944.468	3.244.569.612	2.497.032.501	8.618.657.695	2.579.915.965	3.894.912.771	4.888.583.886	123.542.805	2.217.119.974	9.722.491.418	9.501.676.544	8.037.631.931	2.520.857.741	1.614.747.902	3.169.274.009	5.453.917.718	453.983.795	5.433.660.719	8.658.124.289	8.785.234.915	4.691.514.077	2.110.068.616	3.202.752.127	3.791.434.342	7.096.390.452	3.804.018.701	0.777195092	1.317.728.302	69.128.035	5.643.258.949	5.807.383.462	7.160.358.953	2.059.639.364	7.845.838.072
1552281_3p_at	9.099.192.159	8.560.364.441	2.335.436.995	9.385.926.836	1.195.789.805	7.988.979.986	119.748.286	1.009.183.613	3.626.137.969	1.393.159.264	147.761.335	9.098.964.677	5.929.761.909	6.992.178.604	199.106.399	3.037.385.132	1.300.763.006	1.782.546.887	1.766.301.792	2.424.865.366	182.954.732	3.455.254.537	58.644.697	1.434.265.813	3.243.361.867	954.454.619	3.818.211.572	5.373.842.708	1.911.427.012	7.737.414.195	9.357.963.358	1.511.037.732	1.503.477.837	6.427.707.851	1.149.360.153	1.442.730.112	2.419.567.976	2.127.914.034
1552296_3p_at	2.062.411.086	9.648.445.932	2.344.526.796	4.083.730.954	1.755.066.376	1.181.007.979	4.186.134.414	4.402.678.527	0.901939144	3.769.315.378	3.316.036.944	2.040.258.355	1.794.353.293	1.698.014.826	9.380.823.037	8.956.222.032	350.559.845	2.372.148.889	2.262.364.279	2.835.971.798	1.821.777.006	4.559.481.377	1.626.244.478	3.690.048.534	641.614.503	475.568.063	5.448.284.166	7.245.058.129	2.864.423.554	7.313.853.424	1.201.981.044	4.609.491.907	3.507.037.276	8.548.755.308	393.418.774	2.718.102.739	3.275.570.107	506.363.005
1552302_3p_at	6.143.824.131	6.324.326.113	4.314.614.537	0.538689732	0.194473447	2.582.999.764	1.032.674.624	6.672.567.917	1.258.459.505	1.914.102.786	3.068.186.749	8.488.418.602	1.595.749.348	116.418.906	1.591.794.703	2.963.443.185	2.500.104.613	9.611.473.413	8.256.842.554	2.482.181.767	1.079.405.636	2.308.235.424	9.203.421.291	229.037.128	2.529.553.756	0.685779292	5.657.631.124	401.475.445	2.616.034.625	87.764.475	1.062.737.784	2.253.059.102	6.982.559.899	8.522.139.716	4.448.249.702	3.155.710.068	118.900.652	2.593.008.388
1552311_3p_a_at	5.653.831.885	6.039.567.542	7.420.747.731	1.318.894.018	1.174.905.666	8.800.236.841	6.814.551.515	3.540.647.517	5.992.377.072	6.082.906.031	6.702.785.744	5.516.854.396	4.930.465.803	1.818.692.519	1.064.353.401	3.092.690.906	5.857.454.943	1.486.985.818	1.063.741.534	1.126.843.302	1.521.824.481	1.172.335.802	4.123.343.868	2.877.749.773	7.312.076.924	4.335.150.908	4.182.707.068	1.660.149.602	9.081.503.638	7.008.448.031	3.143.824.157	3.978.635.123	1.275.489.647	391.747.342	1.463.669.218	1.591.724.377	1.917.756.453	1.242.020.204
1552321_3p_a_at	1.859.479.758	0.587252557	1.414.992.717	1.793.768.435	1.224.479.132	0.758445817	1.774.172.661	2.868.539.246	0.441861003	5.826.167.244	0.899167408	0.613622206	0.780232729	7.336.864.924	1.525.244.906	2.453.755.098	0.994676092	0.781207848	666.059.862	1.085.463.041	3.513.539.341	4.065.648.073	1.921.073.724	198.240.812	1.440.809.091	0.650707385	2.076.236.315	3.568.851.184	104.368.949	0.489538858	0.372358284	1.196.070.863	2.814.915.489	1.356.953.567	111.767.839	1.712.763.469	4.504.686.246	1.703.328.545
1552340_3p_at	2.249.726.332	2.231.023.294	1.467.241.765	6.747.491.203	3.323.062.563	4.685.669.189	237.920.313	6.534.346.993	2.721.080.577	4.046.373.068	1.867.704.787	3.764.906.882	4.682.994.996	153.043.641	3.050.705.012	1.477.876.046	4.048.169.652	6.570.166.315	8.738.399.285	1.869.441.382	1.844.891.839	1.369.592.774	3.405.823.752	7.968.514.912	7.566.519.945	6.436.836.977	9.053.786.383	7.716.434.812	8.060.289.453	2.552.074.084	213.374.352	1.282.777.628	1.454.274.157	7.861.477.045	3.059.772.197	9.182.950.026	1.479.426.876	1.191.470.186
1552343_3p_s_at	5.589.625.292	1.860.331.011	1.509.489.536	5.323.296.144	4.244.638.004	1.410.307.886	1.151.449.754	9.708.768.235	6.500.436.697	2.734.295.574	2.654.532.631	3.028.186.136	7.045.067.899	2.420.460.429	3.025.844.091	1.686.968.228	6.713.314.947	456.240.929	1.494.417.688	5.792.349.806	1.676.789.989	3.038.644.554	3.203.633.484	618.516.872	6.048.735.232	5.724.629.168	7.123.826.212	1.206.766.908	3.446.605.429	2.691.463.894	4.090.458.075	1.432.745.239	3.569.787.581	2.251.041.199	2.206.241.031	8.944.709.533	8.631.938.363	1.428.537.433
1552354_3p_at	1.959.363.941	0.951960251	4.087.191.388	3.685.284.911	5.171.969.651	3.074.873.478	5.989.244.878	3.268.035.789	1.303.966.927	6.969.229.599	180.395.077	3.672.511.577	1.528.341.236	800.667.093	7.067.342.845	1.367.436.277	1.480.043.499	4.372.961.979	2.594.555.914	5.079.002.095	1.783.038.146	1.795.527.054	1.174.093.904	4.221.237.479	1.028.861.558	1.484.233.687	2.204.616.916	8.811.886.195	4.052.034.873	3.254.149.256	1.649.310.283	5.002.344.404	6.296.195.341	2.360.719.246	2.355.971.314	4.605.898.514	9.481.300.541	858.873.164
1552476_3p_s_at	4.009.353.162	1.848.030.813	1.191.504.014	5.930.787.158	2.751.403.042	3.406.452.065	2.343.934.484	4.085.618.678	4.061.458.357	548.770.052	7.048.815.094	2.396.558.304	2.026.046.039	1.087.455.735	6.854.275.563	1.352.936.814	2.710.815.851	1.350.598.593	8.582.641.494	4.702.613.915	4.256.833.444	8.750.889.985	6.120.266.106	7.986.813.215	2.434.154.892	3.320.066.029	4.017.738.638	6.822.311.257	5.750.144.896	416.676.286	1.665.558.994	1.549.755.766	4.024.763.621	2.683.516.754	457.962.124	5.505.957.853	1.997.424.606	1.403.400.505
1552480_3p_s_at	1.272.215.342	0.353946619	0.403584618	1.260.140.209	0.484154163	9.245.508.308	0.454834938	6.198.579.647	8.162.159.322	0.938879208	2.713.079.961	2.551.271.818	5.230.550.183	1.755.541.468	2.210.191.595	6.170.060.213	1.051.961.299	1.019.333.003	6.367.543.946	0.692307235	4.183.613.572	6.215.723.232	0.184910287	2.750.554.417	0.574217761	1.079.433.704	2.409.364.514	3.571.336.991	3.361.424.454	5.833.377.325	1.171.343.829	1.199.835.206	330.370.702	1.064.899.758	0.326760698	145.123.947	6.814.983.241	0.375811679
1552504_3p_a_at	4.031.901.356	4.973.319.513	1.480.006.498	7.775.715.808	1.070.449.951	3.629.609.839	3.424.027.482	6.209.916.006	4.692.235.207	5.477.742.987	7.284.907.478	8.759.741.977	5.420.683.675	9.245.105.028	2.973.162.407	8.924.170.224	1.660.047.071	3.778.144.248	1.848.179.748	1.511.094.537	6.279.936.513	1.379.003.044	1.884.967.774	7.918.778.607	3.101.968.088	4.952.609.042	1.885.381.514	498.389.092	3.566.487.838	4.756.271.006	1.252.918.583	6.578.319.061	2.724.825.538	1.252.280.106	1.989.312.372	1.352.025.891	1.238.158.355	5.237.034.779
1552518_3p_s_at	1.035.381.648	1.151.919.067	1.464.859.942	4.920.571.629	1.701.727.486	2.043.456.968	0.91172107	1.051.363.832	0.544358804	1.727.148.538	0.808742389	1.157.088.852	0.88265901	8.019.915.919	3.199.197.337	6.332.747.864	4.878.731.775	1.130.498.875	3.597.628.244	277.082.451	2.178.737.962	704.560.506	1.737.600.914	1.332.241.826	1.187.478.026	0.606624592	1.554.058.523	3.893.717.088	2.644.907.533	1.140.681.696	1.287.428.137	1.691.955.037	1.658.099.094	1.145.363.071	2.240.831.928	1.697.688.428	6.214.042.541	4.023.020.525
1552528_3p_at	6.227.088.355	2.623.688.151	1.322.638.791	4.153.887.317	7.947.966.344	2.486.978.338	7.492.961.709	6.371.654.066	3.934.311.421	8.233.825.427	4.279.993.739	3.646.549.177	219.780.008	1.871.646.805	5.903.372.031	9.474.911.552	412.713.333	1.430.864.946	6.314.586.854	224.637.947	1.148.820.859	2.616.915.675	4.305.673.866	1.312.807.527	369.646.595	1.931.908.274	6.983.823.495	515.308.053	4.434.920.978	1.112.851.109	2.624.581.186	1.873.814.613	1.933.863.578	5.833.210.713	3.999.708.914	7.149.666.412	4.861.380.075	6.778.226.915
1552535_3p_at	3.489.664.368	4.902.307.085	3.266.946.975	6.177.800.857	7.484.337.682	3.592.997.785	7.560.247.841	4.253.581.782	4.814.765.228	6.325.352.199	4.049.542.034	3.647.711.218	2.805.373.316	6.684.042.349	4.950.709.331	1.628.191.905	4.482.687.183	58.071.621	6.424.077.785	2.195.123.491	8.104.324.546	3.735.946.036	2.026.196.837	463.430.176	5.282.047.568	5.639.723.168	6.051.035.698	1.184.171.111	652.517.134	4.441.225.354	3.268.867.974	7.253.545.284	1.510.348.479	1.984.357.661	7.959.905.939	1.023.958.001	1.245.020.862	6.907.752.838
1552566_3p_at	117.411.281	1.115.372.465	1.197.940.344	1.134.082.851	2.987.737.752	2.623.202.522	5.079.413.284	4.843.060.661	1.052.192.549	5.458.394.597	203.606.806	3.469.426.346	1.365.527.585	5.916.356.644	1.383.925.267	3.340.413.823	2.516.079.395	4.737.998.319	7.428.630.135	158.486.704	6.787.697.212	6.546.138.044	4.495.857.877	4.248.425.664	4.449.682.727	4.795.091.435	5.656.146.276	3.730.085.616	4.513.113.957	1.271.839.782	6.928.414.668	4.977.037.703	4.095.720.421	1.774.177.648	6.551.096.074	3.836.246.148	7.741.813.117	5.718.736.842
1552575_3p_a_at	3.097.929.456	2.482.205.748	5.107.880.217	2.712.569.115	3.601.806.588	3.380.492.308	1.003.360.468	6.151.769.161	4.865.372.825	6.898.703.349	1.927.646.263	375.832.855	4.069.452.209	1.838.234.757	571.729.155	1.407.136.205	2.777.354.793	4.555.407.712	4.409.395.157	1.329.193.115	257.683.511	1.520.926.134	1.821.688.158	1.015.480.207	8.700.254.821	1.621.485.137	1.643.102.151	8.262.899.732	7.510.346.596	5.025.859.051	2.469.569.562	1.113.668.529	2.386.850.202	1.714.439.093	3.326.360.492	7.483.278.324	8.542.813.537	903.147.683
1552609_3p_s_at	7.623.389.408	100.405.335	4.618.147.632	1.316.202.219	31.951.896	462.478.939	1.262.059.029	1.985.851.039	6.756.121.018	1.512.638.296	2.112.197.561	1.146.826.044	8.116.970.001	3.737.833.121	2.341.043.759	3.873.526.138	2.034.773.106	2.644.073.665	3.384.802.349	4.256.459.891	8.740.214.197	2.054.093.712	9.369.334.098	6.243.002.018	2.601.024.644	322.564.849	6.401.373.645	8.035.312.118	2.129.826.577	6.017.602.975	2.367.970.964	2.103.940.772	520.062.495	1.851.966.639	159.962.191	16.420.581	1.650.104.374	9.004.336.239
1552623_3p_at	2.469.833.614	0.998127886	1.612.661.389	3.122.123.036	8.804.561.537	162.284.552	1.289.542.256	1.319.809.386	1.334.391.174	3.849.603.437	6.996.261.231	1.715.998.633	1.812.519.683	3.403.781.897	1.046.637.711	1.246.248.956	1.855.001.607	1.305.575.817	2.179.864.175	2.361.493.189	1.641.476.016	5.772.957.961	1.619.277.389	1.643.395.564	1.604.771.289	2.168.080.237	7.788.819.707	2.596.070.135	1.729.745.867	1.525.981.876	3.911.007.128	4.634.761.379	1.424.957.392	7.241.440.029	6.435.186.004	3.263.335.996	3.255.941.519	1.626.115.975
1552630_3p_a_at	3.490.600.332	2.848.177.761	8.006.877.816	3.481.768.628	6.714.268.517	8.404.227.457	9.131.379.587	8.204.962.816	2.915.832.598	2.755.977.672	3.418.927.431	4.440.311.806	6.542.889.991	9.195.443.588	103.632.214	1.601.346.242	7.233.674.501	1.462.146.068	6.360.047.152	7.473.982.406	1.368.660.812	2.187.561.335	3.426.224.186	6.239.775.384	3.346.262.284	2.678.765.648	3.812.694.521	8.971.819.851	6.663.668.606	2.373.809.898	3.189.704.732	6.006.870.182	1.696.807.501	3.771.258.646	5.869.356.016	2.283.753.713	1.153.765.097	6.210.160.369
1552641_3p_s_at	2.490.556.706	480.820.306	1.250.197.569	7.347.683.746	4.876.024.965	6.413.635.124	7.474.834.249	6.585.973.949	4.297.122.953	786.069.144	4.406.640.314	1.938.151.809	2.794.522.243	1.518.514.215	1.673.450.054	255.546.158	5.946.898.321	1.746.508.218	4.676.580.673	2.612.108.237	1.605.256.614	1.351.160.383	4.214.258.663	5.688.136.936	6.906.382.218	4.010.851.082	4.378.142.366	8.938.241.591	1.250.254.295	4.923.436.395	5.057.332.167	5.518.019.135	2.530.751.713	1.143.315.658	2.608.152.498	1.724.630.286	2.822.444.574	2.541.437.075
1552652_3p_at	8.623.514.501	5.197.705.656	1.095.066.041	4.106.538.797	171.504.728	1.603.842.767	8.099.081.793	2.694.496.436	1.129.037.626	6.541.715.157	1.130.502.761	1.429.402.878	6.246.590.295	8.178.885.745	7.294.769.837	6.297.459.256	7.635.779.303	1.233.905.636	5.585.405.987	6.997.210.281	8.352.013.118	2.680.857.241	4.528.062.942	7.514.372.461	1.040.365.101	1.112.402.109	7.905.920.653	6.919.380.551	4.621.359.371	4.370.565.076	7.939.849.192	2.448.713.555	1.346.674.613	6.322.055.587	3.137.179.331	1.062.870.035	8.736.209.329	1.578.059.265
1552691_3p_at	0.455603065	3.795.791.203	1.528.975.013	1.687.709.285	6.861.623.272	8.695.417.749	1.033.997.132	8.114.116.448	0.706527866	1.427.339.344	4.898.971.775	9.952.741.839	0.683653861	1.489.642.796	1.774.805.809	3.230.888.853	0.771926158	8.579.577.944	1.141.603.798	1.382.752.257	4.184.295.653	2.699.861.417	0.491143847	3.395.448.251	4.557.160.164	0.818923843	0.542652906	3.518.839.742	699.861.207	0.4429008	5.258.226.495	2.458.069.243	1.109.227.134	501.898.517	1.324.475.877	3.190.902.232	5.404.473.498	0.421397215
1552698_3p_at	8.529.911.983	3.048.186.331	6.805.929.555	5.536.286.659	2.137.493.322	4.541.170.361	4.412.461.079	7.218.388.196	266.912.209	5.866.888.405	3.208.340.657	3.130.513.373	2.898.964.653	1.010.464.792	8.791.889.631	1.853.458.789	5.739.827.912	6.084.494.684	4.083.034.278	1.251.838.605	1.337.110.693	9.074.936.591	2.954.865.529	5.826.530.154	5.404.502.014	220.784.036	2.588.209.935	2.002.517.787	5.009.343.314	1.381.042.703	3.035.951.525	6.365.090.041	7.519.997.547	7.136.411.574	7.724.291.501	1.636.168.666	3.533.164.258	8.466.442.937
1552705_3p_at	418.309.111	0.625443105	46.982.679	2.777.037.653	4.942.817.965	0.964586313	2.279.563.852	2.101.925.093	321.859.748	2.604.141.667	4.069.480.565	3.460.464.132	3.169.633.427	3.735.481.171	3.024.654.198	2.430.898.684	2.173.650.975	9.484.056.826	1.868.721.487	2.791.736.347	8.947.155.687	8.807.925.627	5.191.723.362	4.181.491.095	8.741.891.826	770.817.491	47.975.038	5.513.071.851	3.406.769.878	1.355.353.931	5.486.292.619	2.819.977.356	2.684.324.513	378.304.309	1.164.768.006	3.641.248.586	7.244.369.979	2.254.227.576
1552729_3p_at	9.282.793.366	2.016.273.743	5.167.215.015	1.720.966.035	4.187.137.481	3.736.332.184	2.925.232.355	3.036.584.736	6.182.265.446	123.635.087	3.395.998.591	3.246.641.222	37.854.187	9.048.129.899	4.973.611.531	7.779.240.467	2.365.312.969	10.213.498	5.169.833.623	330.179.254	6.352.611.063	6.363.838.574	2.155.759.072	6.638.949.741	9.956.422.828	3.009.984.371	2.784.070.521	8.744.083.863	2.224.438.022	2.346.095.972	4.118.974.187	3.380.360.315	1.094.034.555	6.061.791.584	3.620.801.996	9.735.116.845	742.885.188	2.860.575.467
1552733_3p_at	57.855.252	236.061.703	6.754.044.099	35.734.009	6.711.498.004	3.342.788.437	3.321.316.081	3.862.426.409	1.734.526.587	2.645.406.927	3.850.348.452	1.142.784.907	1.357.968.409	3.353.952.794	761.281.265	5.214.241.124	3.492.387.622	2.430.068.321	4.412.505.415	5.648.429.618	3.857.873.061	1.386.422.541	2.731.033.476	5.827.304.359	3.324.051.177	7.352.974.922	3.705.309.387	192.198.453	4.357.197.846	9.835.165.568	8.108.179.751	6.736.153.343	6.763.667.773	2.505.856.224	2.925.359.699	5.332.753.406	1.808.505.798	4.520.563.941
1552740_3p_at	0.964054429	0.640895555	3.582.607.934	2.293.706.006	1.916.456.329	578.997.322	1.485.234.548	1.760.960.322	0.755377514	8.472.090.102	1.471.378.802	5.099.183.958	1.011.027.875	1.864.271.186	3.772.077.716	1.881.538.276	1.405.662.564	520.195.513	8.740.198.607	7.516.382.857	3.761.959.006	1.965.749.528	0.8311806	2.507.972.252	1.619.147.973	8.224.673.771	1.096.589.482	7.551.556.661	3.484.893.769	0.62444679	206.025.937	2.380.196.235	3.674.415.248	0.669089436	1.805.141.695	1.715.092.889	5.315.840.193	0.973325408
1552743_3p_at	4.210.694.359	7.202.702.486	1.873.557.493	6.572.390.845	4.045.826.471	3.634.128.652	1.485.427.162	7.747.264.309	2.059.346.958	4.281.256.632	2.588.787.973	4.831.750.664	5.735.286.335	6.621.416.685	944.910.277	6.880.449.647	1.722.674.049	167.345.698	5.270.453.081	8.808.022.453	1.629.123.883	188.230.023	2.953.375.434	774.090.552	1.158.166.123	6.540.126.112	1.359.609.944	1.243.360.074	1.519.443.049	1.449.294.266	1.954.259.369	9.560.270.146	1.066.475.003	3.526.912.341	1.568.566.133	6.403.123.635	3.739.930.898	2.425.019.346
1552747_3p_a_at	3.203.000.033	8.331.548	1.598.845.419	4.996.441.701	7.241.958.796	238.852.963	1.171.627.445	4.377.971.328	1.585.428.493	1.774.728.932	2.033.865.036	1.574.934.294	1.344.174.815	8.372.425.562	4.088.500.071	1.236.924.144	1.564.109.474	1.987.694.676	9.132.206.974	3.999.672.913	6.756.126.939	7.485.720.744	8.950.750.592	2.539.193.588	1.630.776.475	227.288.009	2.323.027.687	2.699.327.888	3.406.641.601	3.292.495.909	1.503.266.857	4.616.841.893	4.114.073.877	2.112.028.506	2.590.811.423	1.490.611.126	1.339.528.057	2.135.356.819
1552749_3p_a_at	6.727.539.371	8.381.467.424	1.124.898.099	4.461.352.775	1.072.185.098	1.082.888.153	1.480.715.927	7.969.180.934	124.958.843	7.835.549.454	1.333.852.586	6.751.152.271	4.143.406.968	2.050.306.464	1.550.919.983	1.807.338.606	7.937.428.677	1.174.418.827	1.221.727.462	2.182.853.576	1.740.635.824	1.487.510.941	1.017.521.396	1.512.282.078	1.683.198.227	6.871.023.664	1.419.595.419	2.324.975.865	3.319.274.582	704.138.866	5.929.461.641	260.234.923	2.132.033.548	3.386.975.459	132.418.248	1.487.054.073	3.424.484.915	3.136.091.833
1552755_3p_at	5.231.629.641	376.898.094	5.157.369.689	2.897.752.167	7.164.992.581	5.056.346.012	2.339.561.378	7.084.404.924	1.830.532.779	1.917.588.705	7.020.465.733	4.322.870.615	3.312.901.763	5.640.008.404	6.252.926.705	5.102.410.889	3.180.464.771	3.487.863.152	3.615.920.244	2.687.116.094	37.503.776	1.705.757.088	203.167.143	4.754.607.653	7.331.066.639	1.410.708.444	482.976.034	6.971.151.746	3.017.451.529	1.524.929.241	1.209.110.182	2.653.200.233	6.280.994.304	3.682.675.221	1.804.274.686	3.397.665.466	5.717.130.909	1.019.551.415
1552758_3p_at	3.279.653.971	3.239.497.291	7.385.565.788	6.214.427.939	3.979.871.671	3.401.609.567	1.271.192.392	3.400.246.686	0.605207292	7.470.629.156	2.654.427.873	7.355.044.582	1.819.830.179	3.895.838.777	4.139.863.573	9.900.084.391	9.082.445.191	2.482.165.188	2.103.887.521	2.330.701.166	3.089.474.315	1.101.179.082	2.315.066.743	267.277.705	2.708.519.149	164.913.733	3.598.917.915	4.209.780.681	3.872.493.099	143.719.676	1.963.432.797	679.560.619	2.179.187.485	2.005.560.111	1.638.553.801	105.430.238	7.380.927.193	3.758.645.088
1552783_3p_at	0.883106514	0.354356023	1.295.321.088	9.238.744.792	2.137.639.476	5.299.894.167	8.406.059.571	4.849.617.999	8.642.642.626	9.772.858.138	1.411.314.733	5.407.648.973	121.432.047	145.087.096	1.543.563.251	296.769.684	799.357.298	222.109.281	2.927.470.374	4.894.608.755	3.257.225.986	2.124.832.414	5.889.344.221	310.293.147	6.520.128.201	2.568.954.807	9.093.156.671	4.941.979.586	2.042.021.862	0.85422414	0.537245737	5.803.275.303	4.129.578.641	2.981.572.785	0.669308166	0.941688234	7.837.998.345	1.602.418.823
1552816_3p_at	1.677.167.318	5.213.391.729	2.380.113.628	3.155.941.314	1.560.941.487	1.130.074.359	0.578327665	2.119.603.127	7.193.635.901	2.343.854.435	7.514.110.573	983.780.613	1.702.112.601	2.567.922.812	9.101.899.387	4.903.035.121	1.023.449.198	2.212.048.255	1.193.055.561	2.106.089.281	7.732.794.623	9.805.931.426	1.288.627.308	4.081.521.969	1.631.412.902	1.944.081.839	2.837.019.196	1.479.888.629	2.154.709.241	0.246901561	2.503.975.261	4.032.648.133	2.022.583.983	2.846.396.541	8.235.459.896	3.458.724.607	4.516.730.541	1.263.678.721
1552834_3p_at	1.125.192.346	1.339.932.339	1.795.865.577	1.853.069.956	1.020.039.488	5.133.732.902	1.705.101.045	2.020.001.228	2.602.467.466	2.819.782.998	2.728.107.661	1.369.360.894	1.549.641.932	180.394.193	2.432.765.186	6.336.890.238	3.802.850.948	3.946.350.626	1.560.863.167	108.828.886	1.412.600.843	6.948.596.955	8.548.776.857	3.829.684.121	6.434.742.653	3.165.178.965	2.902.445.127	3.810.398.277	5.130.207.637	8.939.024.197	1.255.111.552	2.612.460.104	4.899.883.758	4.594.074.845	2.563.313.838	2.573.637.772	3.600.126.387	4.974.388.153
1552846_3p_s_at	5.507.050.846	5.339.681.251	5.893.704.251	1.089.961.182	1.185.153.384	5.509.436.188	1.003.009.653	1.108.405.648	3.068.303.876	6.664.710.454	8.527.488.798	7.725.582.728	2.751.721.849	2.441.695.297	583.287.729	2.221.811.683	6.690.882.212	1.255.051.974	1.078.612.111	5.422.945.854	1.192.489.887	1.567.304.618	7.258.585.757	3.179.469.153	4.621.400.996	3.120.570.262	1.289.841.365	1.122.640.339	9.397.888.723	1.708.538.575	277.586.319	6.805.946.821	3.307.318.938	3.058.676.067	6.646.823.362	1.138.055.513	1.807.826.766	8.614.574.184
1552860_3p_at	2.236.369.293	2.106.985.961	1.703.706.737	4.053.090.277	3.926.527.038	3.594.817.373	0.932266575	1.694.511.331	3.207.920.919	4.003.583.466	2.543.241.631	2.850.123.692	1.634.755.429	2.677.206.811	4.868.287.008	2.303.314.323	4.663.370.509	1.968.602.353	4.006.317.262	908.817.964	4.450.791.315	5.096.009.987	1.623.652.808	2.300.262.473	2.583.944.337	1.152.296.612	1.446.399.018	3.686.042.434	237.439.232	1.932.375.751	0.923989168	1.914.522.268	9.067.760.037	1.537.812.427	1.949.950.492	9.498.319.551	2.317.703.218	1.881.538.242
1552867_3p_at	1.671.066.898	1.572.572.827	4.806.640.919	2.566.892.532	3.769.363.361	3.063.158.851	2.322.583.057	3.580.078.312	8.779.335.133	1.813.835.629	2.477.576.053	2.036.466.917	4.565.349.893	8.033.711.477	2.686.661.572	4.683.374.711	1.396.290.627	1.382.964.546	2.659.412.793	2.569.128.419	5.215.967.421	1.291.061.093	2.089.116.667	6.933.152.009	1.105.891.896	1.368.754	2.065.756.122	3.859.112.569	5.633.515.232	5.034.866.244	1.771.259.827	755.338.331	5.690.664.288	4.295.669.204	2.618.082.675	418.645.408	3.486.815.746	2.957.634.781
1552876_3p_at	2.062.044.968	3.029.560.215	6.324.157.086	3.878.926.197	4.564.404.143	5.119.241.735	3.253.461.362	2.315.936.663	2.237.702.331	3.444.052.668	3.070.879.231	1.660.108.648	1.277.712.287	7.393.718.736	1.503.231.252	3.882.454.551	18.065.074	4.682.585.193	3.539.152.396	527.514.871	5.395.936.415	4.292.309.217	2.542.108.963	3.267.209.098	3.820.894.854	2.012.021.821	8.831.627.707	6.331.990.483	4.170.454.168	1.427.185.704	1.039.868.136	5.686.037.925	5.267.573.642	2.405.040.979	3.611.079.297	7.483.224.577	9.872.085.507	5.206.168.347
1552889_3p_a_at	6.362.838.784	9.368.058.262	1.484.750.491	1.815.981.866	1.201.957.116	127.410.405	1.945.235.222	1.290.923.752	5.435.124.715	1.213.300.992	8.141.772.968	118.371.932	5.754.871.358	2.244.664.586	1.936.033.102	1.927.535.202	1.063.449.814	1.608.130.365	1.460.875.961	1.016.732.915	1.940.247.509	2.994.802.863	5.604.998.931	2.100.648.866	1.557.312.201	8.526.184.369	1.149.043.506	1.940.056.573	199.085.303	8.245.661.633	4.894.969.853	1.602.635.507	139.757.809	8.592.078.352	1.123.679.961	1.677.128.493	2.661.585.051	1.861.561.112
1552895_3p_a_at	1.523.400.282	9.229.333.342	2.741.744.034	2.748.559.018	2.442.891.537	5.836.522.645	9.411.484.483	2.291.774.378	8.195.316.178	1.243.604.685	1.126.298.758	2.704.630.282	3.442.866.699	4.538.696.335	2.628.557.722	120.776.718	2.235.934.344	2.030.377.557	9.944.324.609	2.189.774.408	5.152.907.516	2.576.524.194	8.271.327.239	2.518.736.499	1.395.258.314	4.168.125.635	5.622.812.124	4.596.556.627	2.272.427.907	5.806.127.628	1.021.222.858	3.152.253.916	5.162.799.813	1.597.474.544	2.515.479.606	112.451.298	1.223.127.471	3.857.723.085
1552910_3p_at	3.168.826.812	7.377.425.943	6.971.674.522	4.163.833.808	5.131.290.356	441.614.319	4.458.064.929	634.443.993	1.997.908.377	4.850.116.642	3.742.308.001	3.276.898.909	1.536.627.751	774.713.114	5.474.290.664	5.549.675.798	2.961.846.517	7.182.001.577	6.568.407.197	1.097.754.483	9.882.221.135	92.124.926	1.183.740.585	3.941.554.368	3.221.070.169	2.033.517.775	1.122.601.214	6.428.704.613	3.708.659.783	1.280.937.924	3.304.207.285	8.187.537.472	5.139.794.349	4.891.020.106	3.420.837.999	7.740.565.122	1.455.337.314	5.278.105.361
1552912_3p_a_at	1.543.289.097	1.738.939.058	6.308.114.157	2.477.453.366	204.298.265	1.728.935.201	2.363.827.905	1.474.575.814	1.093.172.818	490.480.681	1.706.574.255	575.362.277	0.631781224	6.732.210.854	2.252.287.014	5.493.887.961	0.888025576	2.318.480.831	6.396.008.746	5.041.051.705	8.816.093.599	2.683.646.924	1.738.273.505	3.273.139.967	1.478.513.344	327.447.452	2.126.068.408	3.429.185.478	1.797.374.281	1.195.785.233	6.705.814.566	3.136.352.199	3.707.687.214	37.252.818	4.491.100.793	326.700.814	9.970.733.272	3.974.391.905
1552922_3p_at	1.432.813.962	2.558.097.262	6.649.040.521	2.983.780.602	2.250.892.782	1.637.622.216	221.636.444	4.709.418.204	107.050.335	1.957.739.499	1.241.196.882	2.470.998.701	0.925247294	1.400.615.171	5.488.628.651	2.989.525.482	1.710.762.938	2.461.073.824	4.018.326.365	3.124.509.549	1.195.320.826	1.885.084.725	3.627.475.775	7.429.267.737	2.016.151.704	0.926175982	3.854.742.024	8.005.614.269	6.321.071.895	1.682.471.682	1.504.791.711	2.619.944.253	7.996.940.961	4.261.204.324	3.185.155.249	1.385.261.906	5.008.448.188	5.420.495.473
1552946_3p_at	440.051.312	3.866.671.998	1.498.771.501	2.683.750.439	1.624.354.146	1.676.458.113	1.355.849.797	3.152.052.931	1.138.321.316	2.459.409.916	1.703.965.115	1.664.843.163	2.290.893.787	4.985.028.659	5.192.932.475	9.698.952.257	1.270.037.806	3.740.988.082	2.162.774.137	4.555.061.167	3.149.218.912	2.640.556.957	1.624.558.623	4.615.385.121	2.052.681.768	1.364.420.326	6.702.494.748	5.834.436.083	1.571.019.992	1.039.458.908	1.774.030.139	4.372.016.998	7.179.326.862	9.351.081.551	3.187.834.463	2.385.455.205	3.226.705.366	3.486.735.589
1552961_3p_at	4.550.303.061	6.166.647.372	2.798.078.305	3.022.743.877	3.512.854.379	1.413.588.072	5.115.838.391	4.043.527.755	4.212.697.171	6.540.077.051	6.207.916.436	2.549.680.233	1.388.522.354	7.643.925.802	8.123.782.365	2.513.481.591	2.081.126.743	5.555.856.302	7.259.644.467	9.219.269.817	3.896.458.688	2.342.526.452	2.959.748.061	1.080.306.718	1.307.109.036	7.908.202.106	8.920.949.331	5.288.159.084	1.828.038.026	4.065.589.785	370.950.964	2.143.327.473	1.030.635.629	1.745.162.362	2.206.540.402	2.113.874.777	1.415.180.492	1.352.786.803
1552991_3p_at	4.006.195.464	3.919.792.634	9.104.127.847	1.334.206.043	542.173.162	7.243.794.934	8.419.122.461	1.104.840.201	5.663.162.786	5.416.119.167	9.149.939.745	6.404.215.181	5.428.956.416	1.792.200.123	885.322.758	1.506.404.998	9.672.016.692	5.588.236.218	7.895.182.886	1.669.290.621	1.062.762.235	1.955.527.698	6.863.332.982	1.489.071.842	7.191.502.574	6.691.778.511	1.065.036.321	1.025.557.378	8.414.592.283	3.678.996.196	4.664.050.595	1.161.042.917	1.461.867.074	64.781.542	1.088.907.608	1.504.701.084	2.377.183.119	9.890.035.822
1553015_3p_a_at	8.581.441.699	3.366.861.357	5.767.310.656	1.741.378.801	2.675.306.552	4.943.743.074	352.079.682	368.611.755	8.859.385.821	5.820.142.526	439.704.202	1.954.699.673	6.929.721.951	6.573.673.492	2.403.915.265	1.031.255.927	1.931.286.261	1.074.086.016	2.270.850.661	7.223.061.042	9.526.947.491	2.321.489.879	8.075.180.763	1.223.282.417	5.607.441.823	3.633.478.736	2.395.072.919	2.090.121.303	7.953.017.071	9.303.978.727	4.058.766.022	1.664.825.523	264.427.077	1.267.529.541	5.762.421.009	1.060.077.754	10.695.005	1.240.260.419
1553020_3p_at	9.906.282.469	2.302.885.696	2.655.599.169	1.961.007.574	2.807.106.257	4.548.224.919	2.839.122.698	3.877.312.053	1.330.793.087	2.713.556.006	2.028.712.359	3.535.806.063	2.051.276.362	679.515.219	2.682.577.489	7.251.875.964	1.746.182.633	55.156.558	4.531.729.616	2.958.464.015	4.437.072.301	1.661.247.493	2.895.472.538	3.027.594.225	1.349.537.489	2.140.840.508	1.297.696.787	7.217.120.651	258.966.722	2.713.483.024	1.681.353.526	3.305.566.873	3.030.580.291	193.869.138	3.318.703.125	4.530.836.048	4.941.001.063	2.147.147.096
1553027_3p_a_at	4.968.087.793	3.633.208.992	9.194.695.551	3.043.760.519	54.191.125	3.286.788.201	3.732.539.984	3.480.489.822	4.249.382.033	3.606.465.401	2.183.418.988	5.946.224.741	2.849.694.949	1.813.251.232	116.927.492	2.699.301.638	4.363.440.492	1.283.776.763	2.696.389.976	2.337.317.495	6.569.831.535	1.203.340.233	8.951.597.942	1.562.304.709	2.192.853.411	622.796.123	7.193.512.922	1.142.705.614	3.620.339.811	4.718.915.046	3.711.178.869	1.259.999.222	1.872.633.735	7.728.729.432	1.308.082.971	1.467.573.961	1.529.612.796	5.646.004.103
1553093_3p_a_at	350.526.347	1.818.196.815	1.891.854.477	1.099.550.296	5.659.768.227	6.794.488.711	1.427.064.881	1.400.872.575	1.220.595.866	7.145.824.814	2.940.549.755	1.023.167.461	2.960.764.214	2.850.407.941	978.919.447	4.954.974.155	5.763.838.119	3.088.139.856	1.123.962.853	1.595.978.638	3.610.996.665	2.412.858.675	1.072.058.989	8.049.559.405	7.019.139.937	1.533.983.224	1.415.470.386	2.472.097.953	3.466.852.739	3.435.138.812	8.341.614.014	1.628.774.034	1.255.572.272	2.285.047.455	2.595.756.779	2.278.864.793	1.911.672.019	2.434.015.911
1553106_3p_at	1.752.617.283	369.094.603	1.459.789.568	5.083.353.584	1.895.166.388	1.401.213.664	1.006.823.934	1.190.955.625	107.256.499	2.725.513.027	2.055.633.161	5.276.690.945	0.737313845	1.826.999.094	6.771.433.896	870.518.799	9.368.147.973	1.087.411.374	5.036.096.196	391.238.756	4.120.145.212	631.253.184	5.811.201.616	2.141.052.446	1.176.031.844	6.558.281.623	1.730.193.004	2.788.794.369	2.279.971.075	2.149.796.249	1.912.504.637	3.628.666.246	3.710.575.943	9.887.061.542	6.326.538.464	2.048.554.124	2.466.177.904	0.855186241
1553111_3p_a_at	1.019.940.954	2.152.223.555	2.802.329.045	5.016.489.072	0.863902331	8.173.195.026	6.887.293.657	2.821.396.264	1.396.456.579	2.048.416.853	1.371.957.822	1.233.750.553	3.163.153.344	4.199.822.038	35.168.244	1.283.571.466	1.325.989.375	2.706.727.836	0.33034423	5.827.724.456	5.945.380.133	2.369.422.945	323.246.783	2.581.714.823	2.457.427.492	0.37807975	1.868.563.594	3.496.505.201	3.064.928.805	1.001.131.528	1.805.300.265	3.339.146.989	3.083.914.122	7.027.820.972	1.855.807.027	4.153.735.235	5.559.311.817	1.776.919.243
1553114_3p_a_at	1.442.607.437	2.713.498.702	3.742.620.716	1.916.408.004	2.737.118.237	2.170.908.611	3.460.252.801	2.109.395.073	1.587.020.564	954.918.192	5.044.666.283	1.357.152.944	1.309.347.745	3.142.944.029	4.420.273.003	9.337.653.593	3.252.802.972	6.039.029.257	4.807.504.185	7.865.498.384	2.112.487.521	188.558.516	1.436.805.774	3.902.217.709	2.597.473.364	1.559.604.323	2.777.456.603	1.867.442.978	2.562.677.245	1.673.663.883	2.371.874.963	6.224.552.484	1.795.599.858	2.828.327.518	5.300.426.032	114.484.472	1.856.509.846	2.325.365.407
1553123_3p_at	2.533.216.195	1.706.822.477	8.853.204.875	4.511.975.453	2.424.737.152	1.853.041.806	2.834.186.144	4.686.736.796	3.907.200.562	4.825.323.665	7.517.314.701	1.564.396.404	1.707.430.997	1.066.205.863	36.091.728	4.012.290.728	1.522.171.324	743.648.117	1.315.444.252	3.654.165.494	1.009.636.999	1.305.704.649	2.316.908.403	226.830.313	6.419.041.574	4.611.658.621	3.390.473.455	4.994.324.352	9.586.276.614	4.670.442.824	3.608.750.995	2.912.640.609	1.094.515.678	2.657.067.074	4.674.715.793	4.747.343.076	5.691.727.388	7.435.176.533
1553129_3p_at	1.280.861.807	1.435.386.399	8.190.429.217	6.161.673.089	4.967.126.166	1.172.368.738	4.142.747.517	3.818.527.886	205.243.897	2.334.115.389	2.397.457.404	1.773.983.968	1.083.606.158	5.310.535.275	1.512.117.536	2.010.882.989	3.107.929.247	3.841.218.926	2.390.076.396	4.906.200.285	3.327.164.228	7.163.952.476	1.772.938.392	6.462.547.308	1.756.967.415	1.554.386.717	304.485.117	9.522.469.748	5.167.632.885	8.394.755.502	1.475.763.333	3.425.768.118	6.425.593.151	3.775.249.437	4.103.217.645	6.238.006.965	4.117.933.709	1.822.361.098
1553136_3p_at	1.313.133.797	3.276.845.207	1.067.547.545	9.513.024.193	3.728.850.783	1.745.989.017	6.676.331.315	8.775.281.125	2.253.086.605	1.657.688.184	6.697.278.946	397.088.746	1.474.391.735	109.262.681	1.662.052.282	3.379.948.178	8.574.538.994	4.313.661.417	5.484.590.609	246.811.825	1.196.261.664	151.651.791	422.724.752	1.593.224.305	8.738.429.701	1.384.294.442	4.267.402.932	317.922.619	615.566.503	4.260.695.651	1.324.161.213	2.494.059.074	1.235.497.051	9.488.501.651	2.113.647.999	115.681.752	8.116.439.997	8.127.686.931
1553138_3p_a_at	1.014.910.237	5.821.961.255	5.426.763.094	6.659.644.177	1.069.237.994	7.167.642.283	2.031.641.907	9.901.470.171	3.552.661.372	8.645.435.138	4.138.249.378	3.007.088.759	2.229.240.103	1.616.996.531	939.775.081	7.216.820.667	10.562.057	2.771.486.807	538.996.671	1.162.452.616	5.653.972.289	3.825.199.662	6.672.000.916	9.448.023.955	505.005.653	1.322.453.386	5.354.066.982	1.191.954.329	88.402.938	2.371.878.566	3.327.990.141	3.475.250.218	1.271.348.604	9.698.994.546	3.252.389.069	4.270.590.117	8.073.029.564	1.175.623.759
1553145_3p_at	3.562.558.474	5.132.393.094	7.448.914.316	4.342.467.671	4.524.766.666	1.016.214.043	5.387.085.111	8.958.054.923	7.429.864.278	9.237.174.835	8.928.185.055	5.448.006.701	4.272.548.247	5.912.937.987	1.129.606.261	1.039.423.866	810.758.067	6.085.436.704	7.312.916.746	1.246.997.996	8.415.610.387	1.797.834.802	622.560.199	6.267.758.026	1.299.397.193	1.023.514.501	8.442.425.068	9.441.137.183	8.049.269.107	6.578.989.182	4.200.545.023	6.099.012.488	128.847.071	7.502.610.656	6.560.460.174	1.234.941.421	1.515.370.253	1.361.163.145
1553159_3p_at	1.649.539.628	723.433.796	108.664.671	8.190.854.726	11.605.776	6.614.390.224	1.114.960.697	13.026.533	9.515.493.735	111.426.984	8.030.247.429	6.936.430.743	1.453.020.711	703.051.907	7.267.187.101	1.108.665.353	582.614.276	1.293.513.354	1.861.083.396	5.846.653.988	8.861.843.383	105.072.212	6.774.891.218	4.663.015.407	7.932.129.475	11.141.859	9.910.662.716	189.261.187	9.132.324.358	8.369.598.188	5.560.445.423	1.339.341.166	1.438.102.252	8.046.252.578	1.464.022.154	1.322.414.335	1.339.196.661	1.189.882.965
1553165_3p_at	1.982.263.884	1.462.153.319	1.020.478.619	3.207.700.328	1.297.928.891	1.451.473.926	7.158.450.051	3.203.931.174	1.116.568.751	2.445.890.873	1.229.237.162	1.750.886.435	1.389.712.771	6.559.885.828	682.539.841	3.652.515.489	1.930.150.219	166.578.279	6.985.475.614	5.187.759.806	3.900.060.857	1.319.066.722	2.206.415.121	2.549.371.399	1.848.209.239	6.252.448.051	3.267.535.155	1.886.626.191	4.709.931.861	1.100.260.954	1.366.938.681	2.510.179.955	8.455.036.714	1.707.243.699	8.692.382.206	5.885.396.021	4.595.895.205	6.760.468.412
1553197_3p_at	2.589.000.168	2.243.726.102	2.549.564.029	1.103.045.824	1.478.602.349	3.604.975.209	7.820.513.217	2.244.574.401	2.420.818.317	1.578.181.054	1.478.058.045	6.936.711.555	9.490.981.241	1.997.123.284	3.383.393.149	4.236.504.011	1.876.162.913	2.747.533.068	1.409.494.038	8.548.163.993	5.244.347.211	9.332.902.789	5.512.761.123	8.282.501.661	2.245.577.404	2.141.641.007	1.716.404.934	8.405.710.884	3.958.673.281	6.531.994.184	9.128.889.566	5.177.696.749	8.012.400.374	2.498.541.323	4.589.137.217	6.092.553.534	1.563.736.263	1.636.363.308
1553205_3p_at	5.252.825.511	7.609.221.204	1.293.826.266	1.139.495.369	8.755.319.265	1.456.938.238	110.435.262	1.486.245.363	636.953.378	6.130.789.082	1.104.232.068	1.021.971.871	7.240.509.085	279.128.569	1.452.560.791	1.538.561.907	5.015.051.966	1.678.935.521	1.108.783.232	182.521.375	2.654.199.452	2.047.118.105	4.180.792.873	1.501.587.822	1.602.244.375	8.184.871.334	1.136.907.491	2.580.034.489	1.136.349.362	7.392.321.483	8.120.985.294	1.298.996.542	1.236.282.633	1.188.671.577	120.611.234	1.689.832.896	1.449.731.623	1.270.302.693
1553213_3p_a_at	1.574.008.033	4.004.807.596	225.979.227	5.821.660.412	4.609.866.993	2.242.344.054	4.359.866.592	1.438.171.586	6.819.032.985	1.053.673.782	3.706.341.803	3.781.503.863	3.350.675.211	9.138.274.214	8.479.193.309	8.147.087.213	6.589.352.797	426.598.998	9.796.925.631	344.721.459	3.677.711.862	3.580.558.041	6.951.515.074	13.102.909	4.558.741.752	418.347.175	1.755.083.101	6.096.278.535	5.881.316.193	3.480.342.909	6.174.831.148	1.664.415.765	8.034.960.505	9.557.348.743	3.105.274.868	2.759.828.552	2.162.498.213	5.594.559.181
1553243_3p_at	1.951.376.081	8.816.329.745	1.135.845.021	6.772.735.537	5.282.655.504	4.833.805.046	3.137.596.999	1.055.451.382	1.805.478.185	9.403.916.864	2.490.218.925	4.985.277.042	9.266.449.948	5.813.643.246	7.865.854.529	1.672.456.415	946.833.589	5.788.037.038	1.340.866.541	9.423.568.868	598.838.162	5.930.988.896	1.875.685.236	1.370.871.247	3.747.386.312	2.617.645.904	2.659.591.331	2.023.358.241	4.923.758.207	9.714.351.078	1.698.879.724	9.916.422.087	1.411.538.216	3.600.812.036	8.577.285.574	3.660.146.858	1.042.503.284	1.253.989.459
1553248_3p_at	1.727.901.896	1.796.862.896	5.410.889.961	4.845.926.766	72.526.175	1.542.310.917	5.249.927.378	8.098.337.196	1.645.398.302	2.831.167.879	1.845.804.156	2.792.409.513	4.533.032.162	1.925.797.599	2.344.892.441	3.205.785.702	8.868.607.458	6.535.056.903	2.313.001.069	6.516.278.761	6.771.621.996	1.230.067.877	231.440.828	8.882.959.374	3.268.341.615	2.977.022.199	3.165.027.625	7.793.998.296	4.790.499.805	1.112.903.272	2.787.138.477	8.089.034.687	3.193.397.062	420.894.818	7.656.645.604	3.053.272.345	1.182.680.491	5.473.437.448
1553255_3p_at	7.837.104.463	6.748.609.939	140.034.177	1.052.471.792	1.319.165.718	418.720.168	8.002.211.242	1.368.481.532	4.755.690.094	1.358.958.214	1.955.534.401	8.809.621.358	6.733.947.157	3.836.800.571	2.141.306.631	5.368.140.984	8.535.156.837	1.217.740.416	2.131.562.272	2.044.326.831	9.109.048.137	2.089.508.921	2.581.629.606	5.171.731.041	8.153.636.733	6.073.878.971	3.612.663.439	1.143.638.136	8.361.864.208	1.341.014.257	4.594.688.106	1.220.725.572	256.041.303	4.731.321.282	9.483.785.804	1.284.594.511	9.267.853.948	4.542.738.558
1553262_3p_a_at	910.768.546	2.037.424.419	516.210.146	1.902.187.119	1.066.195.538	1.641.634.269	2.395.717.204	2.739.514.015	1.647.066.161	7.049.378.005	116.381.954	5.704.428.561	2.036.344.306	1.246.200.648	2.963.297.109	4.831.705.911	1.097.141.812	1.551.722.261	3.058.033.554	265.196.532	2.675.026.323	2.483.313.103	1.110.472.876	1.469.714.572	1.741.289.643	6.557.160.442	1.677.828.337	6.812.546.826	2.810.876.246	1.292.678.619	1.937.797.466	1.760.856.192	4.212.279.938	2.973.784.849	1.605.410.919	1.427.532.894	1.493.701.816	7.842.160.173
1553265_3p_at	5.951.644.373	2.058.665.106	548.454.502	4.650.474.288	2.934.273.312	4.589.126.167	2.011.815.064	1.491.037.377	1.807.034.106	240.265.574	7.655.783.169	1.607.614.826	7.401.417.515	9.425.063.974	4.639.453.639	2.533.120.503	3.736.856.998	1.761.180.319	2.360.967.176	287.327.212	2.872.533.417	1.565.552.935	1.189.843.523	2.482.548.586	1.643.003.529	1.874.937.272	1.278.677.835	4.740.098.768	2.973.589.464	16.661.436	0.718983013	375.484.233	5.236.614.297	127.982.938	2.273.999.915	1.310.873.889	4.948.510.092	367.535.097
1553266_3p_at	6.592.450.706	4.254.746.787	3.750.873.786	0.412262774	3.854.794.044	0.542745086	4.930.197.378	4.343.770.219	5.748.395.558	1.210.726.405	0.284231794	683.478.529	0.594013496	3.545.796.619	1.791.038.065	5.575.744.159	478.239.559	1.003.910.655	4.875.940.203	382.901.047	260.918.701	3.169.224.492	9.710.526.508	1.755.989.405	0.394345359	0.275973818	0.387050612	4.398.103.029	0.654590977	3.385.113.393	0.679186143	1.077.375.129	0.576108719	0.568713094	0.446982503	1.562.253.475	193.494.105	1.216.800.366
1553269_3p_at	1.026.178.966	1.450.500.624	2.086.323.791	6.115.702.621	3.775.220.833	2.459.725.295	2.522.140.464	5.904.817.789	4.749.213.874	5.271.021.042	2.261.929.668	4.637.149.858	1.332.314.236	8.620.499.215	364.339.387	1.797.894.449	3.402.569.013	1.922.138.815	2.549.064.351	7.501.765.051	7.497.813.854	9.556.608.724	2.024.695.388	3.168.911.649	3.211.170.364	7.879.184.722	1.416.124.155	3.898.212.256	4.988.240.506	5.242.796.726	97.329.832	5.321.597.814	224.921.743	2.536.055.317	0.64893908	1.952.377.337	4.199.104.268	1.701.301.902
1553271_3p_at	0.795085325	468.569.243	2.059.623.523	1.525.904.158	1.476.256.787	1.100.465.072	1.732.077.496	3.435.545.626	112.340.087	1.577.535.817	3.248.441.785	146.457.638	3.749.099.594	1.358.112.397	2.146.888.353	8.792.307.418	1.515.961.886	4.926.116.027	2.392.977.207	4.961.148.609	7.942.253.954	9.896.387.196	1.741.294.524	1.917.965.288	7.765.593.061	2.312.831.816	1.453.674.316	8.552.038.883	5.920.781.928	1.034.313.755	4.830.172.642	457.491.732	1.332.685.626	3.135.358.546	8.100.233.719	1.053.111.154	3.396.070.234	2.510.576.587
1553275_3p_s_at	1.142.708.667	6.868.897.705	1.165.365.761	5.025.814.544	2.663.152.678	1.352.231.322	202.428.415	4.675.851.001	1.157.276.123	3.479.102.611	3.003.208.576	2.820.159.199	4.385.843.157	606.753.972	3.966.216.166	616.113.945	2.202.892.237	268.755.641	3.705.704.159	5.277.799.094	1.186.761.885	1.112.856.832	1.543.563.143	2.963.466.456	2.734.577.627	1.211.148.139	313.610.795	3.258.000.072	2.910.651.153	266.090.605	265.901.403	1.171.458.767	9.824.232.055	2.450.982.969	3.221.081.478	1.199.663.697	7.823.589.864	3.847.816.018
1553279_3p_at	5.437.167.038	6.036.836.131	7.656.324.947	1.982.916.557	293.512.898	940.392.141	5.550.464.857	754.094.052	7.341.947.006	3.270.310.082	7.594.040.019	2.846.927.738	1.069.104.261	9.438.077.565	1.049.686.404	1.163.045.587	918.562.066	9.855.725.824	1.621.193.688	2.106.352.353	2.747.373.196	3.035.755.013	2.937.662.274	1.203.741.686	1.259.420.131	511.991.535	1.333.026.157	8.259.326.436	1.905.728.051	7.352.963.294	3.825.160.964	1.278.672.779	4.873.049.766	7.679.485.508	194.580.341	8.587.382.409	1.607.983.882	4.020.784.356
1553301_3p_a_at	3.261.000.596	3.406.229.219	297.609.509	2.237.232.696	5.784.958.229	5.011.295.953	1.190.545.896	1.386.686.983	2.459.822.427	4.911.735.456	1.893.497.073	1.092.778.156	329.650.781	1.178.278.428	133.723.787	639.455.725	1.272.146.628	4.246.761.383	2.142.897.281	5.394.791.543	1.062.246.043	1.845.825.401	9.279.258.134	8.518.111.511	1.419.728.685	4.451.040.236	3.799.514.013	8.712.137.257	5.810.839.389	1.293.219.483	7.627.061.694	694.438.265	2.351.202.384	3.413.237.246	4.160.260.389	1.146.190.171	895.685.918	1.785.133.283
1553330_3p_at	1.484.653.694	2.286.981.505	4.446.939.818	2.349.084.605	1.944.636.924	2.550.116.857	2.305.646.793	1.218.178.455	2.165.339.778	2.016.257.537	3.549.358.343	2.348.877.113	1.838.003.159	8.063.855.495	8.285.248.157	7.196.255.229	1.373.003.495	3.138.991.338	1.889.325.303	9.801.974.867	1.274.011.866	1.665.951.484	1.512.618.335	3.487.059.482	1.052.563.864	1.259.464.831	1.863.344.172	9.551.628.374	2.473.862.729	0.99760469	359.918.157	4.958.171.406	8.301.012.991	2.647.133.565	4.507.632.269	429.992.395	510.897.041	102.696.891
1553333_3p_at	4.015.789.425	338.211.373	1.330.489.134	1.276.493.598	2.080.440.649	751.139.847	2.244.064.732	385.150.689	4.426.906.936	1.871.698.978	1.146.307.161	1.268.950.942	1.043.839.269	4.438.344.551	1.767.632.867	2.615.498.804	184.141.617	2.013.007.425	2.102.072.356	2.765.421.817	3.993.690.799	1.087.509.084	1.403.366.339	2.293.454.196	1.602.147.832	431.622.421	4.152.552.586	1.382.276.415	0.898844034	0.871078365	4.077.439.106	3.835.074.805	4.572.629.319	2.149.128.587	3.523.984.594	2.569.062.739	3.865.598.764	1.521.165.469
1553335_3p_x_at	1.260.593.177	1.291.628.412	3.692.913.903	3.593.878.937	4.186.227.775	4.681.902.149	2.969.416.194	6.706.946.282	2.578.059.636	1.987.935.171	2.120.674.214	2.368.506.673	1.598.914.812	1.011.849.624	1.597.173.879	344.897.603	1.819.968.406	5.500.958.201	1.003.065.734	6.020.812.043	8.302.337.666	9.528.019.355	1.562.418.266	6.238.450.454	1.838.744.695	3.478.283.809	1.937.496.018	578.540.262	1.118.339.499	222.595.848	1.712.733.337	2.601.112.291	3.871.649.144	1.944.801.349	1.271.965.406	2.918.652.475	3.795.904.729	7.026.370.187
1553340_3p_s_at	2.720.429.093	2.410.348.106	2.290.305.836	1.768.487.901	1.218.893.216	351.077.617	2.003.523.786	5.110.934.262	2.872.692.234	131.743.714	6.804.149.503	8.442.081.843	5.892.134.017	2.163.388.851	101.443.401	1.601.055.028	2.368.982.655	7.611.874.594	133.544.021	7.439.393.172	4.529.237.059	4.868.477.396	225.913.909	4.673.188.487	4.822.891.913	1.256.603.339	773.037.306	1.563.775.966	1.573.704.345	9.230.824.132	5.078.177.139	7.065.299.559	2.258.607.659	5.230.544.082	8.431.612.843	7.577.347.633	2.459.565.267	7.086.321.347
1553341_3p_at	309.864.226	2.293.422.992	7.082.712.786	3.375.842.383	102.614.727	3.292.074.679	560.695.095	1.637.572.777	3.807.003.194	6.843.200.407	3.554.985.658	2.511.974.476	3.040.927.487	2.579.124.796	6.032.725.842	1.344.956.514	6.992.180.866	2.111.890.509	4.262.361.707	2.572.454.673	8.420.324.422	1.451.879.254	2.325.353.851	4.024.369.531	1.798.651.417	4.142.732.268	1.215.353.942	6.891.492.405	8.411.177.378	9.937.925.238	6.519.442.076	917.375.008	1.515.747.414	5.498.880.912	1.853.305.857	401.224.478	3.810.286.478	14.268.506
1553344_3p_at	0.973320575	2.719.858.073	1.967.298.227	1.629.606.063	7.854.885.927	1.052.257.898	0.760740028	1.695.835.859	0.640867175	5.946.396.851	0.73011756	1.344.512.639	145.538.599	9.206.046.092	1.828.081.565	196.762.451	1.524.094.503	4.048.625.904	1.886.171.574	3.709.953.489	1.166.356.995	8.976.996.218	1.115.740.902	3.213.135.366	1.750.664.008	1.390.397.087	1.883.650.747	1.635.199.579	5.252.858.616	0.806206572	5.640.491.312	4.482.326.303	4.558.144.247	341.744.044	1.559.256.484	23.072.167	3.420.864.782	1.885.367.661
1553355_3p_at	3.803.049.316	1.020.545.529	6.775.432.247	6.247.478.322	1.002.897.588	9.582.955.614	5.844.180.376	2.187.819.425	6.280.326.906	1.980.596.212	5.979.072.908	2.569.290.747	6.575.872.996	102.827.735	4.636.281.724	1.644.752.397	368.780.027	2.198.844.301	1.100.253.181	3.004.806.386	1.496.347.184	2.167.693.819	9.607.812.105	8.332.459.087	2.580.784.865	5.031.344.292	7.369.875.716	9.669.479.167	8.404.243.074	170.897.229	3.675.705.923	1.163.681.313	169.263.611	6.444.917.951	5.050.859.127	714.908.412	1.667.228.445	1.883.209.618
1553367_3p_a_at	5.108.309.065	3.852.487.751	4.413.220.878	8.902.610.607	6.893.148.426	6.779.079.228	864.506.255	8.217.768.503	3.210.191.411	4.538.257.641	4.333.722.912	5.175.166.133	4.034.294.064	8.382.279.151	1.101.415.299	8.270.304.939	6.775.339.502	8.302.766.117	7.867.350.448	1.114.120.202	1.605.053.752	1.240.565.886	2.913.569.799	6.848.776.182	1.141.103.932	4.104.618.671	3.933.942.226	5.946.010.942	1.356.746.008	3.805.474.397	8.388.287.689	1.783.439.793	8.777.434.116	546.821.158	9.840.860.667	5.928.936.597	1.295.791.239	998.139.592
1553372_3p_at	0.989973464	2.430.120.166	9.317.627.583	281.051.302	2.086.819.482	4.408.448.039	2.517.883.212	263.303.458	2.423.676.963	2.025.548.363	1.188.339.417	2.208.450.331	7.957.438.455	3.935.367.449	476.187.562	4.857.907.656	1.276.120.723	4.386.092.903	1.662.265.418	390.373.443	7.867.679.659	44.624.459	8.026.990.374	5.566.210.656	73.411.311	2.321.858.059	1.566.734.143	4.086.643.267	9.194.547.445	0.989244473	5.037.668.087	222.303.944	465.967.436	1.595.614.594	2.746.893.823	8.313.260.213	3.970.254.955	3.642.698.947
1553374_3p_at	2.158.038.544	480.752.913	6.730.362.521	1.258.220.722	358.026.348	2.346.464.517	1.963.284.103	1.780.061.334	5.141.750.882	1.473.936.015	2.694.261.729	9.804.479.626	1.112.645.012	2.353.949.292	2.060.063.703	1.169.154.141	1.374.043.034	0.804026504	5.070.583.592	5.422.878.165	232.693.957	6.674.826.306	4.504.030.946	4.639.940.334	1.768.814.701	8.276.687.007	9.745.797.646	8.386.653.276	3.929.895.528	7.742.597.242	1.143.174.638	2.170.521.073	3.815.186.381	6.889.061.507	1.884.254.046	8.826.639.211	6.469.597.528	1.355.167.374
1553387_3p_at	1.563.902.138	2.844.449.898	5.428.808.793	4.114.476.899	5.028.591.503	32.112.226	4.589.355.242	3.672.100.831	2.563.520.695	3.235.266.962	367.420.523	2.136.478.155	1.453.614.438	8.097.654.922	2.035.054.035	529.139.009	454.600.045	100.824.185	6.681.336.037	6.991.110.916	9.804.661.283	5.109.139.726	1.957.571.756	2.530.150.119	3.564.246.493	3.423.786.308	3.102.609.355	6.718.671.436	4.346.595.456	2.630.645.124	8.054.389.052	5.160.446.817	1.923.886.349	6.530.427.446	1.890.654.345	4.443.553.402	1.216.690.724	6.463.093.333
1553405_3p_a_at	1.577.107.025	1.545.301.571	6.727.070.318	2.780.497.397	1.112.825.919	2.056.459.415	6.746.506.758	1.626.216.323	1.623.450.164	4.894.069.961	1.122.546.212	1.746.588.848	1.297.606.835	343.135.714	494.958.244	6.736.986.798	2.601.074.946	5.567.965.689	443.361.422	5.580.742.519	3.614.810.904	1.540.671.503	2.915.579.641	1.410.669.791	2.915.336.381	1.494.778.936	173.294.774	1.399.849.639	9.612.564.961	1.207.498.037	5.698.595.777	8.979.400.847	2.738.624.366	5.341.699.014	2.865.265.196	1.620.694.911	7.958.008.378	1.626.782.611
1553423_3p_a_at	4.180.691.915	4.366.884.036	0.953209637	3.612.494.665	1.612.245.035	1.234.602.065	4.152.838.522	6.107.771.393	0.754718976	0.810937193	6.411.137.758	0.438344752	0.763011539	1.601.286.838	272.780.041	1.219.734.578	2.392.433.122	0.652829811	1.491.462.782	3.873.692.042	4.176.425.912	1.311.297.646	105.038.759	1.893.043.493	2.272.520.108	1.585.873.095	311.230.503	138.213.114	2.933.553.474	0.211240058	0.318679942	6.976.639.942	2.942.615.173	8.168.394.546	1.748.916.825	1.206.832.188	1.748.186.607	1.100.817.403
1553458_3p_at	5.101.102.542	1.227.395.253	4.403.919.241	1.746.211.206	1.912.746.092	138.282.095	4.641.409.529	1.284.414.609	7.633.053.599	8.040.643.931	582.873.145	1.046.414.044	2.333.569.896	410.157.172	7.951.149.476	3.044.571.623	9.680.943.731	1.153.131.996	1.497.769.104	2.928.939.313	290.697.964	329.733.248	1.228.568.937	1.618.707.734	6.968.827.381	4.465.412.214	1.628.606.923	1.303.961.969	2.230.751.484	7.956.135.725	8.034.981.437	7.847.009.226	1.271.544.793	49.918.068	8.987.215.811	6.036.940.911	2.584.949.255	8.101.452.954
1553462_3p_at	5.599.486.243	7.694.213.849	1.346.475.519	1.520.218.447	3.106.914.244	1.469.037.614	2.295.876.731	1.759.911.045	2.389.529.274	9.761.776.515	1.468.065.495	0.601509224	7.494.055.408	4.532.780.934	1.739.733.764	1.202.764.009	1.289.434.046	7.568.315.176	1.856.305.916	2.132.102.043	4.379.659.068	7.529.476.927	3.150.180.218	2.304.135.068	231.111.574	2.179.899.889	1.817.810.928	5.252.750.414	1.744.538.667	3.072.493.844	6.842.956.874	1.950.821.227	2.560.711.893	0.54665547	2.160.848.776	7.736.207.942	6.068.923.824	4.231.459.314
1553551_3p_s_at	728.121.282	6.955.066.386	1.725.356.562	1.990.758.458	2.814.744.536	1.371.636.123	7.879.360.905	1.454.222.826	4.214.963.826	1.715.048.238	4.222.269.484	1.409.673.651	2.996.754.875	5.027.769.327	3.333.651.251	4.767.632.797	1.833.975.143	1.330.024.442	1.273.925.672	2.333.036.845	1.772.075.145	3.527.951.829	720.365.272	1.499.397.214	9.000.523.644	5.711.043.832	1.340.436.041	2.745.428.673	2.861.303.147	9.204.410.561	126.255.964	1.932.532.046	874.001.242	1.876.813.361	2.333.097.425	3.330.903.026	5.282.928.386	1.303.276.318
1553567_3p_s_at	7.515.228.088	4.739.321.493	1.250.109.547	148.703.426	9.253.095.453	5.288.845.756	3.598.109.918	8.024.082.173	2.537.727.655	6.309.260.259	2.129.367.791	4.974.001.959	3.173.341.741	8.820.565.974	2.078.734.074	2.042.548.893	1.011.552.118	5.038.702.112	6.178.021.824	1.041.002.818	7.316.967.913	300.772.272	3.688.392.612	6.538.879.653	6.107.285.626	3.339.861.091	8.202.499.032	13.529.563	1.941.913.825	5.401.868.437	763.551.427	1.634.085.677	762.619.747	8.808.189.246	1.024.563.461	8.213.618.103	275.259.155	5.398.045.092
1553579_3p_a_at	1.126.716.794	1.014.238.167	2.485.590.445	1.569.489.501	216.321.786	1.775.844.875	3.076.838.413	5.414.692.483	9.533.275.701	1.876.826.167	2.905.201.977	2.417.449.829	3.146.345.015	6.627.761.432	4.103.789.305	8.576.921.103	9.581.568.902	4.791.190.639	2.694.002.357	8.960.578.731	5.308.369.498	9.778.216.487	1.541.237.308	7.333.771.862	2.054.419.326	7.455.018.957	2.034.326.361	4.492.161.692	2.364.853.346	1.206.287.637	4.087.247.819	3.201.537.577	6.429.230.493	1.214.488.778	6.580.617.907	6.313.817.741	4.279.607.255	3.218.345.095
1553582_3p_a_at	1.154.614.022	1.896.961.187	4.225.629.933	3.810.368.244	3.894.013.146	4.410.508.847	3.434.963.276	3.330.290.512	1.159.229.567	429.728.811	1.356.010.323	2.928.317.224	1.423.658.751	9.349.056.852	43.715.147	5.542.803.671	2.676.237.484	4.148.832.652	2.662.076.034	8.127.710.847	9.632.299.097	1.289.736.502	2.390.940.312	4.070.027.008	4.953.925.715	2.264.020.101	2.028.306.708	5.128.033.918	3.031.827.824	2.008.383.755	9.899.354.927	5.628.999.473	6.992.489.999	9.246.171.053	2.794.238.068	1.145.484.261	1.091.263.701	5.910.162.326
1553604_3p_at	5.247.657.037	1.232.761.921	1.026.105.586	2.871.587.307	1.454.973.323	3.423.617.738	0.948359848	1.250.631.406	470.752.284	0.271803357	1.442.309.803	4.067.486.694	1.042.256.328	3.478.231.705	1.334.651.209	7.602.900.081	7.241.175.444	402.842.577	6.373.171.046	1.060.300.882	3.318.787.983	2.781.341.599	8.044.438.723	2.036.154.576	1.291.902.011	5.973.290.424	1.184.654.923	1.137.622.205	0.848499845	2.225.456.813	0.584603743	1.369.445.777	2.993.220.994	0.902442294	1.268.476.938	157.766.153	2.056.964.097	1.883.456.902
1553607_3p_at	4.677.559.528	0.624087149	938.324.719	2.649.710.068	2.302.769.677	1.095.937.809	3.084.269.203	1.714.184.888	9.948.653.362	1.419.312.123	5.109.672.409	1.432.221.195	906.573.324	1.046.738.544	2.174.200.911	1.862.970.316	3.408.441.187	3.010.762.918	8.079.465.642	1.773.576.285	7.535.989.219	4.959.148.135	6.242.353.197	4.764.688.849	6.992.741.899	1.719.847.836	9.969.487.857	2.477.220.476	2.798.611.071	0.765352688	1.288.496.118	6.729.223.927	3.316.469.831	5.329.146.557	1.387.224.378	2.262.798.341	9.242.766.063	2.519.195.189
1553623_3p_at	2.225.397.466	1.311.469.796	5.686.190.768	5.344.660.614	245.102.252	134.833.182	1.154.563.482	2.816.443.618	4.682.723.992	5.977.549.959	2.629.475.819	3.259.118.548	1.774.200.379	1.817.365.205	5.502.184.761	1.478.366.743	1.663.983.243	3.174.310.019	4.266.659.427	3.327.962.804	5.957.526.115	1.460.872.386	1.931.346.247	6.023.435.616	4.293.606.958	7.255.625.836	1.503.877.727	7.391.447.757	1.309.887.151	1.153.842.137	1.255.627.528	1.632.328.671	6.194.510.298	3.826.591.533	2.244.398.099	1.750.858.904	634.252.195	1.598.562.658
1553625_3p_at	0.681510719	2.134.103.272	0.86682282	1.092.098.214	1.234.488.282	0.669731155	1.518.955.445	2.091.245.646	7.197.671.093	4.055.107.789	4.920.626.748	1.074.306.669	1.029.396.125	9.734.251.432	1.491.051.645	2.257.325.324	1.132.081.441	1.383.733.879	4.247.975.333	1.920.731.773	2.808.706.147	6.425.911.924	0.516637856	0.690724977	2.625.573.684	5.540.143.764	6.594.251.665	1.229.112.852	1.313.802.843	0.534303238	7.737.252.443	3.775.631.634	0.575185173	1.033.609.233	2.074.605.497	2.669.297.317	6.420.965.493	1.272.906.975
1553681_3p_a_at	6.821.604.817	9.397.160.639	9.908.992.292	1.712.741.965	1.395.556.277	1.034.147.723	1.120.531.247	2.058.956.241	819.174.123	1.325.967.196	1.356.115.565	9.956.331.828	5.646.374.392	3.013.485.878	1.796.015.326	2.519.900.266	1.392.824.757	1.333.195.456	1.581.118.865	2.336.782.927	2.427.171.595	3.063.973.718	8.282.900.347	2.151.195.427	1.562.095.618	9.758.540.992	9.463.615.836	227.875.713	2.629.721.821	4.020.812.414	1.040.800.835	1.523.888.898	2.509.033.065	1.231.851.509	1.391.717.804	1.805.294.882	2.719.628.167	1.602.232.314
1553688_3p_at	1.609.389.225	2.617.180.721	2.389.903.687	728.094.314	2.309.997.246	3.189.272.212	2.719.924.276	849.690.814	347.446.192	1.731.972.445	2.928.431.224	5.580.104.569	3.867.039.263	1.227.047.747	5.037.153.326	1.629.138.201	3.035.885.864	5.665.530.873	3.946.711.148	20.762.089	4.587.821.945	1.734.254.465	3.840.893.137	2.312.647.374	5.013.660.902	1.684.879.125	54.415.271	9.054.182.991	1.560.304.829	2.664.274.353	1.188.231.591	3.435.305.681	5.636.832.182	3.259.699.794	1.322.963.414	3.008.515.067	3.387.013.815	8.311.932.053
1553693_3p_s_at	1.102.796.433	2.090.216.155	2.143.174.995	3.356.438.358	2.463.670.835	3.739.392.549	255.062.085	4.869.231.564	175.292.759	2.157.796.706	2.675.177.845	9.748.506.732	7.264.712.386	6.927.785.223	4.354.297.619	3.962.936.873	3.011.455.007	8.173.179.135	6.678.357.627	4.257.156.147	516.642.286	2.249.655.118	6.448.152.798	322.868.189	1.246.764.071	4.289.952.622	1.567.825.203	2.724.249.921	5.548.213.968	1.733.551.061	119.792.674	2.469.350.172	6.420.094.289	2.578.592.682	2.392.806.514	1.657.996.304	4.670.434.396	1.950.426.447
1553701_3p_a_at	355.167.249	3.282.507.907	4.296.560.427	6.268.134.167	3.721.071.655	4.777.679.672	9.127.189.217	4.564.651.608	3.973.637.206	1.973.043.343	3.703.489.102	3.521.508.355	5.045.340.585	1.579.801.222	1.213.574.745	4.818.459.998	2.613.681.934	1.156.870.563	2.667.341.175	2.046.202.999	7.965.289.086	1.246.617.784	2.736.476.461	1.296.248.981	2.299.189.011	3.310.229.281	5.077.408.522	5.656.616.229	1.034.040.931	5.267.227.791	1.586.671.448	1.409.534.505	1.138.053.171	1.435.281.808	6.891.492.839	5.621.905.896	1.756.512.425	5.083.795.163
1553703_3p_at	2.910.935.836	241.027.519	6.270.943.297	3.963.087.758	2.719.082.214	2.836.285.926	4.189.914.949	1.057.627.892	5.598.687.766	5.685.832.998	1.168.404.405	1.132.260.623	1.244.744.188	4.335.603.226	2.062.298.869	5.182.319.127	5.836.900.127	3.620.146.341	3.789.511.425	4.305.671.603	3.135.865.551	2.559.900.151	2.114.604.909	1.594.928.591	1.368.104.976	5.792.604.074	5.953.111.423	6.308.332.326	6.762.110.743	4.677.987.688	1.069.880.456	6.773.824.724	1.158.047.506	1.135.846.427	6.704.002.471	5.280.678.211	4.192.182.404	7.734.408.547
1553706_3p_at	4.846.235.272	3.902.792.739	3.730.543.553	1.864.972.864	7.817.754.654	1.339.941.801	2.888.129.138	49.390.689	9.534.216.137	298.447.684	8.747.443.263	2.641.272.421	1.355.503.095	9.156.338.925	1.125.675.693	5.477.050.972	3.363.259.792	7.204.612.676	6.181.649.212	9.959.750.452	6.304.678.528	6.795.154.371	3.538.737.628	4.196.020.159	1.588.582.136	3.953.893.687	9.187.911.383	8.614.175.364	8.103.451.059	2.328.652.541	4.526.853.012	5.582.308.378	2.384.631.516	5.628.093.917	1.579.029.961	6.325.839.705	5.433.524.423	1.158.941.934
1553732_3p_s_at	5.111.378.283	5.535.505.426	222.494.185	1.195.282.696	4.107.344.653	1.454.744.026	3.208.579.497	8.435.448.977	3.499.441.758	5.165.278.625	5.778.676.096	8.164.327.823	5.981.239.411	7.560.538.168	3.531.077.531	2.078.081.904	4.053.923.331	1.989.403.572	6.356.197.635	216.016.262	5.682.115.854	8.215.159.748	4.096.601.241	1.035.329.814	6.795.555.702	3.582.834.425	5.330.159.239	6.718.158.963	1.027.093.567	5.368.578.162	5.131.803.022	5.591.087.566	3.202.113.041	2.295.113.012	1.753.374.544	7.770.266.147	1.270.588.506	200.673.765
1553747_3p_at	1.139.339.985	1.490.181.579	5.395.643.227	3.729.020.529	3.869.550.552	1.063.330.488	3.609.052.519	374.430.844	2.647.152.433	1.612.941.024	2.435.088.792	1.121.802.934	1.859.143.165	6.970.503.974	2.789.352.352	3.209.019.454	4.877.936.669	2.891.893.097	221.429.701	3.891.058.049	3.928.365.346	250.698.642	8.596.708.722	3.900.691.167	2.163.514.773	1.580.882.647	274.240.732	2.929.729.184	6.674.096.287	1.590.312.677	1.008.605.688	7.714.403.329	1.452.575.669	5.535.116.447	3.030.802.825	5.411.235.709	1.658.530.772	8.598.539.679
1553755_3p_at	3.409.220.778	2.660.591.361	1.098.811.644	7.271.010.158	9.950.666.505	4.587.731.771	7.788.009.268	1.107.566.918	2.360.900.929	6.856.904.957	7.135.518.349	3.710.891.567	4.771.417.538	1.266.789.786	810.480.899	8.388.725.098	4.908.342.283	1.171.229.973	6.763.331.526	1.994.255.315	8.486.062.279	1.561.844.545	4.158.492.167	1.181.582.982	3.747.723.935	3.653.135.993	9.960.962.389	1.173.599.425	7.781.756.162	3.051.908.065	364.156.091	4.814.389.665	735.613.152	5.347.057.172	3.855.331.415	2.408.376.576	8.883.765.472	1.032.910.727
1553768_3p_a_at	4.979.271.665	5.071.175.321	4.388.177.054	5.089.051.822	6.096.156.656	5.211.832.074	1.835.265.854	15.282.818	6.000.679.947	180.463.005	1.285.918.659	9.069.807.588	7.190.105.409	2.157.397.457	2.464.837.207	4.162.484.608	1.909.694.159	5.880.831.744	1.295.769.172	1.318.725.216	1.497.287.034	192.199.391	213.446.279	74.064.876	6.339.973.172	2.086.724.549	2.776.034.152	8.319.002.593	1.545.345.866	1.599.945.257	2.580.206.872	8.131.566.792	500.827.144	5.482.412.915	2.289.638.947	1.155.602.186	7.430.010.469	1.512.996.459
1553780_3p_at	6.562.619.616	6.169.898.747	1.215.614.223	5.676.712.802	1.300.603.596	7.176.778.392	139.066.155	1.284.436.112	5.701.449.625	1.144.822.208	69.879.842	8.704.450.709	7.420.678.911	5.955.261.215	6.919.951.531	1.569.754.819	5.945.870.411	572.240.163	8.821.730.521	1.563.936.297	2.167.017.839	1.273.495.257	4.170.575.673	1.439.143.532	7.480.459.177	5.454.564.691	1.019.437.134	1.565.106.114	6.551.929.892	3.419.299.502	663.542.477	9.465.678.324	5.319.518.389	1.422.256.791	1.606.118.792	9.550.733.036	2.021.998.053	8.593.396.412
1553811_3p_at	0.767318992	1.590.359.059	7.959.408.615	2.251.386.192	8.594.981.016	6.491.547.217	1.097.553.168	2.974.076.492	7.027.634.592	1.130.788.729	1.918.956.226	2.189.286.972	1.543.799.045	3.847.040.011	527.545.684	2.893.538.083	2.179.449.969	3.848.336.859	3.256.311.995	3.016.310.995	3.285.065.948	9.652.991.709	1.433.448.218	343.044.561	1.302.484.542	2.424.482.694	1.496.863.084	2.015.723.126	295.836.396	820.198.045	2.207.749.864	1.332.527.275	4.748.243.718	1.795.573.747	3.342.443.032	6.587.271.091	2.036.789.345	2.198.872.376
1553831_3p_at	4.526.297.051	3.551.892.472	1.642.624.217	1.126.053.051	7.324.673.648	6.413.226.407	3.379.169.165	9.857.916.199	5.578.325.492	4.695.641.397	4.763.590.162	3.367.813.916	6.368.552.748	1.677.885.278	1.011.676.512	647.743.161	5.622.307.183	4.981.660.968	6.139.800.351	1.150.666.632	6.102.809.002	1.038.568.515	3.220.064.619	7.187.302.443	1.044.659.381	6.968.076.598	2.301.630.211	859.822.833	7.620.234.575	3.932.706.122	4.056.056.912	851.207.387	6.386.940.222	6.688.548.435	3.005.979.266	8.871.505.753	67.945.972	1.036.190.273
1553834_3p_at	6.754.467.213	5.676.412.977	7.260.345.315	134.101.655	8.406.035.939	8.485.926.141	1.151.009.246	5.928.650.269	3.580.502.984	7.025.148.673	6.748.487.698	2.869.387.156	1.004.968.404	9.911.993.425	3.217.071.271	325.836.919	1.046.829.878	2.246.235.281	1.423.947.685	153.865.937	2.913.274.942	9.326.662.487	6.984.094.378	2.255.416.907	2.190.966.319	1.344.154.946	2.737.021.308	4.775.634.182	1.421.407.683	7.729.796.354	7.857.502.909	3.834.942.142	6.581.818.798	6.194.177.084	2.010.672.426	23.580.795	7.287.196.871	2.866.991.335
1553852_3p_at	2.490.903.624	2.217.402.672	443.983.326	7.514.747.905	1.638.905.567	1.697.624.239	3.628.085.651	1.576.857.877	0.943973825	0.963607042	2.149.808.136	3.959.859.768	363.564.688	3.439.084.707	6.823.204.122	7.063.395.253	1.524.006.936	1.642.373.816	316.147.333	1.374.670.965	8.075.120.697	8.317.589.553	4.075.949.003	3.026.989.903	1.487.492.152	1.114.158.213	1.779.825.989	4.939.877.282	507.642.209	6.254.750.749	103.608.032	4.569.521.429	4.651.941.313	1.330.698.393	3.813.020.416	1.541.698.508	6.934.643.134	9.412.021.885
1553868_3p_a_at	4.261.667.291	0.165360725	0.375382276	1.237.020.902	0.69972929	2.879.345.865	411.013.121	1.498.438.063	683.932.774	6.376.310.713	2.952.187.801	5.717.946.583	0.515727219	7.177.569.619	1.477.398.144	2.518.015.435	4.786.172.451	1.047.769.792	791.296.052	2.892.973.043	2.656.752.605	3.615.867.524	0.650324507	0.76330463	5.200.854.744	2.507.635.422	0.222352416	1.327.406.839	1.048.520.172	5.391.751.597	0.421022494	2.782.236.888	1.059.225.394	7.157.173.839	1.401.930.739	1.355.325.023	307.498.567	5.205.708.051
1553880_3p_at	258.873.895	6.283.470.298	4.148.939.729	2.356.673.594	3.382.087.315	1.619.131.236	3.640.815.922	3.660.989.068	592.681.746	1.868.917.548	431.991.927	6.772.165.878	9.044.326.231	3.625.177.523	8.481.851.964	9.158.061.135	112.194.999	2.009.702.727	1.948.099.218	7.823.249.406	4.774.116.617	6.418.466.535	1.417.019.983	354.784.804	8.794.651.314	120.528.929	2.245.768.543	4.465.300.741	8.168.049.929	2.329.496.286	1.844.675.808	4.983.499.802	7.257.048.196	3.425.836.479	1.259.377.331	1.013.939.583	1.329.960.941	2.140.406.762
1553881_3p_at	3.537.413.155	1.055.917.912	2.367.977.201	3.427.937.284	1.334.680.298	1.707.181.094	2.353.525.587	32.290.259	9.769.180.505	2.326.392.524	4.161.885.303	2.989.841.434	1.694.264.283	9.725.352.649	2.985.487.223	3.470.092.779	1.994.725.105	1.451.825.321	1.023.221.327	6.559.810.139	7.205.038.313	8.851.147.242	2.767.154.526	4.802.573.552	3.660.329.427	1.914.202.387	1.586.539.454	3.606.891.623	2.373.847.973	2.038.156.581	6.831.118.196	1.180.077.041	1.855.010.722	397.756.303	2.713.475.311	4.362.320.692	5.443.394.673	1.853.695.898
1553882_3p_at	179.227.057	1.731.844.375	1.063.900.376	2.379.885.366	1.518.027.952	6.719.960.165	6.964.293.314	0.967003079	5.040.461.823	1.132.698.036	1.328.098.133	4.519.186.956	1.672.463.053	6.445.343.818	1.977.315.911	7.310.880.466	0.528949423	1.529.197.085	2.946.299.038	5.668.803.325	2.072.866.554	7.358.591.555	1.275.048.519	1.490.835.996	5.587.099.913	8.909.027.231	4.729.852.577	5.879.572.955	6.018.646.569	1.607.458.657	1.085.967.569	339.553.505	500.250.018	1.721.937.998	4.726.305.875	3.629.764.331	2.777.394.055	7.006.912.159
1553895_3p_at	3.158.640.883	3.006.378.038	9.121.813.664	9.395.500.477	440.838.002	3.224.653.543	6.512.156.266	8.596.789.277	5.939.183.067	7.571.682.223	3.865.000.379	2.183.523.203	1.268.605.401	1.461.186.456	5.119.919.181	2.703.891.782	4.090.705.008	8.424.205.034	6.405.524.046	2.315.807.465	5.360.931.529	6.669.336.445	4.169.529.625	1.514.407.028	9.194.457.912	1.228.519.829	2.667.740.921	1.590.956.254	1.004.111.652	2.229.934.819	3.925.291.547	6.641.408.443	6.131.643.314	375.952.835	7.102.014.628	1.020.100.823	3.404.975.568	9.992.175.727
1553898_3p_a_at	0.464435657	5.713.643.686	104.904.261	1.352.273.142	1.567.296.459	1.385.387.605	4.426.485.096	2.211.657.047	4.825.618.654	2.680.008.456	0.993608013	1.177.548.134	0.838197254	5.440.374.541	189.586.177	927.270.608	1.077.988.696	1.369.685.615	1.304.082.007	2.944.239.266	2.254.598.276	4.160.173.033	0.929271932	1.656.318.438	2.072.343.645	1.008.040.197	2.524.254.057	1.207.762.841	3.380.216.201	1.052.403.115	0.832777248	2.760.037.875	2.209.186.591	623.967.539	220.631.725	3.753.004.091	7.193.900.822	5.969.922.765
1553901_3p_x_at	1.884.963.306	3.395.772.618	1.985.536.345	205.942.493	2.707.600.662	8.453.144.308	2.981.820.121	2.915.215.793	1.208.383.198	3.448.240.454	9.399.170.577	2.029.119.156	1.167.548.475	1.330.313.103	3.070.659.332	3.831.149.315	3.191.150.194	2.427.457.747	2.236.121.111	1.170.257.403	3.680.320.624	4.174.020.241	3.535.371.165	0.535591269	6.785.141.494	2.352.389.212	4.131.235.425	6.174.863.566	3.862.779.296	2.043.115.828	2.960.830.737	4.108.048.126	6.941.020.503	1.063.865.929	2.602.142.343	2.807.125.073	7.873.453.996	2.983.663.849
1553909_3p_x_at	1.994.562.708	1.640.658.792	1.161.968.725	1.689.514.303	5.137.726.951	113.391.011	9.787.312.192	1.502.192.136	9.117.176.186	9.843.408.103	3.861.416.492	3.068.696.551	4.414.414.193	2.930.406.125	3.330.194.045	951.609.297	7.754.071.086	1.251.009.708	4.955.278.671	4.402.555.267	6.264.066.072	7.617.377.969	807.527.346	3.205.649.211	5.075.885.827	6.748.592.752	4.205.814.299	4.999.236.766	1.273.359.672	3.035.438.091	1.787.624.778	8.003.122.748	1.177.673.924	5.196.626.144	1.836.326.948	7.041.395.943	1.472.205.528	385.049.803
1553947_3p_at	2.541.835.869	4.041.031.806	3.565.477.155	1.897.314.365	9.230.225.228	1.562.253.528	330.870.058	3.827.133.131	6.397.770.765	3.184.713.645	1.084.929.427	9.885.353.498	1.994.662.025	4.153.371.639	1.053.272.334	5.784.240.939	1.746.803.341	5.051.854.127	3.039.402.817	3.553.131.607	1.389.158.999	7.705.463.416	8.842.508.408	5.445.337.128	7.679.480.282	1.596.164.332	1.219.959.808	3.298.975.025	7.227.670.171	1.848.464.906	2.487.571.037	9.642.220.145	5.697.269.134	67.888.588	1.058.477.101	5.117.750.204	7.344.647.765	4.608.580.495
1553963_3p_at	0.445431785	0.462655255	3.325.549.645	1.044.226.573	1.045.544.512	0.696608207	175.000.061	0.88908916	0.377803841	1.010.469.479	0.642483969	0.260994139	0.206172131	1.736.151.534	1.532.730.241	1.766.019.209	1.546.116.367	0.874247405	0.801652568	4.054.673.812	1.499.671.319	3.038.439.624	0.685682528	0.475729462	1.810.004.362	0.680431478	0.885830391	3.287.492.321	2.110.380.467	0.233673014	0.982844952	0.998269385	3.875.286.024	0.818596557	1.246.086.731	1.198.822.742	9.181.210.552	0.785276634
1553970_3p_s_at	2.925.306.889	0.373995608	9.625.836.099	1.047.482.108	8.484.938.099	9.289.170.819	2.690.678.458	5.004.168.535	2.237.879.863	537.424.261	4.678.757.642	1.033.498.488	1.991.057.049	5.061.800.063	1.091.934.668	1.349.097.453	7.594.165.168	3.015.576.755	2.695.430.383	8.884.281.846	9.742.342.231	3.062.509.166	4.265.180.359	1.233.509.372	569.545.728	5.109.173.564	6.432.412.209	4.117.671.329	6.351.587.995	0.721305508	0.800043208	8.884.032.409	9.368.140.483	5.776.472.986	5.751.936.028	3.646.111.005	4.751.012.533	309.163.353
1553997_3p_a_at	4.490.818.086	5.789.685.337	1.380.672.085	8.821.496.646	1.701.380.502	6.071.481.222	8.596.412.299	1.323.337.641	3.202.454.696	1.207.796.432	728.652.118	9.534.371.472	7.433.594.866	1.750.787.136	3.449.690.113	1.653.092.237	9.001.615.639	1.273.970.733	1.350.382.177	1.658.374.819	1.049.983.566	1.362.634.062	8.489.080.474	1.506.248.521	9.785.564.797	1.007.573.605	1.359.943.098	1.314.058.768	1.461.539.877	489.703.636	5.166.968.543	113.666.066	1.398.234.248	3.262.325.844	940.838.566	594.831.896	1.573.732.812	8.445.228.053
1554010_3p_at	129.528.209	1.840.302.861	1.351.093.112	490.947.901	1.851.204.719	9.936.877.153	6.307.450.112	1.396.127.592	7.358.247.593	1.542.558.171	958.089.793	2.163.477.993	2.090.352.011	1.087.277.352	1.769.867.274	2.539.121.577	2.043.738.472	1.189.824.993	1.297.566.727	1.696.888.812	2.400.980.198	1.394.982.557	1.634.903.358	4.678.261.968	1.552.381.796	1.272.309.232	2.753.785.021	1.709.483.815	4.438.162.155	1.543.856.264	2.743.057.898	6.316.479.246	2.531.599.434	9.608.550.863	9.957.434.424	1.882.800.489	648.442.107	2.120.425.786
1554023_3p_s_at	5.936.612.089	4.692.290.742	1.946.927.302	1.192.531.811	1.178.769.826	7.598.275.421	1.001.748.106	1.110.260.697	438.399.911	9.688.429.899	1.104.586.739	9.412.049.513	4.833.555.923	275.663.863	1.539.460.895	2.532.754.778	8.149.704.587	2.029.286.292	1.054.421.671	1.453.665.954	1.782.325.856	2.613.223.384	7.482.546.864	2.140.962.215	1.135.054.643	1.013.586.987	1.171.277.581	2.256.384.207	1.167.699.296	5.830.721.257	1.146.398.352	1.843.371.223	1.549.502.447	128.337.516	2.045.349.111	13.185.518	1.406.350.134	1.016.250.552
1554053_3p_at	3.286.675.138	1.006.270.093	5.756.550.847	1.624.023.525	1.645.864.848	1.887.615.147	2.756.603.821	3.534.251.669	1.687.827.136	1.644.695.662	5.166.252.348	8.117.729.888	1.500.246.826	1.561.375.951	3.848.922.641	2.517.168.918	5.413.688.556	8.992.311.042	1.879.348.957	9.515.036.608	2.963.734.343	5.118.657.407	3.320.330.866	2.527.602.139	3.057.841.775	1.564.482.228	3.744.743.307	1.393.213.348	3.139.404.765	1.398.513.013	3.343.404.082	3.600.696.178	3.159.426.953	3.185.323.542	4.872.380.692	1.031.371.016	1.533.674.299	9.724.951.084
1554076_3p_s_at	528.846.952	5.333.258.376	781.297.142	1.217.618.239	7.559.055.339	4.544.201.469	6.089.898.562	1.074.719.588	5.598.511.561	760.644.152	8.668.601.911	7.836.443.438	6.520.859.854	2.532.489.665	8.624.087.379	7.845.620.059	5.272.627.726	6.078.057.914	73.724.678	1.031.833.393	8.168.101.812	1.159.949.066	6.530.615.581	1.181.780.705	1.063.613.082	4.903.041.196	8.279.152.387	8.787.343.433	9.286.672.559	614.669.789	6.048.470.771	9.865.372.148	1.203.449.017	3.689.549.665	7.647.851.021	6.419.470.812	8.977.627.036	8.196.227.237
1554084_3p_a_at	1.699.426.258	2.749.081.176	8.972.768.545	683.169.566	5.660.184.899	4.801.559.893	5.715.725.427	7.471.554.196	253.075.478	3.205.380.258	4.298.929.134	3.600.709.841	4.629.563.368	8.221.407.987	8.294.916.609	1.010.093.888	6.075.958.273	2.676.215.287	8.882.262.077	6.793.774.219	8.683.124.204	1.212.376.769	4.756.035.322	935.513.622	7.284.315.593	4.980.953.438	6.224.652.502	8.985.246.123	5.122.769.635	3.127.907.766	5.191.582.694	4.570.322.186	1.217.341.085	3.021.618.347	1.413.151.642	7.726.859.767	1.073.408.751	8.526.153.174
1554089_3p_s_at	341.534.812	8.742.714.123	1.368.889.599	1.846.673.747	6.951.210.559	1.575.389.966	0.827889802	309.087.058	0.717482165	7.333.589.069	0.588449148	0.550673136	4.059.493.254	1.898.690.462	2.704.312.303	0.89071184	3.426.445.884	1.052.951.576	289.534.568	1.534.287.391	1.448.318.901	2.517.659.427	7.655.430.375	6.067.483.392	3.466.066.519	2.215.780.919	9.845.151.826	810.479.198	1.170.277.368	5.080.652.525	5.056.871.837	256.646.268	2.451.765.469	0.668139119	2.175.968.866	5.467.733.358	4.899.436.608	1.822.069.949
1554149_3p_at	1.208.763.313	260.957.749	6.740.893.442	7.703.855.701	37.280.062	6.443.864.764	8.966.990.057	6.835.925.992	2.385.911.444	270.727.344	2.804.834.111	4.251.280.485	3.507.155.349	5.761.872.691	7.358.364.603	2.350.028.282	2.724.330.731	1.846.732.694	795.165.874	856.703.548	1.252.404.809	7.818.187.599	1.298.830.298	3.280.309.668	8.243.872.012	8.527.611.971	7.865.683.083	1.695.365.388	9.339.901.439	1.303.316.842	216.628.514	1.203.874.786	3.594.226.288	5.545.995.609	4.800.114.077	1.422.399.232	6.669.095.504	3.375.894.098
1554151_3p_at	553.442.039	4.817.452.895	1.550.764.135	1.248.096.964	1.530.586.094	4.687.324.919	5.577.886.585	1.902.850.644	43.082.025	9.115.944.696	2.888.819.124	4.033.403.381	1.705.428.976	2.189.885.539	1.568.874.417	23.958.345	8.659.483.196	1.273.379.871	1.396.710.866	193.831.272	1.765.239.161	2.245.347.912	8.238.670.887	2.455.891.597	1.323.567.471	5.705.809.575	1.174.227.791	1.630.092.756	1.099.243.108	4.745.272.071	5.471.773.023	1.318.441.906	2.858.734.541	9.643.747.514	8.793.650.335	1.324.252.478	138.900.446	1.786.586.666
1554176_3p_a_at	9.205.285.378	9.484.186.557	2.607.802.603	1.743.745.485	3.345.896.129	1.459.938.216	2.411.835.216	2.353.584.743	1.431.061.238	1.414.485.967	1.367.725.159	1.054.915.736	1.154.661.701	243.720.613	1.050.916.758	554.297.247	1.736.929.914	1.480.788.629	2.899.520.633	7.262.477.082	4.422.152.383	9.565.588.609	1.741.712.181	5.257.900.091	2.014.553.725	2.043.931.599	1.135.104.203	272.511.582	1.993.858.863	466.182.766	134.364.614	4.837.671.209	412.763.221	1.728.445.396	1.552.611.254	2.124.811.864	1.532.526.127	4.842.036.217
1554177_3p_a_at	1.784.391.464	8.788.009.741	9.784.289.207	0.962651176	2.928.939.825	2.862.340.692	3.327.947.069	3.999.303.759	656.895.198	1.725.247.845	8.221.101.095	5.585.059.043	7.598.658.884	3.860.554.706	3.109.081.202	4.407.268.025	1.763.272.513	1.733.690.654	3.703.212.831	6.040.891.992	1.833.414.229	1.868.905.701	2.637.605.988	3.383.353.063	1.803.693.267	1.089.693.488	5.153.008.406	1.939.368.667	2.802.492.846	6.167.415.634	1.677.395.506	5.281.878.202	3.039.864.346	2.930.677.123	4.970.256.814	5.870.726.221	5.707.060.973	8.867.709.818
1554222_3p_at	3.009.219.521	4.747.037.263	8.078.295.347	1.511.151.496	34.168.035	318.765.837	7.204.673.453	500.764.378	2.389.144.576	5.834.909.017	632.804.537	4.565.753.826	2.792.605.337	6.704.984.804	6.675.432.869	2.669.219.017	3.753.989.547	8.763.216.914	1.886.422.759	4.653.911.759	1.497.409.935	2.765.817.222	1.156.557.919	4.107.246.478	3.601.140.603	992.925.644	4.857.788.923	595.054.831	1.334.955.761	4.401.688.526	5.481.838.334	1.971.076.276	102.140.032	607.120.001	5.128.445.968	1.230.628.301	1.402.452.212	1.275.222.484
1554228_3p_a_at	3.321.168.721	5.403.763.474	1.341.156.616	3.563.018.337	7.430.141.326	6.382.523.566	2.564.220.479	1.152.553.879	157.842.943	1.747.150.354	2.630.466.268	3.769.808.815	3.272.233.986	6.781.302.451	8.987.296.092	4.082.131.922	4.704.474.198	1.915.934.873	3.289.922.391	1.346.800.744	1.080.792.872	2.399.429.219	3.438.054.798	8.046.023.858	328.346.189	5.797.907.708	4.501.479.494	4.715.584.358	7.233.982.381	3.858.955.203	6.149.604.166	8.369.169.845	3.023.108.012	7.478.531.203	3.866.695.139	208.016.304	7.079.757.922	112.805.014
1554240_3p_a_at	1.106.561.563	2.783.421.505	486.376.382	4.573.467.421	9.627.957.362	3.157.397.168	3.455.987.146	5.178.812.342	1.552.365.196	3.958.623.851	2.559.128.239	3.098.259.679	2.374.148.556	1.361.045.228	7.745.213.087	7.104.045.357	2.315.906.056	4.355.158.203	5.039.709.925	6.743.984.443	450.244.162	1.042.904.964	3.311.372.318	490.858.992	3.838.843.475	5.495.733.432	2.988.542.799	9.153.654.664	4.207.780.957	1.818.468.903	175.100.855	5.584.065.329	4.668.560.257	3.766.702.389	3.006.000.628	6.580.972.024	1.688.819.683	52.100.361
1554245_3p_x_at	2.793.509.868	2.289.412.465	3.326.316.742	8.748.336.362	1.559.439.188	1.072.107.836	2.969.955.789	471.478.469	3.213.599.545	1.503.029.928	4.336.607.076	6.637.039.656	3.732.645.282	6.941.646.704	1.692.743.625	1.375.601.626	3.800.111.405	5.831.663.933	399.982.073	6.779.797.252	7.505.806.837	1.411.386.179	5.698.728.688	151.553.587	1.251.642.886	3.394.377.879	2.210.274.441	1.009.009.083	1.354.230.395	364.213.653	102.211.893	6.240.941.215	2.309.283.232	1.975.271.417	5.506.511.493	136.042.716	7.923.808.595	5.627.750.606
1554246_3p_at	1.890.887.995	7.406.188.056	6.475.748.632	2.695.087.151	8.845.276.364	1.773.956.995	9.480.227.659	5.281.156.827	7.603.093.047	7.664.110.278	956.414.814	8.134.054.578	3.263.560.065	2.800.152.751	1.324.525.996	3.764.714.265	6.873.905.254	2.014.108.385	1.526.107.055	1.167.412.912	1.973.432.265	171.014.186	2.062.775.856	9.265.666.837	1.461.927.575	1.131.590.741	1.631.014.421	1.423.062.236	9.237.534.383	5.050.519.418	4.937.670.594	1.113.540.493	9.512.631.729	1.590.886.965	1.255.140.527	1.398.675.953	5.830.327.985	1.367.166.299
1554256_3p_a_at	6.180.228.653	3.826.815.057	17.987.836	9.016.358.336	1.616.570.379	6.397.155.446	2.101.462.725	7.844.917.481	3.130.432.184	134.187.609	5.173.679.786	3.108.677.673	2.133.477.193	4.596.941.873	5.209.388.693	3.858.898.067	9.308.680.966	2.144.245.989	3.970.709.515	8.444.130.307	1.460.724.941	3.790.184.921	1.391.395.323	3.516.361.233	181.644.441	3.846.914.915	376.945.839	1.284.963.608	1.457.558.597	1.525.605.337	3.603.514.995	2.067.794.696	3.505.094.545	3.519.674.737	3.111.083.601	712.457.955	4.638.653.525	6.188.112.924
1554271_3p_a_at	2.040.130.552	2.105.128.838	6.036.545.965	5.427.845.297	256.574.502	2.495.860.214	7.484.654.492	2.215.618.196	2.909.168.053	2.819.703.253	1.028.546.546	4.076.451.461	3.546.369.346	9.136.115.025	265.820.436	1.204.054.025	6.192.819.904	3.161.977.722	1.915.445.587	2.805.781.688	6.137.558.753	7.355.564.539	2.372.744.365	1.812.688.975	2.835.390.471	104.034.895	5.039.882.104	3.318.172.111	3.262.859.289	1.819.546.936	1.899.840.791	2.528.504.343	4.077.323.425	2.434.451.537	2.160.897.533	2.236.358.047	6.715.642.129	4.463.500.961
1554301_3p_at	9.101.921.032	0.744460768	1.808.521.871	1.983.549.021	7.136.499.743	1.575.759.626	235.398.718	1.600.419.884	5.266.463.375	2.606.594.444	6.095.449.516	2.090.989.335	1.265.735.325	2.484.598.243	633.728.903	3.173.962.308	1.343.194.599	3.984.836.082	5.333.367.274	3.088.333.796	3.405.121.903	6.060.054.569	1.155.799.001	5.317.048.588	2.697.860.855	3.532.328.706	1.273.267.787	2.489.106.161	3.294.445.114	5.240.390.036	3.653.665.024	3.041.373.638	2.993.705.855	1.437.741.547	2.364.658.871	8.630.613.584	9.510.776.048	1.088.585.961
1554306_3p_at	1.428.412.287	7.170.711.556	920.282.161	758.714.064	5.418.421.624	2.144.886.795	6.858.140.762	4.438.866.992	1.833.256.251	4.540.115.251	509.570.856	2.230.031.217	2.283.949.707	1.320.001.592	3.981.876.851	4.586.611.433	2.498.845.824	8.741.390.786	3.288.694.281	1.129.318.931	7.104.424.842	6.794.019.594	1.953.203.243	1.052.333.113	2.900.357.905	5.237.133.365	4.806.466.319	10.144.424	4.143.226.716	1.228.077.354	1.263.990.825	6.876.116.289	1.566.810.916	2.765.943.407	2.117.573.908	1.177.394.734	2.806.319.202	7.249.880.473
1554308_3p_s_at	5.937.968.135	3.444.950.131	304.389.751	214.797.651	1.357.263.244	7.109.636.322	2.097.658.988	3.362.534.482	2.398.340.129	6.417.314.927	1.282.652.523	13.972.982	1.638.759.543	2.065.128.055	9.364.651.818	364.379.962	1.622.138.388	4.256.832.234	2.254.866.857	5.487.351.346	4.178.098.002	403.323.688	20.909.811	2.264.670.759	7.374.300.939	1.081.477.803	5.214.758.004	5.247.434.653	3.226.079.421	9.401.060.316	1.171.985.393	1.838.810.823	7.195.537.439	1.196.733.271	0.933868394	4.720.183.047	5.188.308.264	7.210.046.266
1554321_3p_a_at	2.381.164.002	1.209.403.128	716.937.367	3.870.896.194	4.918.713.137	1.036.041.197	7.286.389.921	1.518.271.885	0.810112879	5.728.037.179	2.008.552.815	2.219.581.465	5.371.120.351	5.871.636.548	1.570.112.655	3.101.370.325	1.144.928.612	1.974.795.042	6.176.927.468	3.565.361.464	929.969.612	2.127.713.727	143.767.121	3.334.985.222	4.995.239.007	2.742.701.792	7.546.920.083	7.918.436.597	1.012.295.081	1.360.657.896	4.859.868.906	4.600.415.998	5.682.815.365	2.903.885.572	1.541.051.933	7.065.134.637	7.991.664.806	1.864.016.589
1554328_3p_at	6.466.491.884	0.449534878	2.431.007.934	0.680102819	129.687.161	1.387.852.379	106.997.601	1.588.737.073	3.081.080.801	8.075.417.315	6.681.495.317	7.014.022.212	0.218105887	3.107.376.943	9.955.743.439	2.794.922.344	2.315.213.975	1.111.652.145	1.511.536.262	3.005.998.662	628.581.952	2.628.104.654	0.619902009	5.500.438.737	0.351292278	6.606.269.402	1.590.665.423	3.521.446.259	2.801.296.574	5.194.818.228	0.29732959	3.231.866.263	3.888.601.892	3.740.503.486	1.002.275.885	26.134.597	4.396.539.039	212.064.602
1554335_3p_at	1.025.735.806	2.394.188.814	1.440.763.563	3.639.809.733	1.144.884.027	7.487.512.572	2.389.978.854	3.681.989.846	3.328.418.561	6.688.603.485	3.625.557.347	2.706.935.447	1.967.927.871	5.148.547.745	9.256.702.575	5.869.574.674	1.397.611.025	3.481.638.043	9.533.345.499	7.207.706.721	1.059.515.095	5.139.760.104	1.788.905.593	183.612.673	5.489.332.507	4.800.347.741	3.679.864.873	9.033.451.528	1.007.596.353	1.057.073.659	268.358.402	4.763.532.286	464.843.053	4.599.711.503	7.343.141.729	118.809.592	9.578.385.023	5.655.519.029
1554340_3p_a_at	84.066.988	1.017.139.447	5.611.519.843	1.047.012.467	3.660.682.393	2.828.847.524	3.740.933.253	1.202.843.811	155.407.058	3.008.618.393	0.99426488	301.625.652	0.954215946	356.836.637	3.526.083.223	6.048.651.266	0.846120905	1.648.466.752	1.833.851.677	2.599.108.067	8.052.280.904	4.657.403.154	1.353.936.317	9.710.571.538	3.854.968.223	2.053.535.803	1.361.816.372	2.199.181.177	3.946.285.106	3.892.858.282	0.956823495	3.704.558.394	8.678.992.254	2.094.595.805	9.223.629.644	3.082.190.953	3.073.867.958	4.588.233.565
1554348_3p_s_at	2.041.981.446	290.912.991	568.433.965	4.526.584.138	5.176.754.887	3.336.345.935	159.775.455	5.917.962.143	2.296.658.135	4.020.403.633	3.344.124.418	5.282.428.198	228.028.517	2.394.443.599	1.657.282.598	854.956.263	3.820.894.566	4.746.418.143	3.863.305.014	693.889.389	1.554.629.885	1.822.436.621	286.623.778	7.919.701.201	4.006.882.997	314.195.562	4.247.096.334	4.930.760.942	6.495.348.373	235.232.361	267.818.856	6.646.703.082	1.927.239.803	4.630.427.252	1.722.425.115	1.043.789.784	1.748.211.585	5.584.352.055
1554351_3p_a_at	2.713.312.328	2.339.707.504	1.468.660.513	3.213.997.448	4.540.517.218	235.948.405	9.128.196.973	1.664.512.443	2.208.724.295	1.365.691.166	176.711.836	2.444.516.001	2.519.227.186	4.757.174.757	1.976.498.355	3.050.431.045	8.002.295.132	148.541.638	1.721.348.313	2.414.576.691	5.497.691.661	7.982.503.693	239.048.288	4.774.325.333	1.054.806.521	148.688.111	6.975.497.085	2.232.726.708	357.103.031	1.383.017.964	1.580.756.397	1.964.525.266	725.272.627	3.543.929.406	2.679.532.606	3.071.852.962	5.920.401.642	2.215.551.087
1554356_3p_at	1.788.653.156	1.048.458.872	2.459.844.457	7.489.148.313	4.861.065.864	8.754.706.134	2.130.064.108	2.419.776.803	1.417.597.117	2.175.445.764	1.050.495.233	2.869.640.755	1.836.628.013	6.117.176.633	9.579.037.188	2.992.430.828	242.796.709	6.615.483.949	4.273.100.042	6.792.459.912	3.963.199.715	1.104.919.696	1.564.152.502	3.603.804.094	4.394.926.645	2.866.354.875	7.711.871.925	4.856.050.552	229.392.557	0.969316274	3.217.981.556	1.875.012.874	3.104.754.235	2.786.277.987	2.776.689.059	1.033.764.915	1.364.664.128	2.376.708.447
1554368_3p_at	6.710.836.104	1.000.473.768	1.201.908.965	1.957.991.487	3.522.637.562	2.247.463.659	2.365.678.059	219.586.685	7.158.733.577	1.596.891.147	1.099.341.655	1.307.772.417	4.842.421.061	4.734.114.591	3.691.763.867	6.808.126.546	5.717.715.063	1.265.201.873	1.184.197.977	7.572.421.219	7.852.916.383	3.205.850.929	9.683.272.217	2.340.486.482	1.556.979.011	1.347.072.696	162.239.748	2.720.530.259	1.346.660.675	6.437.203.269	2.942.233.541	2.767.262.825	4.771.570.197	1.427.683.606	2.719.255.684	2.003.244.393	6.299.717.793	1.020.060.274
1554376_3p_s_at	2.389.496.688	1.389.476.103	2.582.728.343	322.710.896	2.796.220.021	2.703.929.364	1.349.882.694	4.895.758.469	1.270.571.153	7.630.795.414	2.732.497.832	2.196.161.683	1.268.601.883	5.370.933.257	2.988.419.871	2.716.091.618	8.620.071.691	4.286.111.874	845.525.263	4.163.287.128	44.985.099	4.238.184.524	115.970.245	3.622.283.418	6.358.676.709	3.849.237.625	4.667.433.276	8.693.769.883	3.019.156.336	2.022.353.432	460.361.847	2.699.177.255	5.161.705.524	1.443.424.085	1.831.798.952	668.966.143	7.637.835.924	3.571.687.329
1554406_3p_a_at	156.437.161	6.034.253.136	1.721.152.385	7.866.311.937	1.111.711.833	9.535.106.751	1.124.803.875	1.741.794.656	4.871.390.401	6.628.167.215	8.379.185.637	7.664.235.164	9.471.998.906	1.602.953.274	1.771.501.037	2.553.894.678	20.548.095	1.373.837.783	1.340.004.524	1.974.271.013	1.753.565.295	751.210.078	218.814.129	1.459.270.402	1.079.139.257	5.826.765.195	9.855.925.516	1.851.592.548	1.389.371.144	9.421.760.022	7.010.089.109	1.257.059.801	1.725.520.013	4.911.128.392	1.087.456.786	1.333.975.082	2.323.301.248	1.147.470.878
1554413_3p_s_at	1.343.806.793	0.764516219	0.952809129	1.237.137.208	1.342.359.767	1.223.810.713	0.717287405	1.221.598.274	1.139.309.415	0.837613329	1.423.473.713	1.353.621.674	0.505304538	2.100.142.926	3.206.793.039	2.309.325.983	8.778.681.188	0.854504795	6.417.704.428	6.261.689.153	2.671.057.914	2.365.865.964	0.699903549	1.530.422.822	1.291.911.867	0.508963196	0.737692897	1.741.817.104	6.073.091.507	0.691178187	0.447126332	3.422.573.411	2.738.100.044	0.813959952	0.9877738	1.850.011.168	6.875.944.089	231.432.781
1554419_3p_x_at	1.339.570.459	2.058.479.534	4.548.564.367	5.553.045.396	463.863.635	2.123.867.335	50.279.103	4.379.039.778	2.784.791.921	6.090.135.749	2.034.141.865	2.171.796.817	3.117.723.744	150.415.732	3.149.739.355	1.130.605.441	3.503.404.683	7.026.234.566	2.327.001.221	7.764.846.315	7.071.267.812	1.539.670.453	3.027.639.639	6.990.638.154	2.881.799.475	6.328.226.465	4.640.122.802	1.685.707.745	3.114.902.704	1.977.829.619	2.767.586.362	1.391.470.299	2.634.743.425	4.745.569.477	88.016.542	8.498.771.914	464.248.141	5.475.919.339
1554428_3p_s_at	5.462.763.165	7.340.488.078	1.645.864.418	1.489.058.792	8.282.301.653	1.116.697.209	1.160.075.412	1.095.779.933	8.046.972.876	9.588.017.698	1.118.490.269	5.990.527.692	8.694.065.499	3.904.216.551	1.588.762.923	2.590.579.223	108.036.902	3.020.104.883	1.370.470.188	2.201.931.523	2.553.470.149	2.375.518.962	8.524.090.254	1.907.730.268	1.358.108.211	8.277.039.376	7.752.939.506	2.412.670.837	151.472.044	9.980.331.838	967.991.487	2.323.149.279	7.854.223.749	1.284.303.145	9.209.286.398	194.558.767	2.383.496.342	1.928.531.918
1554432_3p_x_at	2.322.403.689	2.133.980.709	1.700.528.422	4.590.390.639	9.273.750.634	7.847.601.818	1.021.393.322	2.127.505.051	5.411.715.116	667.792.078	2.454.031.944	9.056.980.304	6.012.830.014	1.931.061.192	8.603.531.715	6.264.564.503	7.267.043.431	251.387.017	5.045.246.505	3.606.270.503	813.336.834	2.867.248.177	5.587.233.378	2.761.223.495	3.039.882.704	4.430.873.037	7.422.109.015	1.731.603.476	6.711.518.347	4.211.930.824	4.334.966.973	5.666.697.642	2.777.448.656	7.658.253.145	7.840.647.805	2.009.345.487	8.349.642.783	1.717.981.756
1554442_3p_at	3.292.849.537	1.233.945.132	1.832.396.511	2.655.530.185	8.395.146.584	1.759.465.343	1.070.378.637	1.693.941.828	1.169.166.488	3.297.828.115	1.542.140.057	9.993.668.831	705.895.972	2.235.017.946	247.491.098	4.751.090.743	1.116.773.615	8.858.908.325	3.468.717.365	6.231.506.748	202.264.423	1.175.422.474	1.112.421.905	3.197.940.559	9.779.500.241	1.555.182.871	9.893.439.522	1.029.821.864	3.478.389.211	4.157.055.132	360.072.818	1.656.777.018	2.022.333.024	1.734.438.404	2.379.366.229	2.536.681.555	4.829.588.982	165.960.254
1554452_3p_a_at	2.898.710.951	1.881.741.797	4.147.725.547	2.103.772.952	3.395.296.124	5.602.525.086	7.495.535.204	3.918.020.086	3.468.117.533	2.738.699.054	1.009.379.486	4.468.877.307	4.291.390.997	6.118.646.604	3.225.056.515	7.463.700.594	3.533.754.699	2.433.459.829	4.469.179.846	7.626.300.219	6.162.336.024	1.834.715.748	2.729.951.837	103.499.287	2.469.807.931	2.326.123.922	6.448.500.234	8.889.293.256	4.003.910.397	1.929.293.505	4.756.470.198	4.329.847.176	5.161.170.044	5.745.796.838	7.450.305.234	9.970.892.972	6.779.190.867	3.226.812.551
1554459_3p_s_at	1.278.026.983	3.825.483.189	1.192.765.803	5.918.534.965	3.943.382.644	6.200.753.969	1.513.211.253	1.028.094.962	3.666.160.735	1.953.674.628	5.392.278.932	6.445.867.883	1.330.960.565	1.085.741.735	5.720.323.258	2.487.976.949	2.300.022.567	10.732.368	3.709.295.013	4.354.389.164	8.066.629.875	1.653.486.688	626.662.031	4.492.470.324	2.836.713.811	7.514.072.846	2.486.737.732	9.272.026.003	567.918.036	2.510.037.568	8.598.665.486	1.938.027.539	3.478.911.861	198.957.617	1.207.193.321	3.252.792.868	5.604.169.188	7.421.160.699
1554462_3p_a_at	1.020.197.394	1.295.330.104	5.940.192.155	3.456.248.856	8.544.386.756	3.221.965.369	2.197.635.087	4.626.987.375	533.814.811	6.921.649.066	9.433.897.904	9.321.844.742	7.164.798.062	4.181.201.451	2.522.993.609	2.366.539.342	1.035.839.507	8.311.979.161	3.671.213.861	4.963.916.254	7.748.067.667	1.369.567.706	24.410.996	2.928.413.457	1.396.186.248	76.816.981	7.153.822.851	1.548.813.681	7.186.640.978	1.642.367.773	2.567.004.353	1.551.122.616	1.248.207.254	3.119.446.043	4.188.790.698	4.400.886.047	584.140.646	6.581.922.383
1554465_3p_s_at	8.529.372.534	0.393059441	1.248.189.402	1.492.748.707	3.087.356.928	1.021.241.061	2.420.287.807	9.037.335.227	1.340.856.977	2.169.116.334	1.658.306.409	3.215.662.493	5.518.476.445	2.765.461.184	4.466.646.233	3.985.537.273	1.343.647.924	8.638.392.322	0.472017306	3.846.984.772	3.054.790.926	1.059.265.131	1.067.290.819	1.703.234.098	4.767.160.489	3.368.462.715	1.332.892.153	5.771.155.209	1.443.766.578	5.985.967.573	3.778.977.321	2.383.933.872	147.736.144	0.819410727	1.165.213.763	6.944.380.928	5.228.544.005	2.923.529.179
1554478_3p_a_at	2.916.925.013	3.186.569.658	7.463.994.264	2.243.667.715	6.140.273.784	3.307.533.811	8.963.431.161	9.109.853.092	4.300.596.089	5.395.972.356	2.419.464.083	1.186.864.806	423.650.409	9.431.357.507	2.863.360.115	2.584.204.215	3.274.340.915	2.603.912.062	2.856.905.171	7.511.732.108	5.902.828.601	3.024.809.998	5.733.942.762	6.813.677.066	31.213.216	5.093.245.847	3.113.714.576	1.197.350.593	4.027.766.507	2.768.139.856	9.475.442.544	5.346.861.831	1.472.933.637	3.064.986.718	4.390.608.606	1.189.275.905	2.552.374.818	437.416.094
1554487_3p_a_at	4.029.384.882	670.543.978	1.517.061.791	6.078.962.791	114.688.165	1.027.196.966	1.853.030.172	1.917.953.879	5.416.729.017	1.786.078.578	2.783.692.984	2.103.909.047	1.041.537.741	6.323.233.838	5.824.165.576	2.137.621.305	2.227.755.078	2.477.803.702	1.237.192.451	4.025.312.619	5.010.177.618	2.675.358.162	446.287.713	1.575.604.635	1.547.369.063	237.315.308	4.859.671.144	2.880.222.702	4.461.932.884	5.839.934.508	5.078.996.882	1.586.245.205	1.312.517.554	6.538.626.106	1.742.538.964	2.103.930.916	2.151.062.419	1.652.842.488
1554491_3p_a_at	2.925.715.039	4.143.460.117	5.438.568.909	7.585.602.404	1.357.342.426	5.346.155.523	6.120.254.976	4.472.704.366	9.745.925.252	1.487.579.843	4.122.386.622	4.197.741.254	1.507.248.603	8.857.368.065	6.093.867.183	2.324.499.992	0.786315489	1.461.904.467	2.831.414.688	24.705.296	803.521.341	5.100.860.115	1.192.885.755	5.056.219.201	3.581.229.554	2.407.246.209	1.429.011.285	2.168.007.239	3.508.869.692	1.808.011.086	6.565.765.562	175.956.455	4.011.217.832	5.076.955.669	5.219.862.821	6.661.632.347	3.932.776.067	3.997.250.533
1554499_3p_s_at	3.534.675.752	2.676.407.226	201.101.932	2.263.340.519	2.133.668.272	4.525.927.842	1.360.064.639	2.071.545.041	2.163.891.168	2.871.197.338	3.385.168.622	3.481.896.465	46.680.215	4.512.813.911	5.792.393.561	1.136.112.921	1.182.690.866	6.978.984.531	933.810.535	8.918.974.411	1.704.306.458	1.355.934.733	9.516.525.933	8.236.745.415	6.469.887.782	5.289.705.851	1.192.640.126	2.501.233.374	2.819.225.653	1.076.535.333	9.247.469.007	1.174.173.297	9.346.212.596	126.001.253	3.661.041.263	2.324.912.559	1.065.521.149	1.062.678.834
1554517_3p_x_at	5.106.258.043	3.832.438.557	5.715.547.002	1.381.881.946	1.059.405.391	7.675.082.769	1.113.867.227	1.151.896.422	4.261.680.541	855.594.173	52.718.031	1.024.558.829	4.590.882.289	3.758.421.465	1.131.240.918	1.768.865.496	3.087.134.538	1.772.724.132	5.713.589.976	2.626.481.296	1.661.132.613	1.798.250.652	4.080.146.391	1.331.448.509	6.315.100.085	768.564.434	4.111.503.342	1.690.914.025	5.310.977.119	3.307.462.278	4.456.342.433	1.635.193.821	1.551.765.901	5.938.787.218	1.098.693.533	1.447.699.986	1.609.722.078	9.566.476.671
1554533_3p_at	1.355.686.956	1.363.141.994	3.940.595.437	3.679.512.248	4.025.777.145	2.711.285.536	1.033.274.234	2.128.846.204	6.219.395.357	1.178.375.676	1.818.641.827	2.107.015.988	7.713.540.743	5.309.885.711	4.298.184.222	5.211.024.713	1.499.963.823	234.342.517	13.062.275	3.308.420.833	2.675.174.647	2.840.450.613	2.048.769.962	5.797.406.477	2.187.371.027	1.075.250.138	234.593.769	1.810.430.776	5.536.085.037	1.513.527.413	1.996.822.192	3.238.788.227	8.609.738.686	1.179.227.056	3.952.501.051	1.498.509.835	3.712.113.279	3.721.412.279
1554543_3p_at	4.859.341.798	4.632.726.142	132.521.162	5.629.665.024	7.915.131.999	5.638.491.215	608.507.495	870.948.938	5.755.345.334	8.519.547.567	6.320.272.745	6.506.181.344	5.910.872.989	1.365.797.966	3.269.824.897	1.741.258.453	4.997.089.571	8.583.779.997	1.370.243.341	1.187.651.401	1.816.977.604	318.214.608	7.797.146.014	1.055.608.963	8.607.545.333	3.656.009.237	127.955.488	1.473.745.792	8.871.957.071	6.672.953.031	6.838.842.697	1.064.206.888	1.213.337.263	6.210.884.059	8.738.110.974	1.009.456.111	2.098.848.492	1.154.968.962
1554549_3p_a_at	5.670.502.778	6.820.159.941	4.381.336.085	1.092.941.957	4.160.289.242	4.887.238.329	1.463.463.456	5.022.395.912	2.387.006.259	2.959.805.931	301.133.686	3.310.626.292	5.126.650.847	6.990.280.278	242.626.933	5.455.263.838	4.409.931.587	3.647.619.705	2.065.328.622	2.433.304.633	6.376.153.309	3.290.557.263	1.180.911.897	4.639.017.716	3.483.834.853	1.511.765.669	8.180.198.295	3.613.358.502	0.96632738	2.350.102.353	288.816.346	6.591.861.779	0.745527295	1.509.702.996	1.120.731.001	0.82569816	4.868.072.298	1.145.021.225
1554553_3p_s_at	3.345.108.668	3.395.135.313	1.865.503.231	6.707.485.627	1.093.206.612	4.996.335.384	3.649.443.109	8.738.726.101	3.523.518.235	2.238.477.933	3.947.501.919	4.048.925.358	2.813.567.479	2.640.835.608	170.203.233	7.994.244.172	2.272.921.388	7.664.661.777	5.080.864.629	4.308.117.669	6.557.495.536	1.146.103.486	3.593.074.449	2.202.683.099	5.815.456.884	3.744.668.625	5.441.837.914	1.393.991.104	4.146.986.211	3.083.261.823	2.413.484.529	6.323.545.864	1.214.541.617	6.986.436.955	2.256.945.999	1.227.627.723	3.108.280.629	6.662.607.907
1554564_3p_a_at	1.591.663.082	2.942.762.825	2.209.956.029	2.555.091.874	1.704.840.015	1.233.060.458	9.516.586.466	3.372.016.045	2.002.109.538	7.662.461.209	2.150.293.799	1.231.458.806	2.654.641.133	11.739.101	3.912.612.693	3.699.818.234	193.006.477	2.265.810.975	1.284.767.577	4.852.266.713	2.434.790.404	2.576.186.887	1.358.467.551	4.918.470.051	332.493.852	3.189.377.561	1.190.618.785	5.842.587.117	4.248.773.355	6.465.972.801	1.564.603.419	7.471.838.284	3.613.578.814	3.122.496.451	1.799.059.569	2.063.700.052	8.464.535.507	1.350.823.599
1554566_3p_at	2.821.687.045	2.155.818.134	9.128.460.354	6.104.320.387	6.749.627.617	4.359.570.634	9.326.781.231	9.859.938.919	2.728.158.428	3.031.744.961	5.966.789.066	1.289.561.494	2.374.676.222	8.538.402.777	5.004.401.029	1.372.084.197	6.769.582.318	1.108.211.075	1.049.817.054	1.726.018.575	2.101.188.628	3.505.940.568	6.528.744.083	1.070.552.177	9.417.884.531	6.029.185.657	1.065.609.284	7.140.264.461	9.132.120.152	1.484.456.586	3.245.797.112	4.814.197.137	5.607.812.984	1.069.809.807	1.278.390.527	1.051.129.735	1.774.369.118	1.482.065.731
1554574_3p_a_at	5.483.350.724	6.497.506.961	1.210.250.484	4.243.228.502	75.885.056	8.092.922.941	1.044.325.036	8.819.887.971	3.831.779.762	454.380.899	8.520.472.103	2.763.684.975	811.372.683	2.372.362.976	1.522.563.846	1.245.893.609	6.087.382.647	9.782.018.427	348.825.013	1.347.189.552	1.032.717.343	2.461.673.763	5.275.640.089	5.737.367.697	7.701.656.253	4.127.227.548	6.909.777.856	3.564.353.747	1.141.679.036	3.098.818.547	5.115.018.417	1.523.895.231	1.437.325.545	8.565.012.048	8.814.304.776	8.962.438.903	1.604.305.151	1.553.141.043
1554619_3p_at	1.388.083.866	7.767.161.985	1.530.171.675	1.213.083.357	1.185.697.661	0.529367885	3.348.318.135	7.302.627.859	8.727.209.608	5.156.689.667	6.922.990.031	0.330823314	6.765.481.953	4.922.732.516	0.466972723	1.222.144.886	4.669.840.141	0.737479265	1.250.133.408	2.130.041.014	4.180.745.358	4.325.350.977	105.452.149	5.743.587.516	1.612.111.017	1.365.975.354	7.546.546.999	1.672.260.694	0.438166177	0.286005722	9.515.758.947	2.282.285.759	2.333.524.842	9.296.542.812	3.853.126.243	2.556.560.516	4.854.390.028	0.314356608
1554640_3p_at	6.434.822.879	1.764.305.617	2.129.249.905	2.893.225.682	1.843.923.583	3.185.736.465	2.942.274.971	2.188.779.039	223.145.701	1.521.322.048	123.830.705	6.705.152.471	7.736.131.758	8.755.367.578	4.368.494.392	2.282.264.251	1.817.273.225	2.760.279.266	2.111.850.033	6.475.645.876	408.873.982	1.480.087.387	2.845.885.387	1.803.694.001	2.369.923.551	9.186.797.927	2.987.318.643	1.999.593.134	1.246.584.511	215.400.926	931.984.119	4.127.550.859	2.512.098.433	133.609.096	6.177.357.485	6.947.061.085	1.260.729.856	1.171.327.996
1554643_3p_at	2.826.865.126	1.170.586.441	9.597.847.701	6.092.830.588	1.958.797.125	1.882.901.044	1.388.546.304	4.544.489.877	9.038.291.319	5.356.824.476	215.546.493	1.420.281.155	1.546.524.615	2.317.192.974	2.172.813.009	5.706.013.028	1.800.402.702	1.098.357.814	546.464.058	4.934.833.179	1.178.900.542	7.313.367.945	9.674.039.919	3.220.834.398	1.608.652.638	9.073.384.083	5.151.485.317	5.146.130.486	354.747.978	1.121.064.002	0.851405365	1.239.842.101	48.911.782	1.600.529.748	3.012.196.881	6.937.808.736	1.294.087.777	7.978.692.382
1554655_3p_a_at	3.031.580.905	2.075.505.378	1.023.933.109	9.520.270.903	7.528.395.829	1.385.909.766	2.836.543.756	3.605.124.493	1.028.679.358	1.039.921.419	2.443.126.152	1.140.632.252	4.594.028.807	1.751.878.437	6.847.270.222	1.422.757.225	2.342.961.543	6.699.698.901	7.308.189.665	2.473.376.222	8.704.070.233	9.677.715.295	354.268.219	3.721.692.066	502.876.462	7.081.794.256	2.108.776.879	1.128.480.589	3.843.969.027	2.921.050.872	1.324.041.934	3.891.563.438	1.434.271.198	1.516.695.087	1.174.712.999	5.117.998.733	6.501.057.461	5.831.057.338
1554664_3p_at	1.121.268.595	1.995.162.367	3.966.318.748	3.551.401.243	2.894.264.674	3.428.922.482	3.768.175.306	6.387.307.029	2.008.905.897	2.659.760.353	1.942.167.383	2.673.004.164	116.512.974	7.872.727.542	4.864.355.263	3.193.522.474	2.062.946.832	323.127.104	669.761.279	287.619.353	189.360.751	1.247.036.118	2.646.780.487	5.151.476.765	2.175.050.375	2.695.514.681	3.933.542.809	7.980.455.066	3.258.152.723	101.081.603	1.049.924.248	4.959.796.114	7.287.448.488	4.423.935.688	4.505.703.202	4.874.071.864	4.838.984.197	1.776.006.388
1554675_3p_a_at	1.653.834.397	1.626.346.733	3.961.636.863	1.431.568.846	1.388.034.251	2.170.382.092	9.925.544.605	436.658.131	6.292.162.941	2.258.599.901	9.893.178.438	0.524746956	1.398.309.316	4.581.671.416	7.801.010.647	8.080.393.324	1.867.412.485	1.547.708.955	1.039.436.445	4.764.520.591	8.953.930.028	1.059.478.183	1.440.217.962	5.409.427.646	1.321.047.929	2.593.564.884	2.299.879.357	2.165.606.983	464.147.199	6.835.872.205	1.621.057.637	1.569.969.402	8.287.093.001	1.110.318.583	8.071.579.588	1.938.858.194	1.033.674.014	2.425.682.514
1554708_3p_s_at	2.207.234.489	3.363.130.594	4.182.536.331	11.544.146	3.472.552.446	5.155.000.336	5.765.035.814	7.889.531.201	4.003.920.902	555.954.967	4.821.504.133	4.679.829.863	3.408.264.634	8.661.377.511	7.665.672.177	4.563.280.174	4.749.256.395	2.808.810.349	3.432.023.067	6.445.327.934	9.184.563.975	6.331.258.294	3.034.771.008	1.207.541.051	6.912.853.449	8.416.228.026	5.959.308.798	2.178.056.543	8.604.747.086	2.309.194.733	3.960.326.006	9.398.578.754	8.916.261.085	4.883.328.932	5.108.268.256	1.072.195.817	7.015.873.113	5.229.027.417
1554719_3p_at	1.060.390.206	7.601.481.789	1.805.174.585	2.338.303.749	5.776.503.913	2.791.505.858	2.771.096.956	2.060.984.436	1.067.628.029	152.290.403	129.032.281	2.675.435.044	1.330.891.813	4.974.089.437	3.637.776.441	1.018.038.011	2.371.818.668	3.977.015.015	5.693.299.808	8.430.524.226	4.620.558.628	101.742.998	5.732.830.402	2.623.980.704	9.004.334.928	9.856.381.544	1.677.013.092	1.211.257.484	7.125.721.877	1.404.757.487	1.572.271.094	1.313.826.842	8.710.387.619	2.103.271.423	3.977.587.966	6.713.301.872	1.531.795.548	2.843.052.911
1554723_3p_x_at	0.667668988	109.769.259	1.626.826.409	1.681.437.793	1.078.647.778	0.921430669	4.958.072.977	2.266.266.876	0.530920042	2.179.704.109	0.40250651	0.441088366	8.218.501.801	534.753.697	1.968.649.471	1.033.565.301	0.695314283	3.569.143.672	2.925.971.875	3.679.707.066	7.260.360.161	1.069.017.247	0.961009732	1.662.769.699	2.639.276.868	1.965.605.707	8.060.963.336	2.639.265.424	9.834.406.343	2.307.633.651	0.944052304	7.254.042.038	2.646.595.777	3.298.384.424	1.670.542.766	6.046.626.442	4.599.747.875	1.188.543.777
1554726_3p_at	2.202.988.588	0.598551531	2.563.249.289	1.350.256.886	1.088.201.792	2.055.792.802	1.090.389.592	3.610.299.603	1.364.282.798	0.579713832	1.846.745.245	9.859.177.746	1.935.555.033	3.758.650.909	5.233.022.581	3.863.511.992	1.745.068.491	0.815065514	2.465.086.554	1.525.824.546	1.813.733.913	6.336.840.167	1.711.808.758	4.095.826.555	2.845.054.854	7.981.424.381	1.886.893.072	3.556.126.633	161.964.348	0.699419452	178.779.981	1.254.647.065	1.614.016.988	1.524.214.611	1.263.401.251	2.188.432.181	2.519.092.466	1.540.434.559
1554733_3p_at	0.896050004	8.173.188.524	2.967.611.132	9.699.372.178	2.524.643.811	1.227.946.925	6.414.975.452	2.088.607.359	0.918933418	1.204.286.218	1.747.440.996	1.006.190.595	5.510.615.139	2.967.405.901	4.979.075.852	5.755.383.143	6.339.508.409	2.054.056.906	2.272.999.852	9.241.464.958	7.311.958.308	1.278.547.423	1.443.359.789	4.650.198.521	5.521.050.844	5.694.097.309	15.074.647	218.509.364	2.267.747.709	1.080.778.996	1.498.314.925	2.925.766.673	5.054.599.501	2.591.387.606	1.690.932.038	4.409.947.873	4.070.702.163	3.070.260.959
1554752_3p_a_at	8.862.901.352	4.743.289.269	9.346.808.605	2.069.753.964	791.444.739	2.884.795.876	4.739.761.365	6.963.144.266	8.992.537.112	4.928.912.552	7.626.414.164	7.968.630.484	4.310.734.596	3.400.308.541	1.013.080.196	2.435.819.179	9.974.288.028	9.491.622.663	7.622.846.535	5.350.955.739	6.268.430.752	9.136.285.262	9.049.840.241	1.553.850.291	1.186.942.267	5.711.735.627	5.083.266.008	6.244.279.918	7.292.879.099	4.258.564.155	918.340.487	1.029.236.794	1.467.933.832	781.414.495	272.906.008	140.107.199	1.226.562.991	138.109.806
1554757_3p_a_at	9.617.781.056	2.188.498.553	2.722.528.979	1.617.066.124	3.716.786.212	2.586.131.064	1.259.753.527	1.385.823.129	4.528.669.066	4.062.336.781	9.814.348.615	149.163.066	843.022.259	4.314.511.484	3.220.740.242	4.686.315.527	1.591.209.317	2.184.421.623	8.839.576.205	4.882.807.547	3.748.980.932	3.316.778.691	1.495.308.917	495.794.866	1.295.014.093	1.293.538.875	1.492.601.792	2.953.516.344	3.008.293.714	1.538.726.105	0.374829206	2.854.608.572	2.981.810.473	4.062.646.947	359.089.781	6.147.239.225	3.951.608.093	2.068.108.491
1554761_3p_a_at	895.642.897	1.745.842.376	2.285.001.003	2.505.222.533	9.291.171.676	1.136.614.178	1.050.927.423	3.186.538.414	0.387903763	1.877.088.404	1.633.095.082	2.013.016.126	2.215.458.097	7.101.880.948	8.314.516.642	4.151.449.737	3.624.803.676	267.338.353	1.507.073.949	2.562.907.006	2.279.544.076	4.908.775.403	7.675.335.892	1.549.071.426	3.388.043.533	0.860488224	2.775.240.909	2.297.996.065	3.009.390.625	5.576.747.851	4.844.643.074	3.057.855.746	3.737.621.254	1.012.681.875	2.092.791.661	263.660.423	41.392.878	5.660.292.443
1554767_3p_s_at	106.788.492	2.732.097.929	1.593.043.864	9.050.704.507	3.554.696.502	1.744.970.662	0.999299866	2.123.377.028	5.060.750.217	6.952.614.628	5.807.733.705	1.275.797.294	1.030.287.331	1.843.617.532	18.563.406	3.088.546.065	0.921676947	2.391.565.877	1.952.932.318	4.998.478.204	5.654.646.339	7.993.523.176	2.593.787.623	2.080.946.191	1.392.266.354	6.019.218.747	2.867.205.949	2.869.425.127	2.435.754.703	4.680.141.688	8.229.124.403	4.173.920.326	3.388.217.924	7.429.057.482	1.073.278.869	2.860.867.105	3.996.236.595	2.302.194.589
1554822_3p_at	2.246.093.236	2.741.792.998	7.630.866.552	9.543.489.174	7.724.496.597	8.357.179.533	5.318.597.194	1.866.378.681	3.226.755.326	1.458.736.992	3.139.410.707	1.159.832.342	4.902.884.512	4.946.517.662	1.401.027.515	4.542.485.807	1.567.985.582	913.779.379	6.800.902.921	1.135.231.016	3.743.942.268	2.351.605.265	3.755.559.972	1.450.901.713	4.659.223.315	5.354.086.735	138.274.382	1.824.695.238	3.812.759.902	2.699.821.161	6.477.488.733	2.047.987.324	1.315.939.244	7.514.914.832	8.694.282.508	8.675.524.013	1.763.100.099	2.055.039.128
1554842_3p_at	9.767.257.647	4.627.976.447	1.152.108.875	1.946.634.258	1.075.918.098	8.783.175.573	1.341.597.565	6.407.365.399	2.533.972.179	4.098.582.523	2.403.245.326	1.626.137.167	4.657.172.535	1.866.311.755	6.835.505.204	2.251.948.626	5.713.804.344	2.010.309.381	1.035.030.823	5.995.712.984	6.641.470.314	1.356.461.162	2.421.169.976	8.036.274.649	6.504.658.017	5.452.451.996	7.497.280.372	9.485.590.645	4.524.732.308	1.867.248.488	3.849.830.772	7.311.672.579	5.388.858.684	5.941.673.757	3.383.283.771	3.564.818.925	6.466.783.704	1.834.907.892
1554860_3p_at	2.664.064.928	2.884.475.829	1.093.712.777	3.571.118.587	2.205.683.906	510.567.146	3.926.636.406	9.116.291.275	2.801.328.523	4.060.111.633	3.684.781.181	3.394.980.347	2.557.603.551	2.487.451.699	5.848.522.294	6.788.032.931	2.752.369.105	7.102.808.107	4.052.846.288	1.087.167.891	9.855.686.181	1.140.442.414	374.545.991	8.830.802.498	2.595.288.517	3.484.912.814	2.537.080.712	6.420.094.724	4.617.331.683	2.035.946.453	3.093.515.308	6.045.575.725	1.681.644.255	2.409.469.497	2.463.637.614	4.984.723.717	4.298.951.935	6.995.079.389
1554894_3p_a_at	7.892.210.384	9.355.261.484	3.015.451.802	1.164.389.514	1.747.921.282	4.567.645.534	1.065.004.777	1.376.296.183	276.049.624	6.508.045.407	5.268.869.942	9.758.057.005	99.648.784	5.217.098.468	8.424.129.488	7.138.833.492	4.131.331.646	8.526.103.727	3.555.486.225	2.958.901.628	1.421.159.726	3.165.391.853	2.608.498.076	451.557.722	9.877.135.747	5.784.558.546	1.001.495.754	1.382.194.673	1.191.027.784	7.517.521.045	6.160.637.391	1.324.569.718	1.548.251.865	6.047.155.066	1.138.083.828	2.662.627.332	6.752.635.126	3.968.774.055
1554895_3p_a_at	1.657.801.209	1.253.546.311	217.858.815	1.804.473.681	207.407.662	1.846.555.743	1.199.179.336	253.029.072	0.876627914	1.678.000.072	1.675.745.379	1.138.747.315	1.226.604.467	3.378.120.715	8.670.790.528	2.637.763.185	2.325.069.125	3.125.162.889	2.059.742.904	3.294.377.685	7.268.710.706	4.330.904.535	1.009.026.531	7.704.863.616	6.456.737.607	3.050.569.374	235.408.693	2.600.561.949	2.688.418.547	138.230.884	0.961470657	2.556.649.698	4.022.463.815	1.570.202.564	2.015.447.288	3.833.597.443	6.917.461.504	6.239.844.341
1554903_3p_at	3.347.501.613	2.323.196.552	3.278.381.451	3.302.589.188	150.014.994	144.994.824	3.553.016.304	871.110.463	1.918.628.483	9.475.857.364	1.451.821.176	4.199.851.988	5.997.722.426	3.757.419.416	2.254.660.409	1.988.409.509	6.832.122.267	5.081.744.614	1.832.275.254	1.119.760.614	2.204.733.534	4.312.148.049	6.896.102.998	1.897.597.149	2.533.472.692	5.833.806.251	3.484.258.312	1.758.156.278	240.461.898	650.187.461	266.127.497	1.353.599.196	9.930.230.205	1.363.178.654	9.198.587.007	6.841.414.834	3.487.281.711	9.516.490.579
1554918_3p_a_at	298.480.855	2.881.205.421	7.905.858.905	6.886.201.042	6.970.965.831	5.186.858.914	6.183.475.243	5.012.016.019	1.271.676.856	4.769.062.445	3.948.543.596	3.331.674.928	1.989.473.491	755.136.265	5.413.523.039	5.979.282.076	2.738.789.289	1.319.932.178	7.180.979.901	1.388.620.261	962.781.955	6.716.206.939	1.989.206.987	5.068.165.702	4.934.594.088	2.873.078.708	3.205.978.844	1.349.325.034	5.807.688.071	6.911.563.921	2.357.184.665	3.610.886.391	9.594.012.094	4.807.787.782	5.482.732.736	2.226.750.304	1.560.109.212	7.493.860.619
1554946_3p_at	6.771.256.133	2.181.859.709	2.574.436.487	3.480.908.725	2.542.701.858	2.156.766.619	3.325.253.332	3.281.992.185	7.084.600.454	775.270.107	2.067.251.341	1.912.711.283	1.769.061.966	2.530.347.146	1.558.461.126	3.904.328.938	296.584.528	2.298.718.284	5.526.144.271	1.781.048.667	3.510.057.834	1.074.812.623	1.631.863.246	2.279.081.339	1.257.719.878	2.425.792.647	2.271.937.204	5.420.454.602	3.585.579.115	4.517.197.072	0.662765679	1.904.139.623	6.366.422.741	1.841.392.242	1.254.796.242	2.625.204.404	25.218.569	3.640.392.248
1554948_3p_at	3.073.322.488	1.129.541.745	5.456.630.506	8.947.191.209	1.768.145.782	1.426.111.172	1.299.797.225	7.093.689.842	2.612.853.213	2.257.140.666	6.132.929.018	7.961.810.744	2.490.190.266	1.251.641.465	7.007.637.334	1.980.408.795	9.797.086.159	3.756.104.645	3.677.892.884	1.300.429.818	3.258.443.701	1.439.737.086	168.487.143	3.756.301.054	1.985.661.846	3.575.015.941	6.950.903.122	1.161.267.996	4.669.538.066	2.022.001.387	2.222.106.571	1.543.072.314	8.769.518.897	1.362.513.604	2.997.632.181	1.020.424.173	1.392.222.908	3.051.631.477
1554971_3p_at	1.691.616.122	1.929.972.656	6.654.521.674	3.972.532.318	183.625.139	3.632.039.208	1.625.429.609	3.005.522.295	1.731.852.119	2.577.812.149	2.257.938.583	2.151.843.233	2.391.052.911	6.930.623.512	3.322.795.365	6.253.728.365	1.566.207.512	5.029.186.049	1.769.904.162	7.190.449.009	6.411.310.126	1.100.147.643	2.583.607.732	5.251.853.983	4.202.683.521	2.735.818.896	3.926.323.006	4.336.322.968	3.090.740.274	264.194.364	3.219.114.998	5.111.122.553	9.382.301.593	1.290.973.108	2.423.058.347	4.115.041.786	2.439.380.292	7.158.641.841
1554972_3p_at	9.810.445.442	1.005.574.948	4.240.640.201	4.012.812.985	1.476.147.861	304.681.323	4.062.398.031	5.084.298.919	1.799.552.087	211.935.812	1.930.433.793	9.176.781.873	1.144.314.415	1.043.664.362	3.604.305.259	8.503.387.405	2.599.842.567	1.051.377.783	3.799.755.809	864.258.645	2.526.446.781	11.567.109	2.464.526.276	7.647.166.079	796.615.389	3.446.622.591	5.010.743.661	5.312.105.149	574.594.824	1.510.104.366	3.868.655.628	866.675.984	7.702.013.164	2.875.203.076	1.201.967.509	4.277.283.967	1.279.827.743	5.827.467.577
1555014_3p_x_at	1.362.133.153	1.180.478.429	9.849.874.409	238.116.517	4.341.578.046	1.838.731.275	1.094.003.404	371.144.863	1.034.075.511	2.493.580.032	1.784.504.037	2.713.390.492	9.234.258.697	1.616.757.954	6.126.562.582	497.390.171	1.946.100.665	2.707.152.148	2.086.835.736	3.817.998.712	7.968.489.233	8.191.379.797	2.828.731.906	4.446.646.483	292.643.336	2.184.347.127	4.302.241.318	2.684.584.573	643.360.568	3.069.135.362	123.337.314	2.072.198.932	561.002.677	2.305.379.807	2.753.591.059	4.857.344.465	3.779.738.713	2.017.289.092
1555082_3p_a_at	2.832.708.188	5.725.851.806	3.895.506.843	4.112.987.132	296.557.299	3.003.672.835	2.196.438.243	6.128.114.332	7.458.770.441	4.127.747.814	271.583.343	188.087.248	3.168.581.314	2.795.496.463	2.455.449.515	6.185.306.676	3.499.653.528	1.430.030.914	3.370.188.408	3.625.252.056	6.715.549.518	1.402.895.398	1.065.724.622	8.201.879.322	4.635.255.121	4.462.488.849	6.089.548.934	3.147.870.792	2.378.434.844	1.713.917.544	1.569.552.309	3.017.219.652	5.451.909.232	304.068.765	338.829.816	5.815.853.964	4.852.539.395	1.419.873.801
1555086_3p_at	1.483.844.974	7.754.322.076	1.239.791.494	1.003.908.619	1.063.498.258	2.136.918.962	1.789.543.392	14.489.382	2.634.559.641	3.847.532.611	1.277.621.759	3.858.021.887	5.829.185.268	8.984.297.554	1.035.148.319	7.664.234.113	1.134.919.257	2.457.708.206	3.419.502.492	4.004.043.007	631.545.591	1.152.397.371	637.919.068	9.551.746.571	1.678.582.151	1.135.782.322	1.274.151.167	1.473.643.247	5.676.553.193	5.612.417.981	1.724.033.008	1.071.373.191	7.123.683.001	1.325.412.406	9.454.963.507	2.365.088.942	3.115.574.311	6.312.614.632
1555110_3p_a_at	1.427.295.101	1.782.745.295	8.425.542.982	6.189.885.457	1.206.340.587	1.569.537.147	101.150.348	1.115.097.704	2.450.783.216	1.151.438.528	4.785.184.274	3.284.137.584	2.787.826.445	3.064.754.366	7.340.719.088	3.994.791.253	5.802.279.045	2.219.852.724	1.911.624.886	2.991.685.789	4.838.644.614	1.200.542.307	2.173.636.596	8.371.711.367	2.262.340.907	1.548.750.966	2.603.264.993	2.768.182.618	546.505.446	1.368.585.657	0.809376316	1.570.827.298	2.649.060.822	315.693.329	5.436.626.155	2.389.601.783	9.837.092.235	6.518.808.477
1555116_3p_s_at	0.71594628	0.440015336	3.314.023.304	0.989640805	7.015.866.562	2.481.015.029	1.295.643.449	45.629.958	1.200.819.744	4.928.067.326	0.988740259	4.225.056.714	0.665908471	9.036.585.852	8.815.886.903	293.418.879	0.603940938	1.481.764.175	1.028.795.507	1.487.356.008	4.030.317.684	1.926.876.938	2.478.820.121	3.304.298.187	1.458.702.697	1.609.250.346	0.904316913	1.860.226.966	0.818372264	2.032.978.342	1.933.911.612	5.726.170.742	6.829.095.884	1.633.214.044	2.409.357.694	1.496.902.671	7.806.468.431	4.787.052.307
1555127_3p_at	287.722.814	2.171.749.552	2.258.998.294	6.862.074.628	1.913.378.775	1.778.678.036	2.068.422.668	2.803.286.916	1.540.421.597	3.467.949.448	4.123.453.674	3.056.427.061	1.756.219.941	2.859.493.605	6.771.573.937	7.328.179.827	3.864.137.962	5.393.782.566	2.240.049.748	1.835.551.652	201.515.907	4.762.547.557	2.013.593.203	3.366.917.078	4.868.609.381	1.817.627.813	1.972.260.607	2.274.134.243	4.015.025.599	7.680.975.783	2.011.202.283	5.094.937.834	6.109.605.637	2.659.623.814	6.245.023.934	1.525.175.972	4.901.108.822	9.948.926.134
1555133_3p_at	4.150.570.212	1.532.540.996	0.986344161	1.629.048.927	2.413.487.081	1.886.071.098	8.275.486.024	2.540.818.618	5.421.359.367	1.116.297.655	1.385.008.454	1.378.935.584	6.482.603.392	5.350.476.673	1.750.041.879	2.007.423.412	8.634.173.628	4.888.470.998	2.328.168.224	1.538.134.337	2.105.250.931	7.485.734.011	2.438.032.465	5.009.295.865	1.639.574.363	1.011.349.743	143.735.196	2.459.646.993	1.260.965.231	6.683.973.849	1.346.147.862	2.096.839.815	3.058.476.041	2.162.371.895	1.684.672.549	8.347.607.138	5.116.139.522	3.435.447.442
1555153_3p_s_at	0.551174256	3.843.607.806	2.824.916.167	1.223.756.497	0.654425549	1.808.683.132	1.489.955.962	1.203.538.719	0.368989526	1.793.985.941	0.789977974	1.837.710.983	0.735564922	2.776.136.261	5.297.969.641	3.019.059.921	1.244.956.679	5.627.408.507	1.357.946.479	4.303.817.583	4.333.038.543	2.103.372.476	1.034.817.211	0.629713906	1.334.895.258	4.703.003.751	1.242.724.961	1.317.110.199	1.824.786.894	4.845.799.539	0.399057242	2.011.780.035	2.861.788.343	0.805920204	1.514.865.888	2.680.502.632	7.770.650.151	1.744.007.428
1555194_3p_at	1.605.564.096	1.220.273.063	292.904.187	4.119.425.167	1.611.970.187	1.683.747.288	128.353.699	2.696.297.173	1.420.757.484	2.546.744.493	3.057.694.395	1.852.226.718	1.845.367.993	9.888.859.603	2.516.461.522	5.453.071.611	169.217.223	9.849.985.295	2.557.483.859	2.362.504.146	6.179.628.027	122.337.192	2.059.739.233	5.236.899.693	1.424.592.103	1.688.757.626	2.658.711.681	597.548.005	4.379.083.297	1.135.070.897	7.856.225.958	2.402.758.701	5.253.832.492	8.912.258.532	3.616.069.054	6.650.938.819	4.454.162.655	3.274.527.412
1555201_3p_a_at	8.390.536.174	2.280.666.624	4.004.230.662	403.071.574	2.060.063.357	4.094.272.032	2.529.651.696	7.935.091.912	1.400.577.526	384.702.373	2.770.224.212	2.013.453.651	725.933.517	1.659.659.768	1.294.164.441	7.235.618.976	5.182.410.335	5.870.567.631	6.758.057.395	1.178.269.573	1.422.693.385	1.155.164.891	9.623.150.624	349.801.679	3.667.475.736	1.570.244.282	935.480.669	8.937.743.813	892.175.703	1.750.359.289	3.653.026.682	1.066.620.682	3.290.849.072	9.586.558.524	1.148.925.224	4.153.115.456	6.297.954.473	87.474.958
1555257_3p_a_at	0.640728493	0.592030717	4.728.728.439	1.200.806.431	1.858.936.179	1.669.450.585	1.027.163.902	1.837.196.358	0.693457493	0.86637705	1.815.890.707	0.770670922	1.435.492.084	2.828.553.763	5.730.723.486	486.436.884	0.807626372	1.599.363.971	2.346.495.231	27.655.766	3.312.755.841	646.708.252	1.168.348.029	3.771.191.165	2.706.248.111	2.926.175.045	2.869.408.149	7.276.454.772	1.418.856.916	1.122.880.716	0.330503024	283.108.085	9.715.966.138	2.999.585.368	4.915.206.699	3.558.695.247	5.425.506.711	2.683.289.359
1555279_3p_at	9.772.611.205	1.975.065.939	1.247.022.727	8.989.825.907	3.486.925.215	627.520.436	1.669.905.728	3.573.441.521	115.599.761	2.117.518.895	3.205.429.939	140.842.794	5.445.226.851	5.019.864.575	3.448.547.004	4.797.734.564	609.569.772	1.395.446.231	3.559.504.606	5.256.720.509	971.523.588	4.815.186.142	1.630.278.236	2.846.667.283	1.719.605.316	1.010.358.193	4.205.867.668	5.787.197.658	4.800.877.722	4.439.811.824	2.569.266.191	4.178.626.012	3.616.351.014	222.410.624	2.108.205.396	2.359.915.182	1.296.214.421	1.534.652.242
1555282_3p_a_at	2.977.442.486	2.380.075.143	644.852.969	4.596.321.647	4.244.165.969	106.261.703	16.471.625	1.610.344.766	620.952.731	1.846.268.464	5.146.052.222	7.215.751.294	4.995.003.889	1.395.155.713	3.926.382.668	4.354.633.932	4.200.460.277	207.371.687	3.471.133.873	8.884.738.712	166.056.976	1.825.763.999	4.556.204.782	5.963.387.326	7.602.584.521	2.633.869.262	2.309.055.526	8.297.868.536	1.660.791.918	3.889.504.112	1.092.027.076	3.365.346.982	1.197.848.811	6.967.743.308	2.639.553.034	2.823.243.025	9.567.824.156	9.854.213.879
1555291_3p_at	2.289.059.794	1.320.929.739	1.672.194.259	1.462.995.384	1.653.828.599	1.809.538.183	3.189.142.159	2.135.821.073	1.903.851.988	4.392.222.948	2.447.854.008	2.580.816.927	1.355.495.676	2.191.419.054	4.756.865.926	1.789.993.898	3.655.706.665	3.219.227.643	5.416.968.896	4.833.350.708	1.225.637.931	1.546.098.361	3.147.435.313	3.093.505.796	5.834.265.548	2.291.254.633	447.502.769	5.848.606.499	251.598.183	2.161.994.585	8.548.543.918	2.191.420.078	9.698.638.379	1.457.744.467	2.995.335.769	7.935.176.903	5.999.133.393	564.564.664
1555299_3p_s_at	1.763.544.276	8.251.455.798	5.001.936.774	3.635.199.769	2.403.733.466	1.048.331.875	5.516.604.291	2.013.463.279	6.033.782.184	117.197.611	1.110.212.465	3.176.852.499	9.084.088.061	2.267.777.744	3.093.810.117	3.335.878.055	1.041.351.252	2.625.198.421	248.531.662	2.601.465.671	6.341.351.794	5.894.810.603	7.588.947.008	3.463.606.935	5.383.045.346	1.107.126.075	5.737.342.966	3.975.385.915	1.865.039.962	4.495.244.754	1.652.505.588	6.196.466.826	2.959.118.059	1.248.833.018	2.699.229.913	4.362.847	5.447.741.727	2.118.990.759
1555307_3p_at	3.902.310.555	0.368579574	1.522.727.508	108.162.783	1.133.455.131	1.353.260.083	8.584.950.426	2.091.394.547	0.552814944	238.551.635	0.460761911	1.188.813.274	4.795.032.503	6.553.194.992	1.755.223.189	2.172.393.779	8.390.564.993	9.843.978.129	9.088.801.214	2.931.959.227	3.080.754.204	9.309.538.326	4.728.838.076	462.409.404	5.904.288.599	1.226.199.185	140.477.038	2.399.828.547	1.293.524.909	1.866.037.557	1.247.310.138	4.000.597.166	1.075.064.322	6.296.845.567	4.251.254.069	1.349.188.857	3.128.192.772	2.864.590.801
1555314_3p_at	4.351.024.344	1.219.908.202	2.390.577.566	5.032.375.509	1.124.501.078	1.368.499.017	1.681.964.989	165.075.347	4.193.023.602	2.393.493.531	1.525.706.731	1.585.669.825	2.073.662.274	4.376.906.332	5.056.513.021	5.622.721.946	2.640.655.629	3.487.514.733	1.182.361.366	394.311.246	7.947.312.599	3.943.820.032	1.070.483.921	4.579.708.755	811.127.656	1.837.987.706	5.060.139.615	2.481.563.312	404.933.238	1.638.486.666	1.392.402.984	2.791.559.396	2.789.153.496	69.810.629	5.441.958.806	5.328.898.207	3.356.663.461	1.234.763.566
1555317_3p_at	0.317038629	1.290.482.539	2.171.823.864	1.945.118.535	1.608.190.395	0.74367194	0.969004159	0.904965469	0.553925194	0.89581857	2.047.941.622	1.816.999.053	1.038.096.503	2.910.353.051	2.000.370.454	2.301.642.715	1.372.722.351	1.430.027.132	3.553.106.425	6.771.851.799	1.061.785.267	4.494.846.434	3.133.841.991	4.670.946.305	120.743.177	0.239990907	1.322.580.826	4.859.934.035	2.101.251.306	0.73076795	352.541.225	1.480.861.976	261.139.316	1.384.877.442	3.678.398.337	3.092.370.373	9.870.625.366	3.304.112.503
1555321_3p_at	1.131.648.523	1.429.907.581	6.827.532.691	8.219.270.651	1.506.580.117	1.126.891.936	5.390.733.445	3.902.122.392	1.127.564.113	2.175.706.024	7.091.865.382	1.612.972.036	2.234.677.054	2.187.929.295	4.802.794.613	4.020.528.738	2.971.684.477	3.077.147.623	1.033.818.419	1.598.733.891	246.321.427	3.501.816.849	6.913.565.712	2.827.593.774	2.851.008.446	1.106.779.144	1.365.982.367	5.267.853.033	3.231.434.548	1.544.949.876	3.180.209.996	4.178.886.167	688.607.646	3.658.528.945	8.162.243.418	1.186.439.194	5.180.984.489	8.708.047.437
1555323_3p_at	3.137.630.546	1.735.354.003	4.363.084.752	2.099.624.059	3.865.222.028	5.322.596.495	2.717.224.092	5.427.286.803	1.595.917.563	1.683.165.386	2.099.008.802	4.682.442.308	4.514.884.581	3.474.454.022	1.321.822.952	7.754.353.207	3.585.849.213	4.183.668.224	2.414.738.155	1.087.045.262	1.918.431.293	1.105.464.911	2.747.494.051	606.393.535	1.488.504.663	3.970.926.369	2.106.381.052	9.810.649.231	4.645.311.926	450.661.935	5.856.340.949	4.458.322.372	6.936.646.127	6.701.754.362	1.081.480.409	1.458.594.398	1.993.733.977	8.274.080.731
1555334_3p_s_at	4.277.061.301	191.832.369	8.716.876.633	2.423.669.427	361.606.665	140.203.529	1.077.353.653	7.699.056.117	1.003.611.398	6.151.452.587	1.918.940.987	382.808.552	1.275.995.355	1.400.573.182	1.721.570.145	4.152.522.761	1.569.734.541	7.798.848.086	1.132.787.226	4.456.905.403	7.342.816.939	7.975.239.549	2.870.086.437	6.338.159.963	4.606.964.901	1.420.311.505	5.960.841.828	7.597.320.129	1.133.908.168	1.076.364.715	2.371.138.849	8.593.298.181	4.791.365.111	1.556.052.584	2.725.306.047	1.802.440.847	6.904.421.412	4.776.057.327
1555364_3p_at	0.484563823	4.824.821.286	2.060.976.435	1.480.709.341	5.838.099.985	17.224.277	1.412.617.831	2.473.762.181	4.148.916.741	4.199.887.562	6.146.676.478	1.345.250.959	174.661.731	4.509.374.378	2.003.487.494	319.850.276	2.710.436.853	1.281.604.944	7.418.103.717	3.643.385.433	3.207.103.756	3.892.554.838	1.191.532.952	0.797061898	5.316.736.849	5.104.146.087	1.633.239.065	1.085.581.063	6.115.054.424	7.542.695.953	4.264.290.333	1.009.679.379	2.818.085.508	1.399.050.393	0.8454679	5.124.397.933	5.250.758.331	2.835.791.321
1555379_3p_at	110.064.494	3.412.294.231	7.964.571.935	4.035.793.057	5.295.702.339	2.811.786.286	127.039.534	5.901.593.796	5.536.056.775	2.790.260.324	5.594.823.268	2.741.620.222	2.130.466.035	4.797.538.783	8.397.009.619	8.647.524.139	2.316.483.855	2.904.167.945	3.806.197.252	3.885.536.194	4.018.354.332	4.231.201.537	1.111.634.741	6.803.442.567	5.505.348.878	4.063.802.269	4.414.627.968	7.227.723.129	7.608.565.422	1.185.047.939	3.022.962.663	5.872.799.542	3.826.707.877	3.567.993.049	3.654.990.203	2.534.678.828	1.197.298.025	7.387.069.174
1555410_3p_at	1.009.710.872	4.265.325.922	2.366.979.345	8.571.359.774	7.994.942.994	233.390.111	2.491.601.026	1.363.595.936	1.233.385.158	7.743.727.501	9.527.827.281	1.328.957.804	139.278.204	1.696.929.265	7.448.159.565	4.233.335.921	6.242.778.484	21.994.467	2.627.806.672	1.446.816.231	3.399.300.184	5.540.799.284	1.887.536.697	5.847.024.723	14.494.129	1.637.051.532	3.646.909.584	6.957.100.399	4.008.274.436	2.055.533.748	2.275.047.041	9.785.974.948	1.607.749.692	3.368.501.965	1.387.530.498	9.341.302.918	6.641.222.247	1.348.393.377
1555423_3p_at	112.360.124	1.330.470.418	2.317.961.545	4.461.629.243	2.389.073.351	2.753.971.427	1.582.123.949	3.368.962.875	1.005.623.333	1.394.592.999	1.958.109.961	3.127.366.263	1.502.665.268	5.904.614.384	722.730.852	6.288.366.543	1.309.781.902	6.102.413.504	1.709.971.838	9.208.834.788	8.601.767.867	1.161.784.358	155.171.054	8.680.413.059	1.655.837.386	1.847.816.106	7.581.910.104	4.061.219.209	2.134.401.619	1.677.469.788	1.339.685.593	3.682.141.578	769.699.097	3.257.109.104	3.250.535.965	7.241.355.115	5.011.467.639	3.038.640.213
1555450_3p_a_at	2.072.018.834	8.944.150.438	2.736.368.373	4.134.300.476	605.810.213	1.988.024.634	1.126.426.905	4.650.681.722	1.120.785.545	4.534.505.329	1.429.559.902	3.189.604.676	9.996.246.486	6.704.862.928	2.323.969.779	4.001.161.227	1.363.887.095	3.366.038.602	1.198.463.799	1.505.997.763	5.067.674.135	132.144.597	2.403.693.329	3.300.665.236	1.029.563.932	1.625.405.337	2.027.840.451	5.877.259.942	2.496.268.441	7.786.454.005	1.010.281.651	2.243.610.741	5.941.893.464	9.078.330.342	2.093.416.625	366.407.396	1.082.100.497	2.208.625.001
1555452_3p_at	3.901.930.182	3.440.616.033	2.911.115.745	7.232.910.123	1.577.767.334	4.672.005.098	6.550.602.323	6.621.705.905	2.465.816.858	6.067.859.864	6.574.595.368	3.310.029.399	1.814.490.213	186.545.868	8.760.896.593	1.179.839.241	1.839.252.324	8.775.269.105	5.933.674.764	1.444.460.744	6.783.129.826	20.578.378	3.775.881.452	6.768.192.756	6.582.209.213	6.707.895.846	6.708.085.436	1.153.504.117	5.149.157.111	7.360.332.552	2.705.126.364	6.312.379.824	6.864.335.785	5.003.861.627	7.754.263.853	993.167.079	1.373.912.296	5.786.703.864
1555454_3p_at	7.444.231.031	0.774267864	1.388.900.142	224.922.113	2.469.205.959	1.293.599.849	1.727.371.823	1.670.189.727	0.613567953	1.178.095.833	5.565.832.382	1.005.876.336	0.833220528	4.129.802.383	3.723.770.329	7.630.555.114	5.460.269.101	1.166.660.157	1.402.869.776	1.731.533.839	2.861.263.256	4.265.845.636	0.895793308	4.577.009.899	1.450.768.491	2.934.702.367	190.852.839	2.647.518.176	1.277.924.875	1.486.446.948	0.535160531	3.323.264.128	24.044.307	1.689.911.233	6.121.381.776	3.772.471.689	311.967.677	1.934.827.938
1555460_3p_a_at	1.723.651.541	1.506.298.865	7.123.678.758	3.449.561.389	2.082.717.626	6.557.933.611	3.301.292.292	1.043.195.835	2.913.173.692	2.794.764.126	2.724.551.019	2.807.370.834	6.623.232.355	5.697.969.074	2.992.105.884	4.059.795.267	2.390.449.141	2.017.153.237	7.746.977.078	1.392.216.133	1.460.784.693	133.022.352	5.059.588.727	9.110.317.044	4.482.390.059	3.462.788.103	8.505.163.678	1.513.179.596	1.161.803.861	180.612.811	5.133.773.842	1.571.196.477	740.131.717	4.548.388.378	5.773.616.137	7.665.331.973	9.420.210.687	3.888.503.224
1555468_3p_at	3.441.527.815	5.078.783.194	9.069.712.513	8.334.495.806	4.988.256.505	5.502.038.091	5.154.923.478	1.045.574.027	4.001.583.933	4.064.272.384	5.634.477.311	3.509.777.752	2.891.784.106	1.198.223.824	970.859.476	1.342.832.942	4.900.595.975	5.609.397.908	8.616.864.441	9.592.437.163	1.227.444.229	231.624.857	5.352.042.753	1.507.069.109	5.958.540.917	2.740.654.064	6.322.484.151	9.813.242.704	8.324.876.849	3.254.634.991	2.954.252.046	5.598.966.369	1.010.844.573	9.291.156.968	51.760.745	7.921.467.622	1.031.009.512	8.350.377.231
1555474_3p_at	3.700.002.938	1.859.826.039	6.164.743.065	2.126.369.612	1.189.002.493	2.907.692.806	1.243.460.581	4.842.115.047	1.369.712.403	9.289.030.119	2.615.943.192	3.625.087.151	8.895.426.856	4.604.557.398	4.376.329.969	4.135.558.811	2.459.024.485	2.888.764.013	5.013.160.724	7.610.167.015	9.993.888.228	9.403.287.916	9.313.025.761	1.189.963.239	3.427.714.202	1.893.261.563	9.513.594.948	9.544.036.348	4.675.794.978	24.211.551	2.800.178.478	4.429.202.609	1.014.553.666	589.490.255	2.567.043.344	1.526.630.326	9.925.728.094	4.369.194.514
1555485_3p_s_at	1.693.061.078	2.249.698.547	6.593.145.088	2.325.016.717	1.109.063.912	1.603.152.495	3.819.868.833	3.123.697.465	1.953.710.814	2.357.694.634	3.383.410.913	3.204.456.605	277.697.741	682.357.747	371.944.434	1.073.676.989	1.665.535.989	7.847.674.916	3.389.389.787	8.440.512.491	7.747.585.868	6.420.454.282	2.599.196.015	5.388.163.856	1.218.718.316	1.706.627.289	4.447.145.856	5.460.470.196	3.451.969.005	4.444.578.182	4.688.443.006	1.376.326	8.576.939.832	629.063.823	2.360.062.295	3.378.704.198	28.505.411	473.395.824
1555536_3p_at	298.623.749	7.509.647.335	3.952.413.682	1.490.992.537	9.570.625.553	2.422.889.448	365.657.599	7.416.859.845	1.769.554.109	7.326.651.636	1.783.489.342	5.986.266.925	3.866.594.345	1.491.207.393	2.010.478.952	9.654.443.143	439.815.987	7.607.099.481	9.308.283.335	3.888.825.805	1.146.101.724	3.387.953.119	4.759.386.627	526.021.153	3.539.897.775	3.866.590.529	598.119.806	1.406.659.728	2.240.281.368	4.383.336.079	3.130.892.077	1.054.056.473	5.185.793.297	731.130.709	9.409.479.319	6.248.251.807	1.181.851.425	4.627.171.337
1555539_3p_at	709.288.756	1.229.636.157	4.824.233.111	4.179.075.806	2.506.280.309	5.233.350.986	198.865.631	8.462.242.351	8.573.926.975	2.863.416.781	5.463.036.206	2.266.695.721	1.420.540.892	1.013.680.056	5.543.693.582	5.367.975.075	390.696.083	44.840.832	5.022.525.497	6.794.533.715	5.221.257.446	4.283.801.926	4.486.847.967	4.882.994.411	3.432.519.448	1.068.029.202	2.627.968.149	7.422.336.041	3.679.261.024	42.191.171	1.290.478.593	3.935.353.266	2.785.329.549	3.277.621.069	2.164.781.263	117.038.368	1.574.769.229	9.250.925.762
1555547_3p_at	0.623693326	1.479.279.666	188.652.682	1.996.887.986	4.387.437.175	2.190.357.647	1.715.125.058	1.405.160.065	122.399.985	5.670.839.849	1.056.083.244	2.042.334.401	2.211.919.226	1.727.889.627	3.712.850.718	4.051.724.988	1.544.027.598	2.284.760.395	1.128.457.327	7.385.936.789	3.071.006.541	202.889.591	0.426995623	4.276.196.276	7.365.466.682	0.983498778	2.116.857.174	6.133.897.453	4.145.093.653	0.855017387	1.451.726.898	2.558.152.614	7.940.564.993	1.774.977.783	2.185.891.064	1.194.314.553	182.982.321	1.814.040.532
1555553_3p_a_at	7.919.045.852	1.114.948.927	1.611.311.886	9.660.872.276	1.330.416.166	5.853.747.285	7.340.687.055	2.534.950.224	9.019.853.745	400.382.548	3.875.416.355	3.006.181.432	1.172.240.103	2.787.104.922	2.724.483.009	1.293.312.175	7.686.225.577	7.950.191.705	7.649.329.795	2.501.114.791	1.602.514.986	1.451.424.088	5.878.089.844	1.242.920.987	1.754.627.561	1.019.267.538	2.044.335.614	5.810.075.876	1.211.418.239	7.836.065.616	5.649.110.221	1.229.442.372	1.294.181.006	2.511.209.885	9.046.034.179	2.124.892.351	3.008.535.945	275.965.593
1555580_3p_at	2.992.868.682	2.452.226	2.693.718.032	4.161.679.855	2.349.551.616	1.884.580.989	1.742.819.072	5.536.685.401	7.186.419.594	1.021.795.446	718.392.158	2.631.672.778	1.272.754.203	171.799.348	5.115.324.439	9.464.659.724	3.018.321.093	1.184.101.617	1.545.460.313	7.344.130.824	7.886.487.469	4.862.500.271	1.046.699.522	5.340.993.429	2.127.480.523	1.681.957.093	7.534.212.352	4.698.073.202	4.420.525.398	1.124.758.316	146.276.697	3.552.462.383	4.326.272.552	5.716.158.963	22.896.481	5.520.235.719	6.384.986.722	392.546.822
1555590_3p_a_at	2.614.673.453	8.688.426.585	5.537.162.139	6.575.337.082	1.585.863.357	1.161.023.913	1.542.749.028	1.405.836.464	2.995.363.641	7.061.619.117	3.089.684.939	5.419.260.584	150.997.074	3.498.680.426	1.847.499.287	6.221.802.931	7.756.444.872	6.435.632.617	1.982.705.274	9.156.927.434	2.107.329.854	5.915.834.516	3.086.703.207	4.846.864.925	847.368.482	335.149.292	1.320.680.792	1.725.965.356	7.708.426.558	3.371.322.373	1.979.002.874	123.408.465	9.961.266.235	1.702.598.405	7.918.083.229	2.703.727.089	6.321.392.747	5.543.667.317
1555594_3p_a_at	8.571.327.256	1.077.129.313	187.003.022	8.866.913.303	2.297.491.684	1.943.143.117	1.370.891.415	1.600.290.482	2.914.454.998	8.503.557.809	9.428.613.172	1.657.443.562	5.336.791.181	8.704.064.824	7.404.547.409	3.878.294.563	6.471.861.196	4.549.170.626	1.555.502.879	5.930.394.296	3.011.909.227	5.630.165.311	6.809.438.722	499.012.368	1.272.997.857	1.263.418.706	1.807.720.089	3.911.119.607	2.265.260.181	1.236.877.022	4.882.397.153	4.187.983.196	4.120.293.095	5.801.935.383	2.208.376.105	2.799.754.885	5.619.233.107	2.550.744.804
1555612_3p_s_at	1.670.474.601	24.019.431	6.180.272.547	185.929.766	216.271.774	4.991.309.113	3.819.462.398	4.849.592.748	3.454.219.147	8.930.665.279	399.737.316	2.067.709.033	3.158.991.265	1.404.444.894	2.939.668.562	2.856.680.272	4.204.423.972	493.935.531	3.626.200.771	2.235.889.354	2.281.780.665	1.340.101.191	239.284.677	1.799.569.561	2.662.980.655	3.003.450.088	8.419.160.909	6.873.541.217	1.643.766.906	1.360.767.134	2.483.888.302	8.282.160.772	6.904.412.804	1.526.227.776	4.591.621.242	7.395.164.289	8.134.670.082	1.675.905.876
1555616_3p_at	2.045.461.559	4.111.229.309	1.192.912.935	7.660.894.167	2.680.172.413	5.590.491.825	7.723.620.386	8.773.276.954	306.837.578	4.905.991.893	3.883.865.634	5.752.272.142	370.998.569	7.972.749.273	1.475.870.244	1.646.239.789	2.914.060.592	7.367.667.791	6.578.386.023	4.714.275.006	3.734.544.497	192.056.119	2.616.446.182	4.730.668.646	1.128.967.366	1.777.358.443	6.193.479.253	2.134.184.723	9.302.400.202	4.146.649.625	1.133.029.292	6.406.712.763	6.134.707.711	482.446.932	7.689.920.852	1.246.200.054	4.794.010.052	8.269.449.551
1555620_3p_a_at	7.709.458.774	1.092.666.917	5.428.306.483	1.100.196.682	7.922.677.619	1.100.474.432	7.554.530.706	124.590.262	4.668.778.567	3.024.355.029	9.180.623.719	7.689.508.444	5.404.001.137	2.148.684.506	1.006.916.286	2.635.904.745	2.903.946.318	1.132.086.491	1.089.084.942	2.035.703.936	2.066.985.803	9.893.102.983	9.182.856.284	143.579.395	891.269.397	2.049.105.037	150.004.919	2.345.404.115	7.791.536.788	1.859.087.041	275.400.216	4.590.862.822	6.121.666.149	1.550.586.672	2.347.926.615	2.302.688.217	3.539.418.103	5.519.125.204
1555664_3p_at	171.039.107	1.887.126.187	3.819.311.727	1.428.049.399	4.087.621.023	2.021.482.144	745.586.801	2.329.485.649	2.207.082.221	6.263.285.068	3.188.820.951	7.406.735.771	114.790.166	1.149.629.655	3.562.795.638	6.581.434.798	3.269.728.911	567.311.441	3.276.904.369	1.778.211.133	9.810.577.945	9.613.865.148	908.264.352	5.202.086.032	1.971.835.566	3.259.146.316	321.680.643	1.437.256.151	2.662.559.619	2.987.733.185	2.829.523.378	2.448.295.896	4.478.079.363	7.050.408.018	1.813.660.822	1.006.467.582	8.102.547.528	9.722.104.632
1555677_3p_s_at	8.929.033.058	829.119.729	2.695.357.174	497.937.511	1.215.782.883	7.880.296.715	3.184.609.862	1.328.953.913	0.74077281	2.485.131.963	1.429.921.156	3.116.609.009	1.923.393.261	7.481.226.797	5.207.465.836	6.876.969.117	8.792.840.583	9.533.401.206	2.437.257.787	5.663.171.488	3.835.479.161	1.653.404.578	1.337.313.349	3.795.751.718	4.639.706.204	1.976.719.763	1.863.444.533	3.016.051.357	2.632.351.713	1.837.791.022	1.238.002.486	2.576.606.719	8.236.081.399	2.096.557.273	1.839.270.825	2.033.748.683	1.235.076.759	5.533.563.793
1555682_3p_at	8.925.723.861	7.989.043.786	134.918.525	1.286.281.763	4.714.002.524	5.515.519.629	7.661.790.235	83.993.523	528.744.381	2.372.834.234	8.207.757.456	4.838.327.429	4.281.269.743	3.973.867.235	2.392.012.782	2.004.950.116	3.285.027.208	1.654.798.139	1.525.411.802	2.613.920.035	1.975.387.605	3.783.644.186	108.881.172	1.129.656.883	1.022.721.852	6.769.691.578	6.136.417.308	1.419.799.439	2.201.345.428	7.795.334.495	1.008.440.455	1.988.946.957	2.380.203.679	9.846.078.881	1.246.928.064	1.046.242.292	1.820.390.145	2.170.115.227
1555702_3p_a_at	3.117.784.145	2.241.896.744	4.177.078.934	9.664.789.559	4.557.316.685	1.092.084.661	2.986.249.722	8.972.060.541	1.779.753.172	2.598.911.431	1.699.402.006	1.999.984.077	3.718.228.469	9.887.549.291	4.422.880.057	4.649.449.023	407.845.233	3.488.224.873	1.945.538.139	1.945.688.611	4.017.363.796	1.783.327.364	1.477.290.123	4.766.947.386	5.977.818.942	270.089.896	1.764.877.166	376.115.515	296.505.307	1.325.352.172	7.450.844.855	351.690.943	4.269.545.253	1.797.535.238	8.003.925.189	7.240.331.641	7.466.062.913	5.027.753.373
1555703_3p_at	6.133.336.529	3.166.766.071	8.910.109.163	7.000.709.516	5.267.739.602	3.699.037.128	4.608.189.281	5.632.243.477	3.250.866.687	3.517.471.854	1.473.649.537	5.001.851.279	9.989.436.731	1.293.533.266	1.486.902.248	101.237.598	4.274.810.758	1.940.101.251	7.863.309.682	9.670.527.583	5.139.513.697	2.529.149.181	1.371.762.389	2.341.976.122	8.058.356.836	777.179.001	1.643.727.832	5.488.254.342	4.687.037.253	2.983.051.519	1.593.434.181	1.298.607.741	1.684.399.871	1.386.067.994	574.069.067	7.043.174.175	1.488.845.818	6.876.311.766
1555710_3p_at	1.000.077.038	7.545.910.785	2.803.410.381	1.929.945.994	2.560.351.813	4.721.343.783	1.539.803.206	1.963.461.005	0.809582131	2.446.875.096	512.601.596	1.073.639.356	0.727866225	1.991.861.502	2.454.852.657	3.930.337.809	7.399.244.792	5.341.400.183	2.538.482.909	1.650.018.859	2.432.187.318	269.808.355	1.022.046.683	1.065.007.928	6.710.852.245	1.122.103.251	1.797.835.262	5.567.579.796	59.311.854	8.037.819.901	1.321.562.089	1.570.572.523	5.030.207.601	102.389.004	1.897.559.071	1.582.870.659	3.547.720.572	2.804.564.642
1555717_3p_at	1.278.349.876	3.386.055.622	0.597566584	2.571.160.151	495.107.684	0.914800434	0.585510038	1.403.844.854	0.138817605	0.738307334	0.574791904	464.710.537	0.845458224	3.851.657.316	1.925.104.537	1.876.492.275	2.120.413.484	1.468.235.597	3.146.484.779	5.137.756.548	2.170.175.855	7.132.841.767	8.145.528.703	5.108.470.881	3.176.989.993	413.352.216	2.690.036.201	2.261.104.118	0.704237148	1.333.008.881	0.263936845	1.629.898.076	2.679.514.426	1.819.359.111	1.551.003.415	1.501.477.791	3.540.555.285	0.591061791
1555754_3p_s_at	5.102.414.064	5.157.227.784	2.059.299.488	1.277.562.646	324.237.983	4.348.632.304	8.601.478.096	1.099.878.101	1.004.238.363	7.709.462.607	1.036.231.035	1.639.300.967	183.818.951	2.486.816.373	4.516.120.386	2.087.140.183	5.158.091.223	9.999.723.955	2.122.337.609	1.683.127.834	2.721.382.586	3.459.199.787	1.537.647.097	1.596.071.799	9.225.236.711	3.230.698.017	1.366.225.931	1.620.787.486	129.702.251	4.206.998.604	2.106.016.953	1.968.851.309	1.162.167.604	7.915.164.109	1.911.380.103	1.124.620.889	5.175.969.209	622.649.766
1555780_3p_a_at	9.876.834.375	242.874.699	3.270.579.332	6.656.894.764	1.155.548.011	2.414.139.562	7.333.933.487	1.574.801.218	8.515.019.002	1.348.143.713	1.735.292.752	1.398.042.531	1.704.455.722	1.410.780.754	8.977.075.394	4.911.479.997	490.222.275	1.058.843.328	3.113.089.186	212.869.951	4.063.655.657	9.209.571.104	4.676.050.314	2.644.975.487	1.946.171.824	39.312.303	1.815.667.897	128.769.999	6.383.635.549	3.204.091.971	1.470.566.951	118.199.723	228.042.371	248.033.527	7.134.394.152	496.910.202	2.672.486.463	2.243.381.998
1555783_3p_x_at	4.013.636.647	9.441.779.456	6.832.567.446	2.961.717.987	7.649.805.551	3.531.756.744	3.248.700.936	3.679.636.037	5.074.754.645	2.765.567.053	2.115.405.434	2.099.776.907	1.214.665.585	8.339.830.468	3.091.485.735	1.145.967.578	8.067.382.665	4.947.733.986	3.400.972.794	1.692.252.023	1.465.867.563	2.808.746.269	2.180.355.859	7.598.613.397	3.148.852.107	1.306.596.055	1.549.661.467	3.170.541.442	7.373.270.689	4.327.654.928	1.979.814.499	1.041.759.411	1.152.716.257	3.081.906.196	1.505.626.598	3.432.551.003	2.187.726.066	3.256.788.323
1555787_3p_at	2.041.644.938	3.646.648.098	1.058.470.798	4.463.757.133	9.399.094.745	5.773.285.083	7.932.137.872	5.553.937.902	5.847.089.222	1.654.384.514	4.104.316.107	3.658.194.133	2.338.411.888	6.872.131.627	4.433.191.453	400.101.712	1.328.152.602	8.351.612.616	4.189.287.108	1.786.510.782	1.530.956.314	1.428.774.698	3.945.490.369	8.259.077.102	3.216.451.508	2.104.453.834	2.933.365.091	133.952.761	7.009.373.283	1.227.755.378	1.364.710.054	5.940.294.567	3.395.900.014	2.557.121.869	1.088.643.081	439.369.916	1.972.037.929	2.692.812.405
1555800_3p_at	0.778154706	0.644611746	2.399.353.167	2.844.007.445	1.563.727.653	1.847.752.856	1.936.474.894	1.907.684.237	10.814.817	2.428.935.655	1.719.591.219	0.978602369	0.854181249	4.068.931.582	2.959.910.387	2.257.991.261	1.544.000.226	2.185.740.795	1.188.253.935	2.952.335.049	3.336.258.219	1.307.729.683	0.727843296	1.291.413.615	119.575.989	1.595.610.477	2.874.386.508	1.564.687.686	5.903.050.789	0.662000173	1.057.727.199	2.781.014.622	3.089.950.485	2.306.979.572	1.505.489.485	5.136.548.755	1.527.476.911	2.712.537.943
1555821_3p_a_at	2.072.712.039	1.259.442.566	6.407.625.512	5.792.682.034	2.937.923.228	8.301.924.466	7.878.321.413	2.242.940.282	1.189.293.613	3.101.073.256	3.663.966.674	1.849.345.644	6.951.764.736	3.585.447.923	3.098.948.244	4.726.190.852	1.038.072.193	2.001.223.941	76.884.775	5.957.890.644	6.342.252.194	6.210.266.405	4.313.048.556	1.511.880.189	3.934.740.041	112.998.287	2.268.388.465	2.444.677.696	3.220.834.232	6.136.975.614	1.944.478.336	2.338.880.214	6.123.171.335	3.618.245.482	3.800.601.485	2.757.616.199	6.134.646.435	220.167.305
1555851_3p_s_at	8.950.980.448	2.588.042.846	258.997.169	3.619.705.048	9.398.866.245	3.126.012.812	2.498.992.197	1.460.851.009	227.491.892	1.276.014.217	2.447.992.859	7.492.941.893	2.848.427.356	1.600.356.515	2.546.312.512	2.093.408.229	7.997.614.838	4.779.371.781	1.280.446.203	2.760.649.652	1.730.867.868	3.685.780.285	102.221.332	1.322.534.753	1.175.629.838	7.823.520.994	1.016.011.379	1.910.452.155	1.318.769.175	2.054.074.986	5.855.475.472	6.917.205.246	9.378.656.295	7.972.398.162	1.085.613.614	209.598.391	2.089.499.916	1.329.987.179
1555874_3p_x_at	5.915.585.142	4.964.102.984	1.569.906.476	1.521.669.915	4.808.635.237	3.702.732.746	1.648.161.796	1.112.472.514	3.448.596.126	7.350.540.149	482.622.008	2.456.924.947	4.728.314.282	2.273.456.883	6.117.167.269	1.103.640.502	3.872.481.127	7.901.891.718	9.882.471.928	5.613.528.692	8.433.132.588	9.151.603.492	2.540.255.156	1.540.368.892	1.768.935.949	2.703.691.189	109.923.936	2.579.053.595	8.042.007.206	6.621.831.681	1.038.099.398	4.910.915.605	7.860.455.805	4.682.923.656	1.333.932.511	1.541.677.598	8.098.615.226	9.503.005.148
1555876_3p_at	9.312.505.457	3.648.280.291	7.989.270.197	9.046.578.347	7.351.880.303	4.080.058.468	507.120.583	5.310.211.048	3.710.948.442	0.880129875	0.922709782	8.044.068.365	1.190.207.242	3.339.590.241	7.650.724.783	5.564.449.931	3.338.838.326	4.629.290.882	2.324.611.468	4.970.411.186	6.000.669.001	8.159.171.697	3.635.545.679	5.979.509.465	2.414.570.029	1.213.862.396	4.279.869.786	4.733.956.398	3.117.002.838	9.056.857.782	1.731.308.872	422.936.161	7.138.729.949	1.459.934.008	3.191.305.095	2.397.072.367	1.505.624.307	1.026.141.143
1555878_3p_at	3.215.235.739	10.168.321	1.161.118.922	4.906.640.106	7.261.547.977	147.315.178	8.452.355.148	6.280.556.841	1.215.276.055	4.610.398.364	4.651.527.106	4.810.782.107	1.167.283.869	124.617.786	8.285.922.453	396.468.021	3.074.567.878	1.821.051.869	5.447.834.515	1.004.199.766	124.997.283	1.003.690.121	4.775.076.915	7.665.020.892	5.337.760.547	9.759.227.469	1.031.885.526	1.264.567.469	4.216.490.704	6.344.087.576	1.686.188.524	1.001.935.352	93.720.872	4.551.680.082	6.927.843.912	5.723.241.655	6.217.370.753	3.708.564.836
1555892_3p_s_at	2.193.020.973	4.382.659.786	9.594.122.012	3.628.830.994	5.397.356.196	0.888992586	1.469.688.019	1.460.060.051	0.623267256	1.738.177.366	3.619.800.469	3.034.129.354	0.716709634	2.966.277.634	2.572.314.298	575.676.856	34.462.209	4.740.399.715	396.264.959	5.713.849.662	3.306.341.079	7.834.964.248	2.095.545.347	4.133.707.422	6.329.029.761	5.530.564.217	2.516.651.925	2.351.434.016	3.004.729.477	8.548.262.172	2.562.842.225	8.112.709.772	1.675.263.555	6.913.837.189	4.551.359.667	7.267.520.354	6.694.022.385	6.982.263.877
1555922_3p_at	8.934.407.989	2.933.898.531	1.335.229.456	13.293.529	7.991.232.595	1.252.419.642	5.729.192.734	126.060.242	4.880.809.161	3.584.366.704	928.217.902	5.458.222.599	6.771.549.664	120.611.002	112.929.103	219.103.773	1.056.228.934	1.226.088.951	5.179.352.556	3.826.117.926	1.629.061.353	8.989.096.028	6.759.106.315	1.477.344.199	1.827.786.004	802.326.772	109.871.827	1.721.452.419	1.336.409.294	2.002.414.176	1.029.860.555	1.158.045.134	1.166.965.641	1.024.992.416	2.265.862.522	7.732.261.572	1.311.254.139	1.685.867.731
1555950_3p_a_at	154.012.175	2.887.315.578	4.114.672.106	5.712.111.711	5.216.850.951	1.587.422.155	22.285.194	9.935.737.057	3.654.089.826	1.699.394.442	5.075.302.861	2.063.568.217	6.321.979.901	8.364.638.054	7.918.330.709	4.305.353.901	7.959.575.887	4.904.284.908	2.361.074.271	9.986.605.569	822.176.278	1.123.692.584	6.303.558.622	2.614.215.367	3.335.017.363	1.628.402.478	2.068.971.305	985.056.051	9.400.049.374	1.316.201.345	2.306.547.327	736.881.601	4.153.609.581	1.844.947.528	2.223.387.991	1.322.817.475	5.985.776.531	4.097.075.566
1555964_3p_at	1.286.245.627	3.248.605.624	6.855.994.894	772.319.702	2.560.801.901	4.425.483.679	8.917.348.872	1.057.873.592	4.193.831.116	1.668.505.335	848.692.504	297.348.454	252.800.049	5.865.236.441	1.744.021.298	7.093.526.088	7.494.818.966	3.221.214.679	6.849.218.883	6.740.328.307	3.478.891.863	8.595.830.593	2.790.267.704	286.770.869	2.556.642.565	2.911.482.742	5.781.490.792	1.284.763.016	4.745.750.005	1.760.349.907	2.857.930.541	2.688.478.964	1.379.631.288	4.287.494.711	3.937.882.681	5.011.776.164	4.361.016.332	3.567.787.619
1555988_3p_a_at	1.823.905.801	2.065.922.577	2.692.336.969	6.382.973.579	3.269.472.937	1.228.678.999	1.187.933.097	1.715.021.971	8.984.602.003	1.540.917.332	316.457.168	1.000.285.966	141.837.832	4.159.881.473	3.850.386.361	6.746.391.785	1.273.890.293	4.091.376.177	4.735.653.261	335.416.088	3.738.856.998	4.656.800.233	2.386.026.595	1.940.684.466	2.261.567.075	2.836.676.731	1.197.978.689	3.442.223.043	3.051.965.527	1.364.812.388	1.898.919.215	647.823.967	6.798.545.276	2.142.729.387	2.060.276.495	4.399.564.244	4.620.366.137	4.437.893.665
1556006_3p_s_at	8.943.878.579	1.585.615.095	5.704.372.841	227.871.539	3.695.771.529	3.402.787.923	3.845.313.817	3.541.289.158	2.062.599.601	2.902.811.104	8.261.560.347	3.723.258.212	7.288.015.941	4.863.019.845	1.032.486.955	2.571.306.118	252.131.502	5.109.073.286	3.739.578.154	49.794.265	3.112.137.807	5.254.293.913	2.192.268.099	4.710.028.533	2.295.598.632	4.090.200.556	1.943.154.097	308.458.469	1.749.287.734	3.531.905.611	1.389.374.356	2.760.328.808	6.163.811.999	2.913.887.575	554.548.553	5.883.876.727	7.281.763.502	2.400.108.903
1556014_3p_at	2.024.184.287	3.132.362.166	1.661.092.873	1.582.267.977	7.316.248.216	2.570.354.492	2.745.989.971	781.181.831	1.615.683.004	4.216.280.731	2.275.771.283	2.499.029.936	2.631.309.337	3.555.043.747	2.130.768.015	1.102.171.089	4.636.546.123	6.897.422.801	3.817.778.817	1.893.349.988	6.389.584.339	2.282.240.174	5.081.772.189	1.176.312.931	290.252.506	3.117.665.669	3.916.608.705	1.375.108.721	5.328.762.283	1.355.729.817	1.933.013.401	6.913.360.747	9.540.313.519	1.760.490.809	4.108.857.269	5.677.865.486	5.330.760.542	9.195.603.976
1556042_3p_s_at	3.224.995.041	9.157.171.835	8.971.524.034	8.579.279.123	7.413.166.074	1.551.245.932	8.411.058.217	1.583.498.689	3.888.499.851	1.532.176.038	9.750.012.999	823.696.212	2.364.699.238	3.666.213.838	1.724.382.065	7.643.912.177	6.214.016.347	157.320.247	6.931.088.052	1.210.598.577	1.087.794.687	5.288.100.534	6.533.588.801	1.012.452.469	6.743.036.292	6.042.929.636	1.210.212.341	1.163.615.771	685.739.739	3.857.051.924	4.669.016.077	154.103.356	191.229.508	5.870.119.499	5.800.026.034	6.481.853.103	5.061.070.144	37.916.893
1556046_3p_a_at	5.439.449.361	1.057.416.427	1.636.567.833	1.587.708.366	2.226.584.629	1.117.280.506	1.895.952.943	1.100.928.453	112.992.858	1.687.914.345	1.419.515.423	5.029.183.332	7.170.763.635	3.865.148.607	146.452.595	2.218.639.885	1.422.627.013	1.368.334.966	7.103.594.048	4.070.626.108	5.170.319.152	3.581.961.456	1.396.575.485	3.492.702.403	2.402.447.817	1.405.474.816	124.017.446	2.393.471.369	1.557.143.302	8.655.519.591	9.019.301.764	1.254.161.305	8.573.527.025	9.638.242.864	1.090.616.875	1.188.394.581	5.823.063.309	3.858.897.942
1556095_3p_at	830.766.415	3.768.329.309	1.656.861.862	110.326.893	0.64244578	2.709.645.952	6.551.774.316	3.167.128.558	0.375040332	1.070.756.498	1.271.970.456	6.382.072.154	0.659621665	1.943.876.398	2.255.760.504	5.176.977.542	0.824957801	0.870104658	6.259.943.098	4.854.029.753	3.731.549.983	3.966.614.517	9.335.600.538	5.175.137.443	2.173.367.273	4.631.739.998	1.007.973.095	4.457.335.149	1.644.879.595	0.229554503	0.693226466	420.168.092	2.000.439.778	1.573.227.167	3.789.853.915	2.380.790.095	2.980.938.815	6.442.747.327
1556102_3p_x_at	8.469.596.835	1.270.339.469	2.278.359.184	5.723.896.035	2.937.553.954	1.288.262.994	2.967.682.412	6.905.474.778	2.027.342.537	3.449.117.158	5.090.156.922	7.414.576.577	7.755.275.033	1.471.071.374	2.148.908.088	3.624.036.507	4.064.195.127	140.805.893	3.570.018.123	1.981.562.673	5.844.699.145	1.308.721.354	5.789.725.448	3.487.548.936	1.092.383.624	5.860.536.502	6.094.338.534	7.337.501.497	635.336.588	7.931.286.931	1.529.147.956	4.616.533.856	7.251.714.327	8.567.798.528	6.477.131.926	2.390.979.751	1.659.629.558	2.893.426.178
1556133_3p_s_at	144.206.144	1.237.126.675	2.491.812.795	3.709.875.397	6.644.434.897	3.205.440.649	1.828.066.667	2.982.616.979	1.365.037.527	1.722.826.192	1.245.613.855	198.011.828	1.199.079.058	3.405.828.839	186.383.275	526.710.347	3.658.530.532	1.766.314.284	3.537.296.569	2.079.510.737	1.244.198.723	1.342.205.344	12.334	6.726.362.472	5.152.407.967	4.471.402.524	1.265.824.676	9.429.218.246	3.058.333.818	0.710786509	3.486.486.448	6.110.765.972	22.445.788	139.128.843	5.504.231.724	2.964.951.109	4.093.158.673	2.753.593.807
1556151_3p_at	1.153.841.163	7.247.242.169	5.439.965.943	4.291.371.019	9.999.550.931	2.834.802.335	6.033.613.588	9.222.284.648	5.666.745.679	167.070.014	5.595.312.009	5.522.819.436	67.268.451	3.882.059.966	6.686.194.761	597.732.157	1.038.033.833	60.297.385	5.840.892.823	1.247.204.855	269.062.562	1.815.954.059	1.612.576.754	4.824.079.822	8.787.017.702	6.721.449.124	1.100.329.878	8.063.689.051	6.586.421.627	917.655.464	4.028.684.157	9.961.457.712	2.940.935.179	2.239.263.079	6.135.433.191	1.000.957.538	3.465.996.199	8.262.197.734
1556166_3p_x_at	9.113.513.286	1.105.236.173	6.292.065.438	3.141.635.035	4.361.573.419	1.706.730.657	4.500.790.005	2.832.952.703	6.730.678.725	188.579.618	1.470.994.925	3.484.342.155	1.329.744.534	4.510.197.112	516.147.986	6.170.831.766	8.479.525.879	2.344.151.117	2.604.845.779	1.087.862.782	2.419.554.392	1.341.919.909	0.658805265	1.303.110.425	7.875.649.639	8.103.732.822	1.177.390.317	7.109.122.054	2.705.047.646	8.124.066.531	3.405.939.504	4.271.682.097	3.703.285.566	2.008.136.612	1.933.372.754	2.863.856.613	546.868.398	3.289.015.399
1556181_3p_at	1.527.290.687	1.484.693.168	6.458.172.928	2.010.078.981	3.988.693.143	2.666.186.881	4.052.326.297	2.562.113.513	1.450.510.841	2.973.186.941	3.028.935.121	1.715.063.689	2.294.800.161	1.741.253.832	3.174.700.199	8.406.771.436	1.095.369.308	2.676.740.183	2.237.853.271	9.228.808.448	3.668.682.448	8.003.971.528	1.731.107.236	5.411.776.396	1.403.278.262	1.495.625.125	1.891.133.848	587.893.533	2.607.439.064	4.006.231.568	1.699.304.428	6.675.984.838	1.051.115.222	2.231.987.191	4.898.430.216	7.697.716.046	1.187.534.068	273.661.781
1556186_3p_s_at	0.673005417	6.212.088.336	4.070.493.365	5.032.951.711	5.498.917.873	621.741.508	1.608.302.721	2.951.190.559	1.913.193.685	0.752069047	265.109.374	4.213.238.679	6.083.022.581	1.162.742.482	6.488.368.585	4.175.978.783	1.475.970.666	4.144.909.915	1.529.283.345	8.915.691.683	2.363.637.786	9.510.449.218	1.112.211.861	6.821.835.692	6.393.068.938	9.802.063.761	7.458.749.889	7.988.147.378	5.088.484.173	1.118.831.369	1.217.439.368	6.089.425.718	1.193.243.567	3.053.248.901	257.952.345	5.926.550.532	2.367.676.848	6.555.410.449
1556192_3p_x_at	1.917.936.906	154.952.187	221.309.033	1.783.116.109	3.766.048.941	3.044.471.441	248.984.857	1.280.343.136	1.217.535.789	3.103.373.721	133.129.849	1.908.170.074	187.712.704	4.595.607.214	5.984.070.929	6.231.629.856	1.414.263.185	3.218.234.388	117.980.744	2.270.379.032	4.480.365.079	8.993.402.566	3.378.206.186	4.787.642.398	4.932.289.677	3.278.833.483	6.043.693.648	730.271.951	4.684.409.474	6.242.287.369	1.985.142.351	2.723.884.002	9.034.708.415	1.312.151.073	4.328.640.094	4.472.040.867	1.052.084.219	9.812.291.452
1556210_3p_at	0.316460179	0.263257995	2.869.616.141	0.750103225	1.187.466.603	1.593.541.793	1.821.081.105	0.529423631	2.764.902.875	0.624000224	1.336.857.453	2.034.656.259	0.356224096	1.788.917.467	1.327.195.409	322.534.104	154.411.772	0.98424491	1.005.066.274	9.685.626.682	7.326.269.597	4.721.763.964	1.358.991.591	202.958.712	0.583993559	5.418.995.232	8.777.105.559	0.829576391	2.307.997.846	1.529.853.983	0.215194941	4.879.764.729	4.035.571.562	0.549913301	2.058.681.696	2.342.645.427	6.403.879.965	0.936485788
1556253_3p_s_at	1.404.290.438	2.968.549.794	529.956.911	2.749.767.379	2.356.484.637	2.832.038.221	3.669.794.622	2.687.272.526	2.142.531.254	258.038.956	1.767.421.443	505.586.769	3.247.519.607	4.475.339.712	3.061.526.871	3.673.062.726	1.021.544.156	2.256.218.455	4.325.191.052	4.848.577.343	4.736.944.189	5.237.605.562	1.464.266.323	462.270.085	2.892.129.475	2.279.777.106	2.644.456.704	3.175.688.893	3.830.943.732	1.461.396.205	2.309.207.954	4.413.044.709	3.571.496.306	2.264.310.321	1.355.386.299	3.746.845.607	1.032.470.387	424.692.145
1556277_3p_a_at	1.623.751.411	2.349.476.018	2.407.853.985	2.525.083.666	7.161.186.193	3.727.188.383	6.585.325.583	2.287.206.519	2.058.633.165	4.692.606.834	2.770.005.088	4.206.554.792	1.396.749.667	1.661.645.706	439.449.599	8.738.755.224	1.891.989.917	2.222.310.634	3.319.550.921	737.332.177	8.509.866.388	8.176.831.115	2.891.111.274	7.638.012.423	6.366.965.629	7.976.407.126	1.208.513.961	7.231.221.996	4.485.445.444	1.589.367.742	1.992.677.092	1.059.575.378	5.333.804.888	4.335.166.695	4.985.516.712	5.468.291.009	1.991.302.316	4.685.970.671
1556284_3p_at	2.197.535.595	4.931.669.479	1.225.232.456	1.537.550.377	7.659.870.511	115.285.662	4.882.517.079	1.087.325.101	3.687.190.483	4.187.677.065	1.007.048.666	4.635.194.077	4.435.401.054	6.354.577.849	1.411.708.329	6.542.875.385	7.731.362.057	0.855290528	9.079.453.174	1.154.523.543	8.488.958.811	2.942.634.151	6.946.270.965	5.069.535.135	8.326.676.647	1.099.634.074	6.838.702.391	1.472.737.071	110.123.285	5.993.469.627	6.033.400.141	2.438.251.855	9.382.196.606	1.409.389.196	2.906.488.528	601.002.689	639.421.772	683.267.661
1556316_3p_s_at	4.361.613.122	7.957.149.638	4.103.449.702	1.092.038.115	3.488.479.304	1.649.775.086	1.497.469.566	2.702.199.053	4.509.108.562	6.043.335.343	1.341.158.778	4.750.898.572	1.166.087.149	9.326.431.976	1.130.965.188	2.467.796.631	2.979.157.156	6.830.706.694	8.915.300.644	1.270.573.348	1.371.889.316	1.577.141.257	1.495.816.733	8.011.009.108	4.427.614.414	4.202.286.479	7.976.519.883	1.321.384.103	9.351.744.954	7.998.433.709	550.079.311	2.707.718.433	1.215.613.853	3.275.246.688	150.733.336	5.534.377.112	1.801.814.773	2.307.964.584
1556318_3p_s_at	1.270.079.091	1.690.368.847	2.200.244.152	0.640161027	2.115.293.199	3.920.501.108	3.673.644.104	2.554.329.996	2.884.573.924	1.010.350.326	5.820.237.621	2.172.565.981	5.704.966.495	6.137.448.889	1.239.466.203	3.445.083.042	2.300.734.568	1.363.758.519	4.451.774.406	4.512.623.317	598.846.645	4.376.672.618	2.419.413.949	2.535.977.685	4.098.614.967	1.356.673.797	9.179.422.824	8.401.508.378	4.123.503.643	0.400743651	0.684209493	3.847.001.158	2.327.445.142	777.215.011	1.440.853.388	4.036.306.007	760.120.676	248.127.466
1556339_3p_a_at	2.453.294.794	2.520.054.648	444.663.964	5.008.928.897	1.594.333.403	52.669.062	4.929.979.484	3.642.305.733	2.814.314.486	3.788.679.382	5.720.201.093	1.678.228.181	2.603.680.264	7.089.380.162	4.193.635.294	7.890.271.485	5.156.142.284	4.224.687.603	3.045.140.798	2.831.929.806	4.786.828.807	6.325.943.755	4.534.333.439	2.224.493.845	723.223.239	3.599.976.798	5.041.423.464	3.859.337.132	2.864.060.685	3.347.480.838	2.923.036.781	283.672.389	4.368.073.577	3.167.501.742	5.487.726.132	5.477.494.136	9.104.615.652	4.697.501.611
1556348_3p_at	5.510.730.798	0.236404276	1.500.310.107	7.246.720.054	2.494.298.408	0.911803319	8.996.840.752	1.092.879.814	0.71705283	1.136.110.263	0.737104452	0.586757618	1.047.198.619	4.960.683.476	0.984392744	3.047.059.579	1.211.591.676	774.707.801	978.637.282	2.410.329.403	1.740.464.272	452.404.282	951.868.856	7.044.041.723	6.843.809.776	1.314.047.061	2.946.896.292	2.350.332.203	2.626.461.909	7.723.436.687	0.934791099	145.782.237	5.873.678.843	0.613142955	0.625300171	1.123.658.095	1.817.133.746	381.791.271
1556404_3p_a_at	9.292.581.112	4.701.482.099	3.702.136.967	2.339.189.641	1.310.744.992	198.130.792	3.916.381.029	7.159.497.812	1.464.175.891	2.515.392.316	2.214.074.707	5.022.286.791	1.666.290.893	1.980.861.003	2.078.989.976	6.115.545.443	5.396.417.082	285.242.961	4.158.784.497	190.183.218	5.620.997.704	6.448.947.111	5.458.600.967	1.607.620.788	1.784.604.342	7.254.412.511	1.110.352.563	32.718.373	8.491.780.313	7.467.344.231	219.884.207	5.865.164.094	1.796.583.874	1.131.675.767	1.847.203.578	1.525.713.507	8.919.891.114	2.009.105.162
1556409_3p_a_at	5.213.802.547	7.075.387.383	8.237.184.477	1.028.215.612	9.710.478.667	6.547.796.305	4.999.288.557	8.897.296.116	4.774.701.244	7.676.856.741	4.837.594.236	1.171.492.183	437.442.793	1.172.570.724	128.515.279	8.187.679.788	5.973.446.898	341.264.844	1.050.668.367	7.541.351.561	7.496.895.963	3.016.718.967	3.773.082.809	1.199.579.345	2.969.176.743	4.995.050.051	8.321.030.586	1.363.156.425	606.840.429	3.219.511.698	5.968.053.211	8.391.518.253	1.024.132.529	3.796.685.725	6.042.794.951	1.625.738.953	9.346.548.852	9.120.786.996
1556416_3p_s_at	1.011.224.029	1.941.098.714	1.829.188.775	1.821.421.369	2.074.896.525	4.153.275.714	9.237.969.437	4.963.045.578	1.793.582.155	9.362.854.143	3.331.700.751	1.161.926.737	9.773.082.088	2.897.903.966	4.589.882.503	3.576.905.858	1.089.425.141	1.570.228.448	1.919.249.416	2.163.059.888	2.435.606.095	5.903.361.464	1.163.922.589	2.120.807.083	3.788.914.935	1.472.304.746	9.023.996.473	2.954.552.837	5.435.422.723	1.628.664.237	1.100.288.615	1.998.353.532	8.727.473.282	384.885.092	1.624.314.891	1.508.735.519	462.508.008	1.249.075.379
1556427_3p_s_at	4.493.742.723	4.248.254.359	8.939.287.464	5.765.265.964	5.572.210.107	228.932.717	4.782.549.197	8.535.491.235	4.023.415.072	6.865.889.601	5.916.515.254	2.393.356.947	4.113.367.136	1.159.346.203	9.755.386.832	1.098.224.042	4.677.993.117	6.920.893.215	9.217.675.049	8.751.975.629	5.452.581.406	1.276.658.259	5.566.321.845	6.451.009.983	596.884.626	2.193.943.621	1.137.331.193	3.061.558.688	3.315.822.829	1.556.734.246	2.288.193.444	5.205.232.799	6.192.539.561	3.123.833.882	52.771.746	6.997.744.882	5.469.574.226	5.618.620.307
1556442_3p_x_at	1.292.894.025	1.903.863.828	2.669.159.524	1.348.739.557	2.165.988.816	1.830.872.873	5.274.474.266	2.255.932.074	1.292.688.355	1.559.049.036	1.364.113.437	1.965.641.772	1.600.138.226	1.251.198.911	2.497.388.289	292.090.112	1.110.454.865	3.015.035.721	2.136.374.442	2.363.311.909	2.776.581.485	2.809.079.615	1.712.237.063	3.841.645.781	1.290.913.809	1.145.928.278	2.073.702.912	2.907.745.747	920.338.781	155.120.599	1.102.679.899	2.705.135.974	3.540.691.212	2.582.663.843	2.338.913.674	3.636.594.159	2.519.477.055	3.746.987.714
1556494_3p_at	3.720.012.943	3.341.819.085	1.001.324.371	7.851.816.833	9.609.823.924	728.404.863	869.266.602	5.837.799.818	2.556.700.658	578.461.945	9.477.022.162	7.879.553.533	2.059.224.233	2.839.660.919	1.964.192.932	2.334.986.287	1.979.957.549	2.066.456.945	1.606.259.038	1.761.097.826	5.174.594.949	2.330.096.339	5.423.102.199	1.422.174.721	9.042.441.133	7.134.718.395	7.480.493.581	1.334.944.944	9.115.574.259	2.750.818.583	5.758.443.496	1.324.023.589	6.256.016.636	4.680.552.725	8.443.640.763	8.615.180.919	1.356.231.773	5.450.127.637
1556514_3p_at	6.354.899.774	0.643286577	6.594.262.096	6.537.071.081	7.200.997.426	1.715.982.594	4.139.867.818	9.680.570.705	3.836.389.638	3.186.565.261	6.147.064.205	1.989.424.146	5.082.741.569	1.914.009.051	1.107.868.685	7.849.083.472	2.905.104.799	472.383.373	200.025.323	6.205.740.707	1.099.685.383	202.358.126	240.582.249	3.402.493.778	6.616.619.477	6.684.261.762	1.653.330.481	579.265.352	6.302.276.437	8.918.058.546	3.348.589.449	1.288.098.874	6.914.993.629	156.222.844	4.729.694.661	8.160.832.651	688.151.904	6.633.232.087
1556533_3p_at	5.315.683.997	8.425.144.006	131.997.562	164.661.782	8.521.576.227	6.135.929.948	7.512.954.081	9.778.648.888	6.348.236.452	9.807.707.594	1.038.962.564	8.083.424.663	4.698.107.331	2.201.729.528	15.169.485	2.294.984.397	8.378.426.882	1.764.591.354	1.046.694.861	7.903.736.305	1.231.286.043	1.863.863.315	80.481.398	9.754.192.582	1.492.085.472	7.131.801.084	8.045.904.334	1.192.977.873	1.087.066.734	5.524.849.302	486.562.642	8.163.990.339	1.343.367.716	643.491.365	114.514.232	1.654.864.132	1.069.974.024	1.674.914.582
1556540_3p_a_at	2.792.823.338	3.335.516.609	4.323.089.113	2.414.620.377	7.027.993.548	4.886.881.542	4.349.838.912	5.772.895.348	3.026.122.393	1.186.698.181	5.192.293.894	4.444.683.735	2.626.868.089	3.716.045.311	8.212.333.715	7.427.509.606	8.527.271.148	1.281.057.461	374.755.772	463.650.059	152.086.412	1.556.347.789	2.797.317.579	731.703.903	2.313.851.694	2.456.834.022	6.068.222.117	2.222.929.158	51.680.439	1.957.349.031	1.339.981.094	7.102.729.579	9.357.635.677	1.413.504.358	3.201.555.105	5.575.123.745	1.372.846.928	1.036.594.412
1556541_3p_s_at	8.413.417.179	0.487877288	1.757.123.582	6.130.471.252	4.174.857.093	3.573.143.678	0.994885704	0.776809517	1.479.840.607	8.177.011.993	2.203.440.761	0.701323836	1.959.147.979	8.725.001.971	9.721.546.002	411.553.655	1.732.672.166	146.225.114	1.871.044.282	5.079.053.834	2.000.392.905	159.282.216	9.867.194.874	177.348.636	6.309.325.627	8.324.957.289	4.341.482.571	3.195.398.035	4.598.596.977	1.007.872.615	0.993485223	1.285.746.859	2.408.949.191	1.674.514.599	2.807.758.849	1.825.669.385	3.502.796.334	8.857.113.481
1556558_3p_s_at	0.76129643	2.495.024.235	7.278.948.935	2.506.429.103	1.410.733.957	4.276.962.899	2.027.958.018	3.640.906.268	2.498.778.402	1.886.837.783	312.140.594	4.718.732.049	0.482143069	3.014.059.482	1.095.295.346	4.851.111.352	9.640.908.983	2.689.450.757	8.060.561.608	1.243.045.429	7.892.279.882	105.069.455	1.563.161.858	1.675.228.345	7.854.593.814	1.314.087.483	0.868803573	4.218.342.221	4.094.545.853	2.931.072.395	1.263.221.306	1.172.660.134	4.240.376.034	1.165.439.339	9.252.790.939	2.093.099.015	3.499.751.291	2.883.863.728
1556597_3p_a_at	1.042.360.086	984.999.172	5.482.672.137	3.954.010.703	8.842.790.302	833.728.495	269.727.981	4.756.994.553	2.841.561.222	5.341.560.209	7.455.312.755	6.952.083.136	4.008.410.492	6.150.790.116	6.481.489.653	2.597.011.539	1.061.471.728	2.959.346.146	6.907.245.077	3.515.397.291	9.935.759.559	1.006.413.894	1.526.428.073	2.620.754.533	4.487.260.791	2.556.732.525	5.922.639.359	7.848.830.547	4.875.218.397	2.652.831.562	6.922.378.326	9.334.876.787	6.602.949.916	8.168.119.094	4.813.832.524	966.515.144	1.094.981.748	3.665.170.021
1556648_3p_a_at	9.359.160.863	5.466.079.461	1.612.752.227	3.909.047.694	2.815.196.286	6.494.724.502	1.878.227.302	2.786.956.404	0.841202147	2.794.473.876	4.002.880.845	1.127.187.616	1.065.852.337	1.050.235.696	5.820.647.108	1.119.656.194	2.233.883.711	1.879.712.399	3.109.672.355	3.747.695.589	6.848.932.075	5.196.680.808	2.963.366.309	61.463.146	417.838.237	2.567.645.407	2.733.094.458	1.804.891.117	3.885.425.118	3.534.685.833	130.006.133	5.318.480.559	4.925.478.285	3.330.836.719	4.007.259.853	6.268.495.892	7.615.562.132	429.989.765
1556651_3p_at	7.085.072.887	9.921.985.978	6.583.352.889	1.785.255.339	5.199.024.915	2.390.920.767	3.422.846.786	4.171.479.404	1.540.302.404	4.501.859.925	2.057.849.961	0.666443959	2.278.225.121	2.488.393.573	2.935.864.408	1.636.282.752	4.513.573.689	8.848.072.515	1.631.114.634	3.020.466.091	5.566.556.861	7.910.367.931	1.493.784.543	5.367.733.637	1.221.816.729	8.771.796.796	3.952.299.833	1.008.908.847	1.523.013.919	2.560.168.915	2.002.546.591	9.950.274.376	5.623.040.614	6.118.154.867	1.262.262.557	7.515.256.743	6.156.660.966	1.289.381.912
1556661_3p_at	3.392.007.349	2.746.148.956	4.631.382.303	2.778.136.732	3.388.947.146	3.770.677.225	2.547.922.132	3.755.243.287	2.270.521.409	3.601.797.029	4.022.675.437	3.304.119.685	1.905.971.406	5.735.631.729	1.164.635.655	8.272.261.223	882.716.047	3.319.237.231	5.877.455.448	8.014.356.916	4.320.319.173	5.887.721.522	2.802.908.868	1.934.622.058	4.586.173.411	271.200.727	38.262.748	4.367.785.309	2.316.407.549	9.373.971.038	7.580.339.677	5.594.578.898	1.068.004.215	456.116.599	979.920.738	1.124.534.459	7.469.068.651	8.348.433.416
1556689_3p_a_at	1.136.194.016	1.520.636.877	133.146.214	2.878.128.961	6.067.716.847	448.243.073	9.883.605.034	167.891.856	1.202.275.767	1.893.137.628	5.590.246.543	550.461.891	9.256.062.433	1.464.824.762	1.310.653.927	1.500.621.121	3.344.415.384	8.617.645.036	8.581.360.245	2.817.343.509	2.966.765.134	2.544.592.043	5.631.170.537	2.379.746.638	1.266.443.277	629.315.356	8.782.053.389	1.892.338.617	1.104.960.194	3.665.653.766	2.905.421.196	1.298.580.129	1.924.897.018	8.013.167.068	8.176.695.207	1.783.949.931	2.688.673.132	1.454.069.692
1556713_3p_at	1.160.068.427	7.287.605.412	2.547.300.716	2.178.229.951	7.512.160.652	1.977.805.837	3.874.782.824	140.589.949	8.100.972.747	3.485.588.533	1.076.858.525	6.810.023.667	2.562.755.906	7.370.705.339	3.038.743.215	4.914.925.564	1.425.659.047	1.185.977.277	4.314.435.115	4.807.157.195	9.081.123.605	1.965.427.281	695.053.606	23.186.737	859.093.625	6.440.314.721	28.424.924	6.918.591.012	4.558.211.056	1.176.789.627	0.659957793	3.723.067.175	2.360.575.035	3.039.653.857	1.520.599.375	9.670.912.669	2.790.458.019	1.261.284.215
1556721_3p_at	6.382.566.609	5.413.169.151	1.011.233.881	1.158.194.805	155.476.895	1.186.246.722	1.000.085.508	1.805.255.062	1.394.634.704	6.533.084.476	1.597.016.919	3.541.419.063	1.026.418.119	3.459.312.575	6.479.081.649	4.896.685.073	1.436.199.033	94.691.995	1.583.693.615	3.661.941.356	9.577.400.568	8.954.427.738	1.464.955.909	1.749.509.751	1.884.009.666	1.182.861.114	1.742.524.562	1.537.956.118	1.145.832.224	695.474.313	7.151.907.939	2.471.297.971	6.428.936.708	1.099.479.559	2.528.091.387	1.835.402.301	2.875.130.609	2.443.908.555
1556739_3p_at	2.963.992.541	5.552.135.509	1.371.982.402	4.055.361.743	8.230.794.073	6.749.018.398	1.212.116.683	5.687.660.584	3.141.089.861	3.996.465.739	7.481.743.265	2.636.830.426	6.067.996.842	7.614.038.703	1.243.182.632	4.955.758.975	3.753.040.928	4.613.795.589	343.525.995	4.405.923.186	164.796.273	1.321.508.646	3.115.748.324	4.106.899.768	5.112.527.125	254.703.049	2.957.744.205	1.030.945.091	601.829.568	2.788.307.678	4.030.657.084	5.529.124.936	1.139.163.675	2.931.859.272	4.881.918.178	8.852.270.107	1.550.178.165	2.228.018.702
1556753_3p_s_at	1.124.421.526	1.135.009.321	1.833.577.347	1.925.855.762	3.784.837.951	3.346.720.493	1.182.701.821	3.977.669.009	4.410.445.345	7.206.270.138	7.605.358.107	3.591.786.343	125.186.256	1.487.311.874	1.493.296.707	3.210.944.503	1.262.053.173	1.863.665.631	5.005.239.826	135.447.571	6.930.175.157	1.061.971.735	9.934.209.115	1.554.346.367	2.184.255.014	2.435.239.496	2.440.177.488	2.831.413.944	1.237.672.871	5.455.273.305	1.210.687.047	3.696.594.589	3.068.801.999	9.868.332.881	3.899.372.042	2.792.282.448	2.596.878.763	467.308.484
1556766_3p_at	3.842.072.532	4.905.136.693	144.056.263	9.629.645.672	9.696.900.679	3.621.292.742	4.032.147.336	6.589.195.845	2.510.500.804	3.276.685.391	292.445.169	30.350.627	553.120.877	6.590.891.397	3.343.043.898	2.390.582.923	6.229.984.499	5.607.419.846	5.353.718.108	932.825.037	5.419.945.741	5.531.132.585	2.648.174.443	120.582.222	4.353.419.576	4.859.775.795	3.236.089.938	5.139.044.056	8.464.143.922	1.393.203.746	6.615.646.735	1.454.753.515	9.251.283.762	1.188.689.479	8.254.477.225	1.093.396.125	7.231.049.787	5.169.197.952
1556821_3p_x_at	9.114.938.403	2.317.300.947	1.151.219.277	2.730.054.414	2.475.140.994	1.534.051.327	2.245.310.726	2.296.890.955	2.039.176.979	1.521.874.475	2.744.546.937	2.778.904.194	1.073.103.398	6.958.136.383	1.494.265.159	4.314.364.408	1.353.346.744	1.153.102.136	2.713.783.398	661.023.116	9.863.742.417	1.017.004.873	332.938.443	8.752.067.748	2.888.540.182	1.993.010.434	4.226.111.262	8.538.146.977	4.683.260.083	1.992.208.603	2.774.140.924	3.393.411.491	7.818.158.097	2.461.821.107	3.203.422.955	2.149.773.512	7.552.828.538	557.137.935
1556828_3p_at	178.289.656	2.144.180.954	2.951.127.267	2.480.960.522	3.966.765.767	247.184.632	1.436.730.519	1.919.578.023	1.697.498.902	4.550.887.502	1.474.834.512	2.265.344.644	6.221.684.189	875.323.399	2.006.269.837	8.995.864.331	2.313.567.257	3.236.583.599	4.177.043.491	4.268.549.161	4.357.701.855	9.768.580.599	6.260.666.428	1.882.731.585	1.064.387.784	4.360.225.287	3.103.485.234	6.166.609.877	6.791.851.524	5.452.945.649	17.311.668	4.181.289.938	5.426.536.054	2.271.616.707	2.365.415.725	160.211.087	3.590.869.482	5.641.388.274
1556831_3p_at	549.903.464	3.516.211.238	4.118.540.346	1.305.139.879	5.086.247.078	6.197.182.956	2.187.103.104	8.024.215.059	6.210.928.288	394.514.241	5.204.230.399	4.613.058.286	4.519.562.024	1.145.595.433	134.847.592	9.430.485.407	5.853.715.633	273.419.132	1.480.093.094	746.246.643	1.726.148.946	1.079.244.967	4.431.159.613	6.663.250.306	2.489.337.009	1.992.969.012	8.618.246.174	1.532.448.119	821.431.355	2.522.813.283	8.369.137.612	6.278.854.781	4.617.442.905	6.492.920.128	4.186.645.208	9.887.895.396	9.922.885.267	1.741.824.291
1556832_3p_at	0.264001888	1.635.251.468	1.319.536.654	3.824.509.491	0.737147908	5.221.076.988	342.818.146	2.058.920.964	1.712.901.107	2.720.873.842	21.637.529	1.003.650.289	1.641.339.609	1.900.873.284	2.398.858.551	2.725.491.687	2.384.963.387	4.094.234.614	2.619.494	295.622.668	694.293.713	8.853.020.635	1.144.364.131	5.939.330.925	3.171.108.906	2.244.017.022	1.517.246.983	3.060.981.318	2.588.801.705	3.807.058.796	1.115.696.914	6.249.955.588	2.872.733.167	1.791.252.108	2.051.619.887	4.539.486.988	3.079.599.186	1.571.146.299
1556849_3p_at	4.751.954.606	1.209.933.419	2.839.037.159	13.968.847	1.646.429.165	1.233.361.393	0.70850314	1.375.706.536	1.102.362.745	5.504.338.381	4.611.755.123	3.591.806.411	0.528614312	4.831.821.936	3.092.005.237	3.143.456.304	0.919750636	1.273.386.655	0.35509958	1.025.117.827	9.366.421.193	2.873.625.596	0.717048951	332.084.774	4.898.096.477	4.644.748.901	1.082.481.036	9.276.457.252	0.948891795	5.533.533.923	2.533.980.617	4.343.074.285	2.879.796.323	4.538.351.968	1.867.731.373	4.401.132.553	445.035.003	8.389.667.909
1556864_3p_at	4.759.577.024	2.491.617.832	5.030.340.119	3.948.059.224	3.243.127.086	7.209.469.492	7.939.461.247	2.045.895.123	3.289.367.283	6.472.865.404	9.799.114.636	5.869.826.168	5.236.798.779	1.174.237.818	1.601.207.773	1.397.566.254	8.866.981.042	4.176.932.015	2.718.527.081	682.976.173	909.864.731	270.893.101	3.760.602.263	1.047.200.662	8.765.054.541	1.184.300.543	2.821.729.053	6.351.795.005	5.889.027.884	9.331.047.641	1.967.105.954	1.028.225.805	3.707.057.639	5.865.815.627	1.276.794.668	1.179.574.938	4.697.882.015	6.873.805.056
1556865_3p_at	1.262.942.838	410.843.389	6.222.931.839	3.416.850.804	6.042.705.912	2.740.223.339	2.067.762.846	6.311.241.763	2.387.661.259	7.764.425.932	1.331.504.713	4.767.057.721	2.073.253.899	3.642.750.592	2.801.085.995	8.376.858.228	8.962.120.437	2.965.055.604	6.604.419.095	2.470.088.098	699.428.496	1.973.399.905	1.390.429.148	3.360.628.123	2.716.798.667	1.912.942.818	2.944.821.398	2.492.215.118	5.111.002.278	9.214.548.969	1.351.228.497	616.558.188	3.106.144.348	3.026.102.402	1.275.402.316	651.995.139	6.695.737.163	5.178.719.688
1556950_3p_s_at	184.778.899	4.380.449.899	3.368.685.293	3.369.108.892	8.482.287.368	2.854.435.087	806.192.706	3.660.518.511	4.437.244.116	3.027.243.008	2.858.890.771	5.694.155.161	1.609.214.452	3.266.152.886	5.094.995.498	3.156.674.095	164.786.816	4.509.372.451	3.979.743.554	3.995.674.916	1.667.492.722	1.162.259.221	21.402.939	488.469.805	2.330.372.754	2.612.865.798	1.504.367.735	2.217.656.592	2.654.415.034	6.752.637.501	2.202.688.325	5.019.958.492	4.205.802.664	1.286.315.595	255.611.476	4.306.481.623	6.104.162.382	428.150.582
1556976_3p_s_at	3.976.697.132	147.051.407	2.509.781.747	1.485.338.428	1.531.697.081	5.011.533.689	1.765.023.568	2.256.474.088	7.663.752.665	1.336.153.239	1.326.258.148	6.169.728.632	7.463.192	4.497.460.275	1.143.280.595	1.303.645.269	5.526.433.173	1.366.482.936	9.313.013.234	9.683.499.815	1.652.051.493	2.713.811.953	9.179.965.547	1.754.372.495	1.146.814.363	1.139.850.011	100.979.625	336.660.102	1.463.611.057	6.477.922.474	7.573.431.215	1.223.843.763	3.373.082.983	9.254.270.825	874.490.531	220.401.408	3.373.695.685	1.434.632.307
1556983_3p_a_at	1.542.992.234	1.934.862.732	3.972.009.922	3.959.966.623	7.372.211.033	2.278.235.959	1.812.081.854	7.630.623.283	1.722.106.334	1.458.048.025	1.425.758.669	6.188.598.479	3.533.047.986	8.683.883.646	4.824.484.998	6.234.122.726	2.589.026.296	4.277.837.112	3.495.291.218	7.024.965.511	4.937.373.599	1.191.184.909	2.952.433.618	5.238.080.382	2.553.404.983	28.167.477	5.420.182.548	1.967.160.312	5.913.041.482	9.827.592.707	1.493.470.997	3.555.228.883	4.291.727.196	8.189.234.814	4.068.223.817	1.113.830.936	9.471.766.641	5.919.399.315
1556990_3p_at	1.399.535.153	2.600.389.719	2.534.670.057	2.536.935.016	1.783.704.736	3.799.206.001	2.849.421.498	3.229.883.974	8.297.875.069	146.912.352	1.704.348.625	1.516.716.723	4.294.261.195	5.538.913.654	703.795.848	3.146.524.913	2.245.318.708	2.644.364.817	3.367.804.524	6.935.357.796	7.660.630.478	1.167.625.565	2.945.427.609	3.915.598.093	3.061.159.384	1.595.580.323	1.657.213.854	6.527.939.984	2.116.048.019	1.486.474.076	0.970103406	290.524.389	6.675.257.828	5.170.595.829	178.886.007	1.680.540.898	2.285.704.639	2.817.944.128
1557021_3p_s_at	1.143.507.824	1.503.683.528	3.932.212.427	7.385.682.947	1.325.547.831	3.394.341.119	8.907.543.898	6.968.111.031	1.897.079.916	1.222.818.449	6.301.720.969	6.183.679.553	4.182.696.279	1.285.343.439	470.589.684	1.878.987.057	262.154.874	2.497.126.138	2.096.921.808	3.835.371.774	8.866.188.569	246.433.945	7.161.879.062	3.106.606.737	3.560.445.394	3.219.441.378	2.586.906.807	1.405.388.692	1.357.484.935	2.240.473.533	3.590.733.201	4.810.990.793	8.517.480.481	4.740.873.325	1.674.763.984	6.914.338.595	1.276.152.121	5.804.670.353
1557027_3p_at	2.030.310.533	3.386.028.003	1.608.325.725	1.322.066.157	2.102.714.191	1.214.550.915	2.014.885.262	1.953.515.164	1.627.417.847	4.308.243.618	8.899.635.235	2.651.360.547	233.736.688	5.694.126.593	3.913.860.024	1.129.178.023	3.516.888.991	1.218.206.967	7.128.289.188	3.256.709.081	6.331.331.043	1.160.868.164	1.000.034.028	1.918.989.735	8.429.931.994	0.796773711	4.506.899.968	2.389.653.202	7.977.884.772	0.535351152	2.516.924.369	926.005.345	3.787.378.251	2.076.302.583	1.418.789.581	3.366.832.715	1.390.933.269	1.168.258.371
1557031_3p_at	160.674.553	1.631.794.914	4.416.395.537	9.266.962.606	1.087.803.721	4.545.323.009	5.562.081.872	9.618.732.339	1.193.755.293	1.600.636.712	4.216.792.055	4.584.542.964	585.482.501	1.008.017.792	1.618.552.036	1.453.376.098	4.454.457.768	6.826.073.712	3.234.793.003	1.019.055.082	8.743.260.489	9.088.976.932	5.824.783.666	4.688.991.196	3.471.791.054	1.550.099.628	6.387.861.912	1.696.673.004	6.234.994.602	218.799.701	2.573.990.459	2.892.472.253	7.293.686.588	3.858.753.019	2.431.521.379	3.857.865.546	7.372.000.527	5.644.244.174
1557044_3p_at	114.649.898	832.242.862	1.924.573.587	2.506.084.739	6.177.205.847	1.916.670.522	9.722.215.987	3.305.886.117	7.476.223.851	5.220.145.234	9.128.752.094	2.303.575.809	605.014.487	4.854.659.343	7.336.259.419	2.984.008.706	1.574.557.823	3.011.775.978	205.132.074	2.540.506.878	7.374.352.093	6.246.170.939	622.539.497	3.094.087.711	2.343.004.201	9.629.001.893	2.318.128.117	3.140.545.575	1.732.841.641	2.498.463.333	1.570.950.969	3.878.951.084	2.916.856.476	2.158.525.014	1.941.587.002	6.418.480.765	410.128.643	1.323.070.823
1557064_3p_s_at	3.054.857.462	3.286.680.903	836.042.353	7.200.396.791	4.507.033.942	4.840.603.423	2.158.169.129	6.236.849.089	3.448.045.737	4.440.148.423	4.396.667.254	2.908.403.201	2.695.365.637	5.984.678.222	5.092.254.113	9.695.417.519	3.836.320.406	6.478.875.383	7.457.308.331	9.532.979.313	2.822.553.181	1.251.125.868	3.826.151.688	3.363.791.088	5.254.484.558	329.604.465	8.094.230.406	4.070.849.882	5.411.964.667	2.940.390.657	1.028.339.647	9.164.136.698	4.122.201.884	2.397.388.173	5.535.613.705	5.621.811.203	3.511.955.718	691.283.779
1557066_3p_at	407.217.259	4.745.509.037	1.192.241.295	3.721.121.085	0.632449606	7.735.321.283	2.364.048.642	1.395.589.333	313.453.263	5.356.118.515	2.038.785.498	6.503.046.014	6.085.724.382	5.899.804.814	2.723.111.354	1.371.167.724	1.041.799.543	1.785.783.282	0.773225426	6.543.561.105	7.551.798.534	9.711.853.916	5.085.591.245	6.836.176.342	3.635.858.368	2.195.983.629	3.479.684.987	1.943.450.538	3.038.070.115	540.278.444	881.190.997	6.505.882.521	474.596.014	1.433.770.789	5.914.435.173	2.992.783.504	2.136.357.143	1.489.160.886
1557073_3p_s_at	1.503.739.218	1.504.471.954	5.847.686.708	243.363.603	1.018.700.139	1.722.855.337	2.145.317.583	2.397.501.776	2.394.603.612	1.864.855.676	3.176.672.985	2.217.428.575	2.057.062.497	907.864.501	9.473.439.364	6.743.817.662	1.876.721.051	2.194.106.465	126.877.509	5.695.662.946	2.447.531.801	8.357.064.542	2.218.464.876	3.592.086.286	417.012.227	2.236.898.549	2.664.643.075	8.126.294.661	2.853.369.758	4.325.741.734	1.291.734.193	8.550.346.588	4.826.027.139	2.499.947.176	1.730.312.783	8.073.545.868	7.705.673.043	5.174.170.163
1557099_3p_at	3.110.594.811	1.960.869.457	5.389.729.694	5.235.397.792	6.338.078.419	2.762.364.487	5.167.114.219	8.800.453.693	3.319.927.552	3.965.498.874	2.191.278.363	276.017.624	2.562.292.791	1.397.775.143	2.545.482.384	7.697.422.398	5.113.394.533	852.352.351	6.296.676.033	8.780.607.106	994.236.397	989.885.353	2.459.152.971	6.131.513.918	5.523.952.842	5.592.843.223	3.538.619.719	7.345.369.131	2.430.216.024	4.561.785.738	4.204.182.153	7.439.756.464	2.821.313.413	3.806.866.772	2.343.523.777	3.142.729.833	1.077.714.089	2.163.562.405
1557107_3p_at	1.851.292.539	0.810616401	9.005.395.629	2.585.126.152	1.245.129.771	837.766.558	2.998.245.644	352.592.079	9.665.643.764	4.617.517.019	317.924.754	2.942.560.617	3.979.835.659	3.112.350.894	5.230.299.331	4.679.874.716	7.287.424.423	229.231.355	1.989.310.452	1.300.717.299	8.474.861.907	535.102.914	1.688.703.268	5.528.261.773	7.510.838.934	8.106.186.368	5.949.793.726	3.082.593.962	7.457.218.868	1.699.289.326	1.113.121.881	3.135.911.978	3.105.484.581	2.802.167.242	2.727.090.007	1.697.720.356	4.154.253.071	9.738.052.739
1557112_3p_a_at	5.273.602.061	30.379.899	178.033.409	6.068.478.248	5.509.939.637	4.853.451.196	3.909.887.285	7.321.515.533	3.371.959.413	5.336.253.223	3.489.287.689	3.728.714.059	1.856.299.637	8.676.431.502	7.388.936.793	9.856.075.239	3.617.966.679	2.919.365.539	5.129.770.429	183.462.503	1.098.017.214	1.713.202.281	1.037.986.016	4.690.718.463	4.724.072.731	3.275.583.691	4.649.645.572	9.945.976.453	5.309.454.087	4.083.139.972	1.890.740.629	1.617.565.188	863.269.437	574.920.833	4.864.861.413	6.522.196.446	9.010.584.146	7.808.337.596
1557124_3p_at	906.984.783	3.121.325.397	1.114.053.035	8.354.607.862	9.513.169.598	288.180.067	5.209.706.694	6.274.790.384	3.428.952.223	7.146.311.668	5.210.686.541	1.157.592.111	3.644.375.969	272.478.235	5.978.035.627	117.335.283	2.254.562.341	3.668.192.337	4.733.543.739	9.800.862.869	6.120.438.681	1.488.310.978	2.584.951.315	2.480.198.532	6.277.144.977	2.503.650.824	5.683.114.252	2.641.204.947	9.284.537.995	4.120.005.918	2.260.921.703	1.688.391.217	1.131.758.637	3.701.596.907	3.541.342.903	34.595.606	3.535.092.433	1.819.234.204
1557137_3p_at	0.951897	2.997.190.569	6.470.653.793	2.460.005.372	2.944.070.985	3.796.082.556	1.349.266.035	3.812.679.912	2.441.216.426	4.810.083.247	1.865.569.553	4.154.518.712	3.774.594.567	3.176.563.949	2.035.990.562	7.297.314.526	1.900.520.567	3.130.471.927	471.330.318	6.493.049.346	8.356.572.362	3.790.634.863	1.585.711.231	5.321.500.137	43.790.258	4.012.489.376	7.136.117.888	3.525.999.115	2.338.540.538	1.127.744.481	1.109.132.785	8.093.785.358	8.087.513.373	1.817.501.147	4.027.821.319	25.856.888	4.374.226.799	7.908.083.092
1557158_3p_s_at	2.730.211.515	3.739.053.941	3.987.530.627	3.454.921.114	561.333.409	1.529.187.537	2.751.470.003	6.091.461.957	1.887.144.818	4.398.012.607	3.170.412.246	2.538.795.914	1.814.294.041	9.752.678.222	793.080.966	7.633.403.771	2.870.161.505	3.319.683.135	3.440.258.497	9.631.760.116	1.825.376.962	2.425.914.982	2.758.803.722	4.236.815.756	4.124.687.681	2.276.982.567	2.880.527.441	5.469.889.294	1.563.704.653	1.593.240.162	2.469.492.615	5.607.894.017	1.945.616.761	1.732.351.975	4.235.143.668	2.427.179.949	5.050.605.401	5.240.687.202
1557169_3p_x_at	0.675226693	0.530342797	2.469.527.541	1.421.480.302	1.010.111.655	2.122.639.949	323.858.519	0.987187169	1.923.165.341	144.005.036	0.975608102	0.803315342	1.967.524.665	3.048.415.635	216.258.488	200.757.437	0.579980121	1.198.407.955	1.355.697.945	2.879.282.221	1.126.207.232	6.179.764.768	0.601394368	1.287.087.357	0.629912751	1.598.295.534	2.632.013.087	1.691.338.289	151.911.975	0.497754024	2.190.158.988	1.961.350.108	4.431.283.529	1.058.831.965	1.764.638.998	2.655.267.935	3.693.171.415	1.499.600.851
1557176_3p_a_at	4.947.861.697	1.410.979.179	3.834.598.312	4.159.966.477	4.356.569.273	2.264.979.258	1.380.095.448	2.371.256.498	0.98010379	2.071.422.856	1.189.863.584	244.416.921	3.630.294.237	8.941.988.457	7.385.932.435	620.062.064	1.342.989.649	7.238.731.567	2.150.355.217	7.792.119.955	6.910.163.659	5.961.773.326	1.643.281.974	2.339.226.718	2.559.695.582	1.543.625.363	4.172.237.583	3.374.766.332	1.451.074.932	1.543.788.168	270.279.156	8.102.730.298	5.961.820.584	3.649.470.506	2.801.017.638	2.197.377.955	6.366.514.471	1.012.987.404
1557197_3p_a_at	1.575.469.734	1.746.318.132	651.157.807	2.764.219.428	6.371.556.081	4.314.750.604	3.774.363.612	1.153.830.774	1.332.663.455	7.221.699.464	2.968.815.826	5.868.434.643	1.330.802.583	7.673.603.736	5.602.552.597	6.382.975.909	1.821.113.615	6.129.331.746	3.243.461.113	3.159.078.407	2.257.763.276	1.670.250.204	169.645.929	1.201.837.032	243.941.973	410.332.069	1.226.144.796	1.485.676.888	6.414.070.144	2.872.496.755	476.301.621	5.814.684.906	2.087.843.837	6.358.298.743	2.519.633.337	1.544.320.585	5.355.744.566	437.506.053
1557211_3p_a_at	2.046.561.135	108.602.818	5.829.130.539	6.031.667.167	1.219.850.081	2.411.344.561	3.796.340.941	7.737.041.431	0.784390862	1.840.956.639	122.034.753	0.86736258	5.382.756.499	7.370.576.418	1.502.458.613	6.089.744.068	2.238.723.019	3.841.313.165	5.260.678.327	1.175.789.559	1.408.935.685	1.728.928.057	2.209.225.537	4.151.811.348	569.912.898	1.143.202.491	1.649.521.002	6.081.077.293	1.640.762.159	7.209.308.634	6.484.025.467	5.881.889.602	4.387.140.622	1.650.535.657	12.130.584	3.103.846.554	653.292.094	5.540.212.987
1557236_3p_at	4.605.525.526	2.255.015.459	5.430.693.587	1.696.822.742	7.817.119.031	1.861.097.645	2.148.192.169	3.118.376.757	4.519.911.086	5.344.191.321	1.366.397.114	1.619.040.453	420.326.329	5.915.227.714	1.977.393.495	3.694.649.278	1.862.437.054	6.580.254.192	7.233.845.777	314.728.547	5.117.217.329	3.686.463.658	7.357.630.609	316.323.129	1.560.467.957	1.194.758.851	7.089.007.146	2.438.734.057	3.395.972.745	1.160.272.684	6.447.550.838	658.999.083	5.072.167.241	123.679.315	5.722.273.503	34.916.178	4.972.191.757	84.582.038
1557246_3p_at	5.141.320.172	3.369.370.139	8.089.577.736	137.773.949	3.352.418.682	4.116.486.294	7.425.614.521	1.885.017.309	1.558.600.466	3.001.513.646	6.616.780.882	4.154.183.159	1.950.453.867	188.354.375	6.551.446.133	9.218.402.626	5.239.614.662	103.927.122	9.287.729.765	1.009.098.445	3.724.026.424	2.328.668.572	5.908.245.161	5.750.174.724	2.998.766.617	2.557.239.682	6.688.203.307	6.084.885.873	7.615.012.848	6.684.253.322	6.433.104.928	149.528.734	7.762.224.466	4.683.778.537	7.104.489.052	2.949.239.103	7.059.367.809	6.065.203.114
1557267_3p_s_at	2.643.126.428	0.619211835	1.193.868.168	1.246.735.661	0.587652639	0.887987682	7.947.198.597	6.723.562.894	6.892.944.642	3.409.695.757	0.348522419	6.333.104.033	0.321631258	585.960.673	1.855.154.899	5.004.199.312	1.729.249.861	0.675534475	1.724.202.673	4.081.799.942	1.935.402.919	1.093.727.231	0.855910688	4.395.173.122	7.434.589.045	5.317.533.132	0.529519527	3.686.805.978	2.188.577.691	4.854.364.127	1.928.133.281	2.253.608.808	2.580.415.238	1.536.954.427	1.015.429.542	8.755.993.403	607.997.964	2.236.172.561
1557270_3p_at	1.059.296.939	1.374.994.984	4.437.833.735	5.168.790.533	2.114.124.504	3.325.344.337	2.978.202.544	3.899.480.811	4.451.189.293	1.388.745.948	3.298.648.998	119.453.509	1.204.365.485	7.410.358.302	2.955.349.899	405.811.397	2.732.296.631	2.129.589.376	1.750.192.055	3.323.540.828	4.257.841.364	2.526.267.158	315.379.152	1.937.760.295	1.215.404.933	9.760.412.683	169.648.196	1.278.680.087	8.105.958.725	1.454.740.258	1.353.310.389	7.498.994.634	2.185.070.792	1.974.252.402	2.944.621.625	9.228.356.621	2.994.915.794	5.418.587.776
1557275_3p_a_at	7.064.289.873	1.693.191.126	5.064.428.772	4.582.897.794	3.630.352.678	1.596.988.315	4.105.690.736	2.605.997.534	9.044.959.099	0.961395869	1.054.555.437	0.379771376	5.696.982.574	4.471.250.144	2.952.489.406	126.803.881	1.240.830.063	1.703.487.256	2.892.010.179	6.887.950.026	4.464.001.547	4.162.141.242	1.024.251.698	1.236.909.901	2.070.370.695	1.636.742.683	2.740.608.153	4.397.316.886	2.213.347.454	0.61256891	138.957.951	1.601.015.152	2.462.742.613	15.759.068	1.563.288.279	2.553.049.314	6.574.347.311	1.293.676.018
1557285_3p_at	0.176916753	233.767.251	2.647.233.666	144.250.138	1.314.706.459	4.172.552.424	7.759.747.717	0.973035273	6.482.783.737	0.805749777	1.311.685.985	1.610.593.258	95.384.303	2.644.454.165	452.882.371	2.809.874.071	1.186.504.587	0.926847328	0.442952671	4.986.220.219	7.298.734.258	3.048.569.503	1.149.724.109	3.420.741.655	1.152.972.638	9.823.162.505	2.260.595.585	2.342.483.028	2.822.795.498	5.001.762.831	5.822.993.556	2.089.289.549	259.617.557	175.714.939	9.102.430.651	2.623.902.611	3.160.470.696	7.646.552.316
1557293_3p_at	2.684.061.834	8.703.354.044	108.581.566	2.691.376.557	134.936.845	1.513.876.453	0.783336927	200.021.434	8.475.677.713	0.719221132	9.992.659.389	1.478.564.679	0.791048628	2.128.279.549	1.479.690.422	1.212.518.109	5.012.528.701	2.069.167.703	0.624244195	4.580.246.623	192.882.244	6.707.995.353	0.864532368	4.439.570.468	1.263.347.842	1.328.231.864	129.486.023	6.515.481.535	1.649.350.028	0.707751617	2.727.299.852	3.120.995.234	2.828.514.423	2.685.878.578	1.386.102.569	1.597.979.059	8.064.983.641	110.976.108
1557316_3p_at	1.905.958.004	2.409.118.443	6.928.598.701	3.075.766.967	7.885.115.618	4.878.675.418	1.654.824.299	6.115.717.705	8.007.183.248	4.251.271.923	806.179.664	8.316.476.922	4.019.985.161	135.524.463	1.160.138.315	1.314.946.726	9.490.604.336	5.323.939.033	295.948.938	100.470.359	1.945.952.636	2.417.418.543	2.671.871.099	2.429.595.123	5.647.773.719	554.008.891	297.910.276	3.340.588.569	4.616.267.988	2.044.889.295	1.331.229.003	1.179.279.401	5.004.195.616	1.151.445.817	5.672.874.413	3.309.804.328	1.996.606.586	7.382.775.822
1557322_3p_at	8.943.550.978	6.931.857.373	1.517.312.682	2.203.161.512	9.677.566.295	3.107.849.886	1.847.602.625	9.382.324.957	5.095.233.863	3.496.797.574	2.427.739.187	1.003.873.566	1.064.152.496	5.428.006.064	4.138.540.116	234.491.538	1.297.467.307	1.537.205.329	3.940.325.707	9.548.772.971	243.841.342	7.518.268.789	7.645.622.546	3.604.272.245	20.052.162	3.937.543.013	1.953.192.683	2.387.282.331	4.540.815.017	3.082.033.518	1.403.132.769	3.639.756.682	5.385.726.262	3.736.482.509	3.475.970.024	4.500.133.028	8.045.996.986	3.521.638.174
1557331_3p_at	3.783.432.611	6.394.171.638	4.265.106.945	2.007.283.356	3.895.491.221	231.383.274	4.434.048.593	1.243.184.238	251.276.788	8.314.336.895	1.935.746.787	1.296.263.829	457.985.504	1.329.992.199	2.044.827.194	4.785.027.868	5.769.241.747	2.126.476.397	1.819.198.682	873.960.134	1.000.348.519	7.067.506.748	2.467.134.983	3.684.437.046	4.856.158.912	3.188.083.025	360.473.831	815.048.839	6.512.024.951	1.465.201.148	2.501.185.092	1.117.934.176	4.934.241.624	3.455.046.149	1.271.246.086	1.424.647.361	137.486.108	6.303.115.038
1557334_3p_a_at	1.368.247.058	1.792.597.126	3.904.201.583	8.724.978.371	1.839.391.357	1.099.339.909	1.995.059.259	2.464.437.679	0.520920411	1.276.529.948	1.853.488.415	1.963.139.937	1.149.761.301	3.963.195.022	6.867.650.683	4.511.209.661	1.007.233.004	1.798.221.285	2.297.346.668	4.387.413.338	4.214.233.354	5.554.691.873	609.642.607	4.510.488.777	1.163.616.479	1.529.251.752	207.731.193	2.487.598.836	4.548.432.096	100.452.768	1.152.800.095	1.720.688.918	4.214.699.505	3.850.739.307	3.943.063.085	459.972.619	297.243.689	5.056.805.019
1557335_3p_at	2.259.743.877	0.965773881	7.231.264.503	2.856.087.922	5.134.286.223	2.135.892.201	3.857.354.135	7.350.424.509	1.359.345.522	6.165.775.069	2.164.907.213	2.868.543.917	1.744.852.127	1.599.135.651	5.176.416.639	1.130.830.099	1.595.373.403	4.087.263.808	4.530.600.204	7.295.323.178	6.903.391.117	8.253.212.559	1.573.561.813	3.342.068.373	2.243.173.745	169.101.197	2.274.985.391	7.980.437.372	2.495.431.459	2.076.218.953	1.496.449.229	9.610.697.405	2.585.859.962	4.617.351.149	1.811.078.245	3.259.383.526	6.656.733.734	352.020.808
1557339_3p_at	4.869.619.725	4.601.753.038	3.581.766.765	3.990.928.225	5.761.832.421	2.176.807.206	2.766.802.762	412.791.118	1.497.701.358	2.634.656.792	2.704.363.275	1.507.126.047	1.660.698.259	7.766.543.421	71.417.406	4.930.391.061	2.068.655.163	2.319.426.062	9.247.684.876	5.423.802.731	4.431.274.908	7.697.999.523	8.300.894.981	5.355.422.016	1.623.757.794	1.286.717.974	8.837.094.594	1.172.450.025	2.694.631.838	1.547.217.711	3.333.239.814	9.903.469.001	6.996.822.095	2.390.903.081	3.465.656.948	9.011.102.571	5.379.624.331	4.756.451.951
1557366_3p_at	1.912.772.701	0.835832444	9.209.585.124	5.410.507.258	0.526746537	1.242.503.409	0.829910427	5.635.734.697	5.215.156.795	0.359430806	1.592.981.231	1.230.619.623	2.531.497.357	4.632.607.857	3.753.796.305	2.185.380.231	183.455.341	1.657.216.009	1.821.750.557	7.644.165.532	254.749.745	2.891.925.569	5.706.636.927	3.268.893.024	0.283354263	5.380.332.768	6.551.490.281	113.536.294	1.909.598.594	4.385.548.541	3.088.267.417	2.595.021.466	4.592.030.402	372.766.705	2.002.748.637	181.049.805	1.168.984.394	3.757.178.748
1557380_3p_at	1.221.785.817	1.368.291.748	450.751.245	2.458.156.068	3.216.742.559	324.875.028	7.532.119.464	1.806.799.003	2.854.824.838	3.851.433.405	1.202.020.321	2.698.674.766	3.887.455.756	4.628.240.067	5.398.901.053	4.901.212.143	1.142.237.128	1.794.786.446	9.447.747.602	3.104.425.748	5.301.409.957	45.992.024	254.651.624	2.600.743.497	1.445.187.581	7.582.262.091	2.479.978.274	5.563.698.209	278.942.457	1.689.628.695	7.822.307.386	2.950.194.677	2.765.953.671	2.027.006.032	4.209.668.518	6.971.255.543	405.357.107	4.802.321.849
1557403_3p_s_at	0.201775381	0.678533082	1.204.862.918	1.022.098.001	0.87648851	1.094.049.862	6.125.972.702	1.380.744.234	4.618.334.126	0.804213671	1.094.035.508	1.165.920.378	8.130.694.718	2.983.629.245	3.651.135.612	1.846.867.724	129.880.256	1.074.273.121	0.594847875	2.719.274.971	3.845.469.341	2.739.382.778	111.721.887	446.525.629	0.307150324	0.971449738	9.236.644.055	1.683.567.715	1.412.388.052	7.219.388.364	1.280.288.304	2.246.628.494	0.971611403	1.775.456.123	0.936579436	1.258.944.365	1.773.649.848	1.039.867.858
1557413_3p_a_at	6.508.671.676	6.745.948.472	1.467.382.477	3.368.584.143	3.033.611.047	2.127.426.581	311.475.462	1.546.854.339	3.499.613.905	1.155.766.847	427.855.124	8.467.896.418	6.301.073.403	1.103.960.045	1.088.369.671	3.053.818.879	3.963.916.616	7.212.838.647	4.809.871.916	3.301.283.103	355.252.228	2.347.973.374	0.738191487	4.663.442.436	3.255.916.311	215.366.248	7.055.125.011	6.740.049.693	50.021.485	5.839.299.264	6.379.588.911	8.229.627.666	1.694.880.344	1.003.299.581	2.738.528.728	8.199.492.971	4.744.017.274	3.808.992.368
1557437_3p_a_at	0.862533124	0.414004693	1.795.321.632	1.316.649.264	1.575.267.177	1.768.926.183	2.647.796.624	1.268.376.356	0.794632569	2.014.466.171	0.794833495	1.371.453.046	6.361.010.432	1.907.814.435	2.444.159.417	1.676.852.944	1.128.079.103	1.857.025.853	193.979.729	1.278.347.463	6.300.228.998	498.299.174	0.188962472	1.973.790.677	520.282.752	4.391.607.013	2.018.916.452	2.291.311.062	1.403.441.559	0.553623963	0.417133107	0.467882405	2.558.657.681	0.589077687	1.740.234.923	2.958.947.174	1.130.893.119	1.140.747.027
1557438_3p_at	1.887.929.069	1.542.559.675	5.422.629.649	596.305.684	2.371.925.671	8.851.312.695	1.904.481.804	627.148.653	3.962.081.781	8.811.496.123	6.988.048.756	2.765.521.166	2.392.375.716	4.435.499.508	2.463.180.358	4.018.386.648	1.183.469.751	3.490.946.586	1.515.428.491	9.022.390.753	6.833.799.499	5.728.722.482	1.156.106.553	6.674.043.496	2.064.548.791	3.126.985.048	5.340.682.209	4.492.049.945	1.066.249.892	0.665835861	0.939428571	4.250.990.618	20.795.814	1.216.004.383	5.144.283.347	3.826.433.896	2.017.240.349	1.079.919.025
1557448_3p_a_at	3.143.486.149	3.107.297.665	4.902.534.715	3.597.620.544	2.781.915.181	1.932.143.277	7.341.411.651	3.438.435.757	2.051.994.844	1.621.529.836	2.169.092.601	5.504.747.882	9.532.764.489	7.362.370.328	5.014.664.403	5.779.589.273	1.837.775.852	2.971.739.627	3.236.063.438	1.948.973.273	32.122.955	2.431.776.155	2.030.297.642	2.060.502.912	296.298.639	3.186.650.928	3.257.161.758	1.147.449.166	2.224.418.368	2.587.082.613	2.259.415.631	6.299.303.141	4.608.364.017	1.017.933.171	2.297.493.643	568.547.828	2.635.028.234	6.456.237.803
1557450_3p_s_at	1.060.837.909	1.401.289.049	6.224.320.991	1.167.131.549	3.157.632.134	1.512.043.476	8.391.198.731	2.417.169.589	2.025.392.509	1.279.003.384	2.127.334.782	1.435.687.114	1.561.858.207	2.871.482.035	6.513.947.683	6.147.400.718	2.937.016.918	4.120.883.736	1.619.674.867	3.421.929.226	5.438.640.974	2.659.299.621	1.594.076.998	354.869.277	4.399.400.239	1.866.526.009	1.925.944.933	2.682.350.101	3.317.210.133	1.188.517.431	1.435.040.419	2.207.223.279	3.235.128.006	1.601.879.605	3.348.785.863	3.050.218.869	5.384.919.152	5.627.926.582
1557455_3p_s_at	1.564.981.984	2.289.864.507	6.987.781.151	3.904.414.209	6.110.108.992	1.221.839.034	1.371.352.249	3.189.050.961	5.457.558.669	3.921.802.787	2.968.502.864	3.388.788.872	8.674.253.966	7.939.752.574	2.705.305.829	4.039.605.387	1.420.436.821	526.087.653	7.332.053.041	5.895.453.997	2.385.827.193	2.474.325.094	3.883.091.284	1.189.207.393	6.005.860.118	8.489.102.568	9.381.178.233	2.078.717.865	2.299.693.138	3.579.809.002	3.453.228.462	1.360.461.298	4.119.604.953	3.630.045.939	159.460.772	6.094.039.228	2.099.849.705	7.112.072.381
1557491_3p_at	1.823.488.921	9.608.431.828	1.573.472.679	2.713.966.236	2.748.855.219	3.952.841.212	8.785.232.011	242.151.683	124.218.302	1.772.398.613	3.073.422.577	1.405.635.104	2.213.796.789	6.652.050.116	8.811.688.125	3.472.395.552	9.509.223.677	4.890.038.925	2.373.968.028	4.667.534.317	4.152.984.844	7.775.285.573	1.774.421.593	7.138.016.148	2.268.978.687	441.154.449	4.202.802.497	3.834.490.382	562.251.125	1.541.141.581	2.704.439.619	2.276.737.225	7.664.639.756	3.469.396.918	2.394.642.045	1.989.526.218	1.973.575.599	2.316.389.637
1557498_3p_a_at	2.774.507.263	0.628491714	2.116.436.017	1.774.397.668	1.672.968.796	2.631.010.295	1.096.776.073	3.941.067.424	2.046.921.328	2.796.846.505	1.169.368.149	2.724.058.434	2.470.940.927	1.849.032.574	4.457.748.674	3.070.160.967	1.574.802.534	2.054.493.605	3.882.374.106	2.775.685.448	561.199.605	6.062.307.379	0.666240203	1.570.885.335	2.973.836.872	0.952528049	1.228.593.328	4.297.813.594	25.303.206	1.457.278.395	0.856653635	1.004.118.126	1.608.134.204	3.722.393.697	8.231.146.661	2.525.488.754	7.576.383.299	2.779.227.224
1557502_3p_at	2.955.488.743	1.554.762.252	295.474.148	2.113.903.366	7.178.014.908	1.112.862.006	2.368.396.226	2.401.636.595	1.623.757.387	2.259.650.304	3.687.264.849	5.718.924.367	1.232.421.023	8.059.733.106	1.388.991.257	1.860.388.228	3.779.894.661	5.781.246.241	2.605.985.267	9.460.044.203	6.651.450.829	1.076.215.316	1.455.290.852	1.904.142.582	4.560.958.479	1.300.149.595	2.809.722.855	7.649.615.345	3.126.950.646	3.951.994.367	1.845.255.982	1.643.306.687	1.605.935.212	2.911.764.088	9.673.170.011	1.154.453.271	6.485.986.467	2.291.534.424
1557505_3p_a_at	6.334.633.515	2.471.774.554	1.943.468.314	6.011.069.495	2.659.666.451	4.357.805.243	5.153.354.413	239.182.235	1.215.138.197	900.062.283	1.833.558.311	2.474.943.324	4.260.489.413	9.262.310.851	2.956.568.743	2.806.545.638	5.180.903.609	1.479.468.302	7.043.385.908	6.101.810.114	8.348.439.083	113.950.829	1.724.245.177	3.397.438.046	1.937.143.072	4.541.306.745	1.779.786.163	6.699.743.315	2.144.459.807	4.904.383.448	1.998.567.897	3.328.164.107	8.186.321.857	3.208.400.246	3.928.200.149	5.358.175.494	6.499.534.166	305.092.428
1557517_3p_a_at	1.376.809.735	2.144.251.573	1.257.232.751	4.613.351.096	7.403.497.836	4.057.838.996	2.014.482.477	3.094.103.946	2.351.707.905	3.547.456.925	7.543.432.904	1.559.585.266	1.167.231.503	1.962.216.793	7.344.789.989	6.800.937.999	3.362.122.219	9.913.961.319	5.653.929.263	9.482.404.148	9.796.806.814	7.814.671.186	2.075.865.987	727.122.056	3.015.588.344	5.999.210.926	5.834.198.421	1.558.126.109	7.828.440.027	1.999.990.828	8.338.826.144	7.544.328.013	1.357.535.372	1.469.062.001	127.510.641	955.881.963	7.411.602.774	3.173.242.885
1557521_3p_a_at	3.345.995.199	5.461.139.768	1.825.621.596	2.828.511.498	645.318.948	8.061.633.953	8.735.365.671	1.452.000.911	681.538.075	1.208.734.787	7.295.966.103	8.024.082.278	2.514.780.305	3.551.892.621	131.509.172	7.261.605.277	3.605.568.283	1.138.194.314	7.368.349.316	5.469.568.514	1.540.711.887	6.927.121.058	5.385.733.835	1.134.673.165	7.505.485.264	1.316.616.809	8.396.860.092	1.487.557.134	9.348.612.358	7.644.907.692	2.946.246.896	1.411.478.031	4.844.996.147	6.694.366.313	3.900.121.066	9.746.573.458	1.220.483.228	1.082.355.518
1557527_3p_at	2.317.333.702	1.012.590.114	8.732.204.366	2.426.119.968	794.106.775	2.387.434.735	7.247.958.376	2.014.913.479	68.244.932	2.859.123.738	1.440.103.852	2.154.767.654	2.682.218.474	1.612.012.535	6.601.136.644	4.428.970.161	2.151.867.806	8.572.247.173	451.628.636	1.421.977.098	1.593.971.545	3.354.656.202	6.204.291.389	7.033.545.413	2.522.476.784	2.124.809.094	3.555.465.356	1.210.595.996	6.663.490.356	8.636.925.043	188.283.605	6.158.654.248	1.440.113.812	2.355.505.762	3.170.799.031	5.558.557.607	8.499.910.512	5.314.095.096
1557531_3p_a_at	0.772553373	1.527.157.561	2.615.914.967	3.279.634.151	1.691.001.292	1.110.823.074	6.763.259.764	1.888.094.935	7.528.929.222	3.424.093.141	8.968.071.413	1.507.664.248	8.858.898.719	5.114.602.655	2.711.093.949	3.876.936.502	3.444.954.433	1.850.148.619	3.643.570.145	2.974.061.157	2.039.711.362	785.626.197	8.907.851.083	3.647.347.622	7.102.522.893	3.275.089.652	0.984431831	5.002.910.519	6.103.571.981	4.336.780.949	2.788.556.949	611.399.958	2.813.425.448	1.047.269.872	6.899.890.985	3.588.959.401	3.694.749.902	2.372.095.077
1557533_3p_at	1.094.069.839	0.813565351	666.330.919	8.361.125.953	3.630.538.613	5.388.249.768	9.141.666.677	0.807384488	9.948.932.422	1.411.320.146	140.606.638	5.714.398.612	1.042.108.764	3.378.138.978	3.790.434.684	219.485.399	1.823.824.205	5.332.988.875	1.499.058.736	7.246.286.208	1.019.718.565	5.179.303.178	1.591.547.769	4.680.880.339	7.207.431.159	0.434055917	3.886.200.965	124.663.389	1.334.325.358	7.600.477.422	2.650.661.347	2.281.298.163	351.592.349	1.041.437.775	6.622.711.131	1.739.427.015	7.583.085.602	309.235.815
1557536_3p_at	1.460.544.271	1.347.660.576	2.687.442.714	1.415.234.168	2.532.545.272	6.687.737.769	8.055.067.228	1.350.386.073	45.313.091	6.609.821.655	6.780.078.311	5.009.876.704	5.924.421.834	4.039.092.172	2.234.692.438	2.332.925.063	204.665.556	6.382.553.523	5.468.390.577	1.672.033.961	3.230.509.955	3.332.282.833	4.457.839.156	3.751.959.536	313.656.586	4.993.474.673	2.240.229.001	3.156.812.329	2.464.272.566	5.923.729.768	4.804.690.038	3.004.262.597	3.847.920.716	1.519.739.286	1.897.828.054	1.612.838.814	2.285.274.624	2.658.691.084
1557538_3p_at	186.351.765	1.069.625.488	2.614.608.514	1.601.690.419	3.751.292.227	7.555.171.682	0.642838069	3.657.570.977	1.138.553.532	1.092.147.814	2.165.562.517	2.524.806.014	7.022.589.144	2.257.632.429	3.128.636.919	221.609.706	9.694.877.472	1.581.261.667	2.040.566.018	1.778.051.811	4.740.579.925	3.338.854.614	8.956.057.051	1.685.949.026	1.271.396.931	3.106.486.968	3.193.606.474	4.660.537.583	3.738.194.859	7.244.063.652	1.600.590.341	1.050.680.389	8.665.058.148	119.848.895	1.100.198.205	5.175.082.461	2.647.491.167	5.172.631.077
1557545_3p_s_at	9.852.163.091	1.214.041.142	120.584.116	1.314.572.051	9.084.183.517	1.514.142.922	1.579.233.417	5.098.883.376	1.484.357.424	826.110.933	1.599.741.417	7.969.007.358	1.412.817.801	1.173.515.826	1.579.276.555	125.774.606	0.477458075	1.495.898.263	1.375.345.634	4.612.635.199	532.425.768	4.994.833.839	233.066.206	2.288.639.189	6.774.656.832	6.213.180.614	1.221.654.132	2.785.067.416	5.109.393.157	0.779542064	1.023.225.691	1.810.650.106	2.084.950.732	723.340.495	2.572.048.716	1.371.014.323	1.164.096.441	5.238.504.422
1557551_3p_at	0.681452004	0.634243271	4.665.997.455	2.383.984.253	150.309.523	3.017.051.728	2.395.481.229	1.649.001.705	0.827063599	178.755.739	0.996338436	1.196.692.331	2.902.104.106	1.191.149.298	503.303.312	3.844.273.301	1.618.823.992	1.242.658.881	4.200.007.124	6.889.596.969	1.034.532.698	482.196.084	9.793.717.914	2.593.901.509	0.954155004	6.912.016.341	2.409.371.261	8.302.623.159	7.465.266.391	1.379.566.751	1.636.863.898	2.580.830.665	2.248.543.285	159.140.419	2.500.540.599	21.429.557	1.764.892.388	9.264.386.579
1557555_3p_at	673.185.468	1.887.098.746	2.747.932.259	3.889.903.747	3.029.067.506	341.078.396	1.784.849.373	3.898.115.793	6.533.215.339	2.986.536.844	1.809.236.061	2.379.090.706	1.866.818.127	9.858.939.328	1.473.454.506	2.567.730.968	3.463.860.416	1.426.391.536	665.906.829	9.202.663.451	498.875.178	8.042.940.941	1.495.392.673	4.694.580.008	2.617.771.687	2.586.024.921	3.531.422.242	979.723.768	3.808.823.892	1.918.792.281	1.670.540.895	566.690.917	2.524.012.086	3.302.220.908	2.651.687.658	4.091.248.639	1.410.967.078	2.380.671.921
1557571_3p_at	2.223.377.177	2.685.238.478	2.543.925.646	7.551.662.144	9.935.547.492	7.247.536.103	61.747.873	8.992.859.215	5.602.324.255	8.971.184.691	3.079.696.821	4.375.428.334	4.870.753.158	1.029.729.002	6.786.148.816	1.304.178.464	4.978.425.375	5.955.008.937	558.511.079	5.122.596.831	9.667.805.712	1.538.586.545	5.830.653.666	7.447.784.835	8.154.468.895	4.195.043.357	1.525.706.078	8.969.149.763	6.917.076.398	2.978.211.682	4.722.356.492	9.018.797.809	1.308.917.443	7.046.256.396	1.223.593.727	4.373.569.206	1.199.549.984	7.785.292.331
1557580_3p_at	7.646.167.787	0.985066892	252.153.895	9.153.877.149	2.373.812.255	0.93764322	1.198.329.054	1.120.752.038	5.501.306.262	139.253.928	1.086.569.752	2.043.217.586	4.358.623.059	9.807.134.116	2.670.266.102	222.804.407	1.705.490.459	10.254.591	0.928832723	2.379.919.831	5.197.601.809	1.081.400.544	6.909.432.309	452.794.017	5.277.621.476	1.547.819.371	6.314.089.756	2.097.813.332	2.107.533.663	1.269.948.186	1.255.229.924	3.881.518.723	4.737.834.573	1.299.170.311	1.168.664.935	1.832.658.722	153.705.053	2.543.930.044
1557582_3p_at	5.258.472.975	940.554.329	1.498.586.441	7.454.832.324	5.209.202.935	8.393.384.558	1.280.282.353	1.635.079.671	6.359.128.198	908.674.977	104.616.361	1.061.833.766	7.529.482.624	4.827.608.362	7.889.907.498	3.347.568.457	7.705.379.838	1.269.697.604	1.256.924.364	2.175.566.883	1.923.648.024	8.064.235.934	5.026.385.273	1.435.151.444	9.115.760.387	8.116.269.722	1.011.184.913	1.632.724.618	1.448.358.602	4.851.907.365	5.347.414.514	7.248.034.669	1.602.716.517	3.968.585.263	1.586.773.645	2.691.595.263	1.833.346.903	135.020.903
1557644_3p_at	5.597.810.734	6.845.317.934	2.210.293.269	482.917.289	151.613.496	1.562.116.331	1.522.695.889	829.813.873	0.81111276	9.998.909.745	713.891.345	0.812640592	6.630.473.678	9.760.742.211	1.858.691.143	3.119.765.066	1.121.443.074	1.950.721.444	0.850835941	3.339.561.387	8.610.429.903	1.327.082.291	0.546232866	1.148.082.745	1.385.568.854	4.083.655.335	1.519.758.924	4.391.285.557	1.309.425.028	0.609948604	558.392.529	239.982.609	4.214.067.484	2.049.053.713	2.295.176.151	5.540.583.046	2.350.763.545	1.336.072.215
1557651_3p_x_at	3.027.353.056	2.531.737.398	7.896.314.006	5.926.270.156	5.859.180.964	4.668.043.697	5.924.374.252	1.642.043.721	1.558.220.382	4.028.899.266	717.380.418	5.023.209.519	273.404.628	1.137.931.686	1.103.124.922	7.958.096.306	6.041.667.771	6.164.980.035	557.929.536	4.567.878.223	607.584.874	4.315.505.603	1.643.437.168	6.858.890.177	1.565.055.108	3.213.987.261	4.354.297.636	6.610.388.775	2.367.901.177	227.005.348	9.207.155.499	4.579.341.366	3.640.848.964	6.278.748.035	2.538.965.491	8.578.431.707	2.118.519.053	8.612.740.699
1557661_3p_at	4.632.769.194	1.265.496.527	5.249.109.434	2.553.690.103	353.805.669	2.346.175.807	3.667.234.212	1.672.754.633	400.896.032	2.607.105.239	8.685.635.693	1.295.830.035	6.758.425.886	3.797.044.736	2.334.317.284	4.340.937.876	1.604.395.454	2.565.854.279	169.000.846	6.223.413.812	3.971.126.711	4.617.127.952	1.809.524.535	3.916.798.187	1.142.185.999	1.626.725.473	3.007.552.821	2.633.327.152	2.117.654.575	1.066.902.994	117.840.036	6.388.779.557	4.012.630.024	1.024.114.127	8.538.062.791	2.191.812.288	2.786.764.926	3.115.484.712
1557709_3p_at	1.185.687.086	209.302.179	3.704.388.195	1.315.337.637	2.259.554.785	1.673.280.949	2.453.969.229	2.659.886.234	0.862270826	3.808.220.256	318.755.664	204.478.581	1.038.254.399	1.021.759.977	285.907.285	7.163.585.399	3.805.016.347	2.846.852.075	2.293.736.243	3.830.963.786	7.668.758.078	6.816.025.719	1.247.870.559	3.000.479.384	1.513.125.079	2.017.964.258	6.905.353.422	376.797.161	2.853.665.076	0.850583549	5.484.775.014	3.342.137.379	3.290.664.753	1.756.115.224	2.290.391.284	792.294.047	5.778.510.073	4.449.261.445
1557712_3p_x_at	1.160.472.708	3.286.980.866	7.199.317.138	8.034.039.616	4.310.232.364	394.226.144	7.806.639.059	782.879.986	2.185.671.825	5.764.650.428	2.170.362.737	1.820.852.204	1.314.790.132	1.013.486.955	138.900.329	6.623.732.722	5.807.820.065	3.286.923.973	7.450.479.404	1.099.207.691	2.103.835.584	2.812.532.162	193.282.372	8.455.509.665	6.962.824.974	2.691.280.221	7.574.255.749	8.511.396.136	7.360.499.667	343.193.485	1.949.181.636	7.812.317.692	9.945.879.587	7.343.438.475	6.256.336.852	1.420.364.449	1.255.512.462	7.105.415.572
1557751_3p_at	4.493.302.303	1.396.867.932	1.500.526.399	2.743.804.916	3.302.738.745	1.186.314.907	5.408.138.697	2.886.673.962	1.504.314.793	657.283.246	1.441.781.428	1.032.479.923	1.670.186.206	5.401.632.625	8.215.205.346	6.195.301.174	1.070.942.974	1.225.859.094	2.115.026.832	5.287.946.233	271.130.674	5.875.271.287	460.469.454	3.104.957.721	91.703.977	1.041.924.729	7.100.522.334	3.267.107.405	3.017.694.486	1.087.444.125	0.310976033	2.607.255.424	3.864.614.924	6.670.091.631	2.989.446.624	1.353.012.027	6.077.571.248	1.461.817.395
1557774_3p_at	9.018.702.744	1.283.759.188	453.377.876	2.106.170.883	1.354.907.258	4.023.348.903	1.313.886.483	806.128.914	933.517.367	3.408.072.716	9.782.797.412	9.203.601.267	1.311.514.691	1.037.188.186	2.216.694.981	1.091.634.507	1.015.133.787	1.365.045.021	6.135.594.642	9.466.096.753	1.440.446.526	7.676.109.925	682.697.611	1.878.874.297	1.062.011.131	8.552.628.198	5.161.963.798	1.035.436.118	3.247.190.435	64.109.719	2.836.498.936	1.467.952.781	3.120.577.612	3.121.830.358	5.466.326.867	3.332.339.846	1.725.185.232	7.451.586.297
1557776_3p_at	1.708.495.874	1.911.585.327	3.298.963.738	1.021.534.997	226.316.007	172.636.753	2.262.364.231	4.270.077.599	3.034.460.026	5.385.577.395	4.334.772.072	1.354.484.453	374.557.743	743.568.512	6.247.744.399	124.018.646	3.384.427.629	6.050.422.532	231.808.119	1.215.574.515	1.029.598.764	9.071.220.301	1.804.277.573	7.396.812.261	5.812.552.982	1.635.917.909	1.414.482.599	3.055.732.181	3.387.107.856	2.950.591.966	2.201.643.191	1.222.284.891	7.543.882.919	5.351.603.234	100.999.171	3.460.127.012	1.571.378.735	335.421.936
1557782_3p_s_at	1.617.119.837	1.874.365.594	1.125.467.015	3.240.351.723	8.150.708.967	3.720.860.553	1.807.024.928	6.700.828.744	1.783.926.259	5.393.100.725	356.485.758	1.376.847.333	1.602.904.086	1.476.998.925	3.027.534.426	5.236.366.754	4.974.365.389	1.762.887.103	4.077.292.837	1.185.670.251	8.895.855.184	8.173.692.119	3.247.533.342	1.190.642.202	3.526.704.026	4.811.056.126	6.510.278.033	310.807.031	3.490.102.403	1.908.432.973	1.374.341.626	8.487.647.365	9.953.219.043	4.037.398.861	6.338.336	1.350.455.733	7.558.766.437	7.549.650.285
1557788_3p_a_at	3.957.562.065	3.191.232.302	6.739.042.957	7.049.828.487	4.883.472.309	173.069.836	6.373.148.067	1.254.914.863	2.784.391.165	147.939.528	1.211.486.224	1.064.371.762	1.448.772.167	8.742.402.745	2.007.081.953	737.107.923	1.285.624.519	3.640.760.637	6.934.514.129	136.382.849	413.661.794	4.429.761.485	2.446.384.573	2.851.801.067	606.034.405	2.480.933.463	4.028.164.998	3.389.354.169	1.620.235.001	116.327.745	1.755.388.734	3.608.743.758	3.524.347.615	330.157.979	5.974.682.894	1.215.426.975	6.622.990.004	4.594.621.638
1557807_3p_a_at	1.920.038.437	2.252.230.947	3.829.332.679	5.502.672.665	3.536.995.024	3.209.329.196	1.738.059.665	2.772.826.157	1.400.236.905	1.723.163.655	1.379.423.201	7.599.104.913	2.825.951.962	3.059.115.419	9.730.084.288	442.880.751	1.754.042.888	6.975.930.169	6.232.620.484	2.655.989.363	5.402.073.564	114.745.675	2.908.530.488	9.520.952.127	3.143.501.407	5.548.899.109	1.691.897.285	7.509.825.707	8.049.900.689	2.538.706.207	1.972.722.727	4.903.844.454	1.031.953.997	1.699.143.124	5.274.936.535	4.943.182.307	1.658.164.305	5.143.345.255
1557838_3p_at	4.181.736.335	9.955.217.489	2.729.554.463	609.157.279	4.257.714.915	1.702.726.188	1.245.817.483	4.982.717.938	1.430.460.462	9.147.719.611	35.552.457	1.914.576.571	1.059.948.036	1.018.982.433	1.924.549.487	3.999.951.721	2.246.076.384	3.726.200.419	1.626.060.224	9.744.869.164	5.359.460.384	6.775.145.169	2.920.449.666	424.460.108	2.110.836.281	2.137.169.218	3.270.064.872	2.061.869.239	2.220.794.566	9.126.094.746	1.272.614.395	3.636.415.933	1.468.482.931	8.981.736.645	3.354.160.077	3.880.207.591	9.055.651.434	563.025.542
1557841_3p_at	4.274.023.694	1.192.590.884	7.477.792.502	1.569.529.517	1.777.559.615	5.065.064.756	3.658.927.438	1.866.067.685	876.679.961	6.320.336.141	983.338.028	4.871.121.214	1.879.389.487	158.714.093	266.954.325	1.344.492.223	3.104.700.101	2.854.345.845	3.165.017.424	1.347.420.094	1.218.094.727	1.629.669.996	2.140.954.571	9.313.167.034	1.347.915.314	1.954.816.865	7.276.678.848	7.727.240.399	8.770.238.868	3.126.863.348	1.704.261.894	608.253.282	1.481.665.727	6.862.834.604	7.710.600.127	3.347.323.397	7.570.664.343	1.165.405.453
1557863_3p_at	1.042.012.305	125.575.947	9.047.552.187	3.964.288.136	2.820.428.093	3.817.211.978	4.237.887.535	9.387.843.672	2.154.390.747	1.375.165.515	0.785699608	0.995396876	117.502.687	1.665.046.215	3.316.865.216	2.239.689.763	1.403.246.426	2.247.061.912	3.016.320.052	1.267.673.668	3.874.800.153	1.060.567.034	2.024.123.568	5.685.438.769	1.979.556.786	1.649.961.072	260.167.108	1.764.962.647	2.411.861.059	6.074.300.307	0.898330548	7.346.851.489	4.886.247.501	1.749.705.993	1.438.114.979	5.811.299.187	2.426.673.943	184.984.067
1557866_3p_at	322.386.013	9.054.250.737	7.015.681.093	5.128.588.657	7.546.681.869	196.506.263	6.672.250.393	7.841.912.635	3.438.634.957	3.891.583.996	476.299.053	3.997.174.092	7.075.454.453	4.924.777.539	1.621.221.398	1.818.462.406	3.292.378.041	2.767.963.163	6.933.658.244	2.445.055.944	1.400.449.227	3.355.462.155	3.362.733.853	1.362.343.981	1.143.304.934	4.059.862.767	2.355.409.352	216.165.458	7.784.184.259	8.744.181.992	1.056.752.987	1.560.988.508	1.233.642.525	1.176.943.795	1.757.316.707	1.629.224.723	3.481.261.186	7.555.254.977
1557871_3p_at	1.253.341.325	9.171.074.039	1.518.735.906	1.111.948.098	2.400.208.015	1.492.929.729	8.943.358.589	2.984.847.509	6.211.616.326	2.065.459.827	1.920.379.126	2.155.236.468	1.773.219.677	4.458.444.153	2.661.082.711	4.114.299.631	300.622.942	1.146.331.657	1.491.736.544	4.052.998.804	5.197.741.363	8.572.697.783	2.197.977.234	2.629.857.565	9.327.507.838	1.839.809.734	4.443.561.571	6.092.916.521	2.856.144.615	1.525.675.587	3.003.974.234	1.767.009.565	6.091.139.947	3.018.357.484	1.051.753.689	3.218.760.783	2.081.936.615	9.553.030.436
1557891_3p_s_at	3.574.192.889	1.040.587.663	7.096.515.628	241.989.301	3.941.790.006	3.930.936.899	2.438.470.679	1.283.389.607	2.182.356.964	6.396.770.734	2.310.509.016	5.389.589.478	2.223.503.039	4.396.131.479	8.986.068.372	2.531.944.661	2.524.162.332	7.606.961.633	2.019.050.669	221.305.898	16.063.601	2.587.399.777	0.547591285	5.343.051.826	1.013.093.787	4.083.507.477	1.343.356.506	6.822.785.253	1.571.553.928	8.224.126.351	2.629.162.523	1.602.450.904	5.796.207.692	1.453.142.356	7.980.566.248	6.690.837.623	1.158.227.877	2.174.882.864
1557905_3p_s_at	3.989.426.898	4.429.405.716	5.047.427.737	1.031.408.401	2.043.654.546	2.479.183.366	331.494.058	4.923.322.814	3.486.726.385	4.166.248.143	2.118.528.902	2.162.668.239	1.095.106.575	7.404.769.559	2.140.563.211	2.580.694.535	1.734.068.843	3.561.533.593	3.365.175.972	5.751.853.383	6.553.038.447	1.059.394.775	122.428.958	1.452.528.526	1.192.212.535	1.319.674.191	3.578.472.881	1.017.256.721	5.225.063.303	1.761.777.106	1.312.922.639	8.271.640.766	2.600.784.822	2.433.928.477	2.035.155.595	3.267.036.511	5.170.885.005	209.284.019
1557915_3p_s_at	5.069.866.527	3.941.693.659	8.875.021.533	2.650.077.669	4.905.233.315	2.504.552.604	4.686.112.918	1.840.332.783	3.656.936.062	3.590.120.858	5.021.886.649	2.856.220.303	5.463.671.242	3.844.336.824	597.623.673	3.840.090.203	6.047.390.633	2.368.740.099	2.445.113.794	2.483.511.665	1.375.039.456	5.531.471.808	1.360.732.025	4.625.275.425	1.705.952.443	3.518.392.994	3.497.281.857	6.637.826.726	2.461.119.178	2.823.021.997	2.414.282.741	1.029.685.878	1.892.782.223	1.985.594.954	9.732.425.261	5.108.258.365	5.534.892.686	4.019.747.201
1557944_3p_s_at	1.423.925.094	3.010.490.808	8.325.539.074	6.695.251.812	3.122.861.689	3.013.530.836	1.747.908.252	1.570.390.572	2.742.508.923	5.714.703.741	8.207.439.286	8.765.554.582	2.060.663.838	7.798.009.293	5.065.687.904	9.892.861.151	3.212.907.051	6.445.081.806	8.398.887.365	1.187.864.682	9.028.667.902	9.845.742.128	6.895.955.064	19.463.894	119.781.112	3.357.976.613	113.030.904	2.646.124.007	7.879.743.323	2.357.969.309	2.842.982.673	6.863.031.772	7.653.455.411	4.055.387.881	5.066.166.564	1.374.923.181	2.028.761.039	1.307.360.421
1557953_3p_at	3.280.329.178	2.769.946.306	4.079.191.181	4.535.691.473	2.745.408.121	1.938.388.269	3.311.367.253	3.304.581.769	1.455.755.224	3.167.295.706	2.504.315.524	2.620.710.246	502.162.565	1.027.806.872	572.133.356	5.096.511.536	8.885.449.154	4.122.783.145	3.993.714.893	1.857.458.792	4.860.512.855	1.174.401.981	1.024.690.624	1.055.759.689	1.662.877.882	2.742.975.624	5.723.165.408	1.392.995.312	3.954.323.961	3.273.364.164	2.879.979.884	8.326.650.824	4.223.595.053	3.522.256.405	2.084.210.574	5.532.104.922	2.768.953.063	322.279.767
1557981_3p_at	5.429.495.751	2.312.542.584	1.516.051.634	7.568.492.615	7.208.821.224	3.083.405.448	4.352.281.145	1.100.079.311	3.306.850.852	1.066.910.042	2.149.265.478	1.252.359.833	5.276.896.403	2.172.709.404	4.808.837.779	2.343.881.624	724.906.264	7.821.763.167	772.209.258	2.074.790.307	1.278.192.638	5.350.521.371	2.927.057.163	5.989.649.134	3.552.536.241	2.149.501.781	6.162.304.447	9.853.632.371	8.914.874.004	2.111.779.679	3.057.086.644	1.108.102.076	3.894.021.357	5.343.035.344	1.657.958.995	7.523.401.957	1.837.513.444	1.135.542.345
1557998_3p_at	6.563.207.504	1.736.145.006	3.713.422.155	5.623.212.191	4.317.776.961	1.244.032.671	2.492.138.812	1.513.167.741	4.552.820.529	2.280.043.276	53.852.335	0.873616068	0.39905036	2.304.091.526	2.919.744.018	1.586.826.365	1.942.758.119	2.572.891.356	0.76355705	7.475.301.111	3.908.971.708	183.773.561	9.853.151.908	2.102.771.819	2.098.739.929	105.440.631	1.117.496.863	1.641.205.205	2.782.704.056	2.581.244.606	1.498.986.509	383.579.349	3.092.697.107	1.750.029.567	2.290.251.535	2.773.767.364	5.680.554.956	6.438.831.395
1558044_3p_s_at	4.103.824.636	9.835.321.306	1.609.141.949	1.010.128.718	5.066.802.634	354.030.362	3.799.611.402	4.235.169.872	4.896.456.701	4.914.633.083	151.428.326	1.533.463.769	8.158.864.909	1.137.579.048	1.148.206.608	1.025.271.211	4.763.051.746	1.216.718.043	1.665.424.844	4.533.809.214	1.479.124.614	1.338.527.435	2.468.479.081	4.308.470.452	2.309.559.901	4.914.534.436	3.808.027.165	4.343.898.355	6.851.335.578	2.037.665.689	9.630.016.557	2.426.769.919	4.954.673.112	1.165.657.532	4.120.795.036	36.991.129	1.080.461.706	2.308.098.607
1558045_3p_a_at	6.322.657.316	1.381.887.174	1.019.417.683	1.603.238.423	8.193.970.768	3.220.945.103	2.927.241.031	8.050.803.353	5.857.102.922	106.016.031	6.926.220.392	2.948.727.107	2.675.438.872	7.363.893.806	7.282.359.785	1.096.176.376	2.160.187.457	1.106.920.614	1.181.398.225	4.128.855.887	5.704.528.534	4.643.468.748	6.559.417.473	6.030.300.172	9.843.125.219	5.504.309.674	4.947.532.839	4.362.603.309	8.053.392.837	6.697.903.214	1.898.384.005	3.887.299.015	2.742.460.083	1.988.380.744	2.646.817.598	3.757.847.894	1.037.457.173	6.571.063.472
1558048_3p_x_at	1.008.921.836	2.211.977.029	1.262.497.787	2.112.102.712	6.873.206.788	0.422274515	1.019.679.161	0.763102889	0.551854315	9.038.608.156	2.043.713.764	1.139.592.208	2.835.309.334	2.033.410.833	159.251.289	1.374.252.955	3.161.436.738	1.220.689.263	2.151.873.877	28.210.524	6.698.546.872	8.325.506.721	396.662.599	9.575.753.099	2.096.526.201	2.447.620.184	1.386.434.849	351.106.315	2.547.901.844	8.859.465.001	127.358.253	1.692.461.382	3.869.587.927	3.206.337.262	1.643.720.432	4.772.747.772	3.469.988.554	1.480.650.357
1558078_3p_at	2.202.908.511	523.902.728	1.997.760.786	8.696.904.814	1.932.105.037	5.365.502.401	1.843.775.076	9.161.756.562	5.312.722.429	2.003.572.013	7.582.842.549	1.046.597.808	7.970.556.814	2.499.865.191	1.602.014.196	5.406.165.746	8.658.975.468	2.937.477.869	1.346.376.982	1.575.737.517	1.289.575.037	5.653.645.558	3.279.412.586	2.041.646.098	9.689.415.934	1.457.481.298	3.177.260.864	6.876.619.583	1.130.142.951	2.468.666.629	1.856.677.219	3.133.870.245	8.048.079.145	1.425.816.819	4.063.511.909	1.190.181.067	8.774.681.959	2.700.250.004
1558088_3p_a_at	0.911868571	4.887.930.867	6.133.736.769	2.481.009.977	0.715273463	7.833.375.171	0.440376968	1.868.315.127	7.238.306.893	2.861.488.501	1.105.512.942	1.200.634.185	1.015.924.428	3.208.447.384	1.466.169.785	3.945.902.809	1.270.968.188	2.363.253.749	168.728.419	4.121.754.314	4.644.939.993	6.646.896.684	2.960.687.291	1.043.752.902	174.257.877	7.085.668.484	1.822.140.128	1.861.070.189	2.108.488.794	9.370.434.452	3.553.824.558	1.488.533.274	7.077.791.599	102.656.766	1.796.701.558	5.272.886.256	1.315.834.967	1.599.893.948
1558109_3p_x_at	0.958631849	1.086.979.908	1.201.545.304	718.232.319	387.574.034	5.640.778.044	4.058.181.217	2.979.729.067	3.123.667.159	5.170.566.213	4.079.613.123	8.690.899.153	1.896.842.131	5.806.536.531	3.352.426.651	8.503.704.633	1.141.570.578	7.150.645.723	3.009.372.704	4.163.385.289	6.694.411.331	5.806.309.543	6.665.360.569	1.981.998.704	2.254.273.088	7.076.249.599	6.428.837.866	5.951.032.043	3.518.569.738	3.537.888.688	2.261.942.464	1.219.785.984	1.381.865.557	4.620.143.942	6.018.564.456	8.952.407.886	1.843.063.429	3.664.386.671
1558123_3p_at	1.242.140.722	201.117.771	5.543.986.794	4.770.828.665	5.624.714.363	6.965.059.911	23.356.087	6.250.748.475	1.865.251.819	2.239.664.355	2.524.832.148	161.313.007	2.662.657.635	9.985.090.706	7.980.815.991	4.321.142.647	4.831.913.087	4.780.636.464	2.921.511.259	9.275.343.561	1.948.993.571	2.387.950.493	2.268.327.142	1.120.999.496	1.347.279.469	348.152.327	7.902.986.139	8.698.734.009	2.635.088.176	2.340.744.467	2.031.867.956	5.718.436.038	3.487.553.334	618.756.646	2.976.288.936	3.868.745.244	1.945.087.243	6.872.034.458
1558124_3p_at	2.688.920.773	1.905.397.371	102.179.466	4.705.583.544	3.851.607.229	3.914.585.921	0.971804973	2.107.119.716	1.355.636.613	1.522.233.452	13.027.654	2.432.587.067	5.796.872.194	9.192.673.658	1.713.041.725	1.273.547.761	0.948353248	3.618.554.341	1.709.654.281	498.628.898	1.190.163.721	4.654.686.768	1.529.309.229	4.642.668.261	2.663.349.012	106.752.833	5.561.533.977	2.390.646.996	5.706.888.558	0.978395701	1.015.526.751	2.090.078.454	5.592.280.343	3.013.590.018	5.802.305.735	3.932.557.003	5.835.673.368	3.916.472.729
1558148_3p_x_at	1.755.206.825	3.566.429.196	9.605.749.967	2.031.175.599	2.146.484.108	2.724.445.089	1.523.501.594	1.051.915.841	1.048.409.822	4.923.475.994	1.995.249.833	3.641.143.403	1.748.214.753	6.084.489.168	7.146.208.308	9.791.008.384	4.650.765.298	6.844.559.467	1.365.741.338	6.084.871.253	1.578.601.215	5.062.478.897	4.260.445.375	2.687.101.506	42.488.441	2.852.286.743	5.733.421.271	5.341.512.474	8.683.538.138	3.427.766.662	40.171.856	8.718.242.962	8.888.888.069	2.669.377.122	4.944.853.804	661.635.636	9.428.349.731	1.487.983.416
1558154_3p_at	5.364.325.858	1.342.632.104	4.274.037.667	2.208.962.479	1.247.078.619	5.868.486.893	2.846.685.481	3.669.759.965	1.459.168.414	3.117.796.076	5.413.237.426	2.361.299.146	1.465.127.189	5.595.568.087	2.724.079.486	9.682.931.634	3.120.872.359	2.782.849.575	4.738.091.004	3.911.952.747	1.848.555.562	1.884.048.043	1.881.091.664	3.343.902.499	2.815.849.286	3.737.608.026	6.818.288.377	1.017.951.661	3.810.626.304	5.286.257.991	2.928.840.116	1.845.478.419	2.257.879.999	1.193.116.624	7.308.039.902	2.448.990.078	3.721.656.252	5.201.512.715
1558163_3p_at	6.711.407.461	4.242.265.278	0.743175217	8.147.825.112	2.001.225.826	5.324.078.833	3.726.548.207	2.667.817.622	5.336.775.318	3.138.651.443	1.075.271.573	0.625691177	1.798.398.111	4.828.159.948	3.213.315.758	9.759.451.999	2.422.570.495	4.125.078.663	1.449.031.418	4.492.985.624	1.378.412.729	1.196.593.493	3.475.122.059	43.339.917	1.349.893.276	2.716.906.457	3.071.027.553	6.046.342.216	1.482.516.991	2.846.677.903	2.897.854.834	4.295.102.939	1.593.363.555	201.591.741	4.205.124.678	1.777.496.978	1.319.443.655	3.138.674.271
1558170_3p_at	1.317.411.282	1.786.380.002	0.892544604	3.608.124.589	8.462.361.008	4.727.587.187	5.146.648.267	2.847.527.544	5.397.553.052	7.198.308.439	1.639.510.903	0.44772634	0.846277671	4.796.322.079	2.316.180.153	3.112.891.529	1.103.643.355	1.003.689.226	1.247.767.519	188.264.437	9.236.810.122	600.181.898	1.959.616.732	3.760.791.959	2.203.080.045	1.604.330.251	1.236.737.102	3.204.435.053	8.333.091.059	1.144.725.602	1.333.620.101	4.191.670.253	7.923.518.783	4.955.824.583	9.725.373.921	135.508.989	5.093.829.207	1.317.584.148
1558176_3p_at	4.092.614.018	2.537.198.405	4.481.489.935	7.180.391.331	4.065.393.163	186.783.335	1.501.960.143	2.600.246.345	4.889.941.179	3.945.729.922	3.294.903.106	6.851.024.004	3.219.117.108	1.415.041.998	4.560.717.472	5.451.777.406	2.313.372.883	1.083.483.187	2.802.210.615	9.888.263.962	5.506.953.225	679.674.928	3.392.162.235	9.388.528.289	481.625.324	3.031.139.554	5.807.999.741	1.101.034.464	1.037.898.308	6.065.739.951	2.176.234.936	3.307.941.102	4.614.729.405	4.287.729.077	3.277.163.432	5.741.082.014	1.293.445.519	3.338.798.212
1558208_3p_at	7.160.452.562	9.377.610.296	5.494.423.668	1.290.479.485	7.801.699.942	3.754.873.324	8.082.689.296	9.400.476.577	9.190.494.416	5.522.758.576	8.745.239.155	7.444.310.602	3.448.219.144	8.294.491.134	8.933.295.784	1.070.440.888	6.829.698.147	5.231.134.812	7.273.222.381	9.909.964.094	7.395.981.965	5.898.373.056	6.948.334.578	6.196.179.065	868.025.505	1.108.432.874	5.904.310.139	353.725.238	3.012.265.661	3.618.994.883	9.865.106.995	5.176.054.573	1.181.611.879	468.635.787	1.305.342.925	1.705.585.506	1.058.891.011	2.968.659.183
1558220_3p_at	8.494.028.783	1.347.815.334	2.035.534.611	476.592.961	3.710.020.351	3.895.881.572	6.646.180.869	4.023.708.097	267.984.515	1.000.120.692	4.791.674.904	4.616.110.502	1.848.588.414	8.180.808.502	5.287.269.701	637.503.309	1.602.347.935	5.280.698.931	4.355.241.329	8.169.228.566	1.131.262.925	1.831.152.419	7.038.982.659	2.343.278.179	5.697.432.044	3.215.627.412	1.898.611.952	7.541.807.141	7.859.642.202	0.525537919	1.687.373.113	3.242.510.566	2.000.829.629	1.517.287.024	1.125.880.677	4.696.641.988	9.834.337.987	1.295.947.467
1558273_3p_a_at	1.774.950.169	1.664.161.809	4.112.678.328	2.456.448.131	8.896.736.053	3.486.129.057	5.839.038.137	1.131.520.568	2.124.214.466	467.944.822	492.093.471	2.713.766.562	1.651.726.398	1.393.320.662	5.773.709.511	7.312.248.478	3.095.866.588	2.872.757.445	1.555.633.274	1.381.555.157	1.487.117.651	1.628.349.068	2.192.632.824	2.858.738.287	4.385.573.283	2.061.422.877	420.031.286	153.239.325	2.118.494.248	2.006.579.678	4.523.500.404	1.023.272.902	7.899.903.373	3.472.701.732	1.293.237.397	1.297.895.626	534.501.203	3.071.885.248
1558275_3p_at	2.661.496.562	4.413.786.356	4.315.586.835	79.541.823	4.480.246.317	3.784.396.015	4.285.863.361	4.931.700.568	4.360.718.349	3.385.843.563	3.197.127.379	5.744.309.692	2.613.130.501	3.974.156.024	4.116.486.827	6.032.472.766	228.535.706	7.585.057.289	4.886.173.475	1.056.666.571	1.006.735.986	1.270.745.925	4.407.225.123	5.202.094.853	4.607.162.531	4.525.415.515	6.023.904.035	1.087.088.472	4.968.562.401	3.173.754.048	2.494.920.128	632.892.175	6.898.854.111	3.901.579.627	5.988.792.448	8.251.675.448	9.414.142.074	101.901.452
1558279_3p_a_at	9.048.156.204	4.319.373.965	1.936.335.572	2.179.396.692	9.258.398.532	112.572.023	4.709.694.028	4.798.076.341	5.609.733.192	3.103.748.121	1.547.770.798	1.660.821.614	7.102.622.815	1.737.721.946	645.369.392	2.343.736.125	1.173.240.921	2.178.228.985	4.143.191.894	6.887.510.948	7.555.098.371	5.714.611.646	7.683.829.184	112.768.013	6.353.997.148	2.569.016.386	1.399.381.285	6.219.322.432	6.164.739.339	6.320.983.379	1.109.977.681	2.589.528.369	885.565.254	2.507.182.774	1.316.757.663	1.878.021.867	5.745.173.711	2.391.736.079
1558281_3p_a_at	1.073.635.357	1.758.945.583	1.076.412.019	4.990.888.583	7.367.306.513	4.260.688.313	7.201.976.032	7.009.680.917	2.160.005.294	4.246.687.087	1.699.160.539	3.819.392.818	1.405.839.483	8.583.453.113	2.309.495.286	9.812.118.848	2.480.612.025	8.954.509.784	5.052.142.407	1.279.078.961	1.697.625.908	1.002.313.087	4.371.738.706	1.012.264.617	9.109.217.179	6.077.626.027	7.288.516.897	3.660.149.164	1.087.269.094	5.233.311.041	4.986.771.952	1.075.679.306	475.864.314	1.672.264.005	8.278.578.635	8.678.261.477	1.472.505.565	1.439.378.769
1558306_3p_at	1.970.925.784	8.952.948.885	8.128.831.892	1.542.156.011	2.485.728.913	2.568.924.686	1.485.333.855	3.321.248.114	6.927.790.795	3.094.832.522	1.503.552.913	3.441.639.045	1.598.533.158	7.019.869.686	3.497.672.225	118.165.562	2.072.998.141	1.797.889.181	5.510.129.168	759.004.696	5.133.816.721	281.851.708	2.238.691.616	1.182.262.652	3.045.790.195	1.834.184.622	1.310.333.119	2.597.511.155	6.368.435.359	1.380.508.331	1.401.813.102	2.917.010.322	6.462.196.881	9.566.425.981	4.065.105.128	5.953.737.374	4.884.158.978	4.123.047.161
1558308_3p_at	3.503.886.673	3.855.893.913	4.007.229.694	5.830.741.465	3.894.482.923	4.311.458.093	5.857.022.086	496.515.221	5.697.201.048	4.910.197.099	591.526.638	4.045.860.851	4.563.691.638	3.662.491.538	8.056.725.551	5.602.209.762	6.079.638.054	5.069.450.613	7.921.749.554	1.150.409.109	1.389.034.978	6.773.288.802	4.528.671.902	6.711.612.696	9.335.987.742	3.481.533.955	4.750.480.977	1.148.753.948	7.499.377.101	4.733.744.989	3.292.516.741	6.357.387.715	1.365.912.517	3.172.762.954	3.845.529.964	368.244.482	4.991.671.258	4.292.972.206
1558315_3p_s_at	3.315.739.759	0.777609095	1.887.308.146	242.394.687	0.821718346	1.970.677.846	1.005.747.645	1.505.514.794	651.503.752	982.699.511	0.747673972	1.668.440.746	5.665.495.802	8.621.951.905	2.487.287.577	3.366.183.565	1.526.562.484	1.479.943	2.860.152.911	2.573.512.491	7.015.235.201	1.693.485.324	1.326.304.145	4.510.525.362	0.563504906	1.201.777.069	1.547.052.727	5.301.673.167	3.661.974.608	2.435.134.815	1.528.547.958	1.208.050.925	2.196.301.886	2.656.642.895	7.777.302.017	1.805.099.312	5.071.337.204	0.974626458
1558329_3p_at	1.969.712.894	1.910.704.798	6.727.575.173	1.025.820.279	9.251.826.924	7.191.580.055	3.293.397.626	6.225.692.183	3.720.100.775	1.919.045.305	2.313.225.399	3.720.767.725	1.892.687.077	3.274.511.723	5.368.398.686	2.298.241.694	3.597.787.476	6.179.597.772	1.123.552.111	3.570.561.631	1.035.853.731	4.352.677.266	2.421.050.402	3.253.789.688	3.006.882.004	2.196.886.124	2.846.959.992	913.410.395	4.018.746.137	1.327.063.191	9.491.880.626	2.962.863.521	8.604.724.345	4.981.031.176	2.853.983.791	7.911.528.659	112.157.842	7.685.751.525
1558331_3p_at	1.027.060.589	142.824.987	8.977.814.648	2.865.665.779	2.313.059.528	2.741.420.538	8.095.103.888	5.543.645.625	1.945.357.637	2.417.396.585	3.482.742.402	4.993.316.788	2.397.096.634	1.173.223.227	2.020.488.778	3.012.903.259	1.388.436.901	300.964.114	571.822.303	4.824.063.712	5.360.078.564	5.574.214.209	1.649.819.215	7.293.530.621	9.820.967.699	1.077.547.446	5.789.568.683	1.455.978.639	1.464.552.615	2.527.414.171	3.101.404.222	2.882.585.463	4.840.747.699	7.286.762.472	6.085.824.118	1.506.906.014	1.592.761.679	7.623.024.423
1558340_3p_at	7.342.703.262	3.074.642.742	1.643.836.241	6.434.581.898	13.241.408	2.398.862.872	1.622.761.622	3.301.823.107	9.900.826.473	1.206.486.474	3.659.591.459	2.324.258.989	2.756.027.706	2.298.083.604	5.837.268.453	2.182.061.128	6.914.383.789	3.785.359.061	5.299.983.385	1.234.163.138	1.741.406.021	8.043.157.834	5.259.543.364	1.710.671.604	1.673.081.714	2.311.653.175	1.850.186.314	8.184.148.241	5.268.265.348	193.639.347	2.352.471.386	6.214.453.305	6.834.067.631	5.237.253.509	6.333.029.405	131.551.048	212.294.736	4.379.626.867
1558378_3p_a_at	1.609.533.084	3.024.046.553	3.184.428.274	2.479.370.893	4.866.758.204	3.207.263.463	3.763.371.544	3.920.849.002	1.786.459.331	2.603.246.538	1.924.451.434	2.594.924.759	2.115.992.154	6.530.882.518	4.379.766.261	426.549.714	2.687.898.865	2.202.209.412	192.732.212	490.705.342	1.454.883.734	7.391.797.657	1.308.067.519	5.752.655.625	6.631.015.378	1.730.731.083	1.068.108.186	9.594.514.636	3.296.606.103	3.057.590.545	2.214.681.798	8.824.557.935	3.059.448.687	1.858.504.914	2.923.942.442	8.621.634.475	9.025.607.599	169.251.823
1558398_3p_at	103.555.851	4.363.973.972	2.714.794.065	8.720.017.083	4.898.780.224	249.442.589	2.565.750.208	2.257.797.651	1.864.490.153	2.059.063.086	2.353.204.494	254.945.228	7.992.556.699	9.761.269.648	6.371.599.386	9.798.908.269	4.379.966.761	47.350.463	1.565.617.365	2.973.383.503	9.580.386.094	1.278.625.838	2.013.060.545	6.441.958.399	4.832.891.223	2.598.274.378	3.108.795.234	2.269.665.875	2.538.850.529	127.896.395	3.430.877.106	1.163.587.891	531.143.408	1.329.540.112	1.408.020.705	5.668.646.875	6.728.756.262	4.983.392.706
1558402_3p_at	1.347.302.615	1.790.215.074	0.986353113	7.599.702.692	3.213.343.076	4.564.799.193	3.149.597.173	3.655.351.279	390.894.372	1.096.710.127	9.046.175.241	2.301.939.266	147.907.436	8.841.309.754	3.471.488.174	4.207.227.086	152.879.031	1.728.880.978	2.043.164.205	2.541.209.766	3.520.391.953	6.294.683.514	5.104.662.459	4.955.311.412	0.651300638	1.971.769.509	2.093.927.345	561.183.588	7.356.942.145	0.867584376	1.887.067.084	6.590.966.558	7.385.948.757	3.186.877.734	3.262.674.872	142.877.461	7.540.713.202	2.050.839.886
1558406_3p_a_at	0.633933547	0.750182419	2.758.019.955	3.130.959.052	1.881.241.838	2.427.451.674	175.289.332	7.781.320.924	0.855848861	2.092.101.002	1.183.391.251	3.229.227.567	5.733.900.776	2.610.742.658	8.429.349.409	2.043.400.631	1.316.005.511	0.741252025	5.619.482.501	528.012.749	5.898.487.975	6.776.202.004	1.473.990.937	3.640.585.123	142.652.027	1.186.540.873	1.389.921.602	2.157.031.521	2.395.596.178	0.49099525	0.368975973	4.637.885.117	1.131.717.194	1.176.619.661	2.640.889.205	5.835.407.348	4.000.034.853	4.054.300.322
1558411_3p_at	1.330.981.121	7.778.550.947	1.960.316.001	1.346.711.753	1.848.477.829	1.578.676.116	0.810190653	5.409.082.384	2.449.169.288	1.187.375.487	1.019.755.575	0.872085308	2.283.597.655	1.257.531.631	1.434.586.353	3.920.328.177	3.580.341.582	2.255.075.998	103.214.823	1.839.896.121	904.859.886	4.302.084.564	5.070.022.883	269.599.618	1.965.935.599	1.131.478.348	1.492.348.952	3.485.047.531	9.000.526.838	1.173.777.696	2.059.684.545	1.180.683.376	7.298.913.287	1.345.072.527	0.82783632	8.343.479.862	528.413.623	5.866.291.054
1558418_3p_at	1.345.418.201	2.410.236.072	2.764.382.296	4.428.030.481	5.938.569.002	2.094.686.907	3.238.550.215	4.163.338.308	2.059.241.224	6.336.326.446	2.228.313.531	212.875.888	1.257.634.492	7.803.430.528	2.637.551.425	9.276.969.085	3.437.112.438	4.291.001.956	1.138.088.641	3.548.107.962	1.686.892.157	1.319.133.232	241.739.701	2.892.324.948	3.497.560.329	1.908.285.718	5.340.448.296	1.102.203.663	209.604.496	6.770.527.719	3.092.658.002	1.180.692.129	4.769.658.288	1.664.761.472	6.314.018.346	8.293.564.144	148.597.047	2.588.205.216
1558420_3p_at	3.977.076.864	7.947.282.808	2.557.507.539	1.026.006.479	209.481.947	1.976.092.618	1.034.859.742	3.489.149.215	1.456.355.202	1.167.431.781	6.904.351.718	7.978.353.789	9.824.464.954	2.184.107.974	4.476.866.484	1.215.543.138	175.323.492	2.164.453.973	1.021.738.087	1.619.995.757	9.531.105.656	1.229.520.354	5.568.394.186	1.729.846.141	9.641.326.557	3.850.459.267	2.631.146.826	1.681.590.546	1.419.587.853	6.046.132.579	5.086.036.502	6.681.202.382	3.103.744.102	138.966.451	4.216.659.775	1.261.186.209	2.809.910.121	1.876.201.098
1558426_3p_x_at	6.758.990.557	1.027.724.907	1.306.526.877	1.513.771.322	9.365.724.107	3.502.906.495	1.008.032.126	1.038.475.385	2.318.267.822	8.854.899.105	2.974.102.898	2.836.101.948	1.760.534.364	1.469.109.189	4.501.927.908	1.454.956.101	7.228.796.662	8.464.397.704	1.536.174.959	2.052.415.242	1.649.760.156	2.561.428.194	7.869.917.954	8.037.654.231	8.748.137.416	2.576.648.175	9.952.800.237	1.446.803.803	9.750.493.976	6.331.560.029	8.131.467.971	989.500.653	1.656.072.213	5.542.946.689	9.866.857.279	184.634.612	2.900.837.636	947.145.033
1558437_3p_at	5.458.448.091	2.352.046.161	7.938.736.831	3.263.041.557	3.497.326.311	2.198.253.081	4.700.571.829	2.287.616.791	573.859.927	2.468.873.148	8.813.555.285	1.850.571.788	7.004.488.699	9.691.130.344	1.037.764.555	1.299.155.792	1.668.501.098	1.920.896.569	1.121.216.814	8.248.542.779	2.900.974.744	318.956.371	7.160.532.212	1.697.593.502	2.506.020.272	2.128.724.879	1.303.570.629	2.845.916.127	1.426.083.316	2.689.815.758	0.900298358	3.573.743.274	846.882.908	3.320.587.585	7.230.640.247	420.440.503	3.372.200.286	2.892.845.643
1558445_3p_at	349.844.936	2.425.440.291	2.963.594.645	643.452.254	1.496.497.878	3.872.125.548	666.966.416	4.099.288.955	5.814.081.203	3.626.463.499	7.316.577.737	3.609.324.063	5.300.577.011	1.331.402.754	2.100.640.817	4.369.002.395	4.354.337.963	1.687.417.817	1.098.011.858	1.113.359.802	7.564.240.705	1.528.614.151	4.179.005.397	794.548.765	1.072.162.892	1.059.245.609	7.001.087.766	1.528.662.028	6.830.651.964	6.225.633.678	5.883.940.485	1.329.128.067	1.847.375.804	6.167.789.406	2.145.346.949	6.896.239.425	9.256.514.717	2.788.812.297
1558474_3p_at	4.012.612.995	0.874966497	1.537.839.217	7.140.535.178	3.840.738.581	0.818697767	685.442.128	2.912.934.739	0.895489756	0.74126355	2.840.375.555	1.275.098.386	1.206.605.659	8.459.353.334	4.130.084.342	6.533.287.798	1.707.838.183	1.438.563.141	715.147.316	2.951.049.459	766.114.161	2.999.771.938	1.883.666.851	192.951.451	2.788.161.237	1.421.492.586	1.105.171.819	2.611.997.568	5.074.722.989	1.926.739.127	3.640.195.467	963.571.908	8.791.964.798	591.958.613	1.343.479.711	5.318.897.307	5.360.457.718	3.187.088.052
1558515_3p_at	1.345.680.236	3.760.145.119	8.786.909.653	9.888.114.462	1.631.048.333	6.821.865.735	3.916.210.068	5.781.182.938	1.856.014.587	3.750.661.246	5.566.534.541	5.484.859.079	1.042.042.247	1.151.443.822	7.392.021.335	4.392.563.564	4.101.718.687	2.755.314.994	1.250.403.149	3.720.558.628	6.575.661.246	1.423.318.231	3.503.593.757	2.116.679.999	1.938.063.916	1.045.545.453	3.202.849.072	1.002.440.729	2.716.903.473	2.710.453.086	1.978.451.615	2.027.261.079	185.419.697	1.385.640.412	9.126.556.064	9.977.694.491	7.985.115.437	3.441.021.807
1558517_3p_s_at	1.219.516.622	1.374.586.028	18.297.124	2.966.827.068	2.094.577.591	4.724.843.207	1.509.026.583	1.107.394.196	1.688.675.232	2.562.827.318	3.453.393.878	1.157.393.022	1.347.060.095	5.603.633.715	305.386.848	3.336.564.874	1.376.502.682	1.372.386.619	2.160.584.186	3.798.767.983	173.817.722	1.315.535.176	3.082.692.983	2.043.762.104	2.554.692.619	2.994.323.063	2.505.838.328	4.705.353.446	2.523.699.449	1.146.541.049	2.307.507.866	3.679.407.951	4.813.789.395	1.955.490.896	3.846.019.809	192.445.182	6.772.276.239	181.057.827
1558529_3p_s_at	4.312.871.556	5.958.184.333	1.080.219.064	1.089.832.441	678.706.596	1.236.635.871	1.062.512.359	9.297.776.041	4.524.139.777	1.440.023.845	3.297.272.237	4.305.475.191	5.145.579.767	6.012.136.167	3.973.175.176	7.261.376.692	6.942.810.193	4.421.999.233	524.089.105	4.382.821.338	880.462.006	1.900.158.194	3.447.523.032	4.103.069.864	8.014.320.922	6.350.580.685	7.915.732.678	1.340.470.687	8.435.741.816	2.053.637.875	5.165.725.797	117.693.475	5.692.820.303	6.243.028.468	4.843.917.024	1.419.595.095	2.720.885.692	3.351.931.082
1558533_3p_at	3.321.694.818	2.329.639.796	1.125.635.874	6.973.242.766	3.291.423.346	6.229.298.849	5.804.248.449	8.453.455.957	6.530.529.924	5.926.800.155	3.471.521.921	7.441.919.647	6.649.278.414	148.971.665	5.734.972.426	1.306.466.427	3.526.119.816	7.747.491.604	6.631.632.731	1.707.089.976	5.933.762.524	1.318.866.376	5.154.942.569	9.976.458.252	2.924.498.472	3.871.959.721	3.908.988.031	8.541.718.672	9.779.193.424	3.137.048.562	4.911.822.003	5.937.669.602	5.697.753.306	6.219.359.739	8.738.315.943	1.589.337.635	2.518.541.333	2.169.458.137
1558537_3p_x_at	1.844.120.029	2.234.198.913	8.425.391.662	1.263.051.626	4.113.876.933	3.252.643.449	1.224.257.232	1.972.829.526	8.795.255.438	1.208.044.194	1.154.190.312	5.247.718.512	8.376.250.169	6.665.565.517	7.569.046.443	3.368.672.187	2.773.276.912	2.120.085.001	189.892.709	3.470.950.279	4.894.336.562	1.021.060.766	1.072.718.976	2.812.127.353	3.066.467.017	1.706.130.632	2.044.642.089	4.194.306.861	2.120.862.598	1.021.523.324	2.034.330.889	2.846.579.975	9.228.414.846	2.833.686.911	5.715.754.368	7.978.309.286	3.289.202.066	2.968.312.445
1558540_3p_s_at	1.032.745.986	0.973650592	2.220.040.894	3.471.169.892	2.143.001.993	1.969.942.129	2.595.099.673	1.584.208.145	6.357.631.821	1.500.765.912	2.067.938.524	1.423.862.042	1.175.693.507	9.779.255.754	5.272.106.389	4.444.515.926	2.858.508.681	2.408.402.499	589.353.312	753.052.024	151.068.626	5.184.220.723	1.239.917.346	7.093.292.591	1.924.805.802	1.260.852.428	3.868.452.467	6.450.708.653	1.777.187.625	0.965912123	0.633229521	2.781.041.899	2.506.840.399	1.325.064.894	4.328.626.171	3.558.134.347	7.679.149.776	21.755.941
1558549_3p_s_at	1.451.365.186	4.226.966.546	3.399.906.294	32.607.186	2.721.755.924	621.838.575	6.618.155.093	1.928.231.064	0.990612331	1.899.592.793	6.808.705.739	3.132.504.149	1.286.855.735	3.384.049.063	1.009.735.146	2.071.412.506	1.500.516.039	6.571.939.969	5.895.147.585	1.260.497.032	9.079.756.289	9.122.211.079	1.314.648.806	2.624.482.578	2.054.632.695	2.734.376.449	2.085.315.864	7.395.952.616	1.902.589.596	1.219.505.039	7.512.486.235	1.298.273.758	6.916.498.899	1.951.530.678	21.206.455	2.277.190.318	6.422.321.666	2.859.122.144
1558557_3p_at	6.885.166.867	5.704.233.865	4.432.879.439	3.883.105.748	3.370.111.563	1.380.541.556	1.427.903.688	3.184.822.939	3.881.359.047	1.540.170.604	1.173.557.866	6.616.196.529	0.646820789	6.064.374.591	2.624.995.941	2.315.957.655	1.994.889.136	7.874.999.058	2.102.378.162	8.300.264.176	5.047.310.401	8.042.213.489	1.042.951.656	3.978.746.588	5.542.821.497	9.949.777.688	1.756.998.719	2.329.032.587	1.481.154.079	1.059.281.835	0.61477821	1.273.794.261	591.083.007	1.628.531.748	6.712.031.194	3.947.652.365	9.339.763.384	1.501.402.584
1558561_3p_at	1.997.513.017	8.365.654.382	1.272.707.748	5.253.988.257	1.613.710.095	2.615.016.198	613.948.523	6.212.786.617	2.235.486.515	1.382.755.435	3.829.223.157	176.300.638	1.940.329.809	1.151.410.658	2.375.403.901	7.757.069.266	551.072.389	1.454.763.424	8.338.738.284	3.223.390.277	4.901.278.705	4.320.217.281	1.813.805.661	4.287.178.985	1.311.706.454	5.496.638.738	557.355.262	3.826.697.117	6.690.153.738	1.022.440.255	1.323.095.977	2.156.573.001	5.727.354.543	5.413.347.588	2.495.186.499	5.751.250.532	1.415.421.387	1.023.285.589
1558569_3p_at	1.446.047.332	2.243.189	4.504.772.393	2.334.721.404	6.148.892.614	9.248.532.615	4.112.403.775	3.797.585.721	5.846.797.789	4.280.829.587	6.179.365.389	153.245.915	1.522.243.881	476.892.214	427.882.725	1.400.559.145	2.726.593.527	3.224.578.862	6.820.824.319	2.417.930.401	1.055.782.533	5.589.895.202	1.596.276.536	6.187.355.078	2.535.480.559	8.275.952.759	4.173.832.804	499.272.121	4.798.956.107	1.562.954.618	2.422.459.068	2.394.400.053	3.925.389.434	2.365.277.758	4.638.531.044	2.760.728.952	9.079.839.578	9.389.910.377
1558589_3p_at	4.364.874.948	1.532.398.611	9.277.597.891	431.736.201	1.199.827.466	2.039.802.078	1.884.410.358	4.472.496.825	2.993.392.611	2.887.965.825	1.159.880.199	2.940.336.668	422.400.622	5.154.708.898	1.290.430.572	5.039.242.223	3.464.387.017	2.299.355.047	7.481.768.986	5.005.405.161	580.230.953	503.323.313	9.537.971.398	4.885.430.898	1.489.796.622	3.258.115.571	3.846.284.361	710.551.721	553.705.454	4.276.775.274	9.866.517.391	4.227.669.098	1.776.849.266	221.935.744	295.831.179	4.274.831.309	1.040.428.369	4.167.738.842
1558613_3p_at	2.645.353.267	7.001.284.612	3.528.078.665	4.040.551.375	3.113.369.713	2.499.810.763	4.054.846.536	6.302.338.796	1.190.497.689	7.456.580.658	509.570.409	2.311.969.609	1.453.753.081	177.812.804	1.450.185.665	9.016.439.268	4.288.772.827	2.061.762.074	7.509.511.478	7.504.271.558	352.113.772	2.364.480.985	6.303.152.169	3.948.362.421	2.108.724.569	1.071.926.507	1.202.528.062	3.308.938.957	3.406.599.749	577.594.662	5.299.087.326	4.160.663.165	1.015.363.342	2.133.707.185	1.819.101.408	5.128.337.864	1.033.570.431	4.929.582.344
1558652_3p_at	9.933.309.614	671.002.143	1.010.597.709	3.978.042.759	2.201.044.696	1.201.537.735	113.096.231	1.830.034.021	1.357.551.024	2.065.040.244	3.946.287.164	7.818.848.704	137.807.064	5.075.647.759	409.904.855	1.072.985.332	1.231.805.414	3.135.378.704	5.112.654.979	4.847.359.048	2.166.288.995	7.703.439.376	149.392.805	3.523.786.344	3.251.564.348	1.872.387.114	1.249.320.701	2.163.372.211	140.120.167	0.837166719	2.380.284.018	3.081.708.406	122.932.468	1.694.122.458	5.138.957.628	4.118.470.043	4.642.316.605	5.978.623.034
1558654_3p_at	2.369.109.558	1.635.036.955	2.338.346.503	3.891.205.846	1.472.497.598	5.481.786.215	4.228.943.076	178.564.148	6.149.106.331	1.971.122.852	204.684.289	264.983.866	1.766.841.452	6.856.565.104	3.895.020.067	719.692.646	222.479.884	0.797990533	2.028.431.959	1.195.612.178	2.860.838.122	8.534.204.993	1.394.604.557	2.444.589.066	197.123.437	1.752.635.603	3.868.897.747	356.587.225	4.628.070.645	2.175.268.049	6.105.086.517	2.844.738.986	6.312.534.744	1.226.588.544	9.370.045.243	1.919.814.421	1.256.279.329	4.030.217.677
1558673_3p_s_at	9.932.186.226	3.573.603.709	172.304.095	1.302.993.457	8.455.080.231	6.989.019.853	1.982.085.384	3.674.658.467	3.834.641.226	1.205.565.733	4.238.600.112	1.320.533.464	5.967.489.988	3.363.616.132	9.802.729.823	3.253.312.722	6.963.160.761	9.405.930.823	8.303.280.697	6.801.109.451	1.261.150.481	1.589.295.439	4.086.277.917	2.966.732.005	1.272.509.402	5.166.115.286	1.646.886.023	5.960.877.752	1.577.262.558	3.670.652.338	5.591.069.382	4.033.860.696	7.555.843.332	4.806.570.751	5.863.690.662	1.963.204.979	5.859.847.427	9.032.223.399
1558692_3p_at	1.312.618.416	1.732.412.028	1.984.961.485	5.329.023.277	4.327.856.502	1.432.768.384	1.363.831.935	8.327.026.942	7.126.023.542	242.253.351	4.722.714.451	7.355.543.557	1.738.976.423	6.626.945.182	2.060.187.834	7.965.065.481	6.504.966.569	6.577.869.959	3.000.325.927	5.941.579.933	4.125.882.274	4.969.942.904	2.398.445.582	7.795.542.209	4.177.386.427	3.850.766.787	1.271.141.198	4.332.072.209	7.622.170.153	6.214.052.998	2.260.956.504	3.413.856.299	7.297.188.733	3.895.075.549	4.241.976.214	2.231.713.075	3.905.480.922	1.631.898.014
1558698_3p_at	7.806.850.381	7.652.314.391	2.234.133.512	3.511.807.389	5.903.679.338	1.883.356.674	3.304.043.656	1.831.723.518	2.187.941.555	4.406.847.352	3.404.731.941	2.470.051.153	1.208.929.445	5.511.127.424	113.589.936	1.141.102.117	2.012.335.241	8.655.830.825	1.695.036.268	5.852.691.451	5.160.071.038	8.786.480.601	1.405.558.433	8.043.383.535	5.194.497.987	1.019.551.109	8.075.852.835	698.000.909	3.026.559.646	1.186.408.308	1.840.026.174	2.265.602.393	4.522.558.458	2.294.931.328	338.616.485	1.941.290.894	1.007.787.113	2.380.853.597
1558699_3p_a_at	6.397.759.781	5.538.789.191	1.913.270.418	1.113.074.608	1.177.441.268	0.994923726	433.455.523	9.664.744.832	9.720.994.687	1.995.977.765	0.766733446	7.044.856.952	0.225711551	4.474.600.761	2.079.998.676	1.475.547.688	0.568149417	278.181.663	0.370450828	2.002.470.616	5.772.468.611	2.581.512.352	4.429.435.049	6.184.256.057	0.67041437	2.139.999.425	0.52152788	6.238.446.305	1.578.039.281	6.400.497.296	9.867.443.666	362.138.693	1.920.355.309	5.747.534.453	197.763.794	3.039.144.458	70.993.504	1.947.497.256
1558710_3p_at	0.569193159	0.590991861	1.176.950.083	3.487.514.396	2.951.187.625	6.655.829.028	0.829411438	2.278.997.978	1.537.702.563	0.783566178	0.573325166	0.690581978	347.314.613	3.902.680.814	2.150.010.541	4.998.995.185	0.557032872	3.066.797.558	1.010.214.453	2.262.817.666	7.142.395.517	3.822.908.777	7.035.020.412	3.119.406.219	0.704065983	0.419108269	8.686.259.219	2.104.892.843	159.521.962	0.953123132	8.681.972.684	8.730.175.816	1.501.217.858	1.353.849.873	1.188.154.666	1.256.190.697	234.631.881	1.603.266.475
1558712_3p_at	1.213.656.229	1.034.513.116	368.174.291	4.018.868.616	2.498.825.465	3.509.644.222	2.062.591.511	4.996.018.793	1.406.610.507	1.649.170.619	4.303.600.316	3.208.414.261	4.522.137.498	8.181.018.425	4.245.436.378	3.961.845.797	3.544.295.788	4.342.793.247	4.705.698.736	9.316.685.132	1.086.007.336	1.302.777.331	1.447.410.675	3.439.561.671	3.992.123.552	4.621.149.476	6.490.856.915	8.195.264.549	3.717.508.174	1.814.730.799	2.989.557.579	1.101.385.044	3.115.934.653	2.824.418.545	4.932.140.446	2.647.583.535	1.017.674.225	4.900.494.613
1558719_3p_s_at	2.771.485.252	2.569.596.215	2.869.677.377	5.132.516.985	1.915.996.891	2.529.007.703	1.470.168.319	3.986.548.696	1.077.383.154	2.149.342.689	934.000.755	1.692.158.463	3.256.705.994	1.063.966.057	6.636.916.286	4.749.846.207	391.767.045	5.801.683.874	9.907.589.743	963.279.274	2.905.113.495	1.078.151.271	3.469.415.682	1.160.742.687	5.474.818.983	1.889.260.882	5.473.913.858	8.058.603.861	4.792.156.751	21.076.721	3.916.171.555	5.571.400.297	1.676.831.005	4.463.228.248	4.669.218.169	2.742.636.064	8.527.101.824	2.457.979.114
1558725_3p_at	8.786.149.304	1.694.670.374	2.293.259.091	4.440.507.304	2.897.881.248	1.998.586.769	639.819.918	1.700.730.864	7.001.413.748	2.244.001.326	170.954.339	1.621.029.611	9.565.352.335	6.442.888.785	2.958.515.669	3.792.843.316	2.591.949.037	1.637.996.455	2.395.533.452	1.270.682.622	2.441.450.474	1.385.667.184	2.239.330.749	3.093.932.246	2.526.814.776	2.341.494.384	4.680.129.892	3.427.062.478	1.133.220.315	7.089.282.077	1.027.133.615	1.135.456.776	1.957.606.084	2.768.938.975	2.162.338.496	3.912.793.279	5.985.292.928	433.641.328
1558728_3p_at	2.001.935.571	6.390.872.457	2.593.446.269	2.041.629.284	1.902.153.467	7.031.846.974	2.561.589.754	5.271.733.591	7.179.576.901	1.183.288.734	137.863.646	1.933.645.277	5.051.886.161	2.471.486.202	2.548.322.589	497.257.107	1.121.698.815	3.342.934.572	1.048.455.867	6.148.536.139	1.584.345.278	1.260.920.048	1.433.141.196	1.365.758.707	1.531.544.303	1.112.280.978	102.416.146	1.688.004.749	148.725.332	7.083.587.938	6.219.138.495	8.133.232.336	2.983.456.835	1.642.362.076	277.853.069	799.166.143	3.678.442.624	1.343.019.824
1558732_3p_at	1.323.411.078	3.090.249.965	3.049.179.586	4.395.182.659	2.831.725.932	4.044.888.884	4.840.941.158	2.108.346.136	3.981.168.916	262.069.575	3.437.296.957	3.271.668.795	1.991.476.108	7.422.492.629	2.344.195.389	6.137.254.183	3.641.538.801	1.587.583.528	4.560.203.374	4.259.307.625	6.428.376.317	7.030.412.582	1.260.656.178	1.509.733.082	2.490.756.573	2.363.540.814	316.437.873	3.226.174.896	6.520.852.656	1.509.870.708	1.441.581.437	4.929.871.937	5.567.352.599	705.226.512	4.171.179.997	6.184.653.161	8.542.281.674	366.860.794
1558739_3p_at	1.122.373.858	6.813.699.874	297.302.586	1.625.297.722	2.903.517.015	2.767.844.877	1.036.829.486	1.282.771.767	1.197.769.109	9.482.276.509	2.372.969.735	1.689.310.986	1.041.742.066	4.675.336.649	5.696.726.446	2.491.050.977	1.464.683.693	3.811.819.967	1.353.202.994	2.401.451.647	1.373.178.987	7.960.662.253	1.255.811.774	8.113.188.351	2.508.768.892	1.047.682.464	1.942.147.774	1.138.521.026	2.457.139.792	1.455.769.154	1.122.609.532	3.032.417.704	4.581.359.474	2.937.790.273	1.747.217.845	4.106.237.296	3.973.310.549	5.450.601.772
1558745_3p_at	1.013.561.043	1.254.066.384	218.696.076	3.888.606.505	1.484.709.693	9.536.437.373	1.618.128.792	3.008.849.813	1.080.395.199	9.934.419.712	2.503.572.698	2.144.081.992	1.003.188.479	9.892.158.023	4.445.419.168	420.595.218	2.950.768.121	1.173.593.776	3.654.395.236	3.741.749.614	6.706.751.858	9.347.901.893	1.500.776.399	2.151.545.025	2.198.810.147	1.519.266.282	6.778.555.478	3.197.670.387	5.327.940.557	1.036.643.651	567.305.278	1.678.006.972	4.856.947.353	1.688.689.539	1.894.761.311	5.469.397.717	5.324.995.336	3.245.841.468
1558761_3p_a_at	3.858.920.217	1.548.586.617	1.204.416.293	1.251.512.066	4.072.807.568	6.948.907.729	6.595.941.732	3.012.340.661	6.063.648.527	9.513.161.194	2.884.774.144	3.435.082.399	1.780.238.803	2.183.880.445	2.499.821.435	1.899.148.635	2.626.607.936	6.473.828.442	4.682.036.251	7.795.679.711	4.188.603.736	1.080.048.559	4.010.010.368	9.497.281.055	2.070.745.831	2.372.168.767	1.537.303.561	2.005.863.942	9.478.033.322	2.909.256.496	1.019.457.963	4.271.241.098	911.855.182	6.922.554.157	3.851.390.408	3.839.274.402	4.646.497.597	8.005.882.042
1558775_3p_s_at	0.777969451	4.222.323.744	9.447.278.148	1.832.564.822	321.778.442	8.500.270.256	4.597.970.873	1.973.961.986	0.739417786	2.607.130.348	1.269.546.643	1.658.062.479	6.351.994.258	1.014.713.948	151.422.756	2.096.430.018	123.595.725	6.841.128.061	1.591.526.766	8.404.221.634	6.553.852.246	7.260.521.668	1.600.691.741	3.473.764.067	3.650.863.262	1.866.231.798	1.321.547.919	1.593.271.573	5.972.584.988	988.237.816	1.720.814.535	4.945.146.176	5.221.767.704	3.862.501.435	117.871.667	5.940.404.799	8.806.002.754	3.336.720.521
1558783_3p_at	1.000.953.128	3.170.029.211	1.883.337.492	2.246.808.925	274.380.694	2.980.412.729	3.920.289.217	288.280.535	4.894.072.064	2.612.118.376	3.040.357.389	1.457.845.054	4.397.685.158	8.025.033.104	106.798.104	1.994.633.727	2.384.058.331	9.190.731.116	219.941.781	6.665.639.826	5.049.295.309	6.555.892.135	1.079.959.217	352.469.928	193.655.391	3.353.481.771	5.359.088.398	5.029.608.126	225.559.922	9.087.839.317	5.253.473.627	8.497.907.179	3.120.053.997	1.539.518.754	2.535.654.715	1.464.597.312	4.178.955.597	4.500.592.799
1558792_3p_x_at	1.303.039.987	5.206.948.986	5.518.714.197	9.580.823.189	3.490.119.001	8.097.945.938	8.273.843.046	1.143.936.583	2.450.694.819	3.874.577.404	3.830.328.018	3.390.804.619	6.007.031.947	1.095.095.896	4.414.725.883	1.123.873.769	3.557.926.858	423.931.095	1.547.238.451	2.086.229.331	202.388.689	9.068.777.251	6.415.307.974	4.409.119.175	1.239.702.737	2.636.183.762	1.846.596.251	7.649.723.969	1.749.767.701	4.903.091.611	7.244.200.342	4.494.516.684	710.997.497	9.128.208.483	3.338.204.405	9.224.340.179	7.944.653.572	3.915.701.084
1558793_3p_at	131.902.504	9.917.472.767	1.883.827.344	2.617.687.249	3.569.726.974	1.269.575.583	704.188.279	1.156.035.562	3.394.481.025	2.704.390.064	1.287.976.656	6.899.907.075	0.559153604	1.133.904.476	1.298.944.835	3.075.188.569	1.816.861.881	1.171.912.385	7.368.283.901	4.254.030.827	364.792.602	5.735.969.325	158.234.647	2.627.856.616	8.937.851.935	0.872018734	1.054.648.021	2.282.942.635	3.196.929.862	0.333964803	114.464.629	3.461.977.494	1.686.526.855	1.473.678.343	2.665.792.999	2.216.076.803	5.451.605.784	2.969.175.232
1558806_3p_at	1.650.677.996	4.121.062.757	134.399.647	2.798.384.306	3.211.688.345	1.831.128.981	9.451.836.818	4.714.769.219	0.992473291	1.704.915.721	1.875.012.832	0.877769	2.840.044.446	952.667.857	4.348.681.237	3.278.611.698	0.869919107	2.716.983.939	4.998.494.751	5.459.080.085	3.878.260.746	4.678.055.693	0.72548777	4.176.360.945	1.885.438.645	1.152.603.345	1.691.836.971	5.654.158.121	1.686.794.824	118.708.776	1.896.301.849	1.604.544.987	607.287.656	5.262.455.363	1.468.839.623	2.062.915.562	4.865.410.942	5.204.576.426
1558825_3p_s_at	1.895.478.838	973.050.796	9.888.483.302	1.531.134.078	4.664.896.008	1.309.115.526	2.939.991.032	8.619.983.436	5.459.811.305	1.171.928.596	9.676.251.241	3.329.686.988	5.134.277.345	1.466.648.255	1.663.982.293	3.497.277.942	6.332.095.921	6.092.216.843	2.917.110.214	2.642.269.345	8.644.003.048	1.120.561.728	1.039.699.485	3.063.260.306	2.823.380.611	1.031.692.787	1.518.076.346	2.225.008.437	8.564.850.115	663.246.048	2.486.806.953	8.843.585.295	1.447.371.367	1.769.442.755	3.277.260.873	3.745.375.049	2.591.123.186	4.030.547.532
1558832_3p_at	3.141.106.113	2.556.052.419	7.810.314.036	1.070.937.834	4.816.675.669	1.084.683.669	4.423.480.263	3.176.594.172	584.923.109	6.356.866.979	3.693.380.512	1.029.284.531	3.201.253.952	5.480.408.975	1.651.902.787	1.709.488.553	9.445.173.895	3.301.410.586	1.636.823.475	9.258.141.583	1.166.337.617	3.828.679.038	2.860.722.239	2.969.916.073	7.033.958.189	7.538.680.994	8.527.106.119	2.920.323.903	2.525.501.641	3.382.962.681	6.026.746.699	1.289.939.488	2.124.679.784	6.162.556.404	7.410.191.702	1.981.612.205	101.639.233	1.922.456.304
1558842_3p_at	0.522670483	0.710351388	6.269.831.191	2.477.653.059	3.865.023.959	3.184.654.223	1.450.240.633	1.882.134.266	5.207.399.154	1.711.498.608	9.887.699.148	7.287.182.609	8.463.694.135	5.372.961.867	1.053.989.158	2.855.924.461	1.319.507.096	2.541.020.747	2.698.050.647	6.126.531.825	5.730.556.892	4.680.045.367	1.716.729.309	4.316.994.839	3.010.677.624	5.213.934.261	2.166.553.023	409.395.028	1.243.405.006	7.988.288.279	3.238.700.752	1.301.999.236	3.427.466.292	4.080.303.265	2.038.653.096	2.344.596.725	3.824.886.071	3.097.911.845
1558882_3p_at	4.861.009.802	1.325.959.816	1.815.794.878	1.899.220.929	1.535.951.652	6.873.118.999	1.953.066.659	5.602.834.818	0.450657249	4.507.743.045	9.139.976.571	5.692.730.848	0.333978568	7.140.682.978	2.610.366.527	2.891.209.732	1.339.509.004	2.927.754.548	1.319.525.199	2.303.207.863	7.686.596.927	6.563.567.453	1.780.814.283	1.580.367.713	5.553.760.678	586.957.901	1.256.615.628	3.020.724.874	2.595.299.951	122.511.592	0.413776181	2.500.338.476	0.917717787	1.311.309.539	109.997.055	2.344.610.228	2.937.464.571	1.925.085.476
1558897_3p_at	6.385.583.018	2.529.609.081	7.224.014.347	6.043.022.219	159.170.237	6.200.496.847	4.307.248.537	8.741.440.596	5.052.253.083	5.827.379.124	5.305.333.175	2.093.970.585	1.020.125.309	1.019.004.467	621.623.747	2.643.129.326	2.719.065.518	1.374.830.647	1.107.584.451	1.818.997.872	1.990.709.132	1.123.270.842	4.007.069.009	1.038.018.267	364.058.921	1.054.952.989	5.177.480.155	1.464.552.178	9.859.169.699	938.257.695	1.046.917.412	4.045.694.358	1.068.363.527	1.545.105.508	674.433.613	7.089.052.883	5.004.702.253	3.173.716.589
1558906_3p_a_at	6.055.651.027	0.991499975	2.185.093.462	4.319.889.868	3.022.160.022	1.498.998.101	1.299.869.267	188.864.922	8.352.397.665	0.965882564	183.694.912	2.503.118.084	1.326.983.973	383.550.343	9.087.902.414	3.923.478.146	2.058.442.926	2.733.491.145	3.251.857.737	6.336.083.062	5.329.215.033	6.161.585.575	1.348.384.965	8.070.659.712	3.594.845.567	1.006.028.526	1.790.614.033	3.709.515.591	2.976.861.323	124.290.632	0.789654718	2.308.021.818	1.084.627.937	1.546.107.996	5.400.950.183	276.042.431	4.961.326.126	2.829.242.135
1558922_3p_at	2.424.698.829	3.942.288.878	2.027.163.494	7.158.878.908	2.332.890.708	196.226.061	5.713.283.107	485.976.455	590.230.373	7.656.289.738	1.078.633.106	1.160.442.957	4.721.847.531	3.019.356.696	1.782.186.507	4.183.901.326	8.171.152.586	1.348.626.264	9.781.862.429	2.298.832.536	6.833.189.788	1.239.188.866	6.287.161.469	1.885.254.425	7.787.679.906	4.203.584.564	1.550.021.164	3.045.919.705	9.706.491.326	1.716.377.417	7.977.909.165	1.448.456.903	4.166.264.477	4.151.763.533	328.853.668	5.704.898.651	1.268.839.388	9.381.053.314
1558953_3p_s_at	9.673.078.899	5.775.126.505	1.390.615.265	7.689.286.612	2.657.014.694	1.132.773.456	4.190.041.837	5.251.909.081	5.583.040.182	3.125.536.658	1.209.821.554	1.128.617.691	4.993.693.891	4.029.741.475	12.131.636	1.054.018.146	4.632.650.538	373.980.827	207.515.527	7.971.449.896	6.566.176.483	3.908.218.032	3.776.526.699	5.831.161.937	1.866.212.102	4.732.214.817	2.246.671.078	6.052.616.052	3.544.445.294	4.935.963.887	3.141.511.199	6.223.539.843	5.472.979.259	2.830.148.285	1.887.884.585	2.184.158.684	1.360.219.683	1.895.288.615
1558954_3p_at	9.332.610.563	1.308.128.564	3.041.075.047	2.178.097.824	6.045.701.726	1.488.432.577	1.611.269.616	2.544.937.149	1.139.119.175	1.964.101.073	2.837.674.982	2.501.170.054	1.827.960.365	3.324.207.046	2.412.920.695	1.160.222.695	3.757.999.084	9.259.560.555	3.203.595.751	3.113.439.635	4.338.567.317	1.403.959.388	2.007.368.099	2.162.818.572	2.076.006.352	7.942.385.009	6.573.508.001	9.602.778.738	2.882.501.516	1.072.956.582	1.050.449.685	3.179.988.017	2.098.085.141	1.897.221.496	5.276.439.296	2.406.292.104	1.509.139.537	2.152.243.907
1558965_3p_at	2.096.668.738	1.657.736.393	4.370.311.318	4.549.078.116	7.348.965.248	4.196.856.205	1.360.262.002	1.312.528.807	5.361.708.529	6.115.041.199	2.300.234.399	2.463.156.937	8.025.433.355	2.943.447.564	4.338.941.313	8.432.905.629	2.518.079.296	1.691.625.409	4.229.252.545	6.647.076.423	2.645.146.735	1.947.804.976	2.038.866.036	1.340.212.316	4.546.446.182	2.110.780.518	3.844.905.183	1.681.570.721	1.213.053.097	1.412.278.902	2.228.350.291	1.178.898.727	101.964.766	3.077.939.979	1.074.495.198	2.957.563.329	1.286.420.941	1.345.594.878
1558967_3p_s_at	2.813.235.716	1.494.685.233	1.454.452.888	5.554.910.918	455.639.707	5.959.487.047	4.359.948.877	2.977.314.919	2.251.327.084	7.083.050.192	4.572.003.766	111.432.739	287.050.025	1.620.172.253	1.053.174.364	9.969.105.291	2.840.887.733	2.162.909.108	2.115.717.386	16.975.901	1.018.458.277	206.906.111	2.138.773.768	5.540.963.154	4.544.331.069	1.110.782.947	1.952.201.064	8.486.363.745	1.608.133.375	7.823.030.125	6.068.696.617	7.521.176.489	1.402.142.893	1.397.766.414	6.522.822.378	2.575.342.129	1.456.056.784	2.638.264.387
1558975_3p_at	8.951.947.697	6.897.706.306	3.858.774.648	4.059.446.241	3.924.440.324	5.486.075.889	2.825.467.833	2.096.672.401	1.737.675.946	6.994.462.338	3.801.554.353	8.026.547.898	4.498.765.137	2.215.386.055	2.454.294.493	3.631.975.334	6.444.312.408	1.197.039.022	6.883.704.447	1.327.044.291	1.371.773.506	8.435.827.162	4.946.308.906	6.276.885.492	2.262.397.436	3.904.390.172	5.114.921.522	682.938.574	2.043.056.801	5.662.719.172	384.603.933	1.030.943.481	2.352.868.132	523.500.867	7.075.476.656	3.500.425.885	388.883.269	7.748.408.303
1558999_3p_x_at	9.917.996.478	5.485.231.517	2.686.344.496	0.942082744	1.218.281.607	9.092.313.413	1.863.975.342	4.609.733.699	1.009.274.627	1.964.130.053	8.473.876.958	2.148.801.497	1.501.942.014	6.734.876.907	4.936.145.907	1.187.596.004	1.891.943.809	1.296.841.524	216.830.237	807.332.612	6.323.947.307	155.853.701	1.750.631.233	1.114.036.749	5.250.975.975	2.824.745.971	1.719.182.419	2.067.761.426	2.485.393.889	1.096.114.032	4.474.278.741	1.952.258.332	3.318.133.076	3.441.065.681	2.817.542.857	5.022.344.111	570.813.336	3.340.442.672
1559005_3p_s_at	6.792.939.946	6.725.154.779	386.830.488	3.166.958.435	194.563.961	4.103.351.999	6.249.510.279	1.621.419.105	1.012.794.443	6.232.559.438	104.638.451	5.496.910.066	6.783.080.119	1.049.693.028	1.340.635.075	2.148.214.731	0.673816315	9.771.078.061	2.423.189.266	4.060.679.756	371.729.784	4.345.413.906	1.214.846.187	4.147.546.002	5.423.185.557	1.688.162.115	2.521.175.186	7.154.230.972	1.642.632.498	1.482.413.197	3.639.767.033	1.434.813.793	1.904.554.168	3.590.720.998	3.629.307.752	3.651.885.029	68.721.169	5.574.990.577
1559018_3p_at	6.987.413.015	1.535.187.915	3.325.472.028	1.156.401.166	1.560.905.101	7.949.270.904	1.972.077.315	2.966.983.099	2.014.192.604	166.412.227	1.390.709.794	1.419.183.173	8.870.811.215	5.747.252.005	2.381.720.861	2.542.405.488	2.106.124.218	3.214.026.428	4.882.724.154	6.235.315.717	5.187.307.021	8.112.317.444	1.324.949.209	3.126.285.866	1.242.770.058	2.385.341.686	2.693.495.274	2.990.378.848	2.315.298.528	1.095.334.102	1.280.527.642	3.455.696.275	5.386.861.745	2.866.961.104	2.205.422.057	2.554.489.424	4.810.681.959	8.486.508.783
1559025_3p_at	8.175.146.776	1.070.114.156	12.057.649	1.674.656.988	3.258.265.971	2.457.858.796	1.194.802.421	2.811.788.547	0.671063277	5.286.219.862	1.128.258.059	3.565.426.147	0.641161165	6.268.444.537	7.422.277.447	7.955.982.563	1.244.034.326	1.498.317.817	7.247.810.137	3.223.793.573	6.991.611.421	149.016.056	1.616.403.894	5.270.437.857	6.066.929.875	2.410.809.765	4.195.084.821	1.719.514.631	4.385.535.751	1.643.416.075	2.681.959.631	105.048.523	4.807.617.682	1.865.903.131	1.574.076.089	7.533.981.147	6.165.011.345	2.471.445.392
1559026_3p_at	4.486.217.313	1.268.710.785	2.865.768.562	1.291.716.688	4.498.078.582	199.842.825	7.317.918.364	1.196.767.093	1.435.574.023	1.744.386.058	1.176.281.095	1.214.552.764	1.264.089.263	242.496.657	4.538.824.133	3.168.106.369	1.416.101.641	1.472.636.552	2.937.304.299	4.170.723.613	19.840.963	3.476.797.735	1.433.513.616	50.387.984	2.098.229.959	1.875.638.621	7.853.830.063	788.759.829	9.017.142.093	6.102.266.376	8.548.279.073	3.077.728.466	2.903.901.964	2.176.294.474	1.850.851.307	5.261.188.916	251.715.411	1.773.318.028
1559034_3p_at	2.334.633.591	1.394.406.011	2.786.161.849	6.416.996.564	158.992.633	3.168.189.386	2.218.365.309	1.846.752.469	1.717.671.089	2.679.448.811	2.788.804.109	1.880.912.374	3.622.475.607	854.860.546	861.121.919	6.099.151.611	1.052.978.346	1.938.180.314	1.229.787.546	1.880.969.632	1.071.652.426	3.007.941.441	2.259.774.891	4.436.049.616	3.693.879.358	1.767.416.224	20.559.613	2.993.317.015	5.699.291.467	3.147.777.199	2.400.982.975	5.305.223.781	5.625.287.441	226.278.499	5.022.296.336	6.753.121.432	4.143.077.813	6.630.665.138
1559042_3p_at	4.572.483.989	2.307.041.219	2.630.219.881	1.660.087.347	3.019.175.083	3.202.167.157	2.295.033.883	6.348.989.146	3.020.740.236	1.435.733.665	8.192.375.031	1.686.002.767	1.552.515.497	7.218.403.768	6.764.021.473	7.597.266.724	5.775.088.171	2.751.196.035	2.049.074.266	5.086.104.216	6.489.065.024	1.505.527.989	4.320.134.742	3.353.854.898	5.509.270.843	5.439.831.284	1.668.628.068	4.843.721.655	1.898.673.814	1.467.902.998	8.678.328.258	5.867.204.551	5.724.576.282	3.637.027.024	4.222.855.465	5.553.178.345	5.119.606.666	3.340.017.391
1559045_3p_at	1.585.671.916	1.731.090.008	2.216.222.476	5.132.199.427	3.943.882.384	3.062.517.958	322.490.421	4.479.474.821	9.700.954.765	4.062.919.989	2.736.461.664	1.713.877.373	9.980.328.481	5.944.501.439	2.926.731.009	2.070.194.766	3.784.158.244	2.671.232.073	3.998.934.599	2.713.181.721	5.188.492.165	850.424.774	6.949.334.685	1.740.649.065	2.281.996.271	2.729.350.821	1.774.172.648	3.494.308.067	3.013.611.971	1.481.936.327	1.373.264.231	1.009.270.195	8.790.946.585	2.092.090.049	4.664.157.743	1.965.085.362	5.348.840.003	4.404.754.936
1559051_3p_s_at	7.678.170.772	143.421.012	6.511.371.733	1.612.860.075	1.652.849.681	3.235.897.956	2.797.103.631	249.996.045	1.710.707.927	4.126.010.801	2.374.776.458	2.735.246.137	2.912.565.881	7.717.552.188	1.694.880.489	4.460.465.704	5.444.142.772	1.174.365.492	5.149.223.007	6.788.050.641	4.046.177.026	4.670.397.038	4.813.311.998	3.898.727.897	982.724.545	0.800924372	2.174.145.762	4.393.038.595	4.466.474.036	1.890.154.826	2.343.094.344	5.545.369.584	6.437.895.333	1.079.476.516	2.998.385.349	1.922.131.151	1.002.084.229	7.382.036.073
1559053_3p_at	1.606.973.172	1.349.651.575	157.692.288	3.348.482.034	3.559.829.706	5.774.663.245	249.040.258	1.347.130.883	4.715.095.393	4.129.764.701	2.922.144.035	2.260.353.321	3.036.129.968	6.360.390.881	9.240.118.375	3.071.729.686	1.181.560.067	1.878.127.125	463.694.556	1.322.388.393	7.232.107.834	1.798.854.309	1.252.175.946	5.303.821.014	2.317.251.825	1.942.520.043	3.725.108.631	2.361.843.856	1.268.809.077	4.287.692.764	8.143.034.753	5.195.629.765	1.084.027.614	1.074.308.639	102.703.934	4.293.294.817	1.585.181.491	741.066.603
1559083_3p_x_at	1.803.059.054	1.430.471.227	2.385.354.411	1.863.962.761	3.255.107.329	2.553.207.799	1.118.314.476	270.710.545	0.899689553	5.688.384.555	1.729.112.038	1.674.951.776	9.800.395.641	6.382.141.824	1.729.054.488	5.033.312.735	9.254.226.389	1.293.919.739	1.564.969.871	2.087.699.147	5.681.708.506	4.842.539.201	1.889.381.554	3.013.209.319	2.476.922.227	1.399.239.322	138.486.656	5.727.264.849	4.526.363.237	1.351.709.113	1.086.892.954	1.918.375.276	7.762.973.066	4.104.030.465	3.360.771.465	3.058.264.457	6.148.510.726	3.693.954.766
1559091_3p_s_at	6.020.967.373	5.703.005.066	8.460.819.967	1.103.871.709	254.686.108	685.253.342	8.429.197.175	6.806.699.688	7.400.540.529	1.236.105.943	6.387.140.778	4.445.969.744	6.874.931.021	4.693.406.407	2.045.822.168	1.053.096.297	8.893.625.845	1.644.426.215	1.430.338.559	8.169.666.521	1.011.277.877	3.307.239.352	5.625.146.953	1.449.924.619	5.176.287.293	6.424.698.391	3.825.543.707	10.054.105	7.021.579.955	5.053.259.087	7.062.447.345	2.306.980.602	8.304.982.961	5.201.972.208	5.082.368.937	1.453.342.425	1.858.644.644	8.370.812.674
1559092_3p_at	2.186.394.418	3.402.684.198	3.322.653.469	5.562.110.252	5.479.398.334	4.521.735.124	2.796.160.896	1.657.234.337	5.855.142.506	200.344.166	1.105.139.667	1.629.961.606	1.618.706.465	6.196.605.808	5.219.241.763	5.661.584.012	1.965.745.639	2.179.186.279	2.194.410.335	2.953.446.975	1.151.567.933	1.110.404.488	2.588.226.019	2.238.274.521	7.299.631.257	1.365.436.466	3.014.779.342	8.397.498.235	1.160.228.879	9.872.535.562	1.512.360.611	1.841.546.899	6.062.581.154	2.506.373.611	2.506.180.117	4.040.916.618	8.012.022.763	1.287.421.096
1559101_3p_at	1.769.152.929	27.920.671	6.799.826.433	3.485.947.018	588.636.562	50.881.934	4.345.031.302	5.172.934.187	1.835.145.948	2.010.296.388	195.520.718	2.366.751.852	4.020.413.953	6.196.589.838	7.924.558.817	1.679.669.936	8.963.195.355	4.148.891.843	7.255.214.089	5.547.686.731	1.144.174.704	1.015.137.226	2.161.462.953	6.396.558.543	6.097.700.191	5.916.547.149	267.457.738	1.054.522.271	3.693.827.856	2.096.890.196	4.466.660.287	6.070.677.136	6.560.792.383	2.877.611.459	6.557.019.841	2.305.201.545	1.349.917.545	5.408.568.575
1559126_3p_at	3.942.234.063	4.450.700.861	4.844.134.906	5.601.382.883	4.572.913.242	672.764.809	3.839.851.179	4.345.171.487	2.911.687.174	2.534.025.297	4.524.346.192	3.230.183.736	2.624.235.562	142.490.545	1.805.545.287	1.048.814.988	2.512.615.857	1.439.100.143	5.037.699.415	6.879.394.168	7.481.708.595	7.734.498.425	3.654.238.469	1.021.112.977	4.399.607.991	2.041.188.137	2.246.421.223	452.689.829	9.059.853.435	1.210.385	1.675.486.203	753.362.529	8.130.836.903	403.993.347	3.920.308.103	8.169.807.822	3.130.676.136	1.067.401.429
1559128_3p_at	1.576.968.145	1.846.308.455	3.507.065.108	2.034.621.769	7.055.075.961	1.674.855.061	2.248.947.907	3.222.197.931	143.109.747	1.025.931.528	6.763.385.318	7.038.720.086	6.302.573.327	8.831.405.354	4.225.164.463	3.712.214.067	2.220.551.441	2.459.913.776	0.459890543	2.994.473.611	5.772.779.551	1.816.617.274	7.808.894.208	652.830.419	5.511.182.238	228.165.257	1.193.824.415	1.887.535.466	3.373.866.931	3.761.127.593	1.622.107.421	279.308.142	153.981.234	2.972.432.076	1.773.603.519	6.884.280.845	2.234.622.782	4.409.446.449
1559139_3p_at	3.853.147.744	1.463.912.612	3.152.097.676	7.768.223.933	2.610.342.852	5.632.079.992	1.963.952.743	2.989.101.065	0.988286627	1.705.441.707	4.467.917.942	4.784.815.204	2.059.392.911	820.435.789	6.433.870.832	1.082.279.078	2.920.733.372	3.900.869.554	2.879.945.058	9.518.953.037	1.317.398.865	1.807.938.908	319.808.139	404.121.135	4.380.998.265	3.864.612.101	5.286.823.033	2.725.516.383	6.460.024.915	1.329.811.991	2.247.030.143	1.995.499.849	6.901.138.159	1.449.770.134	4.501.187.827	2.698.794.376	1.474.339.056	26.229.009
1559142_3p_at	2.135.938.227	2.640.282.707	856.458.125	360.784.131	4.875.916.704	2.304.738.572	3.493.260.815	1.129.817.748	2.098.187.135	4.146.674.516	371.888.988	481.608.498	5.611.329.298	1.880.746.709	9.283.568.798	143.554.637	4.765.951.823	4.127.529.979	6.120.920.934	5.288.992.262	3.393.318.126	1.405.057.151	4.876.319.623	8.758.080.414	3.659.581.182	1.576.441.663	4.637.001.529	5.715.972.399	5.637.127.563	3.018.972.958	1.556.985.659	7.461.124.504	1.973.758.041	6.835.092.235	6.450.735.836	8.583.683.414	9.226.674.503	5.538.017.289
1559144_3p_x_at	1.758.276.565	3.231.891.053	5.137.143.972	2.861.966.015	7.127.364.222	1.891.425.364	4.990.518.835	6.546.593.683	1.128.261.394	1.603.558.828	7.901.881.112	1.324.593.554	1.417.268.273	7.349.890.767	561.136.409	2.329.856.321	1.370.292.651	2.411.223.535	5.077.924.327	3.688.032.153	5.430.887.341	7.775.957.177	1.713.935.317	3.464.786.586	6.377.751.473	2.344.457.156	1.351.265.467	1.012.455.805	8.272.706.214	4.119.474.034	8.517.615.111	2.877.627.493	3.585.058.172	1.961.432.407	3.387.857.069	2.057.293.716	7.202.126.637	3.462.584.994
1559154_3p_at	0.931823525	1.094.928.082	4.552.451.514	1.480.230.506	2.296.047.281	2.313.355.122	3.759.385.592	5.462.488.175	8.683.275.426	4.150.586.102	3.990.177.939	1.621.000.515	8.610.859.464	3.873.072.527	3.020.666.376	3.207.230.363	2.672.856.482	3.084.370.721	313.827.824	4.610.231.523	4.484.554.611	4.298.974.243	3.937.539.194	1.027.728.886	4.676.875.311	236.038.901	4.994.147.173	4.615.339.138	1.456.231.979	8.608.397.569	2.188.253.826	1.471.620.468	3.738.651.487	3.486.274.842	1.875.926.659	2.057.353.034	1.710.855.864	1.765.067.339
1559167_3p_x_at	2.115.535.376	2.232.501.492	2.561.805.282	44.876.103	1.080.513.762	1.451.137.173	2.176.449.897	2.212.341.553	1.036.156.432	1.731.627.975	1.671.885.986	1.875.669.046	1.210.280.283	2.422.019.038	1.957.673.862	3.925.090.002	2.796.986.782	3.181.951.434	1.638.133.603	1.470.448.373	6.911.840.837	6.287.038.147	1.396.415.549	5.946.797.017	2.600.198.902	4.196.387.628	1.921.273.224	3.515.235.648	288.148.598	5.725.371.746	706.994.451	2.554.837.314	1.824.261.987	1.350.811.624	1.651.080.024	1.168.269.137	1.031.962.922	1.547.364.706
1559172_3p_at	3.222.057.732	2.262.548.531	1.069.931.307	8.386.367.017	0.854842572	0.759356519	1.501.350.678	17.713.338	2.214.685.246	2.335.342.725	5.214.458.819	3.101.657.566	0.452047317	4.765.546.648	3.901.846.208	2.116.307.838	2.187.928.245	4.810.146.566	1.811.719.412	2.305.525.483	1.711.192.145	3.587.638.006	0.676620878	3.167.858.665	2.812.905.935	3.656.149.292	1.574.865.064	2.617.907.308	3.865.424.292	0.362450345	398.697.724	1.833.642.052	5.602.216.098	2.563.977.037	9.938.669.686	125.990.136	302.711.549	1.196.464.811
1559174_3p_at	1.171.552.876	1.108.178.156	9.017.262.667	5.000.736.849	5.136.248.482	2.110.438.948	1.234.045.758	1.340.476.638	1.856.332.223	1.973.623.827	168.755.223	1.717.332.234	1.468.189.997	3.272.988.062	7.762.115.628	4.566.357.451	2.837.220.345	4.373.300.654	1.994.544.665	398.033.594	2.200.428.952	1.359.174.945	8.278.731.552	4.305.859.797	3.325.197.186	1.004.007.335	3.659.525.722	4.686.394.951	3.201.760.213	3.145.414.837	8.188.907.165	3.121.788.651	8.991.265.782	581.442.463	6.400.230.773	3.770.109.175	5.025.665.986	1.369.329.183
1559190_3p_s_at	9.541.929.921	1.167.780.953	217.347.436	5.248.092.919	4.975.604.353	1.131.319.351	4.929.239.729	3.077.806.062	5.757.834.543	1.008.238.898	2.285.294.796	1.270.997.381	3.152.094.679	6.999.644.315	2.947.046.078	4.747.593.371	7.745.926.249	1.538.853.911	8.943.862.447	1.023.900.367	1.055.304.034	1.655.262.794	6.409.005.031	205.610.413	6.244.707.001	6.528.458.187	6.543.829.399	1.187.808.459	1.585.733.208	4.368.567.386	8.455.971.861	1.945.084.247	6.217.407.801	34.406.665	1.009.710.307	2.912.939.233	6.045.296.207	4.166.759.079
1559203_3p_s_at	0.341975604	0.19083796	1.320.172.015	1.180.052.978	1.356.669.588	1.306.236.902	0.596432089	1.379.838.112	933.586.079	567.811.992	0.368424222	6.559.292.943	8.327.107.223	212.137.603	2.658.657.945	4.535.263.253	2.414.015.431	0.926705102	1.334.074.235	2.315.453.823	2.970.332.501	3.395.449.132	128.430.109	3.377.630.636	0.579229127	3.530.915.094	111.027.653	2.183.760.419	0.510994428	6.460.129.258	3.770.693.815	2.810.928.633	7.099.310.003	0.585701318	1.326.043.864	1.464.670.436	2.241.531.173	1.546.122.202
1559210_3p_at	3.896.276.992	2.909.784.719	7.492.153.522	4.954.025.248	679.186.979	4.152.771.469	3.598.700.199	4.181.163.167	2.406.553.724	467.808.865	5.584.439.299	2.036.635.802	2.033.169.527	1.208.454.617	6.566.871.709	6.838.767.685	3.471.564.747	2.621.453.891	513.852.039	7.975.105.709	2.592.993.442	1.739.883.559	3.102.500.696	4.611.658.405	2.296.547.912	2.594.662.179	2.697.262.457	102.634.684	2.743.509.971	6.128.124.597	3.083.867.178	4.078.672.099	4.829.696.598	4.423.682.291	3.695.728.602	826.361.185	8.941.234.396	9.260.375.347
1559214_3p_at	535.067.587	2.217.494.271	2.059.693.689	4.673.185.374	1.077.100.967	6.093.129.201	2.770.576.153	4.365.731.276	0.475070724	1.369.404.764	3.079.762.499	7.834.430.761	3.580.537.721	6.849.521.728	2.548.604.846	2.853.394.876	3.866.576.104	1.315.687.294	1.564.568.003	2.441.890.122	4.444.633.021	468.568.414	1.020.949.114	4.286.292.758	0.443446731	8.302.813.077	1.439.118.398	2.443.136.664	5.452.277.847	3.933.281.796	5.216.903.106	2.226.112.843	1.157.276.751	5.999.486.889	7.076.297.644	2.450.215.997	9.329.382.779	1.949.931.194
1559229_3p_at	5.845.669	1.193.306.039	201.601.208	4.017.795.101	1.606.741.606	236.718.687	8.525.394.069	1.133.265.342	6.267.902.838	1.843.394.908	5.087.786.601	5.110.968.946	5.430.260.487	6.430.027.082	5.576.329.347	3.900.249.664	9.224.054.334	180.934.494	2.944.357.055	5.742.028.609	2.980.269.849	6.351.120.638	0.570718096	3.209.710.726	283.816.037	1.452.723.483	2.565.346.536	3.465.742.395	4.356.928.837	1.617.889.249	1.006.884.898	228.474.573	2.849.687.753	6.630.816.538	2.668.731.182	616.226.277	3.703.262.893	2.138.745.411
1559235_3p_a_at	1.671.163.499	2.699.269.994	6.605.906.934	8.279.536.658	4.340.938.015	3.629.350.701	2.103.225.423	5.444.125.955	2.639.174.033	4.244.317.892	3.707.152.166	4.278.861.298	3.202.277.907	1.693.776.127	1.028.586.168	6.299.249.277	3.182.727.673	821.635.887	2.944.581.837	6.372.538.905	9.343.417.779	5.187.330.803	5.629.451.593	6.244.050.445	5.255.341.572	4.995.992.872	6.265.612.517	4.754.999.122	5.244.509.028	2.471.322.844	1.404.423.444	6.993.399.863	9.309.613.348	4.605.753.426	2.955.914.046	8.270.275.517	4.882.391.778	4.566.451.884
1559237_3p_a_at	4.400.379.387	4.770.023.702	6.966.078.443	9.305.644.057	1.007.181.543	7.037.957.074	6.834.794.632	6.036.121.301	2.770.080.265	6.200.519.407	5.786.341.498	5.683.967.716	604.708.077	2.763.057.994	11.850.573	2.020.407.807	5.233.859.311	7.107.096.585	3.584.312.948	117.191.671	1.610.585.584	2.910.255.134	3.235.192.138	1.661.847.354	8.066.485.183	2.868.645.445	5.971.941.529	1.086.787.957	2.989.772.097	1.161.147.803	3.666.629.856	1.215.079.465	192.180.886	9.011.494.421	886.975.185	1.353.576.526	2.389.574.892	1.574.014.536
1559252_3p_a_at	1.037.455.815	8.354.204.759	2.351.122.558	2.573.505.044	1.200.059.871	2.122.245.597	2.849.598.797	1.824.355.975	1.074.810.234	2.088.211.701	1.263.771.944	1.636.902.917	1.154.019.825	9.182.018.357	4.787.918.249	2.064.582.272	2.865.249.825	5.484.786.981	2.616.808.805	7.141.263.227	351.616.706	3.704.196.995	1.471.395.173	5.361.741.583	3.276.907.565	1.101.559.064	2.903.736.059	3.640.630.918	2.683.967.164	1.972.050.625	1.390.155.778	5.024.035.613	7.007.002.622	7.275.365.477	5.116.758.967	5.169.927.121	3.049.027.643	2.987.821.392
1559261_3p_a_at	4.393.306.045	6.704.396.728	9.609.624.162	1.102.995.148	1.989.787.314	4.189.695.412	8.585.004.317	7.515.410.414	6.602.738.088	8.270.117.808	839.663.866	605.447.103	296.616.238	357.738.567	6.822.978.737	6.611.975.858	5.371.555.851	1.076.335.435	705.065.275	1.520.898.787	5.200.142.395	3.798.212.586	3.792.738.563	1.619.887.953	8.192.558.819	6.660.319.541	9.920.309.688	1.259.962.744	132.733.563	4.652.229.076	3.979.227.074	1.011.145.128	7.758.172.889	9.750.960.418	8.976.175.237	7.441.353.278	2.163.979.618	395.732.027
1559315_3p_s_at	210.974.429	1.363.836.213	6.621.752.273	6.312.380.538	1.835.899.437	4.956.407.985	2.923.567.884	5.956.351.364	973.608.267	4.241.382.707	4.019.575.464	1.823.853.199	143.566.951	1.085.065.547	3.661.402.382	4.175.209.586	2.358.323.825	9.104.128.427	254.763.766	1.416.938.475	1.438.035.487	1.035.244.273	1.418.637.483	417.261.959	3.288.721.769	5.534.516.401	2.067.707.883	1.729.920.514	3.160.541.439	1.683.985.751	2.390.363.681	4.511.353.544	2.975.441.511	2.201.605.023	6.535.677.911	1.808.807.547	4.559.655.531	3.108.189.751
1559324_3p_at	3.760.478.305	2.948.616.255	2.377.376.925	336.481.978	4.271.685.293	2.988.066.948	6.017.594.774	5.578.086.199	3.198.516.067	5.328.856.315	3.767.411.645	5.656.588.473	193.224.706	4.589.798.102	474.216.338	5.351.468.336	0.972513914	4.065.491.792	2.817.645.203	3.791.904.706	1.814.836.856	1.096.289.056	1.547.343.422	3.942.452.386	2.680.624.095	1.155.562.069	4.491.677.073	8.243.802.395	7.969.981.636	3.145.819.964	1.448.316.744	3.519.680.309	7.555.726.016	4.605.816.296	6.989.320.194	5.189.503.124	9.104.232.772	7.708.223.721
1559331_3p_x_at	7.004.692.184	0.938000432	190.642.443	5.999.043.336	1.054.725.585	3.294.943.025	1.629.093.158	3.886.102.584	182.713.214	1.628.781.307	214.064.325	1.542.925.839	7.522.871.681	1.019.024.626	2.638.926.413	7.099.434.166	6.641.045.837	2.410.161.437	2.997.357.147	3.816.990.763	861.956.769	5.486.153.797	1.352.982.285	2.149.834.296	1.089.711.767	1.911.154.437	4.497.166.756	7.512.981.863	6.613.174.043	2.704.849.591	150.984.654	7.350.909.513	8.458.185.474	2.908.973.348	2.881.469.589	9.374.806.195	2.972.252.578	7.824.340.514
1559347_3p_at	1.885.984.172	1.932.994.734	5.383.778.899	6.441.547.995	4.964.081.316	4.907.685.802	3.954.096.716	3.485.741.539	1.988.902.705	2.620.701.996	2.825.207.409	4.279.233.599	1.258.676.169	7.278.492.056	629.726.836	101.941.498	4.159.682.387	11.721.708	4.545.883.144	8.984.337.069	1.780.293.751	144.363.227	4.039.593.656	4.007.148.056	6.979.205.118	5.029.855.081	5.683.202.838	7.995.481.357	6.475.732.752	2.455.415.627	4.000.431.338	1.211.017.556	8.197.783.733	5.344.676.852	8.695.083.981	8.991.520.683	559.322.556	661.718.457
1559351_3p_at	2.476.851.683	579.658.441	6.627.329.072	1.014.382.682	323.032.186	1.224.041.419	5.997.122.711	3.236.485.716	2.667.621.283	4.870.177.586	3.907.929.837	4.323.921.744	5.216.946.186	6.744.345.516	2.017.049.895	1.569.467.581	1.871.968.262	5.429.000.018	5.097.188.993	6.422.168.719	2.484.201.877	6.185.706.803	6.329.692.095	4.029.332.381	4.305.199.228	6.598.882.122	3.280.108.776	4.856.304.949	6.272.847.518	3.545.142.722	1.827.964.625	1.652.884.821	7.264.470.426	1.132.088.618	7.884.735.837	2.811.335.314	4.674.047.296	7.283.972.914
1559388_3p_a_at	510.996.809	5.888.463.688	1.013.756.782	1.267.604.344	2.601.906.165	6.692.548.985	1.176.612.215	7.747.447.051	8.410.398.951	4.761.979.517	4.927.712.458	4.980.167.115	226.387.649	2.143.465.084	1.141.841.542	1.788.117.121	3.767.115.196	965.114.565	1.294.585.086	163.705.864	1.182.089.275	9.568.211.767	2.945.483.322	1.466.922.254	7.433.816.122	290.368.761	8.822.403.737	1.692.708.137	1.112.510.541	3.550.961.884	8.336.250.844	1.940.793.033	1.103.346.697	8.744.244.447	1.279.211.415	177.236.307	2.179.528.685	8.639.506.906
1559390_3p_a_at	1.617.595.554	1.088.794.724	6.942.973.571	2.005.399.331	2.082.336.922	1.092.390.777	1.114.532.309	5.393.793.719	2.821.734.017	3.615.547.815	3.037.044.332	5.329.669.328	1.005.439.898	4.238.599.951	2.879.131.358	7.368.011.529	2.218.670.421	3.310.890.797	2.749.449.951	3.309.255.173	5.130.211.116	3.913.110.736	1.298.003.624	2.644.732.871	4.222.171.913	1.683.387.579	378.266.248	61.013.872	2.585.659.597	7.390.466.968	1.729.793.106	4.369.231.916	5.571.840.756	3.309.525.422	3.041.045.788	3.950.426.978	2.362.453.809	4.299.503.652
1559397_3p_s_at	2.357.250.761	2.088.708.217	1.351.511.135	4.059.989.112	3.762.582.307	1.648.697.203	1.644.256.064	5.107.397.427	1.412.505.543	2.740.434.524	3.321.857.531	2.080.653.099	1.841.236.859	5.092.207.309	3.099.661.686	5.919.522.239	5.945.207.903	1.179.222.695	1.620.404.671	615.057.424	6.409.217.771	2.164.954.907	4.517.558.672	5.303.124.821	2.558.357.954	402.087.244	1.028.128.326	1.502.694.768	2.716.191.968	2.162.352.326	1.249.060.671	3.257.197.511	6.399.061.485	2.267.188.185	790.878.916	8.189.126.727	967.435.962	4.511.405.256
1559413_3p_at	1.224.898.737	2.781.191.117	659.081.726	7.735.662.049	3.011.296.669	9.501.190.177	2.262.656.953	2.509.260.375	2.814.714.387	4.177.821.869	161.920.996	1.289.775.243	1.308.781.797	4.039.955.434	4.146.735.136	6.874.017.306	7.683.567.244	2.225.361.687	1.919.092.519	5.157.281.943	2.274.620.874	8.206.452.127	9.951.800.214	4.483.104.581	529.500.186	5.170.769.038	2.042.774.171	7.066.528.492	2.599.596.965	1.096.339.669	1.065.739.757	101.088.246	5.420.589.618	3.301.268.906	3.132.352.359	8.869.787.896	3.549.778.473	6.615.329.569
1559419_3p_at	1.178.496.866	1.475.010.095	2.721.409.536	1.507.888.622	1.611.944.155	3.671.681.205	1.557.719.134	271.467.872	8.468.988.321	0.654985494	2.051.106.683	9.927.449.765	9.960.692.783	1.438.843.219	5.932.932.784	4.466.384.013	7.741.076.888	6.058.183.777	3.152.211.356	366.834.691	3.266.445.596	8.978.077.075	5.365.516.498	6.273.507.943	3.867.873.055	2.043.983.706	2.643.071.818	1.882.237.348	2.883.251.989	0.99723186	1.442.441.575	9.283.292.993	1.036.465.402	3.005.668.043	3.694.162.388	1.522.335.815	6.847.864.078	1.309.401.444
1559443_3p_s_at	3.236.629.186	7.081.192.336	1.671.244.379	5.327.485.992	2.161.531.418	1.094.681.332	9.567.775.766	5.871.555.541	2.419.153.264	1.266.048.337	415.624.516	7.451.105.533	3.607.147.883	3.323.665.005	2.698.870.468	1.396.518.163	9.186.961.714	112.305.608	1.598.082.408	7.852.025.047	102.439.226	1.979.020.515	7.637.695.451	2.304.324.454	7.092.891.752	8.440.009.357	6.064.285.686	2.794.716.502	8.670.873.365	4.849.487.267	5.014.337.637	5.805.814.818	267.852.072	7.071.578.164	5.507.383.152	6.908.413.515	2.578.545.633	2.282.471.101
1559492_3p_at	0.825764227	7.336.450.801	1.108.124.251	1.601.186.945	1.249.529.778	5.799.596.146	1.209.319.255	173.245.111	0.262976243	7.908.523.816	0.816623219	0.480970099	7.824.191.591	2.615.935.521	1.365.537.771	1.909.676.473	1.679.583.463	0.973003651	2.139.199.209	1.699.105.512	4.108.665.491	6.244.302.934	5.672.352.775	1.778.699.327	0.808672083	9.726.517.053	3.539.133.945	2.201.262.516	7.447.061.804	5.694.662.725	181.288.269	542.094.296	3.247.694.014	1.253.581.651	9.840.330.252	4.145.100.717	2.916.439.066	2.536.628.099
1559494_3p_at	1.769.375.135	25.226.018	3.860.195.708	499.585.217	3.386.023.934	1.640.290.912	294.843.481	3.262.372.255	3.299.732.472	5.433.277.094	2.619.355.212	2.401.221.981	1.845.601.667	1.283.156.762	3.486.536.941	5.576.647.505	2.668.564.231	1.915.961.569	212.288.904	6.498.671.708	632.822.481	6.218.978.181	2.862.910.078	1.544.634.968	5.031.097.802	3.388.566.449	3.335.722.226	5.538.768.542	375.759.406	1.088.130.377	1.482.824.796	1.573.560.807	5.450.306.294	2.621.683.552	4.232.128.417	5.876.897.469	1.636.140.573	157.581.101
1559500_3p_at	5.224.130.124	1.416.287.189	3.211.259.476	4.367.020.529	470.297.186	3.888.709.893	5.592.075.484	8.106.497.608	223.119.732	5.417.124.693	0.920629142	1.228.122.193	8.681.830.729	6.583.037.226	1.754.156.759	1.974.072.084	3.714.164.951	1.826.879.972	1.645.616.149	2.908.778.066	7.459.559.005	2.545.143.057	1.174.055.099	1.147.650.176	4.216.109.408	1.298.308.873	3.010.288.457	3.772.326.752	7.047.778.865	2.341.938	2.141.886.706	2.541.788.452	9.392.427.105	1.606.890.763	2.525.051.834	4.520.907.786	5.874.423.396	3.153.625.649
1559502_3p_s_at	3.959.266.949	6.678.620.371	1.769.707.326	1.302.734.213	8.151.542.312	8.244.676.475	1.476.573.463	1.757.904.172	4.572.460.893	1.664.097.338	5.190.714.921	4.331.401.983	4.681.870.883	3.554.961.721	1.747.499.467	2.022.851.571	4.254.112.491	9.203.410.614	8.955.961.534	2.054.100.671	423.645.937	4.495.300.638	962.074.082	2.384.984.522	9.484.325.715	7.521.120.599	9.923.195.178	3.243.063.479	1.394.747.347	3.148.791.879	438.609.961	1.567.640.414	126.497.866	1.219.994.123	1.540.947.649	158.163.694	3.481.184.096	2.621.905.982
1559513_3p_a_at	4.470.586.296	3.224.406.117	3.929.043.512	4.801.171.479	6.448.009.818	8.693.933.061	1.033.378.944	4.579.535.519	1.863.839.816	1.497.882.641	2.204.993.448	2.061.229.843	2.142.629.751	8.098.130.641	2.260.953.777	498.751.965	1.166.161.377	180.888.056	5.279.992.085	30.631.668	6.692.057.642	5.027.415.422	2.639.716.662	8.470.196.491	2.551.371.338	527.502.666	3.249.317.918	3.731.208	1.077.007.978	1.046.643.071	512.631.338	4.425.044.714	7.809.100.356	5.390.159.123	3.057.047.637	474.705.959	4.681.000.035	1.732.555.349
1559514_3p_at	7.278.121.022	9.487.982.237	2.822.719.005	3.068.639.207	4.282.476.111	2.937.511.328	3.070.860.085	4.812.461.646	140.713.228	1.351.094.833	1.919.144.816	2.172.090.243	1.002.736.775	8.576.304.181	4.997.038.602	1.207.825.673	3.010.938.614	2.728.009.256	3.207.173.691	7.146.309.719	1.073.454.692	7.983.624.554	1.810.145.801	7.517.154.359	1.891.692.693	1.794.239.532	1.805.547.338	9.452.261.754	2.830.707.396	164.911.717	1.155.093.558	6.199.529.258	3.946.100.031	1.991.194.019	1.962.618.917	2.871.769.097	6.757.252.044	9.603.452.335
1559517_3p_a_at	5.933.752.746	1.642.884.544	245.386.772	3.891.540.097	2.264.501.488	1.181.107.317	1.498.820.633	1.201.301.862	2.947.504.756	2.581.485.322	165.892.721	4.079.429.843	291.622.348	1.201.987.632	2.360.213.949	4.739.418.416	8.455.888.619	2.912.119.715	210.818.578	457.879.728	3.947.386.609	1.280.534.961	2.047.292.228	5.785.098.049	182.502.758	4.457.770.634	4.423.678.479	3.280.355.806	4.119.550.752	990.697.577	1.910.114.876	2.231.672.897	785.240.199	1.835.365.187	3.017.140.082	2.979.874.745	1.378.823.245	2.704.422.073
1559528_3p_at	0.321043308	0.531098921	2.512.024.988	0.978755652	1.254.832.231	0.625824678	179.823.199	3.507.137.871	5.683.987.262	0.43262054	0.61415523	1.431.573.309	5.388.058.955	6.358.070.212	5.628.760.752	1.293.557.134	0.730587575	9.852.622.175	1.660.662.319	1.374.615.303	5.757.791.886	2.418.046.399	0.882595093	1.686.974.693	0.917062512	1.019.979.327	1.024.410.189	4.913.725.821	1.621.981.404	0.663190041	0.954971549	4.363.747.415	9.825.077.941	1.478.325.327	1.420.528.519	2.690.761.838	79.928.342	1.069.248.688
1559563_3p_at	3.938.665.415	1.848.093.552	6.168.520.139	5.681.872.682	5.900.123.816	195.778.107	3.185.179.141	2.704.142.698	2.789.030.344	5.642.953.986	4.186.269.326	3.438.474.976	3.436.178.263	6.261.276.624	5.782.131.342	9.000.875.514	5.359.915.178	1.188.720.632	5.997.740.246	1.211.976.434	1.153.365.117	1.308.010.006	201.542.787	5.335.092.201	3.904.057.596	6.100.212.977	5.019.478.032	8.321.550.203	8.676.930.314	4.837.634.896	5.039.755.139	1.269.351.074	3.448.187.286	6.418.177.914	5.942.929.073	9.792.260.031	1.531.695.933	2.948.562.942
1559566_3p_at	1.217.981.559	1.001.608.917	4.081.162.175	4.205.923.253	1.952.128.269	2.097.611.196	3.728.615.347	2.628.629.605	1.906.512.962	5.670.180.498	9.132.486.477	251.023.124	1.718.333.279	4.560.133.514	3.099.167.944	7.117.909.223	1.904.992.766	2.974.302.786	273.148.825	7.041.820.722	4.313.186.174	1.319.445.344	167.554.023	3.449.282.307	1.401.430.177	1.540.896.287	4.710.159.977	4.359.062.162	2.731.560.461	8.930.671.523	6.237.535.337	4.372.979.289	4.815.135.563	1.908.208.274	2.508.233.141	9.896.002.448	5.450.518.663	3.299.368.771
1559575_3p_a_at	1.697.685.035	2.487.726.239	1.356.521.527	8.994.021.918	1.606.066.884	4.444.948.392	3.237.456.536	5.769.642.943	2.364.979.333	4.218.918.299	2.259.040.294	4.418.876.047	3.168.530.512	1.564.119.117	4.209.744.711	400.813.716	5.092.681.516	3.114.258.424	452.596.636	8.374.672.914	1.786.138.775	3.887.292.226	2.756.685.439	235.121.872	4.799.003.122	2.931.437.817	5.865.572.785	7.749.967.731	463.281.382	3.928.423.654	367.394.495	7.740.655.185	15.208.628	5.672.913.458	5.676.980.093	167.439.749	7.950.560.902	5.404.961.194
1559597_3p_at	1.285.234.635	2.073.021.979	43.318.064	3.115.161.564	1.157.188.498	2.036.188.851	9.384.407.805	2.688.221.524	1.378.971.644	3.125.113.502	2.710.572.725	2.755.943.048	1.306.288.195	4.909.173.656	1.056.482.997	9.602.882.514	1.921.029.958	1.666.852.355	8.765.801.535	4.881.750.326	280.062.561	9.147.657.619	207.734.055	4.375.269.768	707.745.336	2.557.957.862	1.901.155.229	4.327.053.455	1.074.636.739	147.966.973	1.159.456.159	2.400.438.795	3.206.226.448	1.339.407.494	5.826.322.796	7.604.773.047	7.893.060.127	1.785.133.677
1559598_3p_at	1.390.694.616	1.409.610.934	4.316.557.146	2.975.900.752	2.285.067.818	8.722.298.815	6.018.650.209	2.906.265.521	7.789.598.288	1.538.906.054	1.907.110.947	1.274.267.286	5.392.078.145	8.890.665.376	1.038.403.351	4.137.823.325	1.267.339.337	9.292.151.518	2.098.774.531	5.368.435.379	2.469.841.502	1.055.433.717	1.096.064.101	6.207.423.077	1.498.912.699	4.890.912.562	2.262.066.242	6.380.292.595	2.012.748.087	121.142.502	767.382.769	493.558.155	2.558.421.502	2.560.587.786	1.002.723.554	1.828.723.102	1.690.093.404	4.833.895.919
1559600_3p_at	8.332.967.888	1.514.681.153	5.304.844.631	4.565.524.765	6.385.418.363	1.129.342.622	2.842.247.314	9.340.172.643	1.156.287.734	5.100.162.907	3.132.261.833	4.626.306.203	5.497.846.133	1.371.334.445	1.577.375.333	1.281.861.039	9.295.317.636	2.469.217.548	560.082.282	1.469.290.384	1.562.115.316	242.948.629	1.465.724.733	1.291.797.471	2.570.345.674	5.534.254.735	363.142.794	2.344.848.743	1.725.401.704	5.241.338.894	4.701.555.138	1.894.665.926	1.178.215.291	6.338.133.737	1.301.590.491	5.873.707.718	2.377.460.756	2.638.196.098
1559616_3p_x_at	4.297.616.186	5.672.056.615	2.472.230.216	360.449.343	6.542.292.592	2.727.386.883	5.376.107.928	6.525.489.172	5.086.616.844	7.517.395.035	3.236.490.277	7.100.756.183	5.494.817.526	6.910.091.475	1.619.105.135	1.370.171.111	1.191.042.123	1.656.603.585	7.820.327.817	1.213.790.004	1.464.222.911	1.148.499.335	4.866.179.382	1.085.576.386	4.305.287.125	4.076.387.035	5.731.233.065	103.548.511	5.039.207.213	4.103.823.797	6.398.918.783	6.010.880.668	1.095.944.738	1.469.975.283	1.034.602.843	7.548.086.509	1.863.537.575	3.642.583.461
1559622_3p_at	1.093.998.513	180.607.804	4.034.851.832	1.518.809.717	1.922.193.695	2.089.460.622	3.884.246.097	4.665.418.526	5.713.321.112	5.587.566.726	436.372.129	2.594.735.662	5.872.767.798	5.172.917.854	447.962.851	3.142.313.029	1.484.081.639	5.191.685.357	3.595.188.751	4.199.278.378	5.266.697.897	8.252.876.657	7.577.984.021	1.042.068.164	2.317.886.871	2.839.390.269	2.279.451.151	1.313.368.548	1.841.624.293	1.874.250.009	888.213.606	4.426.267.953	37.021.758	2.836.093.612	3.032.874.472	1.716.968.476	2.431.977.827	3.273.361.776
1559623_3p_at	14.783.986	2.201.989.642	8.624.233.534	1.481.002.791	3.661.668.675	4.911.356.405	3.151.604.755	105.155.061	5.814.919.944	3.085.841.542	3.969.235.256	2.249.655.714	34.150.912	9.822.856.959	252.807.663	7.805.442.479	3.458.419.284	5.036.568.124	3.248.991.629	1.072.094.772	6.900.644.725	1.313.275.065	1.391.564.332	1.881.284.663	4.222.098.181	2.059.018.628	3.891.397.428	7.852.779.165	4.905.899.946	2.569.852.556	2.120.791.366	3.140.108.638	2.779.285.408	5.776.800.408	1.891.538.554	7.809.092.007	5.471.795.378	103.401.802
1559638_3p_at	2.107.608.325	1.103.833.536	5.375.708.842	1.410.676.034	1.173.286.359	1.236.608.959	7.157.741.504	3.248.959.282	1.154.740.548	1.637.343.773	1.663.128.976	1.557.588.611	1.857.772.804	1.223.967.531	5.037.241.483	1.387.308.318	1.667.195.885	7.095.128.103	5.628.766.402	135.785.978	1.222.138.547	8.910.454.779	2.917.445.153	1.376.897.464	5.306.796.301	5.513.327.854	2.575.512.997	2.706.004.267	9.230.676.929	2.901.600.013	858.110.821	1.013.336.334	3.112.365.778	7.236.477.581	194.024.029	5.817.586.994	277.842.801	4.451.973.121
1559663_3p_at	3.874.684.073	1.292.908.809	2.035.625.637	3.082.307.138	4.789.915.469	3.004.847.537	2.041.273.263	1.599.040.667	104.528.962	5.316.390.955	0.791223883	115.381.863	0.373887289	3.605.700.733	2.609.119.204	2.336.213.887	3.145.284.346	343.209.815	0.522816308	5.500.333.159	6.672.272.236	3.214.674.113	1.319.180.633	2.557.071.993	0.49437097	0.934066594	2.245.792.207	6.380.560.594	3.886.254.872	0.482069573	1.244.507.106	1.695.533.643	1.997.036.227	0.934690133	7.046.869.589	2.563.757.032	688.254.923	4.518.421.671
1559665_3p_at	5.355.354.074	5.341.720.758	2.239.696.104	1.411.802.445	4.830.629.908	3.072.788.888	1.174.594.869	1.658.290.528	1.058.430.196	6.027.510.681	8.154.360.996	5.710.363.024	1.217.031.003	716.315.219	3.571.964.605	3.866.530.018	8.956.120.506	8.363.052.337	3.249.330.479	1.183.666.962	982.116.916	2.990.720.143	9.475.055.816	2.130.908.828	1.911.696.366	847.476.359	8.041.821.259	9.971.865.108	1.546.608.058	1.242.749.465	1.498.850.245	1.260.296.649	4.088.091.455	4.346.761.051	1.971.243.674	429.210.415	1.173.996.775	1.836.163.924
1559667_3p_at	5.186.656.057	321.899.345	7.462.908.889	4.085.089.142	3.679.388.103	4.626.341.941	4.896.837.715	5.772.829.154	184.594.054	5.018.459.969	4.196.312.796	3.965.165.238	468.291.217	1.101.385.747	4.572.955.013	6.862.204.853	4.407.185.417	5.398.509.105	5.997.303.059	9.588.990.937	1.308.961.587	3.451.772.734	2.664.112.813	7.883.478.631	6.653.404.635	4.634.539.404	1.771.204.069	2.357.828.273	4.429.200.477	164.353.111	2.066.278.988	46.745.251	1.431.508.502	2.908.981.481	7.263.837.484	7.327.302.135	1.011.588.247	1.272.424.614
1559678_3p_s_at	5.496.972.086	383.691.562	2.032.167.226	2.593.032.941	8.895.247.824	8.602.399.504	1.766.188.412	6.041.306.312	5.881.873.973	0.885521174	5.945.449.065	0.969843533	0.922250342	165.582.867	1.849.370.826	2.028.569.467	1.107.230.832	0.654259928	1.288.791.766	1.878.025.253	5.772.902.326	7.961.475.027	8.920.761.971	7.105.089.956	1.292.816.456	9.641.232.424	1.024.074.591	3.690.379.779	6.377.941.424	0.415159122	4.463.956.589	4.530.906.121	4.902.889.474	0.745326694	1.530.374.626	3.263.626.794	4.635.422.626	1.934.950.844
1559691_3p_at	1.386.939.585	1.234.196.454	54.297.737	4.237.387.315	4.074.577.078	3.977.410.602	6.430.206.804	4.994.832.875	116.982.816	1.741.459.557	2.981.932.061	5.678.965.618	5.414.845.686	1.562.368.771	1.325.286.675	3.544.331.666	4.290.528.784	3.086.786.564	3.500.385.942	1.432.711.116	1.300.911.732	1.364.445.676	332.651.229	1.268.391.368	3.742.636.737	2.717.737.375	3.778.557.126	893.978.186	7.076.001.947	2.244.755.259	2.132.535.266	6.179.755.422	1.544.555.946	5.194.447.431	5.228.238.638	7.445.636.763	8.091.594.476	6.995.389.413
1559731_3p_x_at	0.818577772	0.407331227	4.165.316.733	5.394.794.356	5.332.572.883	447.941.224	8.112.684.892	4.808.808.601	2.149.636.992	164.567.448	8.567.404.744	114.290.056	0.761277228	9.405.001.593	1.143.983.032	6.630.250.205	2.150.048.352	4.634.515.844	2.888.418.929	2.852.519.461	7.425.957.096	1.963.258.149	2.723.928.306	2.651.347.364	0.968530677	7.789.246.201	1.102.989.877	2.597.183.449	1.347.821.698	0.728565053	0.897054304	3.077.676.001	6.103.399.592	1.283.442.338	1.283.969.971	2.979.304.786	5.752.383.162	163.365.985
1559735_3p_at	1.598.636.229	1.354.336.028	2.845.639.029	3.842.747.281	1.512.026.317	9.123.495.199	4.390.960.316	3.080.804.067	1.116.291.516	1.385.991.428	21.291.948	183.775.111	1.824.697.528	3.507.133.382	4.949.889.668	6.813.651.788	2.334.341.761	2.156.080.156	3.216.191.467	3.710.043.905	3.143.691.718	8.680.451.704	244.575.505	4.151.160.198	305.520.881	455.444.008	167.016.712	1.039.877.881	4.543.482.939	196.043.241	2.899.726.977	6.398.747.192	4.067.226.907	3.155.749.818	5.526.733.785	1.197.592.803	1.245.142.654	4.016.268.233
1559747_3p_at	5.583.705.707	1.688.542.041	3.746.422.803	4.633.677.887	633.884.736	3.370.217.025	2.859.194.692	2.241.315.369	1.115.298.442	2.361.493.002	1.291.956.579	1.544.950.342	6.714.981.631	5.667.351.767	5.849.430.401	2.711.284.701	1.798.838.675	3.548.361.368	4.434.412.185	523.351.112	8.052.559.639	8.181.330.074	1.584.264.976	7.191.061.114	2.872.985.372	2.251.138.773	3.007.310.932	9.841.801.499	2.102.272.348	2.210.211.873	228.598.705	6.451.887.489	2.380.133.111	4.308.239.792	2.720.657.024	3.901.256.274	1.089.962.408	1.381.316.782
1559748_3p_at	3.811.880.432	1.312.551.572	3.293.691.856	5.343.197.373	719.014.307	8.135.981.129	3.742.486.904	5.525.866.221	6.437.365.269	3.640.588.988	793.092.599	3.143.124.498	6.181.626.185	4.293.331.477	1.152.366.456	115.282.214	6.771.915.492	7.874.235.248	1.043.297.572	5.567.466.527	4.822.146.341	9.875.569.419	1.629.678.335	6.591.809.464	7.063.443.827	7.035.707.992	1.692.969.051	4.993.003.472	1.599.848.614	2.197.203.798	3.786.138.874	2.577.597.094	2.262.315.385	8.312.894.581	7.564.982.751	2.208.091.946	1.560.311.691	1.860.323.639
1559754_3p_at	7.282.129.053	4.099.978.821	4.570.536.703	1.374.932.895	7.630.685.068	4.749.840.812	8.085.287.436	7.676.540.659	2.037.871.519	5.289.426.234	2.399.662.758	410.425.849	3.319.240.759	6.166.616.082	7.750.213.134	4.704.377.762	3.624.497.581	5.707.381.103	3.944.362.427	1.307.712.963	339.567.631	1.355.892.102	1.564.575.445	9.374.200.793	5.842.797.405	2.936.984.644	6.885.805.606	1.361.274.626	8.681.268.997	1.827.975.954	2.039.300.189	1.148.571.312	103.022.497	5.533.665.511	846.321.572	5.506.509.679	5.058.629.458	7.251.720.965
1559755_3p_at	377.500.218	5.786.652.744	8.606.148.304	7.121.028.614	606.908.108	1.140.760.623	7.276.367.269	4.852.766.838	6.092.051.717	552.766.653	1.025.270.001	8.045.746.565	5.060.858.306	848.025.972	1.521.554.353	506.068.164	5.902.744.514	1.352.440.897	1.340.884.298	1.228.773.997	6.094.046.581	4.466.658.963	3.750.188.564	1.188.617.416	1.010.421.487	9.003.115.787	8.478.681.156	1.619.760.547	8.783.323.096	3.562.775.277	2.847.203.952	814.099.608	113.655.578	1.711.956.773	7.581.628.141	1.870.390.562	1.138.478.212	1.736.756.883
1559762_3p_at	1.144.667.128	34.880.079	1.638.132.529	1.538.950.961	2.168.946.028	1.431.750.712	752.842.585	5.021.757.179	6.470.661.789	1.272.707.209	1.738.799.845	1.965.857.205	1.051.466.146	1.327.568.737	2.564.086.013	2.630.897.938	8.496.439.393	6.664.949.357	1.347.241.692	3.068.913.311	3.971.777.067	1.381.509.506	6.003.652.888	3.109.233.316	1.710.770.617	2.090.702.998	3.463.371.788	3.561.274.157	1.931.814.278	7.710.715.794	734.428.796	362.735.472	1.072.261.956	2.508.062.397	2.761.128.999	4.875.317.875	6.817.387.519	4.074.966.255
1559765_3p_a_at	7.719.087.651	9.862.644.058	1.936.477.923	1.280.470.457	1.491.511.376	9.811.211.887	9.167.471.979	8.855.438.638	6.964.792.312	1.148.241.566	1.075.112.426	1.325.789.642	6.770.835.583	2.096.004.267	1.260.854.925	2.380.458.413	1.112.957.097	1.358.619.707	1.397.724.611	1.298.399.289	2.266.055.226	1.463.353.332	6.348.216.271	2.303.905.344	117.889.114	8.989.912.093	1.455.301.249	2.033.603.522	1.191.065.605	7.630.795.521	8.109.813.286	9.808.906.558	1.304.297.182	127.732.175	1.705.147.499	2.056.962.917	1.589.827.178	104.055.015
1559788_3p_at	1.172.843.673	6.557.627.182	6.045.398.105	2.845.182.122	5.699.045.499	405.143.056	2.502.943.074	2.452.934.942	0.7739081	1.221.285.308	3.369.850.628	1.747.883.856	8.847.706.723	1.404.442.565	1.292.050.708	4.186.080.544	1.867.902.463	1.521.885.083	4.789.933.527	4.557.788.578	9.052.528.984	1.386.737.176	8.136.013.641	122.364.211	2.353.953.913	1.217.448.129	4.875.920.779	1.830.238.469	5.699.648.635	3.198.454.264	1.472.209.389	5.888.659.198	4.132.255.987	1.189.595.881	1.025.102.463	1.174.499.888	1.145.055.499	2.449.192.954
1559795_3p_at	4.343.683.027	4.246.984.349	9.898.089.646	7.774.455.239	6.450.420.805	424.732.085	4.815.530.085	5.973.162.361	3.291.963.364	4.143.508.458	4.063.453.892	3.835.136.029	3.748.091.342	8.918.888.085	8.350.357.008	847.035.967	4.355.463.653	602.793.349	4.526.486.893	7.314.968.265	1.333.503.048	1.842.242.924	3.586.072.284	7.254.110.244	8.836.786.219	3.945.202.115	5.898.116.112	9.723.397.759	1.566.914.805	375.074.391	3.761.101.013	1.089.133.896	8.027.071.724	8.471.799.676	6.227.182.762	9.409.660.203	1.569.137.162	80.696.425
1559808_3p_at	2.586.557.955	5.743.473.825	2.696.716.455	6.754.313.122	1.422.199.416	4.397.238.972	1.906.174.261	1.344.559.106	5.150.202.385	1.327.446.887	505.443.088	1.852.301.229	120.672.258	2.818.393.639	3.432.301.031	3.757.281.919	8.076.348.402	4.307.753.452	8.542.371.632	2.136.330.372	7.930.280.098	1.111.921.721	6.878.199.871	6.715.878.183	478.674.219	1.323.482.959	1.466.713.132	7.676.637.869	157.326.577	1.562.792.026	4.883.807.292	6.036.900.504	2.535.336.078	3.421.854.854	6.022.652.634	1.168.672.007	1.200.800.279	1.044.105.588
1559812_3p_at	1.504.780.906	9.055.200.123	2.489.370.398	4.538.536.022	1.757.309.653	4.217.414.987	4.223.065.569	5.233.322.307	1.780.863.025	2.952.925.148	19.351.143	5.492.663.921	3.212.176.643	3.275.698.584	269.990.477	6.697.771.406	629.792.122	2.194.728.232	5.694.059.822	4.913.586.295	8.238.459.297	1.062.714.359	3.289.897.531	2.091.177.772	2.599.677.978	1.110.419.412	9.633.496.827	5.039.843.593	1.971.670.542	1.701.993.361	1.733.740.466	133.676.272	7.045.058.435	2.315.000.511	2.084.496.507	930.437.947	1.447.051.757	6.167.069.418
1559821_3p_at	1.978.140.079	5.613.437.851	7.764.374.231	729.090.458	6.711.604.204	3.785.435.388	7.612.969.071	589.857.311	7.985.438.256	1.251.641.704	3.668.567.747	2.208.224.104	1.372.072.708	8.355.135.976	2.939.382.508	7.685.425.027	2.094.863.001	3.633.505.019	4.144.346.085	7.880.133.382	1.223.249.381	5.333.577.849	2.533.055.216	1.414.194.428	1.634.939.145	7.006.885.982	4.250.381.523	4.759.056.682	5.677.750.129	4.470.499.197	2.883.671.317	9.949.574.683	8.489.106.507	5.430.747.157	2.016.014.435	2.657.239.097	1.048.370.151	127.679.767
1559848_3p_at	117.273.524	0.660625733	0.478285541	8.128.497.903	156.734.597	3.790.881.226	1.913.250.343	1.881.745.769	1.642.939.611	3.614.724.404	0.369549571	3.237.451.093	1.067.772.498	4.730.469.778	2.293.323.295	2.370.310.512	0.428198544	214.423.077	134.745.323	3.188.255.691	5.542.090.561	2.215.990.688	1.166.181.947	3.445.718.895	7.918.521.416	1.244.261.461	2.694.983.107	1.493.436.476	217.478.677	0.43110997	1.583.722.375	3.958.547.433	9.007.464.846	1.896.466.423	1.656.494.187	5.498.067.277	4.484.812.811	586.006.102
1559856_3p_s_at	1.516.960.341	2.003.013.594	2.287.148.827	1.416.988.865	3.116.117.504	2.386.321.132	1.307.572.364	3.825.695.054	1.727.698.092	6.653.184.305	4.602.157.357	2.044.361.977	6.845.908.599	5.321.572.973	3.333.632.234	4.401.739.476	1.477.268.645	2.868.851.493	277.097.836	4.800.199.886	3.450.129.689	9.518.326.831	1.137.125.496	2.064.250.458	1.777.783.191	1.109.751.771	3.672.700.578	4.257.961.036	2.909.338.545	1.732.110.682	2.576.712.028	7.881.172.525	4.875.845.771	3.131.250.356	1.790.715.315	5.964.705.446	5.643.009.046	408.963.006
1559861_3p_at	9.278.990.332	3.490.696.685	1.492.980.089	3.137.549.212	7.651.213.324	3.275.929.119	4.574.097.704	1.026.267.475	1.080.015.068	215.698.463	3.906.266.277	8.470.381.532	2.596.447.477	5.542.139.637	1.756.351.487	5.906.051.539	4.949.802.702	4.292.356.577	1.167.178.644	1.570.477.496	9.481.427.764	2.144.998.581	452.033.981	1.260.343.727	1.957.290.971	5.522.142.259	1.020.770.953	1.540.822.344	4.647.715.635	8.213.702.433	3.866.046.731	1.657.510.942	1.033.599.839	5.451.611.352	9.545.000.932	1.464.767.174	113.138.084	1.046.437.113
1559895_3p_x_at	8.438.368.914	7.491.741.396	2.806.687.493	187.912.001	1.372.325.242	1.302.561.994	1.458.338.776	1.776.991.546	1.708.489.024	1.667.078.567	5.837.553.176	2.299.245.108	6.078.511.355	9.186.114.322	3.796.446.763	3.036.581.073	1.579.390.724	176.598.411	835.264.511	3.513.757.244	3.621.358.142	7.839.877.343	1.258.374.716	258.888.335	1.505.328.057	1.240.207.512	1.870.255.437	6.897.551.743	1.633.799.862	1.439.648.028	1.755.374.351	8.759.654.964	3.401.100.774	0.43421044	2.695.589.248	3.571.745.895	3.021.653.487	3.394.648.979
1559930_3p_at	7.011.109.906	7.646.843.869	3.233.542.841	415.253.763	173.368.969	3.129.284.068	1.526.504.132	2.056.444.205	0.774073847	145.177.436	8.871.400.144	4.812.085.125	8.779.248.839	9.650.548.557	2.018.190.499	2.630.549.744	1.602.137.307	1.628.677.296	580.613.439	4.915.129.813	3.101.993.461	6.511.060.044	7.838.865.749	5.043.396.772	9.926.547.321	8.429.039.842	1.031.303.663	1.752.425.132	116.529.704	5.107.109.638	7.322.854.522	1.325.599.971	1.770.887.484	109.654.677	2.133.316.527	2.085.354.384	2.399.367.689	1.115.187.539
1559960_3p_x_at	2.795.443.799	1.884.473.343	1.334.325.426	8.965.737.453	679.116.139	4.050.208.204	1.313.204.533	1.028.488.103	6.059.208.516	1.514.342.379	2.692.714.272	9.337.753.837	3.501.970.552	5.013.845.765	1.119.106.708	6.048.996.117	4.727.805.188	1.738.153.335	2.711.569.331	3.523.328.949	6.059.279.132	2.372.425.244	5.005.741.502	4.458.477.109	3.279.946.263	352.889.003	9.944.871.068	1.094.866.608	1.041.376.634	4.047.989.241	9.231.533.058	6.079.941.936	2.069.723.099	1.113.427.651	1.306.040.379	8.056.340.705	2.461.933.196	7.032.566.249
1559965_3p_at	1.526.639.932	0.41134012	2.009.274.372	4.456.640.419	17.594.919	3.643.872.415	5.608.277.032	2.268.906.417	0.655020402	6.809.061.755	9.527.841.819	7.409.089.518	1.221.935.854	7.486.720.446	3.148.659.034	429.720.699	2.590.245.058	1.372.192.419	5.733.783.332	3.730.175.768	3.868.573.564	1.437.559.099	0.88007531	2.521.351.316	3.472.164.745	420.524.253	1.307.911.617	0.956337956	2.495.634.861	1.480.233.798	1.118.611.309	397.708.598	2.949.424.756	0.901161236	2.611.627.399	2.927.875.943	7.524.717.988	2.188.592.424
1559982_3p_s_at	1.561.925.695	1.647.358.361	3.988.336.248	2.304.758.288	572.500.936	8.936.897.808	1.990.215.251	3.061.970.098	1.023.651.613	1.352.729.313	2.605.892.701	154.018.752	6.124.993.128	4.998.802.268	4.904.402.814	160.002.378	8.579.415.777	9.489.564.052	9.385.074.071	2.107.200.783	7.169.869.814	3.947.846.316	1.547.950.868	2.787.820.721	2.245.560.154	4.874.665.675	1.695.801.204	5.539.896.596	3.017.826.782	1.704.478.952	590.694.844	1.502.406.778	5.098.085.611	2.278.434.021	1.288.698.253	650.918.837	6.890.798.645	4.554.717.295
1560007_3p_at	5.705.491.115	7.399.541.095	2.014.903.285	5.870.592.145	74.692.725	1.771.813.811	1.971.526.471	1.089.226.441	5.569.956.437	1.036.969.077	137.761.575	6.580.790.725	4.306.279.331	2.094.346.921	8.763.774.305	1.130.471.376	6.791.060.358	6.992.972.764	3.225.733.673	3.409.381.224	3.118.561.379	9.522.707.964	1.380.298.711	6.174.365.314	4.522.663.073	5.838.297.485	3.890.139.185	7.734.930.052	3.790.690.665	235.117.566	4.612.924.861	9.553.968.705	1.304.013.508	8.868.221.411	8.260.328.842	7.451.490.304	1.850.517.795	1.765.860.157
1560012_3p_at	0.382780977	1.324.782.079	2.303.453.575	6.034.338.701	2.615.010.144	0.606347839	2.101.925.089	1.275.440.239	1.532.442.863	1.704.794.381	1.109.915.667	0.808586046	1.206.634.945	2.427.105.306	5.761.040.084	2.504.327.296	1.407.353.865	2.925.204.167	1.588.719.957	1.639.909.175	4.892.420.473	394.847.826	0.760208545	6.623.142.136	2.332.102.997	1.680.111.686	3.720.222.734	1.460.423.327	1.511.187.904	0.563331195	0.562025763	1.974.549.909	3.006.227.461	8.809.564.779	1.999.371.859	2.157.680.913	6.615.128.865	2.277.043.167
1560013_3p_at	4.366.515.517	6.728.182.538	8.355.661.901	1.550.332.191	1.455.786.336	153.238.658	2.488.632.462	2.312.272.006	2.519.961.359	1.708.170.414	2.701.028.102	1.519.649.149	1.166.991.236	797.453.915	4.752.631.134	3.021.688.024	2.860.353.903	6.052.684.306	1.403.616.318	6.327.063.139	2.181.251.386	3.350.989.627	9.859.437.323	1.292.024.986	1.134.991.432	8.854.526.292	1.515.235.374	6.455.621.093	2.289.942.119	5.085.492.652	0.883162302	1.050.138.017	4.195.237.682	321.825.092	140.864.768	1.418.727.952	5.777.463.145	4.341.988.693
1560026_3p_at	1.027.410.511	2.501.781.772	3.549.860.087	5.292.071.327	2.148.881.285	6.511.642.692	1.140.030.316	524.863.499	9.095.723.832	393.804.334	3.484.390.167	2.010.480.992	2.987.775.804	1.059.698.693	5.981.444.202	9.129.983.779	3.898.685.664	1.037.758.382	3.576.556.341	7.744.523.129	4.026.835.888	213.051.776	933.261.173	3.472.064.231	2.905.498.939	5.407.155.675	3.912.704.487	3.045.361.711	7.195.706.452	135.594.974	1.305.773.015	6.395.015.206	5.675.434.411	3.415.787.511	2.812.407.604	448.765.927	4.105.733.033	8.126.599.733
1560028_3p_at	2.198.489.655	2.535.451.051	1.161.513.726	4.761.383.269	5.608.029.526	2.359.361.404	469.635.418	7.145.046.868	200.338.067	306.768.881	2.942.909.098	2.351.887.312	2.426.283.014	863.854.976	3.459.091.757	7.691.574.396	2.724.799.968	3.296.808.283	4.996.418.924	5.522.714.934	1.530.712.054	6.220.749.106	2.788.548.838	1.110.534.093	6.315.805.559	3.753.264.307	3.899.316.829	1.386.847.955	8.500.704.945	2.218.195.223	2.741.941.515	6.649.242.977	6.652.055.483	71.488.303	5.381.816.788	6.204.732.179	4.230.079.914	640.782.863
1560035_3p_at	6.199.697.107	4.821.752.264	1.190.664.889	151.324.735	7.273.459.008	7.531.955.458	6.524.836.478	8.963.298.977	6.194.774.756	1.048.189.472	5.906.606.336	6.822.879.665	5.551.346.164	3.782.282.071	8.016.307.032	8.400.841.951	1.027.795.391	9.372.721.797	9.978.994.708	2.009.667.888	1.881.375.043	2.370.133.369	8.758.569.326	2.411.842.454	1.576.406.807	7.449.716.749	1.380.310.054	1.828.278.629	182.463.038	7.009.553.692	5.207.944.177	9.698.580.303	2.231.820.065	7.378.810.838	1.777.313.667	1.937.023.498	2.465.359.513	168.361.537
1560047_3p_s_at	5.981.106.174	1.449.936.051	4.759.324.727	7.500.275.122	2.719.946.497	5.684.084.622	1.624.977.764	6.773.349.569	6.145.275.151	2.227.244.392	3.392.011.932	6.507.988.339	1.181.836.867	9.719.032.089	2.623.740.326	3.981.339.556	0.989188137	2.648.307.082	4.153.846.622	5.846.189.949	5.023.121.234	1.612.583.727	2.542.125.001	1.372.268.955	4.288.015.678	2.411.847.391	3.113.874.297	4.627.174.062	2.467.570.703	3.175.073.802	1.739.933.478	5.012.408.996	299.056.939	455.594.096	3.062.680.925	5.952.589.719	3.896.883.979	740.462.247
1560063_3p_a_at	5.407.000.715	5.332.805.425	1.648.182.569	2.052.217.308	1.925.262.375	3.895.094.915	1.586.539.148	1.777.598.065	0.615711479	1.068.372.813	4.661.725.964	2.131.661.986	2.974.378.275	3.324.564.998	7.627.029.625	4.053.743.147	2.410.917.857	1.532.559.036	1.082.995.815	1.739.028.437	7.691.732.175	4.334.182.668	2.071.558.175	1.119.430.261	3.284.691.418	8.108.092.681	3.610.415.777	2.659.601.743	1.381.594.014	7.251.989.678	2.802.829.916	1.538.182.816	3.578.643.632	2.464.811.257	2.161.424.971	9.550.062.994	8.342.345.059	2.618.985.271
1560066_3p_at	1.801.909.843	1.224.714.352	2.255.055.386	7.415.425.639	2.128.020.665	5.958.800.221	1.637.839.417	2.086.218.184	4.305.641.065	823.361.784	8.695.249.308	1.526.384.858	119.176.133	4.843.549.744	6.881.910.275	3.329.523.144	1.262.030.023	2.745.936.286	1.305.546.071	8.623.800.497	391.194.924	7.654.630.689	5.936.014.009	6.718.938.895	144.323.531	7.329.118.114	2.028.668.612	3.530.585.976	2.664.729.165	6.094.592.839	0.709272686	1.669.802.357	1.215.630.111	2.522.653.751	1.702.272.748	1.095.932.121	6.354.686.211	4.686.795.367
1560075_3p_at	1.273.550.732	1.141.698.654	2.517.307.331	5.254.926.955	450.599.868	1.314.372.462	141.860.598	1.773.021.388	8.813.629.305	1.752.070.458	1.750.691.769	2.186.056.646	7.907.663.903	342.095.197	2.286.240.067	9.214.688.537	2.475.408.248	2.747.239.373	1.628.545.712	249.782.975	2.178.584.106	4.187.492.659	1.451.802.699	5.594.735.717	1.845.516.833	1.878.409.116	2.722.935.972	2.442.274.078	1.633.467.877	1.487.564.083	2.146.455.308	3.581.225.805	5.795.077.045	2.803.135.925	2.771.039.067	5.915.684.042	4.879.660.741	2.369.354.923
1560080_3p_at	1.171.886.723	1.548.983.525	4.650.413.118	3.407.873.046	4.326.374.932	1.733.558.693	2.930.605.871	6.665.191.963	5.947.630.624	1.059.992.478	7.405.838.605	3.004.419.226	1.208.008.912	8.329.928.807	2.473.913.726	4.481.848.065	1.929.934.888	151.419.302	2.523.479.519	925.663.512	1.015.782.421	8.357.113.324	1.691.058.298	689.862.826	4.149.916.354	1.577.031.386	1.209.870.567	7.805.036.703	2.904.083.229	1.624.238.941	1.753.983.771	6.055.172.614	136.484.372	2.367.034.859	5.356.271.854	5.346.949.458	7.921.842.242	1.883.024.707
1560094_3p_at	1.110.590.724	2.135.236.116	6.744.159.622	3.834.538.561	7.304.023.064	216.464.471	5.351.949.106	3.612.360.822	3.461.119.652	4.463.962.963	5.790.396.931	4.896.555.608	1.370.691.891	1.806.432.814	8.877.332.188	7.432.732.918	4.668.120.885	1.555.384.109	4.607.400.535	4.944.784.646	7.165.716.601	5.482.133.221	2.133.054.682	4.874.816.287	3.247.396.912	1.589.280.953	233.210.016	2.666.760.291	5.159.969.687	1.831.286.609	3.081.759.895	7.318.339.417	5.596.831.025	2.129.882.447	2.594.513.782	1.051.313.347	2.153.140.821	6.733.326.803
1560101_3p_at	9.594.103.764	1.954.866.329	1.637.642.789	4.073.439.726	5.780.695.165	1.010.837.977	0.924981449	2.718.683.776	9.500.076.213	695.796.133	1.616.263.639	3.740.410.489	7.203.778.666	162.245.462	486.670.949	114.191.659	1.278.340.926	3.627.047.417	3.261.807.404	2.813.731.745	3.696.616.431	1.231.410.371	8.287.660.553	2.480.439.206	4.723.151.069	5.848.740.728	3.256.585.229	281.996.972	8.904.028.825	4.567.794.011	3.322.820.088	9.230.935.744	1.455.253.611	3.662.923.282	3.751.266.778	4.426.448.553	4.387.664.641	3.918.390.846
1560112_3p_at	3.651.632.832	3.214.187.359	0.943564117	6.081.473.129	4.208.309.984	2.876.043.265	2.722.085.571	6.460.775.169	1.427.003.687	1.601.727.483	1.845.794.994	2.200.380.691	2.801.985.519	9.078.647.104	226.652.648	2.045.107.263	1.208.542.844	1.911.456.009	1.150.726.656	1.521.688.009	8.483.016.088	1.864.051.332	3.260.730.848	8.151.761.115	6.374.915.582	1.652.206.822	2.077.942.787	3.090.281.606	3.695.651.932	2.196.053.461	2.431.513.385	8.747.699.439	8.482.610.684	393.163.968	5.338.457.596	8.358.249.554	1.123.067.491	2.516.191.626
1560119_3p_at	1.976.892.158	2.236.599.544	1.400.063.147	7.405.752.507	380.005.268	4.130.879.947	7.017.134.465	1.438.903.743	3.931.668.224	2.265.018.817	2.641.548.159	3.623.790.928	4.545.182.747	6.370.787.278	418.866.056	2.085.430.802	1.186.480.471	5.506.424.447	4.563.263.814	1.522.907.906	7.936.649.116	3.740.151.628	5.214.990.426	1.769.812.718	5.073.815.924	3.198.609.727	1.529.505.478	5.649.109.805	5.788.816.761	0.758870778	0.732178891	16.347.803	9.201.634.348	2.696.476.531	7.726.817.002	1.703.828.929	6.992.540.734	7.097.610.669
1560128_3p_x_at	3.035.718.339	1.272.162.502	105.344.224	1.501.572.106	1.032.308.276	4.209.592.961	3.967.190.701	3.533.051.896	3.241.625.067	8.553.840.221	1.079.022.305	6.201.488.553	2.295.740.674	1.537.632.106	994.963.806	6.723.962.738	2.074.308.072	348.446.341	1.165.849.281	1.019.193.367	2.526.300.092	1.686.443.837	1.714.710.376	9.630.478.799	6.456.905.087	1.667.188.247	8.981.461.552	6.468.769.565	8.504.223.036	3.083.896.735	156.803.628	9.085.664.154	1.836.391.982	566.622.433	9.576.896.706	2.128.290.718	4.405.648.528	7.282.899.678
1560130_3p_at	0.744044621	2.074.526.162	1.572.597.707	306.539.099	2.692.751.179	2.217.747.385	1.758.671.323	3.348.600.126	2.122.448.113	3.127.671.724	0.837346411	1.514.422.188	1.003.492.495	7.968.844.478	413.639.533	6.041.675.476	1.321.730.717	603.062.445	1.573.580.383	8.202.416.505	3.018.864.622	1.629.938.778	1.169.178.326	5.616.555.743	1.669.711.256	1.547.541.924	4.772.440.607	754.374.992	24.539.066	1.951.533.658	1.146.858.455	1.079.611.546	1.090.760.057	3.457.018.114	5.520.762.335	6.519.708.356	6.462.567.749	2.403.329.953
1560141_3p_at	1.098.006.915	4.844.500.622	3.167.380.348	4.846.331.687	382.974.698	2.487.064.889	1.893.053.905	9.176.044.734	9.762.828.509	2.148.991.676	1.722.425.407	1.423.921.499	3.501.996.966	9.055.686.831	1.263.842.868	4.582.518.831	3.304.747.665	1.870.138.859	335.090.244	9.401.364.436	1.594.018.316	3.800.655.386	2.756.599.112	3.482.487.378	2.750.268.413	1.438.945.668	3.062.298.998	4.188.023.277	5.966.362.682	2.166.531.008	3.989.565.457	6.086.921.307	5.231.490.108	6.880.688.812	3.498.637.543	6.292.253.812	1.116.376.309	4.745.000.306
1560144_3p_at	1.010.034.348	1.660.834.289	3.384.054.243	194.023.087	2.470.195.302	6.527.844.221	2.206.224.829	1.885.100.947	1.685.398.661	1.005.566.434	8.029.467.337	2.748.153.622	0.719753901	6.485.496.653	1.679.966.342	4.255.795.628	3.204.886.726	0.685957697	1.636.484.945	6.243.719.237	7.613.957.299	5.023.869.381	1.477.810.277	6.275.877.677	2.128.444.902	1.338.707.476	9.020.264.952	350.401.784	2.724.449.348	9.139.744.557	1.209.695.773	5.729.664.228	4.959.411.854	2.554.336.764	5.992.723.525	5.341.622.582	6.516.761.221	1.656.668.127
1560145_3p_at	8.790.933.826	2.215.114.195	1.877.814.548	3.423.086.427	4.043.369.663	3.742.084.405	2.972.249.196	4.703.778.994	1.189.087.125	1.738.741.608	311.666.545	2.056.664.569	1.144.458.499	6.011.115.406	2.807.248.289	3.246.353.592	103.768.998	325.019.288	1.163.631.239	4.343.871.822	675.874.381	4.510.108.838	7.758.935.461	9.063.023.114	4.776.275.621	2.676.691.907	2.867.413.347	2.300.159.361	8.728.334.633	1.401.617.745	5.399.487.807	8.054.143.357	5.091.834.915	3.088.162.991	6.369.500.081	9.366.022.084	6.949.962.176	7.729.875.337
1560147_3p_at	5.949.615.623	4.728.900.709	241.888.146	4.912.829.646	7.461.844.802	7.816.969.159	1.109.985.469	1.169.176.662	1.714.083.479	1.199.875.299	1.083.645.773	1.053.701	0.777944282	1.005.218.528	3.955.135.978	297.058.176	1.523.635.895	2.429.529.525	1.752.528.099	2.724.549.541	339.432.249	1.903.727.153	5.095.035.413	1.851.258.161	1.054.466.729	8.565.165.381	562.826.307	5.155.541.037	1.299.810.381	5.702.992.578	8.136.099.768	1.714.259.026	4.042.210.309	1.617.961.399	85.113.762	1.794.541.682	7.620.317.174	3.379.875.399
1560154_3p_a_at	3.874.771.117	4.095.175.061	1.630.171.371	2.009.703.862	5.193.414.117	5.688.923.096	5.275.492.661	4.605.185.949	1.071.048.054	1.901.277.936	4.829.616.042	7.781.896.787	1.484.058.248	4.225.628.694	3.246.283.143	1.029.252.511	0.717602096	7.284.567.659	278.004.878	1.172.359.465	6.177.728.781	1.643.787.542	1.559.677.788	1.024.506.081	499.917.737	5.006.961.232	2.438.950.752	1.979.193.935	1.115.461.394	9.181.392.706	2.295.543.644	9.628.395.902	3.984.412.682	1.449.315.323	6.430.499.812	1.122.904.349	1.137.384.708	3.119.827.029
1560182_3p_at	2.111.552.221	3.990.613.715	1.280.277.504	6.610.862.724	1.736.359.487	3.295.714.198	3.318.620.885	2.699.360.303	0.739026741	25.552.315	4.489.554.487	0.473607508	0.257243628	1.254.303.311	1.999.127.358	2.277.547.632	1.433.147.618	3.000.590.176	4.822.280.478	4.040.735.542	4.420.245.657	8.109.995.646	1.005.107.438	3.295.315.046	0.601623107	0.920888163	4.772.056.616	2.805.535.166	1.591.148.449	7.987.992.101	9.977.432.548	3.424.617.172	1.205.858.085	0.698762511	2.786.664.806	0.844090824	1.004.492.824	0.95110397
1560201_3p_at	0.334050151	0.713038349	2.558.169.312	3.229.373.062	1.727.957.088	1.141.968.544	2.752.892.542	1.506.879.033	1.727.173.993	2.426.078.775	1.528.494.516	1.150.636.175	33.513.855	4.111.694.877	1.362.918.666	3.463.939.012	0.884223073	8.560.307.953	1.928.142.173	6.305.229.807	3.456.739.195	6.238.511.088	1.411.183.932	3.210.476.993	0.978143691	0.751862502	3.022.865.394	2.071.844.108	1.142.955.003	5.342.138.844	1.642.763.039	5.050.307.353	3.234.096.823	0.955705893	20.522.421	361.907.608	588.829.012	3.377.577.023
1560202_3p_at	2.052.510.262	0.295574166	5.124.883.778	1.253.696.258	9.167.654.715	0.596687157	1.476.332.335	9.033.450.803	1.117.982.857	3.468.729.733	1.351.931.858	1.429.261.873	0.487421136	1.817.737.923	1.553.224.319	3.189.881.839	0.118453175	8.521.757.036	0.59211661	1.204.142.803	2.964.368.782	5.410.899.007	0.830597258	1.596.152.414	0.751011482	0.197968176	0.906485442	5.499.087.243	0.847693375	0.172112938	2.184.776.602	3.490.679.533	2.635.226.267	2.472.906.694	1.163.845.415	3.509.183.039	1.407.599.098	1.593.092.768
1560209_3p_at	1.285.476.448	4.905.354.261	1.560.707.482	3.990.870.714	1.891.450.092	1.806.855.603	1.518.300.643	3.642.492.374	7.340.100.595	3.977.920.421	1.250.032.561	2.885.155.131	8.134.671.277	0.991587892	3.955.224.463	0.84016707	1.055.918.343	0.954048598	1.986.347.842	3.898.797.666	3.338.907.815	3.739.236.434	0.685915099	4.773.307.713	1.019.958.608	1.606.288.029	4.763.022.649	9.219.815.519	3.006.629.112	6.703.740.973	0.359171638	1.148.945.127	4.443.725.718	2.275.428.493	3.132.889.774	2.029.755.158	2.823.399.099	305.159.071
1560212_3p_a_at	0.873461853	3.354.647.596	4.313.159.419	3.052.310.371	3.947.142.774	2.814.410.269	2.436.299.527	4.048.314.593	2.128.453.443	3.989.443.405	2.681.804.543	1.496.635.863	2.330.969.791	1.223.199.372	5.879.358.141	1.795.289.281	1.266.564.119	4.287.877.852	349.136.362	3.658.276.606	9.510.807.586	2.295.955.583	4.363.672.615	5.430.401.887	2.436.367.511	1.829.123.998	172.382.799	7.022.598.013	3.065.649.692	2.585.796.891	3.746.717.865	9.715.845.143	4.956.173.684	2.189.849.878	4.832.756.712	1.017.649.278	1.574.579.912	4.694.228.632
1560230_3p_at	5.474.104.588	1.294.826.369	6.317.496.548	3.828.223.887	2.231.377.357	543.496.824	402.428.496	4.668.233.157	2.855.961.345	4.751.488.807	1.218.175.305	242.796.644	1.905.934.369	128.821.648	1.016.053.737	1.153.485.263	1.486.495.538	8.706.625.127	1.031.429.264	6.496.976.507	7.020.033.909	2.553.910.451	239.634.556	3.365.896.013	4.624.840.362	1.873.105.412	1.049.260.191	2.275.542.026	6.214.532.927	388.068.404	2.238.113.816	6.512.116.557	2.810.190.184	411.787.573	2.866.930.652	5.173.948.189	7.003.394.127	9.361.339.767
1560238_3p_at	3.214.293.783	2.213.146.466	4.466.226.667	1.453.601.036	1.145.271.987	5.938.422.485	1.028.358.366	6.868.528.235	9.615.313.869	1.254.503.634	2.404.547.507	6.127.741.804	1.117.865.484	1.494.867.024	1.177.248.269	3.247.749.572	1.198.740.357	9.810.731.468	8.813.787.096	9.387.163.885	1.723.828.467	9.673.501.094	1.265.573.457	3.849.843.915	6.235.676.429	399.266.716	8.855.415.063	4.878.015.627	8.845.121.234	1.537.169.619	4.252.599.153	4.857.767.466	1.128.912.222	3.567.189.185	4.789.593.302	3.291.252.625	876.540.666	4.398.660.992
1560265_3p_at	1.106.796.459	1.225.159.533	8.063.668.434	9.799.324.709	129.429.062	2.001.796.605	9.501.639.471	8.892.388.611	6.228.566.769	5.127.832.839	7.675.735.573	0.791745608	0.263221133	1.165.115.052	408.724.936	3.755.401.448	1.511.675.692	3.267.382.809	2.604.544.533	1.407.807.232	5.364.501.658	6.054.085.346	1.106.148.034	8.859.017.924	7.147.626.409	3.601.911.559	185.163.197	116.788.574	2.942.031.929	0.807341236	5.969.983.572	3.310.906.398	3.030.755.729	1.362.737.208	1.426.660.807	1.143.799.514	2.787.139.343	1.535.310.475
1560275_3p_at	3.161.876.554	2.598.969.495	7.496.195.534	324.753.008	383.745.806	444.562.974	240.669.844	9.386.077.165	2.662.437.019	3.911.178.593	4.306.661.862	4.932.944.481	4.752.593.008	1.101.258.432	791.070.956	5.739.032.812	3.038.983.525	7.043.869.093	4.160.747.561	7.661.920.525	3.753.223.163	2.241.332.933	3.061.068.578	5.026.530.793	454.909.158	3.828.117.843	4.934.601.264	8.184.320.346	4.910.990.401	2.104.720.346	3.733.466.845	5.534.538.894	1.201.759.064	2.486.518.002	4.803.423.118	6.139.002.864	1.307.902.638	7.084.883.001
1560288_3p_at	0.668114057	0.623626382	3.528.688.882	141.250.462	2.022.560.864	1.058.857.959	5.804.229.465	7.404.313.223	0.466532772	4.383.232.013	0.864191057	132.406.578	0.257837866	5.798.660.031	4.366.509.987	6.170.643.893	0.913271732	0.832553171	3.749.917.107	1.247.432.818	1.440.991.039	4.593.696.417	2.053.593.641	9.426.018.072	3.342.040.155	0.654364621	1.409.600.728	4.456.258.693	1.761.396.912	0.827067758	5.272.890.475	652.483.719	1.085.472.429	2.207.499.313	0.697709666	1.772.170.521	8.095.368.807	5.664.820.003
1560296_3p_at	2.216.867.064	5.247.673.251	581.297.504	8.333.992.301	5.328.782.784	6.272.615.346	6.980.336.599	617.994.431	5.712.129.839	4.540.500.594	7.770.789.081	7.631.787.092	5.072.771.869	176.098.375	8.370.677.957	7.602.037.734	4.199.311.308	1.345.932.411	1.048.420.484	8.917.312.194	1.034.452.697	1.476.833.217	4.643.937.727	1.210.138.093	2.716.443.146	656.263.254	9.239.755.323	8.708.495.939	7.925.880.094	4.474.080.566	3.244.224.957	4.871.247.862	1.128.694.405	1.027.585.041	6.526.848.338	9.045.441.901	8.616.437.891	4.754.800.945
1560297_3p_at	2.433.400.752	5.885.598.148	2.817.775.152	2.135.655.504	1.727.724.548	4.665.225.479	5.241.226.471	2.901.794.582	2.198.534.545	2.083.995.743	4.775.179.825	1.092.555.914	3.044.561.169	7.243.964.241	4.976.051.915	4.526.028.281	4.467.334.481	1.014.085.949	1.989.297.166	6.011.721.253	3.791.373.111	8.105.009.711	1.495.366.023	1.007.842.075	2.260.503.868	4.393.962.633	1.828.015.499	219.563.188	5.565.846.569	4.702.760.773	4.614.440.992	6.158.761.841	3.244.221.365	5.731.700.423	9.166.306.649	3.663.373.519	9.853.319.542	3.215.686.851
1560300_3p_a_at	6.872.259.418	7.318.252.732	1.503.185.183	2.054.067.252	1.333.889.837	1.639.150.825	2.510.296.287	2.309.497.922	7.100.521.929	7.272.629.094	1.052.541.951	115.065.621	2.691.310.652	4.857.270.836	2.317.208.418	3.804.507.566	1.378.228.404	1.994.194.997	1.716.218.918	2.891.963.305	1.772.070.241	1.233.742.682	1.004.978.438	5.481.099.716	1.642.441.166	2.093.208.297	2.366.893.379	3.464.220.905	4.075.407.482	1.247.033.533	1.367.505.166	3.994.800.433	389.084.014	1.003.205.642	2.982.128.179	8.284.912.172	1.401.514.054	2.452.417.174
1560318_3p_at	1.061.821.456	1.074.884.417	7.199.027.385	2.386.855.975	1.682.280.855	1.431.110.112	2.060.553.379	1.228.709.441	9.890.091.067	2.393.651.604	2.266.334.125	0.689023278	1.444.301.055	6.005.147.606	4.932.597.181	2.879.316.408	2.777.633.721	111.964.458	1.647.630.416	4.330.259.639	4.301.543.181	4.041.634.184	7.219.456.242	3.683.657.791	5.421.992.523	1.542.790.809	2.552.341.362	1.957.708.115	1.607.035.541	1.416.858.832	1.036.010.491	4.643.730.653	5.374.867.738	3.791.124.376	4.981.644.967	2.460.768.836	2.505.203.781	1.178.083.932
1560322_3p_at	1.292.001.132	9.560.855.344	8.807.054.121	7.288.611.675	1.769.881.118	1.016.355.649	5.331.768.499	2.484.309.249	1.624.214.827	0.849432255	2.992.253.877	2.540.942.526	2.148.560.401	8.989.627.929	5.640.374.351	258.287.492	0.623782998	4.147.004.902	2.796.236.814	9.236.347.811	7.830.781.754	1.895.731.318	1.297.833.972	347.520.394	1.521.344.248	2.702.433.123	5.027.108.461	6.192.068.527	6.044.930.564	0.555164844	2.098.487.904	1.490.062.806	4.716.619.886	4.500.332.301	3.753.914.875	2.077.287.284	5.640.713.362	1.679.394.179
1560332_3p_at	5.577.601.175	9.962.056.591	547.412.218	2.530.615.248	2.294.843.712	744.317.372	1.160.570.102	1.784.389.828	1.124.983.157	1.748.691.453	9.244.750.674	1.114.650.419	1.151.142.353	4.856.745.664	4.355.439.025	1.486.329.749	5.126.635.791	3.168.020.102	1.937.053.218	6.831.675.453	391.538.006	5.460.443.906	1.588.802.934	361.194.391	2.018.877.542	9.603.747.934	6.055.481.877	1.345.055.769	1.947.557.105	1.103.433.218	5.526.178.591	6.825.580.698	246.798.852	1.860.244.086	9.400.539.851	8.416.046.121	3.990.646.622	2.181.856.445
1560347_3p_at	1.910.233.581	4.833.292.126	2.234.463.987	2.749.983.436	4.156.779.426	2.676.375.379	4.205.637.136	7.650.266.683	5.982.891.808	3.654.911.789	3.311.572.468	1.656.048.828	2.124.500.186	9.164.680.142	4.989.407.162	6.103.876.605	394.433.853	5.457.539.571	6.625.556.745	3.273.366.372	1.354.848.271	1.445.470.285	3.699.262.879	1.045.476.409	3.723.773.778	186.554.832	1.259.323.543	6.585.372.179	5.636.448.126	2.334.182.331	3.351.306.225	1.025.469.084	56.642.604	2.581.004.983	4.185.866.026	5.598.289.055	3.983.563.069	298.740.331
1560349_3p_at	0.613713587	1.051.423.647	2.658.984.225	2.656.890.118	1.404.766.615	9.334.421.276	264.120.875	1.707.738.913	0.711862148	4.854.215.835	0.841357096	2.124.472.825	0.939912015	5.955.219.738	209.735.067	2.080.868.946	1.287.761.598	4.825.962.878	0.757295708	2.134.604.132	5.339.418.564	8.177.057.641	0.586656511	4.705.446.002	1.253.005.649	1.551.672.569	4.258.596.642	7.386.993.063	162.704.705	1.782.300.551	0.585779682	9.955.063.196	2.717.394.332	2.960.134.534	1.782.105.999	3.039.059.806	3.988.763.303	3.774.754.235
1560353_3p_at	2.867.118.104	1.482.116.038	4.916.006.835	3.783.426.897	6.270.649.794	7.159.434.923	2.188.192.829	2.397.704.799	154.440.317	1.046.437.874	1.770.816.823	3.820.324.518	2.390.490.831	1.337.459.416	2.973.071.091	9.143.761.216	4.306.675.312	594.424.446	5.930.188.269	8.402.058.358	967.313.827	7.338.681.196	1.544.757.572	5.608.752.102	3.057.829.058	3.812.335.635	6.597.515.403	5.977.503.666	1.290.090.911	2.065.610.677	2.075.266.332	9.218.417.286	1.854.165.005	4.814.269.661	3.434.429.591	9.562.086.588	1.151.571.233	3.857.568.586
1560371_3p_at	1.106.727.337	0.765204068	4.100.459.878	2.385.629.155	1.388.884.093	1.624.354.471	1.207.123.598	1.781.878.037	1.437.485.497	1.217.189.027	2.071.567.162	5.021.296.426	1.732.547.472	1.408.714.557	1.028.710.335	2.278.268.976	1.108.469.427	2.091.469.155	1.934.761.881	6.897.421.412	3.915.894.991	1.786.676.854	2.333.194.023	4.189.456.649	1.181.742.812	3.136.604.119	2.264.848.131	1.213.009.978	5.809.333.106	1.635.047.059	0.653624629	2.319.906.732	379.196.268	1.737.755.888	2.225.492.527	2.215.974.119	5.064.689.058	4.302.594.315
1560386_3p_at	516.958.015	1.139.758.262	8.276.379.352	3.150.512.863	1.800.457.653	3.553.424.184	3.435.447.922	2.679.174.096	1.364.566.791	4.120.239.691	1.741.480.623	2.688.950.591	1.481.915.314	1.136.137.343	267.316.757	5.322.625.805	1.450.172.607	3.836.010.836	14.081.599	6.133.113.295	5.655.038.339	1.605.441.481	3.134.870.748	1.419.965.534	4.168.420.532	2.545.765.494	5.276.598.866	8.624.564.516	5.826.000.741	2.227.464.874	1.120.265.506	5.993.980.799	4.756.527.393	450.255.689	4.101.339.837	9.210.436.209	8.185.975.173	482.255.678
1560411_3p_at	485.362.277	4.639.060.947	9.353.074.333	6.158.989.364	6.229.867.856	2.088.018.074	72.321.285	7.555.268.392	4.341.925.761	5.925.080.628	4.263.959.599	3.846.883.077	384.090.823	7.507.754.961	5.411.966.215	5.428.559.836	4.419.451.998	2.728.998.941	6.266.775.969	4.123.756.664	4.951.149.941	1.062.009.245	350.778.629	3.970.155.505	3.397.322.135	3.738.716.663	9.122.800.709	6.166.873.784	7.531.369.699	2.996.089.553	3.749.147.201	7.811.609.949	7.723.028.898	4.771.635.604	448.218.568	7.758.701.599	6.755.363.231	6.106.185.325
1560418_3p_at	0.826699648	0.662340518	5.605.978.821	2.355.531.184	2.602.224.883	1.143.223.073	2.610.913.826	1.903.712.872	3.443.140.728	1.731.824.334	8.892.143.216	2.218.882.637	0.677887823	1.487.957.543	2.281.131.438	3.150.876.001	3.727.045.403	0.77265404	3.329.690.279	8.363.048.929	6.586.377.326	7.078.754.542	171.807.432	2.451.297.229	1.895.537.929	3.699.348.328	826.994.425	1.996.613.273	459.782.113	0.504751653	1.036.470.084	3.802.762.329	2.928.878.801	1.507.334.763	2.562.371.117	8.794.079.196	6.150.527.667	1.875.616.923
1560439_3p_at	6.438.641.125	9.351.288.308	1.552.229.519	1.646.830.178	9.693.178.923	1.448.900.941	1.444.998.545	9.714.647.876	1.137.855.629	1.620.323.373	1.326.148.155	7.034.885.779	1.253.773.781	2.457.775.359	1.651.325.399	1.473.147.058	7.774.767.546	1.069.939.114	1.082.228.497	2.068.799.169	4.587.185.924	2.657.729.457	4.883.428.146	7.261.734.699	119.956.807	1.020.971.076	8.746.879.651	2.103.594.053	1.229.345.583	9.050.906.504	7.746.846.981	1.388.925.091	9.922.506.367	1.100.475.611	996.681.385	1.006.689.648	176.726.727	1.367.249.517
1560443_3p_at	661.942.553	2.928.332.806	6.295.485.681	3.071.598.997	1.417.560.591	2.097.972.286	2.967.172.682	5.427.671.026	3.489.592.238	7.277.491.032	3.260.267.262	2.404.827.298	3.118.838.568	1.566.714.815	1.696.346.878	1.439.914.812	7.889.638.015	1.754.295.486	5.281.045.199	1.925.921.017	2.543.709.552	1.615.015.813	2.436.864.549	7.059.955.282	6.466.015.124	2.184.332.419	430.855.064	4.528.654.839	2.285.445.303	1.067.534.727	7.277.956.891	5.284.200.888	174.496.954	3.826.367.451	3.424.968.808	6.350.399.415	181.017.066	4.435.391.841
1560456_3p_at	5.936.008.962	2.299.629.716	3.650.548.285	5.705.260.266	3.195.608.815	1.108.458.439	3.818.512.875	3.587.088.941	2.281.030.348	2.902.685.917	2.765.166.325	347.304.732	1.311.636.373	1.444.344.334	4.613.397.174	6.461.227.308	2.630.804.245	1.463.699.651	4.443.132.463	4.950.233.122	2.517.655.772	7.036.583.888	2.060.982.838	488.629.386	1.142.817.553	3.543.069.943	189.682.913	2.717.055.245	6.092.689.111	1.590.942.694	2.801.790.421	1.276.777.347	5.210.076.809	3.325.688.231	4.678.456.321	7.985.823.787	7.446.590.242	1.011.152.416
1560509_3p_at	1.750.562.119	1.450.156.176	2.667.863.921	2.735.175.793	9.797.250.269	1.664.997.341	8.637.997.872	184.284.771	1.562.085.515	2.181.777.711	4.357.798.258	1.540.662.271	1.883.398.381	2.464.378.319	9.030.633.118	1.963.071.671	243.362.111	5.740.998.834	3.691.233.456	6.055.840.461	3.589.810.996	1.068.113.902	4.655.170.186	1.588.171.551	2.877.386.301	2.169.184.663	294.046.924	8.692.417.577	1.190.497.755	2.184.580.709	1.054.524.363	3.374.378.217	1.754.343.638	2.987.056.142	1.782.453.888	5.512.680.794	5.327.070.876	2.261.220.716
1560516_3p_at	3.975.348.033	6.068.982.097	1.563.841.161	1.681.501.497	0.574332954	5.839.888.923	0.880986606	0.930970101	0.253628857	749.690.815	0.749272152	0.492618184	0.269060776	784.318.073	3.603.305.016	3.205.182.935	811.315.209	1.177.070.161	1.080.042.537	3.428.949.607	2.097.513.098	52.367.365	1.156.810.881	3.438.518.807	2.435.542.207	0.497843262	7.978.633.283	3.255.287.136	2.902.134.993	4.893.814.911	6.058.342.729	2.616.010.022	2.475.126.528	1.071.255.692	5.680.066.483	0.717169317	4.486.282.859	110.837.892
[truncated: 60,742 more rows]
