# Supplementary material for: Spatial intratumoural heterogeneity in the expression of GIT1 is associated with poor prognostic outcome in oestrogen receptor positive breast cancer patients with synchronous lymph node metastases
Source: F1000Res. 2018 Feb 14;6:1606. Originally published 2017 Aug 30. [Version 2] doi: 10.12688/f1000research.12393.2 (PMC5843846; doi:10.12688/f1000research.12393.2)
Supplement: Supplementary file 10 [file f1000research-6-14979-s0009.tgz]

Archive with 1 entries (1 files):
- a7363a0d-76bc-43b1-80aa-35f85d63d43c.tif
